# Supplementary material for: A sentiment analysis approach for travel-related Chinese online review content
Source: PeerJ Comput Sci. 2023 Aug 23;9:e1538. doi: 10.7717/peerj-cs.1538 (PMC10495948; doi:10.7717/peerj-cs.1538)
Supplement: Supplemental Information 4 [file peerj-cs-09-1538-s004.zip]

Archive with 10 entries (5 files):
- code and data/code/
- code and data/code/model/
- code and data/code/model/model.py
- code and data/data/
- code and data/data/testing/
- code and data/data/testing/tourist attractions.csv
- code and data/data/testing/tourist hotel.csv
- code and data/data/train/
- code and data/data/train/tourist attractions.csv
- code and data/data/train/tourist hotel.csv
