# Supplementary material for: A sentiment analysis approach for travel-related Chinese online review content
Source: PeerJ Comput Sci. 2023 Aug 23;9:e1538. doi: 10.7717/peerj-cs.1538 (PMC10495948; doi:10.7717/peerj-cs.1538)
Supplement: Supplemental Information 4 [file peerj-cs-09-1538-s004.zip › code and data/code/model/model.py]

import torch.nn as nn
import torch.nn.functional as F
import torch
from base.base_model import BaseModel
from util.model_utils import prepare_pack_padded_sequence
from transformers import BertModel


class Bert(BaseModel):

    def __init__(self, bert_path, num_classes, word_embedding, trained=True):
        super(Bert, self).__init__()

        self.bert = BertModel.from_pretrained(bert_path)
        for param in self.bert.parameters():
            param.requires_grad = trained

        self.fc = nn.Linear(self.bert.config.to_dict()['hidden_size'], num_classes)

    def forward(self, context, bert_masks, seq_lens):

        _, cls = self.bert(context, attention_mask=bert_masks)

        out = self.fc(cls)
        return out


class BertCNN(nn.Module):

    def __init__(self, bert_path, num_filters, hidden_size, filter_sizes, dropout, num_classes, word_embedding,
                 trained=True):


        super(BertCNN, self).__init__()

        self.bert = BertModel.from_pretrained(bert_path)
        for param in self.bert.parameters():
            param.requires_grad = trained

        self.convs = nn.ModuleList([
            nn.Conv2d(
                in_channels=1,
                out_channels=num_filters,
                kernel_size=(k, hidden_size))
            for k in filter_sizes
        ])

        self.dropout = nn.Dropout(dropout)
        self.fc_cnn = nn.Linear(num_filters * len(filter_sizes), num_classes)

    def conv_and_pool(self, x, conv):
        """
        封装卷积和池化
        """
        conved = F.relu(conv(x)).squeeze(3)
        pooled = F.max_pool1d(conved, conved.size(2)).squeeze(2)
        return pooled
    def forward(self, context, bert_masks, seq_len):

        encoder_out, _ = self.bert(context, attention_mask=bert_masks,return_dict=False)

        encoder_out = self.dropout(encoder_out)
        out = encoder_out.unsqueeze(1)

        out = torch.cat([
            self.conv_and_pool(out, conv)
            for conv in self.convs
        ], dim=1)

        out = self.dropout(out)
        out = self.fc_cnn(out)
        return out


class BertRNNAttention(nn.Module):

    def __init__(self, rnn_type, bert_path, hidden_dim, n_layers, bidirectional, batch_first, word_embedding,
                 dropout, num_classes, trained):

        super(BertRNNAttention, self).__init__()
        self.rnn_type = rnn_type.lower()
        self.bidirectional = bidirectional
        self.n_layers = n_layers
        self.hidden_dim = hidden_dim
        self.batch_first = batch_first
        self.dropout = nn.Dropout(dropout)
        self.tanh = nn.Tanh()
        self.bert = BertModel.from_pretrained(bert_path)
        for param in self.bert.parameters():
            param.requires_grad = trained
        if rnn_type == 'lstm':
            self.rnn = nn.LSTM(self.bert.config.to_dict()['hidden_size'],
                               hidden_size=hidden_dim,
                               num_layers=n_layers,
                               bidirectional=bidirectional,
                               batch_first=batch_first,
                               dropout=dropout)
        elif rnn_type == 'gru':
            self.rnn = nn.GRU(self.bert.config.to_dict()['hidden_size'],
                              hidden_size=hidden_dim,
                              num_layers=n_layers,
                              bidirectional=bidirectional,
                              batch_first=batch_first,
                              dropout=dropout)
        else:
            self.rnn = nn.RNN(self.bert.config.to_dict()['hidden_size'],
                              hidden_size=hidden_dim,
                              num_layers=n_layers,
                              bidirectional=bidirectional,
                              batch_first=batch_first,
                              dropout=dropout)

        """
        配置写双向，直接用双向
        """
        self.w = nn.Parameter(torch.randn(hidden_dim * 2), requires_grad=True)
        self.fc = nn.Linear(hidden_dim * 2, num_classes)

    def forward(self, text, bert_masks, seq_lens):

        bert_sentence, bert_cls = self.bert(text, attention_mask=bert_masks,return_dict=False)

        bert_sentence,sorted_seq_lengths, desorted_indices = prepare_pack_padded_sequence(bert_sentence, seq_lens)
        packed_embedded = nn.utils.rnn.pack_padded_sequence(bert_sentence, sorted_seq_lengths.cpu(),
                                                            batch_first=self.batch_first)
        if self.rnn_type in ['rnn', 'gru']:
            packed_output, hidden = self.rnn(packed_embedded)
        else:
            packed_output, (hidden, cell) = self.rnn(packed_embedded)

        output, output_lengths = nn.utils.rnn.pad_packed_sequence(packed_output, batch_first=self.batch_first)
        output = output[desorted_indices]
        m = self.tanh(output)
        score = torch.matmul(m, self.w)
        alpha = F.softmax(score, dim=0).unsqueeze(-1)
        output_attention = output * alpha
        output_attention = torch.sum(output_attention, dim=1)

        hidden = torch.reshape(hidden, [output.shape[0], -1, output.shape[2]])
        hidden = torch.mean(hidden, dim=1)
        output = torch.sum(output, dim=1)
        fc_input = self.dropout(output + output_attention + hidden)
        out = self.fc(fc_input)
        return out

class BertRCNN(BaseModel):
    """
    BertRCNN
    """

    def __init__(self, rnn_type, bert_path, hidden_dim, n_layers,
                 bidirectional, dropout, num_classes, word_embedding,
                 trained, batch_first=True):

        super().__init__()

        self.rnn_type = rnn_type.lower()
        self.bidirectional = bidirectional
        self.n_layers = n_layers
        self.hidden_dim = hidden_dim

        self.bert = BertModel.from_pretrained(bert_path)

        for param in self.bert.parameters():
            param.requires_grad = trained

        if rnn_type == 'lstm':
            self.rnn = nn.LSTM(self.bert.config.to_dict()['hidden_size'],
                               hidden_dim,
                               num_layers=n_layers,
                               bidirectional=bidirectional,
                               batch_first=batch_first,
                               dropout=dropout)
        elif rnn_type == 'gru':
            self.rnn = nn.GRU(self.bert.config.to_dict()['hidden_size'],
                              hidden_size=hidden_dim,
                              num_layers=n_layers,
                              bidirectional=bidirectional,
                              batch_first=batch_first,
                              dropout=dropout)
        else:
            self.rnn = nn.RNN(self.bert.config.to_dict()['hidden_size'],
                              hidden_size=hidden_dim,
                              num_layers=n_layers,
                              bidirectional=bidirectional,
                              batch_first=batch_first,
                              dropout=dropout)

        self.dropout = nn.Dropout(dropout)
        self.batch_first = batch_first

        self.fc = nn.Linear(hidden_dim * n_layers, num_classes)

    def forward(self, context, bert_masks, seq_lens):

       bert_sentence, bert_cls = self.bert(context, attention_mask=bert_masks, return_dict=False)
       # bert_sentence [batch_size, sen_len, H=768]
       # cls [batch_size, H=768]
       bert_sentence, sorted_seq_lengths, desorted_indices = prepare_pack_padded_sequence(bert_sentence, seq_lens)
       packed_embedded = nn.utils.rnn.pack_padded_sequence(bert_sentence, sorted_seq_lengths.cpu(),
                                                           batch_first=self.batch_first)
       if self.rnn_type in ['rnn', 'gru']:
           packed_output, hidden = self.rnn(packed_embedded)
       else:
           packed_output, (hidden, cell) = self.rnn(packed_embedded)

       output, output_lengths = nn.utils.rnn.pad_packed_sequence(packed_output, batch_first=self.batch_first)
       output = output[desorted_indices]
       output=output.relu()
       _, max_seq_len, _ = output.shape
       out = torch.transpose(output, 1, 2)
       out = F.max_pool1d(out, max_seq_len).squeeze()
       out = self.fc(out)
       return out

class Bertlstm_CNN(nn.Module):

    def __init__(self,rnn_type, bert_path, hidden_dim,n_layers,num_filters, bidirectional,hidden_size,filter_sizes, dropout, num_classes, word_embedding,
                 trained=True,batch_first = True):


        super(Bertlstm_CNN, self).__init__()

        self.bert = BertModel.from_pretrained(bert_path)
        for param in self.bert.parameters():
            param.requires_grad = trained

        self.convs = nn.ModuleList([
            nn.Conv2d(
                in_channels=1,
                out_channels=num_filters,
                kernel_size=(k, hidden_size))
            for k in filter_sizes
        ])

        self.dropout = nn.Dropout(dropout)
        self.rnn_type = rnn_type.lower()
        self.bidirectional = bidirectional
        self.n_layers = n_layers
        self.hidden_dim = hidden_dim

        if rnn_type == 'lstm':
            self.rnn = nn.LSTM(self.bert.config.to_dict()['hidden_size'],
                               hidden_dim,
                               num_layers=n_layers,
                               bidirectional=bidirectional,
                               batch_first=batch_first,
                               dropout=dropout)
        elif rnn_type == 'gru':
            self.rnn = nn.GRU(self.bert.config.to_dict()['hidden_size'],
                              hidden_size=hidden_dim,
                              num_layers=n_layers,
                              bidirectional=bidirectional,
                              batch_first=batch_first,
                              dropout=dropout)
        else:
            self.rnn = nn.RNN(self.bert.config.to_dict()['hidden_size'],
                              hidden_size=hidden_dim,
                              num_layers=n_layers,
                              bidirectional=bidirectional,
                              batch_first=batch_first,
                              dropout=dropout)

        self.fc_cnn = nn.Linear(num_filters * len(filter_sizes), num_classes)
        self.w = nn.Parameter(torch.randn(hidden_dim * 2), requires_grad=True)

        #self.fc = nn.Linear(hidden_dim * 2, num_classes)
        self.fc_add=nn.Linear(hidden_dim * 2+num_filters * len(filter_sizes),hidden_dim*2)
        self.fc_add1=nn.Linear(hidden_dim *2,hidden_dim)
        self.fc_add2=nn.Linear(hidden_dim,num_classes)

        #elf.fc_add4=nn.Linear(hidden_dim *2,num_classes)

        self.batch_first = batch_first
        self.tanh = nn.Tanh()

    def conv_and_pool(self, x, conv):

        conved = F.relu(conv(x)).squeeze(3)
        pooled = F.max_pool1d(conved, conved.size(2)).squeeze(2)
        return pooled

    def forward(self, context, bert_masks, seq_lens):

        encoder_out, _ = self.bert(context, attention_mask=bert_masks,return_dict=False)

        encoder_out = self.dropout(encoder_out)


        out = encoder_out.unsqueeze(1)

        out = torch.cat([
            self.conv_and_pool(out, conv)
            for conv in self.convs
        ], dim=1)
        out = self.dropout(out)
        out_cnn=out

        bert_sentence, bert_cls = self.bert(context, attention_mask=bert_masks,return_dict=False)

        bert_sentence, sorted_seq_lengths, desorted_indices = prepare_pack_padded_sequence(bert_sentence, seq_lens)
        packed_embedded = nn.utils.rnn.pack_padded_sequence(bert_sentence, sorted_seq_lengths.cpu(),
                                                            batch_first=self.batch_first)
        if self.rnn_type in ['rnn', 'gru']:
            packed_output, hidden = self.rnn(packed_embedded)
        else:
            packed_output, (hidden, cell) = self.rnn(packed_embedded)

        output, output_lengths = nn.utils.rnn.pad_packed_sequence(packed_output, batch_first=self.batch_first)
        output = output[desorted_indices]
        m = self.tanh(output)
        score = torch.matmul(m, self.w)
        alpha = F.softmax(score, dim=0).unsqueeze(-1)
        output_attention = output * alpha
        output_attention = torch.sum(output_attention, dim=1)

        hidden = torch.reshape(hidden, [output.shape[0], -1, output.shape[2]])
        hidden = torch.mean(hidden, dim=1)
        output = torch.sum(output, dim=1)
        fc_input = self.dropout(output + output_attention + hidden)
        out_lstm=fc_input

        out_add=torch.cat((out_cnn,out_lstm),dim=1)
        out_add=self.fc_add(out_add)
        out_add=self.fc_add1(out_add)
        out_add=self.fc_add2(out_add)
        return out_add

class Word_lstm_CNN(nn.Module):
    class RNNAttention(BaseModel):
        def __init__(self, rnn_type, hidden_dim, output_dim, n_layers,
                     bidirectional, dropout, word_embedding, freeze, batch_first=True):
            super().__init__()
            self.rnn_type = rnn_type.lower()
            self.bidirectional = bidirectional
            self.n_layers = n_layers
            self.hidden_dim = hidden_dim
            self.embedding_dim = word_embedding.vectors.shape[1]
            self.embedding = nn.Embedding.from_pretrained(torch.from_numpy(word_embedding.vectors), freeze=freeze)
            if rnn_type == 'lstm':
                self.rnn = nn.LSTM(self.embedding_dim,
                                   hidden_dim,
                                   num_layers=n_layers,
                                   bidirectional=bidirectional,
                                   batch_first=batch_first,
                                   dropout=dropout)
            elif rnn_type == 'gru':
                self.rnn = nn.GRU(self.embedding_dim,
                                  hidden_size=hidden_dim,
                                  num_layers=n_layers,
                                  bidirectional=bidirectional,
                                  batch_first=batch_first,
                                  dropout=dropout)
            else:
                self.rnn = nn.RNN(self.embedding_dim,
                                  hidden_size=hidden_dim,
                                  num_layers=n_layers,
                                  bidirectional=bidirectional,
                                  batch_first=batch_first,
                                  dropout=dropout)

             self.fc_cnn = nn.Linear(num_filters * len(filter_sizes), num_classes)
             self.w = nn.Parameter(torch.randn(hidden_dim * 2), requires_grad=True)

            # self.fc = nn.Linear(hidden_dim * 2, num_classes)
            self.fc_add = nn.Linear(hidden_dim * 2 + num_filters * len(filter_sizes), hidden_dim * 2)
            self.fc_add1 = nn.Linear(hidden_dim * 2, hidden_dim)
            self.fc_add2 = nn.Linear(hidden_dim, num_classes)
            #elf.fc_add4=nn.Linear(hidden_dim *2,num_classes)
            self.batch_first = batch_first
            self.tanh = nn.Tanh()

            def conv_and_pool(self, x, conv):

                conved = F.relu(conv(x)).squeeze(3)
                pooled = F.max_pool1d(conved, conved.size(2)).squeeze(2)
                return pooled

            if bidirectional
                self.w = nn.Parameter(torch.randn(hidden_dim * 2), requires_grad=True)
                self.fc = nn.Linear(hidden_dim * 2, output_dim)
            else:

                self.w = nn.Parameter(torch.randn(hidden_dim), requires_grad=True)
                self.fc = nn.Linear(hidden_dim, output_dim)

        def forward(self, text, _, text_lengths):

            text, sorted_seq_lengths, desorted_indices = prepare_pack_padded_sequence(text, text_lengths)

            embedded = self.dropout(self.embedding(text)).to(torch.float32)
            packed_embedded = nn.utils.rnn.pack_padded_sequence(embedded, sorted_seq_lengths,
                                                                batch_first=self.batch_first)
            if self.rnn_type in ['rnn', 'gru']:
                packed_output, hidden = self.rnn(packed_embedded)
            else:

            output, output_lengths = nn.utils.rnn.pad_packed_sequence(packed_output, batch_first=self.batch_first)
            output = output[desorted_indices]
            m = self.tanh(output)
            score = torch.matmul(m, self.w)
            alpha = F.softmax(score, dim=0).unsqueeze(-1)
            output_attention = output * alpha
            output_attention = torch.sum(output_attention, dim=1)

            hidden = torch.reshape(hidden, [output.shape[0], -1, output.shape[2]])
            hidden = torch.mean(hidden, dim=1)
            output = torch.sum(output, dim=1)
            fc_input = self.dropout(output + output_attention + hidden)
            out_lstm = fc_input

            out_add = torch.cat((out_cnn, out_lstm), dim=1)
            out_add = self.fc_add(out_add)
            out_add = self.fc_add1(out_add)
            out_add = self.fc_add2(out_add)
            return out_add


            return out
