# Supplementary material for: A sentiment analysis approach for travel-related Chinese online review content
Source: PeerJ Comput Sci. 2023 Aug 23;9:e1538. doi: 10.7717/peerj-cs.1538 (PMC10495948; doi:10.7717/peerj-cs.1538)
Supplement: Supplemental Information 4 [file peerj-cs-09-1538-s004.zip › code and data/data/testing/tourist attractions.csv]

label	review
0	不是特别好耍，看个人欣赏，反正我觉得不好
0	怎么说呢，感觉55元不值，没去的话怕后悔，去了更后悔。
0	里面东西太贵了 没什么好看的 主要是我不懂吧
0	60元1个人，贵了，明明是文化，这价格就是盈利的价格了
0	门票贵不说，地方没有一点特色，换票时那个女的态度差的要死，简直太垃圾了，里面也不好玩，差评差评，
0	不好耍，没意思，感觉没什么好逛的。
0	水脏价格高不值钱有异味项目少都是人造风景卖卖义乌小商品
0	杜甫草堂完全不值票价，商业化还不成熟。缺乏吸引力，没有比较突出的主题特点，让人不知道参观的意义在哪里。
0	完全不值这个价。
0	空气好，时候不对人太多了，也没什么玩的感觉不到诗人的情怀
0	真的是没啥可看的，全部是人工后盖
0	门票偏贵，没一点意思，不值得一去，去的慎重考虑，里面感觉像公园一样，没情调
0	太文艺啦 不适合没有文艺气息的人去 尔等粗糙之人 岂能体会文艺之气
0	没什么好玩的，感觉像是在逛公园。
0	服务不怎么样，卫生条件较差，离4A级景点还有很大差距！
0	服务差，特别是南门两个剪票员态度相当不好，连我家几岁小孩都说那两个阿姨态度好撇，问个路还翻白眼，爱理不理的。我想说的是有啥子好拽的，因为我当时赶时间就没跟她理论。不然我会怂她，啥子态度。
0	感觉杜浦草堂门票只值得30块钱，没有什么特别的
0	价格太贵，本来市区景点不应该收费的
0	个人认为根本不值得 古迹不剩多少 游客甚多 倒是景区面积挺大的 如果不是真的很想去就算了吧
0	卖个名人的名气而已，真的不值这个价格。
0	杜甫草堂的网上售票是我见过的最差的，网上买票还要延迟1小时才能进，所以干脆就别在网上设置票务！有点坑人，丢成都的脸！所做的事情有意义吗？只会招人骂！??
0	无聊的景点,不会再去第二次，失望
0	价格偏贵不值55块钱，这样的公园任何城市到处都是，也就借杜甫的名字才值55块钱，不然这样的公园也就20元门票
0	都是蚊子，没啥可看的。需要导游讲解，导游还太贵
0	没什么好看的，就是名人效应，不太值
0	还好吧，比较现代化了很多翻新过但环境挺好的
0	木有电影里那么好看，感觉不值得这门票价格
0	真心觉得没什么看头，不值门票钱
0	没什么好看的，个人觉得挺没意思。
0	特意买了带解说的票，但是结果让我大失所望。解说员没有丝毫激情，仿佛背书般无趣，可能是大部分景点导游的通病吧。
0	一般般吧！性价比不高，可去可不去！
0	太一般了，还没有免费的公园好，
0	肚饿陪陪了特特了来不能太不虐了
0	真的是骗钱哈，都不知道好好的杜甫草堂为毛弄个盆景园，哪哪都有盆景园，呵呵呵
0	就是一个卖东西的地方 纯商业化 没什么逛的
0	没什么太大意思，门票钱不如去吃火锅！
0	差评差评差评。环境差。房间味道重
0	坑、价格高、没想象的好、不如去武侯祠
0	一点都不好玩 太垃圾了，什么都没有
0	只感觉到处都是人，走哪都是在人挤人，完全感受不到文化气息的样子，哎。
0	表示很不爽，出口标识不明显，不知道走出去，就不让进了，门口那妹子说话很难听，我呸！
0	感觉不值，里面没啥东西，感觉就像公园一样
0	好多地方都没开 很快就看完了 但是门票价格还是那个价格 太不值了
0	商业气息太重！这是我见过的成都最差的景点！
0	去了你就后悔，啥也没有，还不如去浣花溪公园耍哈哈
0	就一个很小的公园.非要58快.
0	与想象中差距好大.可能是内心对杜甫的期望值太高，不值得
0	停车标志不明显，停车不方便，只能停在公路边上
0	55块一张的门票还是打了折的，除了绿化好些、有园林庭院布局，真的不值得一看，那些本地老年人不要门票就在里面打牌，而我们外地游客就要花55看这东西，我不如去看场电影
0	游客中心服务态度差，里面真没啥东西，不值这个价还不如去旁边的浣花溪公园
0	太贵了，而且去的时候好多建筑都被围起来了在整修，不好玩儿o(╯□╰)o
0	没什么情节的人真的不建议花这个钱，在外面的公园逛逛完全够了，里面真是垃圾
0	实在啥也没有，根本就没得玩。
0	去的时候比较冷，看不出环境美不美，反正特别诗气，
0	不好玩，就是普通的公园，我们杭州到处都是类似的公园，不值这个门票价格
0	景区直接买票也是30元，而且18岁以下半价票15元，万恶的美团让我们浪费15元!而且景区买票人也不多！大家再美团购票一定要小心，浪费可耻!
0	原价明明是30，美团标60。拿了票以后才发现老人半价，只要15。还以为美团每个人都是半价还觉得划算。骗子
0	真的感觉不到一点意思 不知道是不是年纪太小
0	一般般，就是个古典园子，来成都看不看都行
0	不划算，一点都不值得那个价格，和公园一样
0	环境不错，票价偏高，感觉不值。
0	坑人，现场买门票才30，你大爷骗子，还提前定的票。
0	文化程度低欣赏不了
0	说真的还凑合，其实也没什么，不会去第二次了，坑人，没啥看头儿
0	线路太乱，服务差。给游客带来太多不必要的麻烦。
0	怎么说。不建议去。太不好玩了。不如在家。这些景色哪里都有。文化可以买书。不值这个价。
0	里面有好多地方进不去，而且很容易逛迷路，如果是文学爱好者可能会更喜欢，我们逛了一下就出来了
0	感觉没什么东西，去了感觉不怎么样，不值得
0	装修的时候就不该再收门票了，至少应该半价
0	没什么玩的，无聊！浪费钱
0	到处都在维修，脏乱，对诗词感兴趣的可以去看看。
0	公园全在修建中，堵的哪都是，没啥看的
0	有的地方在维修，挺乱。不租耳机是听不到解说的，因为导游说得好小声。门票偏贵，主要是外地人来。
0	不建议花这么多钱进去参观，因为里面什么也没有！太对不起这个价格了
0	这是四川最坑的景点了，居然要55块钱，而且主要的杜甫茅屋封了。说了为了重要拍摄，我咧个妈。真心的觉得烂烂烂。服务态度也不好，大家千万别去
0	在维修，相信等维修好才能感受到那份古韵吧
0	十一去的，人比较多，但总的来说低于预期，历史氛围不够。
0	我见过最差的景点．大面积里面修缮进行中还对外营业．脏乱不堪。
0	到处都在维修，这样的景点还需要门票真心不值。
0	环境是好，但是作为文化遗产，对于门票真心的贵了点点
0	导游不行啊，都不带我们去草堂俩字那里缅怀毛爷爷，带着遗憾走了
0	不怎么方便，必须一小时后取票。不是每个门都能取票。还有，这个景点真心不值得一看。一个杜甫避安史之乱暂居四年的茅屋，被扩建成二十万平方米的景区，里面塞了些布满青苔的小景，一堆盆景，很多卖茶叶卖工艺品的店铺。我不知道这里凭什么票价六十。
0	坑，没有什么逛的，这个门票不值得
0	好多地方都在修缮！进不去！总体一般吧！
0	里面基本没有什么，就是相当个公园
0	不错 很方便。就是门多点 只有一个门能办理电子门票
0	环境不错，属于怀旧风，古代的文化
0	没感觉有多好，就是挺干净转了一大圈也没看明白
0	很垃圾，一点也不好玩！还没外面不要钱的公园好玩。
0	国庆长假来的、感受不到书香气息！
0	天气不怎么滴好吧，然后一个人还60，多头贵的不值得，包邮，讲几分钟就结束了的。而且而且感情的电子设备还是烂的，中也就一次就学会了旅游时候可以来看一下，你就这样了，我也不知道应该要说什么了？你们有队了，没有什么可以白头的，适合老人家。
0	千里迢迢只是来转转，满足一下我们的心愿，至于喜欢，各有所取吧
0	就是个公园而已，国庆人多得要死还60门票。坑
0	讲解的不错，就是时间上有点太匆忙了。
0	一般性，历史遗迹不多，都是后建的
0	不是很喜欢人文景观，只是去刷存在感
0	比较幽静，有古韵，适合散步，学习
0	不好玩，就是老房子，其他什么也没有，水都没有
0	要大白天，大太阳去应该会好点，下午晚点就阴暗得很了。光挂杜甫的名字。没什么意思。
0	不值得去，不划算 反正去了会后悔
0	一般般吧。这破地方还要门票。真没必要去看
0	环境好，就是换票的大姐服务态度有待提升
0	不好玩，跟公园差不多，不好玩额
0	逛公园，杜甫住的地方那么小一点地方，扩建那么大，好套路！
0	外地来的朋友去看一下 来了吗就看看 不看不知道
0	取票点只有指定的某个地方，不是每个检票点都可以兑换，很麻烦，有人买了不想走直接当场退掉。
0	环境不错，可游性差，蚊子多，没有解读，没有研究草书的博学专家跟看天书无异，贡献的巨额门票费，杜老先生没得半点好处!
0	没意思，建议别去，我觉得钱白花了
0	去了很失望 许多景点都没有开。而且里面现在很多在维修。总之觉得花了这么多钱不值得。挺失望的，嗯，对这个地方，早就想去了，但是，嗯，挺失望。
0	环境不错，还算凉快点，我是老百姓，不是文化人，门票太贵了，感觉没啥意思。其实就是个公园，政府应该免费，如果确实要收费，5。10元比较合适。杜甫坑人啦！
0	总来说还可以！环境挺好的!
0	非常的货不对板，那个里面也没什么东西好看的，除了一间草屋之外，没别的，嗯，60块钱门票啊，太不值得了，不划算。
0	门票有点贵里面环境还可以，适合老人遛弯。
0	也许是文艺青年去的地方吧，我是没感觉那好
0	觉得有点被坑的感觉，不值那个价钱，门票太贵
0	就是一个公园一点都不好玩啊啊啊
0	真是坑了个跌，50块逛个公园，里面都是本地的老人小孩，熊猫基地好歹还能看几只熊猫呢，这里就是就是中老年活动基地了，真是坑了个跌，50块逛个公园，里面都是本地的老人小孩，熊猫基地好歹还能看几只熊猫呢，这里就是就是中老年活动基地了，
0	可能是自己缺少艺术气息哇，感觉没有想象中好。
0	历史悠久，故事精彩；只有人守门，卖票，其它地方就不见人liao
0	服务员态度不好，很无聊，路都找不到
0	故弄玄虚！夸大其词！就是广告打的好！也就只在成都这个地方算个好一点的景点 ，其实都不如公园！几个亭子几棵烂树也好意思收五十几块门票，就是骗外地人的估计本地人都不去!
0	欣赏绿色不错，别的看看就行，不用仔细。
0	简直一点耐心也没有，北门的sb老女人，说什么也不说清楚，我们去问他，她直接特别不耐烦的说哎呀不知道不知道，我醉了，真的你们这些景区本来就是文化景区，请点有文化的人好吗？服务不到位，感觉就像是我们求着干嘛似的
0	门票跟里面景点对比超级贵，不值这个价格，很多免费公园都比他好，面积也不大，真的不知道有什么好看，就是花花草草，真心走了一会我就离开，除了名人住过之外，没什么值得看。
0	没弄清楚哪个门可以网络取票，害的多跑几公里路
0	没什么东西。后悔买票进去看。再也不会去了。
0	茶座的服务人员态度太差，买了零时，在那里坐着吃，她还不高兴，明明很多座位，让我们起来，差评
0	嗯，杜甫草堂没意思，蚊子还特别多，不值得一游。
0	一点都不好玩，没有导游讲解，和到公园游玩差不多！
0	如果没有那份情怀就不用来了!像小公园，还55一张票！不推荐不推荐不推荐!现在都走出来了对这毫无印象!听说本地人才五块一张票!本来满怀期待，哎，还不如逛博物馆!都被后人折腾成啥啦！
0	杜甫草堂很大，推荐说要逛3个小时，不过我们形成比较赶，一个小时左右就逛完了。建议可以多一点关于杜甫的介绍
0	未成年人不知道什么证件而且我们问他验证久迅速认证也没人跟我们说真的是很唉啥也不说了
0	服务态度很差 看着都是门 就过去了。等塌出门一看才知道是出口，门口站一女的拦着我们说：是一次性的出去了就不能再进来，我说没注意看，那女的直接来一句：你也没问啊! 从来没有给过差评
0	自然环境好，但景区票务人员态度不好，而且要提前购票，不事先告知。
0	讲解员不够认真，坐马观花。很是让人扫兴。
0	杜甫草堂，对于我们不注重文化的人来说没什么转的，不如出顿正宗的四川火锅
0	没有什么值得看的。
0	人太多，但是就一公园，缺少很多古韵，这个票价就显得贵很多
0	没有预想中的观赏感，感觉更像公园！
0	说实话这里太无聊了，就是一个普通的公园，不过里面的植物还挺多的，适合拍照，不过对于55的门票来说性价比确实太低了
0	有比较本地其他家西餐厅，从环境、服务、口味三个重要的就餐指标来看，完全是超水准级别的。再从“便捷性”三大指标等位、上餐速度、地理位置来看，属于中等水平。性价比和优惠团购是我选择就餐餐厅的最关键因素
0	呵呵哒 就这还要我55块钱！？
0	环境挺好的..但是门票美团上买贵了.学生什么的可以半价
0	不怎么样,就是一个茅草屋,其他的和外面的差不多,门票又贵,不喜欢。不会在有第二次了
0	买票服务员态度及差 板着脸 说团购就不出票了 服务及差
0	性价比一般自己考虑好吧反正感觉不好
0	我对她，我对她，我对这个不行。
0	用杜甫名义收门票，这也不符合工部一生的情怀呀，
0	好多都陈旧 太热 蚊子多 而且有些景点都好无聊 失望 这么热的景点
0	一般，不像宣传的那样，门票太贵了，还没有宽窄巷子好耍。
0	里面倒是不小，景色也不错，但还是不值这个票价，一般的话还算合理
0	其实，真的很无聊，建议去的时候，人多一些比较好
0	不好玩 能看的景点太少门票太贵
0	一般，一般，和票价不符合，感觉不值60元，什么也没有，就是几个塑像和几个文物
0	现场团购，售票员说一个小时后才能验证，等了半个小时去验证又可以，耽误时间，给差评。
0	可能是我们文化底蕴不够！所以感觉没有什么意思！
0	适合拍照，休闲慢生活，门票有点贵
0	虫子很多，咬到宝宝了，门票贵没啥可看的。
0	和普通的公园没什么分别！一般!
0	真心觉得不值，两个小时随便走完，如果在其他地方免费都比这好！
0	这是第二次去了，变化挺大，门票有点贵。不会在去了。
0	环境不错 但是景点一般 还有人放歌新不了情 有点违和
0	给杜甫好评，其他差评。这一分是给杜甫的，要不负分。
0	人太多了，工作人员态度不是很好，
0	太差了，还要等一个小时才能换票，且贵
0	环境就公园来说，还是比较好的，但也就是高档公园，门票非常不值。友情提示，如果去得话，蹭个导游，还能听听讲故事，对门票能补偿一点
0	里面还可以，都是关于杜甫的。好好
0	太没有意思了，进去就后悔，没有意思。
0	从这里团购票，票价确实比售票处优惠。如果你真的要进去看看，推荐在这里团吧。不过，里面出了盆景园里的诗词墙，里面整体就是一个绿化好点的，没有叫卖食品商贩的大公园而已而已啊。所以：还是不要进去了，真心不值
0	坑啊！对于我来说里面就像摇篮一样，进去就想睡觉，陪老婆去的，她很喜欢
0	感觉没什么看头，还不如去宽窄巷子和人民公园呢
0	在成都生活了6年，头一次去，我只能说欣赏不来这种美，大写的无聊，说白了打着杜甫故居的招牌挣些冤枉钱，这辈子都不会去第二次。
0	就普通公园，在我们那里这样的公园都是免费开放的，不值得。
0	第一次去，感觉太失望了，真没耍头，不值起这张门票价格。
0	去玩的时候拍的 感觉很有诗意 就是收费很贵
0	到处都没开门 没意思。不过里面很凉快
0	里面景色一般，就是小公园，建议找导游，要不自己看不懂，票价有点贵
0	门票有点贵一个公园就是60，很多城市公园都免费了
0	这个就不敢恭维了。除了些山山水水，花花草草没有其他什么好看的。就和普通的公园差不多吧，园子虽然挺大的，但是有特色的地方不是很多，所以这样算起来门票就有些贵了，不过出门就是这样。不去可惜，去了没意思。
0	风景不错，但是这种人文类型的公园，有免费的解说就更好啦！因为公园面积也不大，相对来说门票不便宜。光看看风景意义不大。
0	感觉很一般，没意思。没有别人说的那么好。还有团购的票，这取一下票，哪儿取一下票。让人很生气！
0	感觉就是一个大公园，实在不值这个门票钱。之前都没有去过，因为我有朋友来成都玩才带去，环境还不错
0	就是一个公园吧算是。可能自己达不到那种意境
0	什么啊 门票这么贵 感觉就是公园。环境也不好。太差了
0	冲着杜甫草堂名气去的，里面一般般，感觉不太值票价
0	环境好！服务一般！门票超贵。
0	其他还好就是草堂不好耍。
0	一般般吧，感觉斯文人去的地方，不适合年轻人游玩
0	的确不怎样，门票根本不质当，都是放些假东西在展示。
0	不值一去 真的 就是一个大大大的绿植公园 没有古迹
0	没什么好玩的，票价还那么贵，里面老年人去聊天喝茶差不多
0	环境很安静，很舒服，绿色环绕，夏天会很凉快。
0	什么垃圾地方，还60元的门票。人家一个公园都比那好玩。
0	不好玩，里面有松鼠。值不起门票价格
0	感觉真不值哦，花了钱什么也没有看到哦
0	很一般，像平时的公园一样，没什么好玩
0	一般，都是后期建的，没有什么历史感。太小了
0	第一次美团上给这么低的分，真没啥子好看的，除了凭借杜甫名气，赶不上一般公园，这个票价真心贵了。
0	还可以吧，没有想象中的景色好，去看看还是可以的
0	好无聊，没什么意思。
0	票价那么高觉得不值，就是个休闲公园没什么特别的，应该降价！
0	没什么好看的，票价值不了这么贵个人觉得。
0	一般吧，总觉得对不住这个价钱，视人而异
0	打着文化的旗帜，除了一个草堂，票价与实际观感相差比较大
0	差评差评差评差评。反正不会去第二次了。
0	挂着杜甫牌子的公园感觉不是很好玩。
0	换票的人态度极其恶劣团购低人一等
0	感觉一般，没有什么觉得很好，票价有点高，不如去免费公园舒服。
0	在外面听人家说不错，进去了，跟一个公园差不多！
0	就是个公园，都是忽悠啊，不过没有消费
0	一般般的。我觉得价值不高，太商业化了
0	不行，没有什么可以参观的，只能当一般公园，不应该收费
0	真的一般，感觉不值那么多门票钱，好像大公园一样，缺乏历史感，里面植物较多，环境不错，虽然有些名人也去过，但是不得不说对年轻人缺乏吸引力，赏花赏月赏秋香适合去。
0	说实话很一般，大多数的景点建筑都是和杜甫本人无关的。就一个杜甫住过的茅草屋子是其本人居住过的。
0	坑货，就一个大院子，没得撒子逛勒，团下来还50多
0	人有点儿多啊，环境还是不错的，感觉这个门票价格太贵了，哭哭。可是杜甫草堂感觉怎样也要去一下。竹子长势喜人。
0	定了票要等1个小时、害得我们在寒风中瑟瑟发抖、坑爹啊！
0	这里真的是没有看点啦，没有特色，也无法代表蜀中风景，不建议专门来参观。
0	有些地方围起来不让进！比植物园好!
0	一个字，乱！不想再来！路牌指引乱，景区没有值得看的地方！而且票价还不便宜！
0	没有想象中的那么好。
0	不值得，建议没去过的都不要去了
0	环境很好，很浓厚的文化，可以了解杜甫的生平。
0	服务一般。没什么好看的东西。
0	草堂一般，就是个公园，票价高了不值
0	唉，血亏，就是博物馆的一些东西，只值三十元吧
0	喜欢园林景观的可以考虑，环境优雅温度适宜
0	里面看的东西少，最多3小时就看完了。
0	环境没的说 不过真心不喜欢 对不起票价 再选择一次绝对不会再去 无聊透了
0	感觉门票有点贵，不过环境还是相当不错的
0	就是一个不去惦记，去了后悔的地方。不怎么样。路标指示不明确，很多小路口没有路标，在里边都绕晕了。园区里基本没有服务人员，想问路都没得问。很多陈列没有相应的介绍图，看得不是很明白。不推荐！60元的门票，不值。
0	言过其实的景点。和免费公园一个档次。这个价格太不值了。
0	开始进去以为就一排草房，后来跟着旅行团才知道旁边还有玩的，但总体没啥看的
0	门票价格跟这个景点不值！而且卖票的态度太差，还凶巴巴的！像这样的景点早应该取消收费了！
0	安得广厦千万间，哥真怀疑了。杜甫草堂修的太好了，我都感受不到他的历史气息了！要那是陋居，我们这都是狗窝了，真怀疑杜甫的茅屋为秋风所破歌是咋写的。失望，不值一看。
0	门口换票服务超级差 哎没办法
0	徒有虚名，感觉是花50逛了公园
0	不好玩，标识不清，里面乱糟糟的！里面原来好多地方可能隔开成了有钱人的会所，现在清理出去了，但又没有打通规范布局，也没有知识牌，绕来绕去的，找不到方向！里面成了野猫的天堂，碰到好多好多的猫，冷不丁窜出来，吓你一跳！
0	就那样 没什么玩点。
0	不值这个价。养生还好 文艺还好。
0	很雅静，环境也不错 水池有点脏
0	还好吧，不过还算可以，来一趟不容易
0	一般般，不值得专门花时间去，有空去还可以
0	挺大的 一家人在里面玩的挺开心 第一次带孩子来成都玩 里面走累了坐的地方很多
0	刚开始不知道有团购，问了售票员可以用不，她说团购要提前一小时买才可以用，结果跟本不是，白白等了几十分钟，态度很不好。一直下雨，没怎么拍照。有点遗憾。 里面环境很好，绿树成荫。 碰到个小导游，很棒。
0	就是建筑，一般般。没有什么特别的。太贵了，没有文化气息！
0	门票太贵，半个小时结束，导游100
0	绿化很好，夏天去很舒服！带点水果在小石凳上休息下舒服
0	不去想去，去了后悔。人造公园。
0	设施比较好，人文气息浓郁，环境很好，风景美如画
0	真心感觉没什么意思，也就是名气大才去看的
0	相当不好玩，人文艺术屌丝玩不来，就适合谈恋爱烧钱。
0	草堂绿化环境还行，适合老年人以及小孩和对中国历史文化有兴趣的人玩，对于外来年轻人来说，如果对这种人文景观不感兴趣的年轻人，来一次看看，感受一下，差不多就可以了！另外，草堂的正门原来是比较偏的，大马路边上的是北门，出来才知道
0	杜甫草堂蛮好找的。里面很大。逛了有两个多小时 有万福楼。还有唐朝遗址 环境很美 也很舒适 有很多绿化 很多古树。逛累了坐坐欣赏欣赏美景。曲径通幽处的小路。是个游玩的好去处。美团的话也比较划算。挺满意的一次团购
0	还可以，不过走的快的1个多点就可以看完。还没锦里好耍
0	这里环境优雅，风景宜人，景区规模较大。喜欢人文景观的话，可以去看一下。
0	还行吧！环境好，位置好找，感觉还好
0	景色还不错，就是现在景点价格太贵。
0	就随便逛丁了一下，感觉一般般。
0	旅游景点的东西都大同小异，到了里面也没什么不一样。有点郁闷的是票买了还要一个小时之后，其实没有什么区别，都已经消费了，没这必要。到了里面蚊子又多，咬的不行
0	不好玩 没有武侯祠好玩。里面什么都没有
0	环境还好，只是感觉门票价格有点贵了。
0	不怎么地，没啥意思，看半天都不知道哪个是草堂原址
0	不好玩，门票不值啊，风景也不见的好
0	一般般啦，没有历史的气息，都是现代建设的。
0	假期去的，从买了三张，窗口网络不好，刷了一张，结果到现在还没有退款。也是醉了。太不负责任了
0	不好玩，风景跟公园一样，没有什么新意
0	没意思，白花了110块钱，里面就是瞎逛，瞎看。
0	不好玩，但是风景不错。特别是雨天。
0	一般，陪老公去的，我本身是不喜欢这些的，来一次就够了，脚都走痛了，坐的都没有
0	太无聊了，还这么贵，和逛公园差不多
0	总体来说一般，带孩子来的，没什么好的地方，一般般，去过之后都不记得有什么东西。没有印象很深的东西。一般。一般。一般。一般。一般。一般。一般。一般。一般一般一般一般一般一般一般一般一般一般一般一般一般一般
0	不是外地来了朋友真心不得去看，就两间草房子
0	没意思，还不如去看电影舒服呢，
0	我不能说草堂不好，但绝对不值60块的票价，完全是借着杜甫在炒作的，里面到处都是卖纪念品，卖字画仿品的。不值，票价10块才合理。
0	这个，其实没什么，主要是和外地朋友去看，有点文化被商业化的感觉，好些买东西的，不过都还应景。没觉得扎眼！
0	感觉性价比一点也不高！景色还可以吧！但是逛了一圈下来感觉也没有什么特殊的地方！不值这个价钱！
0	比较适合老人家去、就一个小公园
0	说实话挺一般的，那天和老公一起去的，不过老公倒是挺喜欢的
0	没意思，不喜欢人造的景点，不值
0	还不如不要门票的。建议不要去。啥都没有！就里面走走！没意思。随便转转就逛完了
0	名气很大的地方，很让人失望，不值得一去
0	没什么意思，就类似一个公园而已。
0	真没意思 一点也不好玩
0	服务一般，环境一般，没什么亮点，六十的票价有点不值得，唯一还可以的就是好多鱼可以观赏。
0	团购说买了之后无需取票，凭码进园，实际情况却是要排队取票的，不过馆内还算干净，旅游旺季基本就是人挤人的节奏，不喜欢鉴赏的人会觉得无聊，变成一次普通的到此一游
0	没必要团，要一小时前团，每人才省五元钱，还不能座免费车。
0	还是边上的免费浣花溪公园好玩。公园里还有大鸟。
0	环境一般，人多，没啥看头，不值得
0	不好玩，和公园差不多，还要门票60
0	去过所以用门票的景区来说这个景区简直就是太了。浪费钱
0	去看诗圣杜甫，静静地感受，没留什么印象
0	排队木有秩序，插队人太多了，不舒服
0	只能当一般公园逛，太亏了！再去就是SB
0	还行啦！里面都是介绍杜甫些介绍
0	非常差，不值得游玩，还是武侯祠较好
0	累死个仙人，适合老年人，就是个公园，老年人不要钱进去打太极
0	一般般，感觉没亮点，唯一就是鱼群还行，如果让哥再去一次的话，哥决定打死哥，哥也不去这个地方了，太无聊，茶亭不喝茶，不让坐茶桌，哥压根没见到有人喝茶，
0	地方不大，而且有很大的资源地的浪费，感觉没有想象中那么好。
0	说是人文景点但其实是现代人造景点，除了草堂遗址还能看看其他地方，看景色体民情不如去人民公园、感受文化不如去博物馆，更专业好看还免费。
0	售票员服务态度不好，又租的讲解员进行的讲解。里边环境不错，但是买票进不是很值
0	很方便，在美团上购买后电话联系，给了一个订单号，到售票处直接拿票，省了排队的时间，我看大多数游客都是团的，在窗口买门票的人少之又少，毕竟能省不少银子哩。但是，这草堂的门票也太贵了，就是美团价也太高。
0	设施一般，其他的都一般般，不值60没什么亮点。
0	跟普通的公园没有多大区别，性价比不高
0	著名，票价贵，名人效应，想不通一个国人名诗人，不可以更容易些对国人开放学习
0	空气好，感觉一般般，团购之后不能马上进去，要等一个小时，晕死
0	还行吧。没什么特别感觉 不是很推荐
0	还行吧，挺大的，里面环境挺不错的，没有去过的可以去看看
0	还好吧，就是一个公园，感觉没什么逛的，票价算贵的了。
0	不错，就是评价为什么一定要写满15字呢，讨厌
0	在市区，比较近，别的都没啥意思，只能说难得去成都一次，勉强能一看
0	感觉很多景点和设施都是后期加进去的，不过没去过的话也可以去看看
0	杜甫草堂风景点不错，就是蚊子太多，还挺毒，咬起胞半天褪不了！
0	里面空气很清新，但全是人工景观，就象个普通公园！
0	风景优美，历史悠久，值得一去，就是人太多了，天气闷热，不过里面很阴凉，
0	没什么看头，没有什么特别的。还是值得一去。
0	设施一般，没有服务，环境良好。
0	没啥意思，门票还贵
0	非常不满意的一次体验，先是美团验证机器莫名死机，半小时没有验证，然后商家建议现金购票，退票后游园完毕才说验证成功一张，投诉后说4小时回复，48小时也没有回复，这是美团和商家联合对消费者欺诈吗！
0	去了很多次成都才去草堂，可能是没文艺细胞，没啥特别感觉，环境还可以
0	票价有些贵不值这个价，性价比不高。
0	没什么好玩的，虽然很大，哎，只是觉得在成都那么久还是去看看吧
0	便宜的少，网购后还要等一小时才能进，并且这种有教育意义的地方文化气息浓郁，教师资格证不能优惠较失望。
0	门票太贵，变成赚钱的地方啦！服务员那个太度，一个字“差”
0	觉得没啥好看的，还门票好贵，一般般啦
0	还可以环境很是很好的就是参观一下
0	没意思，浪费钱，以后再也不去了，也不推荐朋友去
0	还可以吧！很值得去的地方！推荐大家有空可以去看看，
0	还可以。预定时没看清楚，要一小时取票。
0	就是一个大公园，门票价格还挺高
0	跟个普通的小公园似的，没什么特别的，门口扫微信也是50块还带讲解，去的请带上花露水，蚊子多得恐怖，
0	不好，这应该免费，还收门票，没有什么
0	需要静下心去参观，这种地方没导游讲解去是没意义的
0	门票和景点的价位并不符，门票价位太高！
0	不怎么好，就像个花园一样，有点浪费钱
0	不好玩，本人凡夫俗子，看不懂那些高大上的
0	一般 去了就不是太想去了吧 园林还在建设休憩中
0	和朋友一起去的，挺大的一个。现场去买的门票65元也少不了多少。
0	感觉就是一般的公园，只是绿化多一些，特色少了一点
0	景区 内没有讲解的人员，说明也很少，基本上自己看还是看不出所以然
0	不太喜欢，没什么特别的地方，草堂很多草
0	挺好的，没太大的感觉，跟公园一样，
0	也许是文人去的地方，我觉得就是看看花花草草之类的吧
0	感觉被坑咯！一点都不好耍，进去耍了哈哈儿就走了
0	一般，不值这个价，还都是赝品。
0	没啥意思，如果对杜甫感兴趣人怀历史那可以去一次
0	很一般，很一般，没有什么太多的可以看的东西
0	一个历史人物所谓的古迹真心不应该那么贵的，里面就是一个草棚，没有提供其他太多的旅游观光资源，价格在30左右才比较合理。
0	内行看门道外行看热闹，我就是去看热闹的，还可以人多避暑好地方 凉爽。
0	不推崇去，就一般般的公园，还收门票。
0	感受人文气息。追随诗人来到草堂。
0	门票太贵了，杜甫草堂就那么一点点大，却把景区扩展那么大，没看头
0	没什么好玩的，而且门票价格偏贵
0	后来复建的，不值票价，不建议去
0	老年人和文艺青年去的地方，屌丝去了只能呵呵。
0	就那样子了，60元门票真心不值。
0	带外地朋友去的，总体还行吧，绿化不错
0	适合夏天去里面乘凉，没什么有特色的地方。
0	一般，没啥好看的，一点都不值。还那么多人。就是个名气。
0	一般，感觉只有考古现场有点意义
0	到的时候快到中午了，走了一截路才找到吃饭的地儿。吃完饭进去感觉里面还是挺凉快的。到后面就还是觉得热。总的感觉就是不值。就是一个公园啊。里面有有几间新式茅草屋，一个展览瓶瓶罐罐的博物馆，其他就没什么内容了。旁边的浣花溪也就很普通的一个公园
0	还算比较大的环境自然很好，就是多了太多跟杜甫没太多关系的东西，还有那些翻新的建筑和仿旧的草屋，模仿的真是一点都不假呵。
0	就一个公园，哈哈，是不是我文化素养不够，感受不到文化气息。
0	还可以，树多草多，有人文气息。
0	就是看雕像，看祠堂楼宇建筑，看诗集，院内环境干净。不过没有什么特别，纪念伟人的风采，适合文艺青年
0	一般，太贵了，没啥看的，就是个意思
0	里面的风景没有想象中那么好，花花也很少。
0	可以转一转，翻个人觉得门票略高了。里面环境挺好的，转了就很一个公园一样。
0	不好玩，没什么特别，就看下风景！
0	真心一般，大老远去的不值，挺小的地方没意思
0	无聊，还收50的门票，和普通的公园没啥区别
0	环境不错，清凉舒适，适合年纪大点的人群，本人觉的景点有点少，除了房子还是房子，没什么特别的，
0	适合文艺青年去逛下，蚊子咬死人！感觉60元门票有些高，个人认为十元钱还差不多。中国收税那么重，就应该把门票价格降低。
0	还行。就是有点热。盆景不错。就是门票太贵，太贵了
0	还行吧，一进去就下雨了，没有怎么转
0	第一次来，下次来一定要先做好功课了再来
0	里面的绿化很好，可以值得去..
0	一般！原汁原味的景点很少！需要多一些有特点的景点
0	草堂是不错啦，就是那里的检票人员，态度非常恶劣，爱理不理，影响出游心情
0	也就那样吧！可能我没有那样的细胞
0	一般般了，去不去都会后悔的，三个字，没啥子意思
0	地方还是很大，就是人太多了。
0	带父母和宝宝去玩的，总体来说还可以吧，就是感觉地形有点乱，不太好逛！
0	跟北京的免费公园差不多。但毕竟是杜甫草堂么，还是要去的，一个完整的照片也没排上。还ok。前台售票阿姨挺有意思的，非让我现场购票，我傻啊美团便宜（不知道是不是他想正常价卖了以后，自己团个几百张。赚取差价）
0	草堂的景点太多了，服务也不错。就是里面太大了，没有完全转完！
0	地方不好玩，不值得那么远跑着去，
0	还可以，别致、幽静，透着浓郁的古代文人骚客的文化功底
0	感觉走到哪里都是人好多蚊子得呢，
0	到了成都不去么不甘心，去了么也觉得没啥好玩的
0	很有历史文化氛围，有机会会再去的
0	感觉一般 很小 也不精致！有点失望
0	垃圾，垃圾中的垃圾，我都不想说了
0	到成都了不去看看会觉得遗憾，去过之后好像也没有多大的收获。
0	第一次来，也是最后一次了。人为的造景太多，不值得
0	其实真的没啥好玩的，就一个公园，
0	不去后悔，去了更后悔，就一植物园，不会再去
0	里面真是不知道有什么好玩的，感觉没有意思
0	在景点门口扫二维码还要便宜5元，没啥意思，陪女儿去的，有助于掌握历史知识！
0	草堂本该是风雅之地，确变得商业气息太浓，到处是卖东西的，实在扫雅兴！
0	心里话 感觉一般 建议去的时候 找一个导游 自己没什么可逛的
0	售票人员一直在自拍，不理人。这样的也能作为杜甫草堂的门面工作人员吗？
0	真心的不值!什么都没有，全是本地大妈在里面歇脚，而我们却付出了60元去逛公园！太坑爹了吧!
0	一般般，下次不会去那了
0	就是一文化主题公园，门票太贵，性价比低。
0	一点多不好玩，别去了，浪费时间，感觉在逗游客
0	个人觉得不怎么有意思。就像是个公园。
0	感觉各个方面都一般，门票价格有点贵，不值这个价格
0	取票在南北门，服务一般，导游票必须在北门用，不方便。
0	一般般，里面就什么树什么的，一般
0	还不错，就是去的那天太热了，没走完就出来了。
0	渣渣，太垃圾。就是一个公园。没趣无聊
0	好耍的好玩的好安逸哦说真的啊去了还想去
0	环境真心不错，只不过刚到就下雨，又没带伞，真不爽
0	景区服务烂的很，最不愉快的一次游玩
0	早上带爸爸去的 比较凉快 但是一般般 没什么特别的地方
0	环境不错，就是门面稍微贵了些。相当于一个公园。
0	我认为不值这个价，不应该收费才对。
0	就是差，感觉真的很不好，特别是出南门的那个门口迎宾，态度之恶劣，门口风扇吹一下风，就数落半天，那风扇是她私人的吗
0	对于女孩子来说，不怎么好玩！更喜欢去锦里！
0	一般般，我不想说了，反正我不会来了
0	人太多，所以没看到什么，环境也没觉得如何。
0	一般般吧 有点失望 啥都没有 都是后建的
0	就跟公园差不多，还花了55元钱莫意思。
0	还可以，荷花没有开完，没有请解说很多地方看不懂
0	不好，和公园差不多，还收55元。莫意思
0	文化内容，图文并茂，适合喜欢古诗词的小朋友来参观。周围绿化修剪的不怎么样，杂草蛮多的，蚊子也很多。
0	蚊子太多，而且好毒，把我大腿上咬了十几个包，哎，就这蛮讨厌的。
0	服务烂 也没什么可看的 完全不值得
0	下雨去的，让孩子了解一下诗人的生平。
0	杜甫草堂名声很大，本地人基本不去，环境很不错，票价偏高,说白了就是一个环境非常不错的园林公园,不去也罢。
0	就是进去一下，也没人管，总体一般般！
0	没有太多特别的景色，历史感也不够，来缅怀诗圣，并不是特别深刻
0	人太多，冲浪跟煮饺子似的，时间太短，都没感觉了，就时间到了，不好！
0	一般般，门票太贵了。里面太商业化了。
0	还可以吧 外地人应该去看看 其实就是个大圆子
0	就那样吧。瞎看瞎逛。说实话这种地方不找导游讲解根本没搞
0	好，还行，就是没有啥吃得和介绍
0	标志性景点。好不好玩嘛。你懂的
0	文化气息很浓，但是自己没有讲解的话自己体会不到，公园很大很幽静。
0	环境很一般，觉得不值那55块钱
0	环境还行吧！都是后建的，没什么意思
0	强烈遣责南门门口的迎宾，态度之恶心
0	感觉很单调，设备一般，有点去逛公园的感觉。
0	杜甫草堂的人都不通融一下，有学生证没有每学期盖章就不让。
0	大树成荫。去了解一下历史也是很好的。就是觉得门票有点贵。解说要收费很不能理解。门票这么贵还不提供好的服务么。
0	和一般公园差不多，觉得还是宽窄巷子晚上没人的时候好些，不过不去总是一种遗憾，只可惜不像读书的时候，现在都记不起杜甫得诗了
0	名气大，内容少，总体感觉很一般
0	缺少文化氛围，景色一般，也就是沾老祖宗的光吧。不来遗憾，来了更后悔
0	很像的风格李菊邻居很利用爱仕达该回家
0	不好玩，不值得，没想象中的好，
0	门票有点小贵，里边环境不错，很大。一个多小时逛完，欣赏不了那些诗词。
0	初夏去去，还是不错滴导游图看不太明白
0	确实我没感觉什么，也许是我们太累
0	人造的景区，个人觉得不够4A的标准，一般般，可去可不去吧！
0	一般般，公园一样。觉得票价有点贵，不值得。
0	门票太贵，周边餐饮、小吃，娱乐场所没看到
0	就是个市内小公园！植被挺好的进去呼吸呼吸新鲜空气
0	环境还可以，服务一般，就是里面休息坐的地方太少了，走了好大一圈都没有一个可以坐的地方，其它的还可以
0	一个字，贵，这个场所竟然变成了盈利性的场所了。没意思。
0	门票贵，里面也没太多看的。
0	不好耍，只是朋友想去陪着去，耍了之后都说不好耍，门票还偏贵
0	浪费钱，不值得去，人为东西太多，而且基本上没啥看头，门票还贵的
0	景色一般，植物种类挺多的，环境很干净幽静的确是读书静心的好去处！
0	来过一次 这一次同学来旅游就又陪她来 学生证买票只要30 我忘了带学生证只好团购 其实里面很一般 跟人民公园差不多的
0	团购能便宜点吧，就是没有解说，去了也没有学什么知识 就是逛园林吧
0	环境挺好，如果去最好是请个导游。
0	这个景点很一般，感觉价位有点虚高！里面不大，没有什么特别有意义的地方！
0	感觉钱花的不值，门票价格太高，里面也就公园的感觉
0	我也是醉了，好没意思的 和别的景区相比的话
0	感觉实在不怎么样 55块钱一点都不值
0	感觉就那样 可能是不是喜欢这些古建筑了吧
0	一般吧，没什么景点，也没有服务，进去路标也很少
0	环境挺好的，就是没有什么真正可以参观的，和个公园差不多。
0	感觉真不怎么样55元一点都不值
0	杜甫草堂没有名字中的那种味道。里头所充斥的反而是商业余韵
0	真的不错，环境设施不错，静音的休闲了一天
0	城市中的公园，没有想象的那么好玩
0	一般吧，没觉得有啥溜达的地方。除了个茅草房，我不是问人，看不懂
0	去了成都好几个地方了，感觉这里不是很值。园里的茶座一般。
0	后来人工设施太多，没有历史感觉，有点小失望
0	景点感觉一般，没有想象中的好玩
0	环境好，景色怡人，六七没啥看头，20分钟就出来了
0	说什么都是眼泪，感觉还不如去人民公园逛逛
0	真的不知道说什么好，有种上当受骗的感觉
0	就一个类似公园里面多了几个杜甫而已，不值这个价
0	还凑活，景色不错，服务一般，缺少餐饮
0	随便逛了下，感觉没什么可看的，60块门票，不值当吧
0	可能真的是看不懂吧！个人没觉得棒，不过确实比景区便宜
0	就那样了吧。不太喜欢。看个人。
0	一般，没什么好看的，我们去的时候草房再修，其他的就没什么好看的了
0	一点也不好玩，风景是不错不过是人工花园，逛了一圈累趴了！
0	太一般了，门票相对贵了点，不值得去
0	一般，不好看，也不好耍，真心不好
0	不好玩。浪费钱。没意思!没啥好看的。
0	无聊，不值得去，划不着，也不好耍
0	一般般啦，55元不知道玩什么东西，太不好玩了
0	不必公园什么的好，还不便宜。 不过服务员不错，都蛮漂亮的
0	没意思。浪费钱。千万别去。
0	这就是个坑人的地方 随便圈块地 打个杜浦名号就要55 景区就2个展厅，展出些破碗，如果非要算是文物，也该算是博物馆，博物馆应该是不收费的，就不明白国家旅游局是不是吃大便的，就这种地方也叫AAAA景区，果然中国人最会坑中国人
0	又在装修一部分，我觉得有点不值，环境还可以，建议以后装修应该减价
0	没去过想去。去了后悔！这就是当地人喝茶打牌的地方
0	景一般，没有文化氛围，不值得推荐
0	比较失望吧，感觉不值这个价，地方很小，还有地方在装修，蚊虫比较多！
0	不去可能会后悔，去了一定会后悔！
0	其实没有什么好耍的 去了一次绝对不想去二次 不过美团要便宜点很不错 门票贵了 不符合 二十左右合适
0	环境一般，服务一般，设施也是一般
0	一般像这样地方都不收费了这里这样小还收60块、不值、也没有什么好看
0	60块钱去杜甫草堂。实在是坑爹！这种经典20块钱就够多了。
0	60不值55也不值 二三十可以接受
0	环境很不错，休闲纳凉好去处，周末和家人一起转转很好
0	很一般，没便宜多少，而且没什么景色，太单调了，还不如逛公园。
0	一个字贵，两个字很贵！除了草屋可看，其他地方就像一普通公园，
0	感觉里面也没有什么好看了的，门票有点小贵，不值！
0	地方好小。随便走两分钟就逛完了，玩的不开心
0	到过就可以了，随便逛逛，其实也没什么看的
0	额，冲着名气去的，感觉就那样吧
0	门票明显太贵，内部百分之九十新建（虽然鸟语花香），没有听闻中的草堂气氛。
0	沒啥特別的地方，就是很八股的建築加園林，我個人覺得沒有一點創意，也談不上有什麼歷史，都是現代修築的
0	太失望了，来杜甫草堂还不如随便找个公园转两圈
0	没意思，不值60，建议物价局重新定价
0	就那样吧，针对人的兴趣爱好来选择的。
0	没什么好看，不去也罢。不建议去
0	换票有点麻烦，也没便宜几块钱。一般
0	怎么说呢 去里面走走散散心还是可以但是觉得门票还是有点贵
0	真的没什么可看的，门票倒是很贵，不值
0	票价太贵了，里面有很多都没开放，环境还好，基本没有啥子服务。
0	有点小失望吧。 有可能是我不懂得文化气息
0	里面什么都没有，不好耍得，进去转了一圈就 又出来了
0	老实说很一般，来了成都嘛才想进去看看。一点都不值得这个价钱。
0	很差劲，不知道是不是店大欺客的原因！兑换券都用了一个小时！
0	草堂太小了，半个小时就可以逛完，除了冬天的腊梅，就没有其它的好看的风景了。
0	一般般，挺失望的，跟大熊猫比差多了
0	非常折腾人的团购，还要提前打电话索取另外的验证才能取票
0	名胜古迹，感觉很不错，就是商家服务太差，网上两个团购，先团购了个便宜的，结果不给兑现，郁闷。太生气了，糊弄消费者。
0	太坑了门票那么贵，里面一点意思都没有
0	去的时候人很少，冬天有点冷。年轻人不多
0	售票人员态度很差劲，里面还在装修，破破烂烂
0	满地的垃圾，周边设备很旧，门票也太贵
0	就是一公园，在西南这样的公园多的是，而且都是免费
0	不值得
0	不好玩，免费公园都比这儿好，门票还呢么贵，坑爹，更感受不到艺术文化气氛。
0	团购还得要求提前一个小时！等了老半天，园内环境没得说，棒！
0	简直就是个坑，团购都要52元，周边的其他免费景点也和这景区差不多，不建议去，
0	还好，厕所臭死。坐在椅子上，里面买零食的还不让，太坏了
0	其实这里就一人工修复的小公园，花钱太浪费，适合老年人闲得确实找不到事的人去
0	个人感觉浪费时间和金钱，就是一个公园！
0	总体来说 就那样吧！皮肤容易被蚊子咬的女士最好穿长裤，很潮湿，虫子特别多，就像逛公园差不多，没差！对不起这个票价，
0	太不值得去了，进去了就想出来了
0	垃圾，垃圾，不好玩，门票还那么贵
0	很差劲、还要打电话验证后才能用、害人景点门口等了3小时
0	联系第三方服务花了很长时间，一直不给发验证码，打电话催了好多次，效率太低
0	很坑很坑啊，真正的遗迹很少，就是里面比较凉快，跟植物园似的！学生票比较划算，50真不值！或许是谁想陶冶情操可以去。
0	商家服务态度差！做事慢
0	服务太差 既然是服务行业的停业人员 态度素质怎么能这麽差
0	还可以吧。
0	有总被坑的感觉，里面什么都没有，还多小
0	如果你不是特懂诗词，就别去了，真心不好玩
0	就算本身景点再值得看 也让这团购扫得一地的兴。 推荐大家千万不要在这里买，除非你有大把时间耗费在在门口干等验证码
0	一定给差评，打电话打了4次，等了半个小时，好心情都没了，差评。
0	真的不值这个价钱。什么都没有。就是看看树一些茅房。就五十多块了。我去公园看都一样还免费了。后悔去了。
0	果断差评，不方便，不值当!
0	一般吧，里面没什么
0	没什么意思没什么意思没什么意思
0	性价比不高!
0	没啥很大的吸引力没啥很大的吸引力
0	去过一次不想去二次，
0	屁的个导游 自己在里面瞎逛。
0	不好玩，一点都不好玩
0	没啥看头，服务也不怎么样。
0	这是最坑的景点，这是最坑的景点。烂
0	商家不给退！态度差！强卖强卖
0	不觉得很好，内容不多，门票不值得
0	里面啥也没有，景点都围起来在装修，差评
0	就这样吧，没什么好的体验。不值得
0	一般般啦，挺失望的，不好玩。一次游。
0	不要买。很长时间等不到车。收车时间还早。票价稍高一点
0	比较差，位置跟不上，解说也不突出。不好
0	挺坑的。关键的厅馆讲解都没有，还不如扫景区二维码。
0	太差了，其实就需要两块钱就能到，还卖9.9，太坑了，千万别买就是那个直通车票差到死，说白了就是公交车。。
0	可能是十一，吧，人巨多，人文景观也看不懂，不喜欢这地方，无聊
0	讲解非常之差，根本没有说历史典故和重要历史，差评！！！
0	但是感觉内容不是特别丰富。不太喜欢听的也不是太懂
0	介绍很少，不要有那么高期待，很失望
0	店家态度恶劣，典型的挂羊头卖狗肉，还不能退票，坑人，谁买谁后悔！
0	国庆出游就是人太多，排队一小时，观看两分钟，过去找不到上车地点，人特别多打客服电话也打不通，浪费时间
0	看个人喜好吧，我自己没太多感觉，不太喜欢这里，有点无聊
0	劝你们不要再团，谁团谁后悔，旅行都不开心
0	说实话有点失望，可能是下雨的原因，基本没有啥玩的，吃的也不好吃
0	过年连不是景区的小吃街都要收钱了！真是坑爹，害我白跑一趟，浪费我时间！
0	环境观赏一般，园区服务不好！
0	乱七八糟的，定位不准把人整晕了
0	人太多，穿梭巴士排班不合理。入园也是人超多，观赏体验差，不满意
0	说实话，不值票价。景点一般般，没什么
0	体验太差，好多殿堂没有讲解，不满
0	没文化，看不懂！感觉没多大意思！无聊
0	感觉不好玩，没什么参观价值，只不过挨着锦里就进去看看了
0	门票贵了 50元里面可以看的很少 很多场馆空调也少 闷热难受 不值这个价 差评
0	如果是年轻人就不建议去了，真的很无聊，不好玩
0	人太多，排队次序不好，管理人员不够，混乱
0	一般，里面就是观看一下古建筑，不太适合带小孩去
0	没用呀，gps定位不了，去哪了还得自己选景点名字，就是骗钱的
0	人多的要死，太商业化了，落差比较大
0	什么玩意、一点都不好，说一些废话
0	就一句话，人太多了，不建议节假日去
0	如果是年轻人就不建议去了，真的很无聊
0	这玩意什么垃圾，真是服了，打了几个电话才有人理，短信半天没来。。。
0	没啥好看的，小的很。
0	去成都玩很不好的体验，乱七八糟的旅行社，野导真多
0	骗钱的玩意儿，为了挣钱不择手段，不全，需要时候没有
0	一般吧，景区比较分散，逛的还挺累的，觉得没有导游逛不懂
0	价格偏高，出票也慢，进去的时候还在翻修
0	没有想像中好，吃的东西也不怎么样
0	没意思，反应又慢，坑坑坑坑坑坑坑坑
0	总结，就是，不值得去，玩了之后钱花的你会后悔
0	米线一点味没有不好吃、也没放鹌鹑蛋、真心不良心啊
0	太烂了，还不如园区免费的！建议不要买，很贵
0	不建议你们去
0	坑的一批啊，手机搞了半天，白花钱的都是，还浪费时间
0	很差!定位不准 地图也不准 也不自动播放 乱七八糟的
0	不建议去，没有看点，不建议去，没有看点
0	现在的特色旅游都商业化模式太严重了。缺少自己的文化底蕴
0	其实就是小吃街啦，没有特别的，逛逛就好了，价格也有点贵
0	不能用，体验很差，特别差的体验
0	对于不懂历史文化的我，没有任何吸引力，有点无聊
0	门票价格太高，很不值！！30元差不多！ 都江堰门票才80元不能比，坑人
0	一个墓加上几个雕塑还有几块碑，感觉不值。俩人100块钱不如去别的地方吃点喝点。太贵了
0	不值票价啊。门票略贵了。
0	很差，说好了马上走，上车后就变卦了，又被骗的感觉！浪费我时间
0	大部分在修缮，面积比较小，有点亏吧！感觉不值这个钱！坑钱
0	没有想象中的好。也没有什么特色。失望
0	去的时候人有很多密密麻麻。也就那么回事，没有什么亮点
0	说实话，验票真的是多此一举，认真查验健康码行程码就够了，到处打围，打围的范围又小稍不注意就又走出去了，然后进来又要网上订票，一次最多3张。恼火得很，整得都不想去了。
0	我非常不喜欢的一点是，古镇全变成了买东西的地方。而且吃的还不一定卫生。
0	最不喜欢的就是全部都是商业化的东西，而且吃的东西非常的乱。
0	就是坑，活动也是骗人的，下次再也不来了，说每家都能用，其实都用不了，就是个坑，骗子！我们租古装本来就没打算化妆，等我们还没说，老板直接把画起来了，我服了，第一次来这边，搞得心情都不好了，下次再也不来了。
0	来过多次，感觉都是卖吃的，没有什么特别的
0	这个工作人员态度极差，心情很不好
0	千万不要去那个写数字送娃娃的店老板态度一点也不好刚刚去写的时候，他也没说写错要给钱，结果我们在写的时候才说的真的很亏，态度也特别极其不好
0	进门服务态度差。与之评论，说理没有用
0	交通不方便，比较远，不会想要再来了
0	洛带人有点少了，基本上店铺关门了，不热闹，建议不要去
0	没得人 没特色 除了商家还是商家 没娱乐
0	没有以前那种感觉了反正就是一般吧没有去过的人可以去看看
0	说不上来的感觉，就是觉得差点东西
0	这个差是给景区的话务员，打电话过去咨询是否需要核酸，开门没有？我态度很好，一来女的语气就很冲，还没说完就挂电话。你不开心可以不来上班影响别人的情绪。
0	东西也不是一般的贵，买包小抽纸都要三块钱。太坑了
0	无聊 挺没意思的，现在也没了，太商业化了
0	现代化商业气息太浓厚啦，整条街都是卖东西的，让人感觉千扁一目，到哪个地方都差不多，失去了文化古镇的那种感觉。
0	无聊 挺没意思的
0	接电话的工作人员态度极差。接电话接的人都不想去，扫兴
0	人山人海，感觉吃的都不是好卫生呢，不好，不好
0	我去过两三回了，也没得什么好耍好看好买的，一般的一般
0	确实一般 商铺没什么好玩的，也没什么逛的，
0	说真的，不太喜欢这个地方
0	停车不方便，周边的路比较窄，到处都是摄像头！
0	空调空调不行热水热水不行澡都洗不了，人太多了拥堵不堪
0	一般吧，太商业化了，发展到现在还不如十年前
0	环境一般，没有什么特色。
0	玩的花样老套，没趣，东西也很贵
0	就是一般的古镇，没啥特色。全川走到哪里古镇都是一样
0	服务太差，停车难，不想去二次
0	将就还行吧去了几次了感觉人多的时候好耍些
0	感觉没什么亮点的，也就一般般吧，跟逛公园差不多
0	差差差只能说一般，。。。。。。
0	古镇的食品太单调了，热天是真得热，而且里面除了建筑，没什么好玩的。
0	越来越商业化了！很无聊！周末不建议去。
0	一般一般一般一般一般一般一般 不咋好耍！
0	感觉没有什么特别的亮点，不好玩
0	一般般吧，随便逛逛还是可以的，15字评论讨厌。
0	进去不能上楼，而且还遇见拍摄的，真的很浪费我时间，没有给我很好的体验
0	一般没啥特色，商业气太浓，没真正体验到客家文化
0	就一般古镇，大同小异，没有什么特别吸引人的地方
0	啥也不是，去过的都后悔 还有长城 门票贵得要死 还啥都没有
0	除了这个博物馆，别的地方不建议去，没什么可看的
0	不想去那里耍了不怎么样嘛去了一次啊
0	一般般的，越来越没什么意思，除了买各种不是特产的特产
0	通知提货，到了什么也没有，客服说退款就行了。
0	全是商铺，小吃也不好吃，还贵，环境管理脏乱差，不建议前往
0	我觉得一般般吧，主要也热，也没啥好逛的
0	不是很值得推荐 ， 白天不值得去
0	不怎么好玩！感觉没以前热闹了！全是人，小吃很贵，没啥玩的。。。。
0	东西卖的贵，没特色，比以前冷淡了很多
0	食品又贵又难吃，真的不见意去那种地方，里面没什么可以转的
0	毕竟没去过的地方都想去一下 就是天气太热不宜逛
0	以前都不收费，带动经济，现在收费都没人去了，体验感一点也不好
0	门票小贵，建议其他渠道购买便宜一半
0	开水极难找。路线很单一。黄色山体很难看。
0	扫各种码，态度差，里面什么也没有，全是垃圾食品，一点都不值得那个时间 而且里面还有严重违规的“水族馆”有关部门都不管一下吗？？？离谱到极致的超差体验
0	商业化太重，消费贵，没得啥子意思了现在
0	一般般啦，没有什么好玩的，不出彩。
0	一个完全商业化的旅游景点。没有较好的文化溯源，只有商业还是商业。
0	周末逛逛还行，消费物品质量有待提高，价格贵。
0	没必要去，很普通的地方！！！！！不好玩
0	人多拥挤，卫生不好，一般吧
0	一般般 吃的不好吃而且贵 也没啥好玩的
0	真没啥逛的 又不大 找个厕所还在装修无法使用 体验一般
0	不用玩了就是个卖吃的现代古镇没什么看的
0	一般般吧，疫情期间里面人都没几个。商家也没开几个，不好玩
0	非常破旧，距离城区很远，不好打车，商业化严重
0	不好玩，人多，商业化气息浓厚，不是很推荐
0	非常非常一般景区，真没必要特意去一次不值当
0	你们的货质量太差，广告与发来的货差距太大，坑人。
0	感觉不是我想象的那么好玩，看起图片安逸，实际上不是那么回事，不好玩
0	不是很推荐的一个地方！没什么亮点！很失望
0	昨天桃子全烂的，买苹果以前全发一个品种，不管选好贵的，完全不负责
0	一般吧，没有以前那种风味了，普遍小吃价格上涨，很贵
0	疫情原因吧，没啥人气儿，逛了一下就走了
0	周边配套差点，特别是周边餐饮的服务，质量，菜品太一般
0	就普通的古镇，风景一般，土楼也一般
0	古镇都差不多，清凉，吃的有些贵，
0	没什么看头，人多，就是卖东西的，不想去第二次了
0	一般般吧，没得什么特点就是一条小吃街，很无聊
0	一般的古镇 无亮点 很平庸 无聊走走也可以 千篇一律
0	我们在古镇逛了一天，所有的景点都去了还不错
0	商业化氛围很重，古镇不大，进去的流程繁杂
0	了解客家文化，水景比较少，要加强自己特色
0	里面好多玩的都太假，浪费钱，一点都不值
0	一点意思都没有了，不如黄龙溪！很一般
0	比以前我觉得商业气息特别重了，少了些古镇的小玩意儿
0	一般般还行吧，就是一些小吃吧，没什么好玩的
0	一般，没有什么好耍的，人还特别多
0	小吃街，还不好吃，没什么特色，也没什么好玩的
0	一般般吧，所有的古镇都差不多，没有好多特色
0	古镇是古镇地理位置和环境也还行，只不过全是商铺也没多少游人，几个会馆也就还剩个架子
0	环境只能说将就吧 交通不是很方便 而已吃的东西味道不行
0	不想说，没有意义，不想去了解，使用不方便
0	感觉不是很好 就一条街没有黄龙溪好玩，不推荐
0	也就一般般吧，不好玩，比较无聊
0	一般般，看习惯了就不觉得特色在哪里了没感受到
0	没什么好玩的的地方，就是从头走到尾，不会再来了
0	没意思，没有古镇的感觉，有点小失望
0	人太多，然后管理混乱。没有人维持秩序。古镇本来就不收钱的，为什么还要扫码免费呢？
0	也就一般般吧 专门去耍没什么必要，很差
0	感觉一般吧！商家存在很多欺骗性质，坑人
0	一般一般一般一般一般，为什么非要15个字，很差劲
0	必要好方法不好吃菡萏发荷花回复头发
0	实名验证你名字一样陪着你一起一起做生意
0	很一般吧，没有太多的特色，一般般吧！
0	乱七八糟的所谓景区，千万不要去，宰外地人的，价格贵
0	很一般，没有太多的特色，欺骗消费者
0	不要问我 我只是觉得不好而已 不想再去了而已
0	乱七八糟的街，手续还多！千万别去
0	一般般，没啥特别的，卖的东西比外面的贵一倍，
0	垃圾的一批真的垃圾垃圾垃圾垃圾垃圾
0	去了很失望。闭馆不营业，工作人员也没告知，进去白转一圈，
0	一般吧，个人不是很喜欢，看自己的喜好
0	说的好听太假了，没一点实在的东西，不好
0	不是很好玩，玩的太快，店员强行拉客，坑人
0	个人比较喜欢有河流的古镇 总体还可以
0	一般般，可玩性不高，没什么好玩的
0	不好玩，好搞得好严格一样，不想去第二次
0	坑钱的地方 千万别去 进去就是坑 坑 坑 坑 我再也不会去了
0	很不愉快的一次体验，差评说好的不是很吵呢，靠窗边，直接一晚上没睡觉，服了
0	有空建议大家到这里走走看看不要一天待
0	就一条小街，其实很没有意思，全部商业化了
0	不好玩，就是去消费的，走一圈就出来了，价格也不划算
0	简直不能说太差了。没见过那么差的地方。
0	商业味太大，去了很多次，就这感受。
0	只能说和其它地方的古镇差不多吧
0	没得看头，不会来第二次，旅游感是比较差的哦
0	疫情影响很严重，很多商铺没开或者转让，没啥游客
0	工作人员态度极其不耐烦，才在门口就是一肚子的气
0	人很多，建筑也都是越修越现代化，失望
0	放进放出没有标准等了半天不让进 也没人来次序维护 好多插队的都不管
0	景区环境比以前好一点，商家对于食物的卫生还做的不够好，有些店还是值得逛一逛的
0	不怎么好玩！！！！！！！！！！
0	没事可以逛一逛，打发打发时间还是可以的！
0	本该是充分体现客家文化，但商业化过于浓重，俨然成为了一个儿童玩乐小吃一条街！！令人失望！！
0	没有古镇的味道。没有人气。没有特色。
0	里面就一条街，还标记多个景点真是虚假
0	一般就一般嘛，吃得也不好吃。价格贵
0	一般般，没啥玩头，全是吃的，太商业了
0	不好耍人多，东西又贵，全部商业化了
0	不好玩很差！环境也不好！不建议去那
0	麻烦真的麻烦，体验感不好。。。。。。。
0	不开心，无聊的很
0	没啥好玩的，就一条主路还有点人。其他地方都没啥，不好
0	亮点少，人很多，不好玩，古镇都成模式化了。
0	里面吃的拉稀的很，很不好吃，卫生也差
0	没有什么特点，有些服务人员态度也不好
0	以前还不错，有很多商家，吃吃喝喝还可以，现在这古镇已经越来越不行了，
0	疫情原因 设置了通道，但是通道监守人员态度不好，出口通道关卡没有考虑到推婴儿车的游客，只能单手推车，单手抱小孩出去。毕竟现在带小婴儿出门的游客还是比较多，希望景区能考虑到这方面，改进一下。
0	不好耍，东西还贵！！！！！！！！
0	有些商家太坑了，气死了
0	没什么好说的。就是服务差。没有必要去
0	没有什么，没有必要去，进去过后后悔
0	一般般，人多，没有特色
0	太一般了，太一般太一般，还不是一般
0	疫情期间，去的人很少，不少的店铺由于游客少都没开门。
0	路标指示不清晰，找不到什么好玩的
0	消费贵，耍的东西一般，那天太阳又大，吃的东西又贵，关键是还不好打
0	就只是吃东西一条街，没什么去的必要，全是花钱吃东西。
0	门口服务人员态度恶劣，十分恶劣，
0	一般般吧，就人多，停车不方便，卫生差
0	里面全是各种店，就是花钱吃东西，，东西还很贵。
0	没有什么特色，没有什么玩的，全是商业化
0	预约了扫了码不能进，询问工作人员，看到了也不予回复，无视我的话，体验感极差
0	太商业化了，人流量大，进入了景区还是有许多人未戴口罩。没有看见有工作人员提醒游客戴好口罩！
0	停车不方便，路边乱收费，人山人海但是并不好玩，建议大家可以不去了。怎么说呢，里面同质化太严重，景色没有特别之处。
0	洛带古镇食品价格死贵，份量少得可怜，儿童乐园价格死贵，没啥好玩的
0	人多，就跟着人流走，什么也没看见，只看见人流。
0	节假日不建议人太多了不好耍人山人海的啥都看不到，不好玩
0	收费高，没有以前的人气了，不好玩了
0	没有意思，一点不好玩，消费又太高 ，那个鬼城里面什么都没有 一圈都没走完就，没了，
0	商业气氛太浓了，收费标准降低了
0	就是普通的古镇，吃的很多，适合年轻人游玩
0	淡季进去的门票还是50多，结果里面什么鲜花都没有，坑爹
0	服务态度差强人意 旅游 体验感一般
0	洛带古镇越来越不好玩了，没什么特色
0	只能说一般把，没去之前所有人都劝我不要去，去了才知道真的没必要跑那么远，太过商业，也没啥可逛
0	环境还可以，适合拍照，就是不建议节假日去人太多了
0	就他妈一般商业街吗，特色都没有，文化底蕴都没有，风景也没有！真是烂！我踏马以为赶大集呢。
0	哦，感觉非常一般，没啥可说的，就这样
0	不好玩越来越不好玩啥都没有。。。
0	街太小。没有什么玩的。也没有什么看的。下次不想去了
0	一般般，没啥亮点，跟大部分古镇差不多。
0	人多，工作人员也不专业，烦人烦人
0	一般般，商业化太重，除了吃还是吃，而且不好吃
0	绝对不要去免费拿娃娃那里，就是抢钱的
0	太麻烦太麻烦，不是一般的麻烦，本地人也要扫码购，太讨厌了，不是一般的讨厌
0	总体来说一般般，也没有什么耍的，跟着抖音去的
0	没啥意思，两边都是卖莫名其妙的和吃的，而且价格贵
0	人太多了，啥也没有看见直接出来了
0	不怎么样，没有底蕴。部分商家的环境很差
0	没有想象中那么好 很商业化，垃圾中的垃圾景区
0	是真心没意思，压根没什么好看的景点
0	一般般，不好耍，没什么意思，每个古镇都差不多，不好玩了
0	除了买东西就没用特色了，以前还有节目
0	怎么说呢，一个古镇都太商业化之后，注定就不好玩了，一点都不方便
0	商业化气息太浓，到处卖的都是啥脆皮五花，伤心凉粉不好吃，工作人员态度一般， 感觉没有什么特别之处
0	整个古镇都商业化了，令人失望。
0	感觉没有什么特别之处 就一般吧
0	一般般吧，耍了很多很多次了，没什么耍的
0	卖的东西都一般，不太行 不好吃
0	垃圾的管理，垃圾的地方，其他地方只要健康码和扫场所码，这个地方还要扫美团搞流量，守门的全是吵架高手，还穿自愿者衣服，真***。街上东西贵不正宗，烤肉不知道用的什么肉！
0	门口守门的服务员态度极其恶劣！从进门开始就把之后的心情全部影响了！最后什么也没心情玩，什么也不想吃，总之就是因为门口那个守门的人让我对洛带这个地方印象很差！
0	去了一次就不想再去的地方，很差劲
0	太商业化了，除了商铺没见别的，免费的，住附近可以溜达，特意跑去没必要！
0	去过很多次了，也不知道说什么，就那样
0	商业化太严重，就一条街，停车场太远。卖吃的基本上是舶来品，没啥特色。
0	一般般吧，没什么可玩的，比较商业化，没什么保留的原生态的
0	一般吧 没什么可逛的 再也不去了。。。。。
0	洛带古镇以前是谁管理不知道，现在被华侨城管理以后太烂啦！没有一点意思，失去了原有的味道和气息！
0	一般一般还是可以哈。 没得事可以去耍一哈
0	不是很好玩，一般般，吃还非常贵
0	还可以，全部四买吃的，没得啥子好耍的，商业家
0	有点偏贵了吧，而且不能带外卖进去。里面吃的有点贵
0	不怎么好玩，孩子到是喜欢，玩具多
0	一般般吧，就古镇而已，其它没撒特色的
0	服务态度一般 景区商业气息太重 古建的使用和保护都堪忧
0	就带父母逛逛，伤心凉粉吃了一点都不好吃，再也不想吃第二次，还不如自己在家弄的
0	商业化很严重，不吃吃喝喝买买更本就没有什么好玩的
0	作为一个景点来讲，商业化比较重。可能因为疫情原因，商家的价格很实惠，比较适合时间充裕闲逛
0	一般，和一般古镇没什么区别，吃得卖得偏贵。
0	假期人太多，周边环境不好，有点脏，不开心
0	没啥耍的，不晓得是节假日还是咋的，住宿贵就算了，还没地方
0	就很一般，没有什么太多玩儿的，就洛带古镇可以了解下文化历史
0	排队放行能理解 那只放一边？真是没意思
0	感觉没意思，很普通，没必要去那么远
0	商业化有点严重，旁边的小火锅真的不咋滴，喝的饮水机的水一股子霉味，建议好好的整顿下周边餐饮的卫生！
0	里面都是有很多的美食啊，以及古老的东西啊，还有四川的特色啊，各种的一些玩的吃的。
0	人太多，卖的烤肉串是僵尸肉。平时人都没有，一到节假日人挤人，卖的东西质量差，完全没有以前的感觉。
0	一般吧不怎么好玩。到处瞎逛了一圈回家了
0	没有什么想说的。就这样吧 自己去看看
0	也到过其他著名景点，到这里总感觉缺少点什么，
0	还行吧，吃的东西挺多，挺卫生的
0	根本没有进去也没有退钱！！！！！
0	入口处的工作人员态度很差，整条街都是做生意的，已经没有一点古镇文化可言
0	一般般，物价非常贵，也不是特别好吃。
0	平平无奇，玩的也少，就一点小吃，很多都是重复的，不推荐来玩
0	门口就可以停车，停车位也很多，非常nice
0	就一条街，两边除了卖烧烤就是卖烧烤的
0	感觉没啥人，除了吃的，感觉没什么好玩儿的
0	没啥意思。。一般般，没啥味道，感觉没有店里的好吃。
0	里面的东西特别特别难吃，没什么好看的，店铺里面的东西也没什么，和外面十元店一样！
0	全是买吃的的 吃货可以去看看 其他的一般
0	不怎么样？不推荐去，有些无聊。
0	没有什么玩的，景区也有这么好的，我们的生活方式是什么时候回来呀。
0	太差了，商业气息严重，交通不方便，人太多
0	真的是无语，这可能是最烂的古镇了，失望
0	商家太坑，东西质量不好，价格高得离谱，服务不好，存在欺诈
0	全是卖东西的，没有古镇的味道了，坑人
0	就是近点而已，难耍。难吃，除了人多啥都没有
0	不好，景区太差了。美团更垃圾。
0	去过就不想去了，一点也不好耍，人多，吃的也难吃
0	越来越不好耍，很一般，吃的才难吃
0	不好玩 就不拍了 哈哈哈哈哈哈，没有什么亮点
0	垃圾，还要弄这些破事，垃圾，垃圾，垃圾，垃圾
0	人太多，无特色，一般的古镇就这个样子！不好玩
0	一般吧，还行，可以选择去玩玩，哈哈哈
0	一点都不好玩！太商业化了，小吃也很贵
0	没劲，爬个长城还要收门票，太沒劲了，永远不在去那破地方
0	一般般吧，没有很惊艳，不要抱有期待，有点失望
0	一般般吧，不是特别好吃，而且量也不大。
0	没什么好玩的，就是吃的和卖衣服和卖首饰的，价格不划算
0	入园扫码流程太麻烦了，团体去很不方便
0	主要赶上下雨，感觉还凑合，没什么特别吸引的
0	感觉一般化吧，缺乏统一规划，环境没有持续得到提升。
0	啥都没有 看啥玩啥 不好玩没意思啦
0	再次来除了商品价格涨了又涨，其他没有什么大变化
0	一般吧，老古镇，没什么特色，没什么意思
0	无路标，设置差，工作人员业务不熟，做卫生的人员态度差，把自己当做上帝，景区沒什么亮点，唯一的就是摆渡车好一点，不推荐。
0	不好玩 人多 商品千篇一律 难吃，不会去了
0	感觉一般吧，没有什么当地特色！
0	真的坑，一个人吃的，但是就是不够辣，我备注了中辣，但是还是挺辣的。
0	东西都不好吃还贵，还不如逛逛街。不会再去第二次了
0	还可以还可以啦 吃的就那几样 人也不少
0	一般般吧，感觉没有什么好玩的，。。。。
0	古镇比较大，不要门票，和三朋四友一起转转
0	没啥意思，热闹都不像以前样热闹了
0	吃喝一条街，人多店多，同质化严重，一个烤五花一下就十多家，凑个热闹罢了！！
0	一般，没什么可逛的，感觉就像在逛大市场，全是卖东西的，一点都不好玩
0	里面卖的吃食不止贵还难吃，没啥好逛的
0	古镇千篇一律，没啥好玩的，仿古建筑没什么特色
0	停车收费太高，收费不合理，就是为了地方受益，没有停车票。
0	第一次来 属实没什么好玩的。。。不好
0	非常一般，如果实在没地方去了再去吧。
0	景区节约宣传费用，想方设法让你免费关注它的公众号。
0	没事出去耍一下，看一下外面还是不错的
0	商业气息太重了，散散步行，没有人文特色
0	商业气息太浓，没意思。而且卖相同的东西太多感觉从头走到尾都是卖差不多的东西。
0	古镇里吃的饭，太坑了，下雨去的，如果不是下雨还是值得逛逛的
0	不行。服务差。没有意思，全是卖吃的，坑的很。
0	一般吧！可以去看看，但是感觉还是缺少特色！
0	一般，还行吧，商业化严重，不会来第二次
0	不好停车，除了去商家消费，几乎没有可以坐下休息的地方
0	雨人很少，全是卖东西，缺少本该风格，不好
0	很多都是人工的。。。。没有真正好看的东西
0	人少，无聊，没啥特色， 菜更没有特色，伤心凉粉除了辣，没觉得有其他的
0	不好玩，里面空荡荡的可能是还没有打造好吧
0	好多年没去了，伤心凉粉一点不好吃
0	人多，和所有的古镇差不多，没有什么独特的
0	门口的志愿者工作态度蛮横无理！服务态度差
0	不好耍，可能是还没打造好吧，里面空荡荡的
0	说白了就是去各种吃，关键还不好吃。
0	志愿者服务态度太差，吼过去吼过来
0	一般般吧，有的没有开放。所以不是很满意
0	很一般，看完就后悔，都是骗人的。
0	都没地方玩，全是卖东西的，饭也不好吃
0	东西难吃还贵！没有特色！下次不会再去
0	里面几块荒地，这种情况卖票干啥？太不值了
0	人太多了，还是那么的难耍.再也不会去了
0	过年人太多了，除了人还是人，什么也没有看到。不开心
0	博客楼不错 小吃一条街人挤人 还可以吧
0	是真的很坑，不会再去，就是一个很商业化的步行街
0	假日期间，只能在一楼参观，体验一般
0	大不如前，感觉若干年过去，不如以前了，没太多变化
0	没有一点看的欲望，东西贵，吃点难吃，景点不行，差劲
0	太多人了，特色小吃太少了，该多不多，不该多的又多了
0	一般吧，没有什么特色的，只是看看！！
0	人很多，就是逛吃，没什么景点观光
0	不推荐，重复店铺太多，感觉不咋滴
0	无聊透顶，这种地方居然还要门票钱，吃的也难吃无比还贵
0	一般般，古镇都大同小异，没有什么特色
0	古镇没有古镇的样子.纯纯商业街.差评
0	差评，根本不排队，没人组织，一直挤
0	太过于商业化了，几条街的店子像复制粘贴一样，没啥意思
0	一般般吧，没什么特色，常规古镇。
0	没什么好玩的，都是卖东西的，没有什么特色
0	还可以，不错。还可以 下次还去 洛带古镇就是吃的多
0	再也不回去了 骗人的地方简直 就一个小土楼
0	去的时候人很少，没有一点古镇的感觉。冷冷清清的。脆皮五花肉太难吃了
0	地方太小了，价格偏贵了一点吧，没意思
0	没意思古镇都一个样都成商业街了，卖小东西而且还贵
0	还可以吧！希望以后会很好玩，多点小孩子玩的
0	一般般吧跟其他旅游景点一样千篇一律没有什么值得玩的
0	吃的很多，也没怎么踩雷。玩完之后总体感觉一般，距离真的太远了，不值得花两个小时去玩一趟。
0	无语的地方，啥也不是，环境卫生也很差
0	就那个写字的不要去 体验特别差，商管坑人
0	疫情原因，没人气，没有以前好玩
0	全是卖东西的！没有特色！！！！！！！！！没有什么实际意义
0	简直无语透顶、把我骗得不要不要的、脑壳疼、脑壳痛，坑人
0	我沒拿到啊，不知你们咋问我。有点怪哈
0	实在找不到地方去了，再考虑去这里吧。不推荐来
0	人太多了，没有多少时间逛，环境不错，
0	服务态度不好，性格不好，有待改善
0	一般般的，下次不想再来了，服务态度很不好。
0	没有以前热闹了，可能是疫情和天气冷的原因，
0	一些传统的老手艺越做越差，东西也没有以前的好吃了，一些传统的老东西也去越来越少
0	非常的不方便，下次不想再来了。
0	不好，不好，不知道是不是太热，可以理解。
0	一般吧，除了吃还是吃，吃的味道一般，没啥特色了
0	里面吃的不是一般难吃，风景也差
0	环境可以，值得小朋友耍耍耍耍耍
0	没去过，不知道，年龄大了，也没有机会去了
0	没啥好玩的，没有预期的好，也有可能是带孩子的原因吧。就没去似的
0	晚上去的，门口人都没有。商铺全部关门。
0	一般吧！古镇都这样！没啥耍得！
0	一般来说还可以，人多卖东西人多
0	没有想象中这么好玩吧，过节人挺多的，就是交通不方便
0	一般般吧，就是古镇逛街，逛街买东西
0	一点也不好玩！特后悔浪费我的时间去哪儿耍！你们也不要去！不要去！！！！！！！
0	一般般吧，也不是什么好玩不好玩，差评
0	工作人员态度不好。差得很差评
0	去了又感觉没去，里面啥都没有，作为本地人基本上不愿意去
0	石经寺上香回来，顺路去了洛带，太商业化了，东西也贵，不会再去了
0	去了一趟不是特别喜欢，耍的地方比较少
0	不喜欢，不好玩不好玩就是不好玩
0	比黄龙溪差太多了，不会再去了，伤心凉粉也难吃
0	一般。历史的痕迹很少。环境一般
0	一般，就是小吃一条街，关键还不好吃，性价比低
0	差评，东西贵，人还多，还没特色
0	写数字那个千万别去，不良商家给你看规则的时候故意不让你看最后一条，完全是坑钱，败坏古镇名声
0	最坑的一次玩，圈了个屁大点的地方，里面泥泞不堪，还25一个人，进去无一不说坑
0	商业化严重，白天人太多，晚上人相对较少，但是店铺又关门了。
0	环境乱糟糟的，还要扫门票?！莫名其妙的
0	古镇比较小，路面看上去也比较脏，门店的小吃感觉也挺脏的，没有什么胃口性价比低
0	一般，没什么玩的，吃的也就那样，每家的都差不多就那几样
0	商业化古镇没有惊艳的地方，一般般
0	这个经典真的很一般，小商品市场的感觉
0	现在疫情，人太少了，没以前热闹了，没啥好玩的，以后都不去了，太失望?
0	只是进去逛了一下，没有什么特别！
0	景区脏乱差，古建筑破败不堪，违章建筑处处皆是，性价比低。
0	一般般啦！来来去去就是这些花样，没有新鲜感
0	体验极差，花钱去爬楼梯，自己找罪受，喜欢爬山建议直接去爬山还不用买门票
0	不好耍，都是买东西的。。。。。。。。。。
0	有些项目不能玩，可惜了，一般般吧
0	一般，没什么人感觉打造的不是很好，还有待提升
0	里面的东西太坑了 都是骗人的 只能里面看看风景 真的别买东西
0	还是那个样子吧，人太多了，踊挤，嘈杂。
0	没什么好玩的，但是小孩子还是玩的很开心
0	商业街而已，东西也很贵，不喜欢这种风格，性价比低
0	景区一般般，风景一般般，什么都一般般，不会再来了
0	就那样吧 基本上全是卖东西的 性价比不高 地方不是很大 就主街一条
0	逛来逛去没任何新意的全是老玩意
0	将就的吧！卖吃的比较多，而且好多商家都卖的贵！
0	太商业化了，已经没有了古镇气息，去一次就不去了
0	环境好，离家近，适合休闲出游，和一家人游玩
0	啥呀还要扫码很不方便不方便不方便不方便，性价比低
0	一路除了吃的，卖玩具的，就没有其他可以耍的，也没啥可以做些休息的地方，体验很差
0	一般一般，不好耍是真的，不安逸是真的
0	骗钱的玩起毫无意义，白跑一趟真是气死我了
0	一般般吧！一条街全是吃的，都没有什么特色小吃！
0	网络非常不好，扫半天进不去，人都堵起
0	卫生脏乱差，服务品质差，商家良心差
0	一般般吧，感觉也没什么新鲜，也没什么好耍的
0	受疫情影响，还不错 挺方便的，有机会再去一次
0	商业化太严重，没有古镇的感觉。
0	一般般，吃的太多了，都没什么特色小吃！
0	不好玩，一般般吧，没什么好特别的
0	不好玩，不安逸，没意思，不去了
0	没什么好玩的没什么好玩的没什么好玩的
0	可能疫情缘故，很多商家都没开业，很冷清，不推荐
0	没有亮点，很没意思，10分钟就逛完了
0	都是套路啊，一点也不好看，票还那么贵，坑人
0	里面的东西也没有什么特色，就是很一般
0	服务相当差，大巴车司机开车相当快，甩来甩去像飙车，到了山上也看不到啥子风景，就是一个穷沟沟，付的门票价格与景色不成正比，还有吃的死贵，关键量少还贼难吃，此生再也不去毕棚沟了
0	一个人体验不太好也没有什么可玩的，主要是商业街多一点买的吃的多一点，其他的就没有什么了。
0	没什么意思，没什么好看的。很一般
0	进了古镇之后，觉得就大同小异吧，没有想象中的那么完美，总体来说，跟其他的平常小镇没有什么区别，里面全部都是卖东西的，各种各样的小吃，各种各样的工艺品跟其他城市的地方大同小异，我们驱车开了很久，没有想象中那么惊艳，唉，体有点失望
0	风景也不好，没什么文化氛围，不好不好
0	与实际情况不符合，全是小吃一条街没有什么好玩的地方。别被骗了
0	这个天气连空调都不开热死了，太差了，以后再也不去了
0	里面全都是卖东西的，一般般，不会再去那里第二次了，商业街没有什么看的。
0	华侨城旗下基本都是垃圾景点！无一例外
0	小镇有点小，商店不是很多，吃的也不多，一会儿就逛完了
0	每年都去，没新意，一般化，不是因为不能走远不会去的
0	不怎么样，感觉一般般，没什么特色
0	可以无聊去逛逛也行，没什么好玩的就是
0	没什么亮点啊没什么亮点在哪里？性价比低
0	就这么会回事，卫生条件待提高，卫生间缺乏，不卫生
0	没有一点亮点，没什么看的玩的，没有意思
0	美食一条街，没什么古香古韵的，只有客家建筑还行
0	和现实情况不一样，没有多少可以玩的。
0	景点没有特色，人多拥挤，娱乐项目比较单一
0	没有以前吃的多了，没一家是我想吃的，还搞个入园卡在这，多此一举，这样只会没兴趣进去
0	人挺多的节假日停车费20元有点贵，基本上卖吃的，味道一般
0	一般般 人流量比较多 有一点拥挤 建议人少的时候去
0	建议不要去，全是卖东西的，没有任何古镇的气息，性价比低
0	一般，没啥玩的。性价比低
0	越来越讨厌这个地方，已经商业化了。
0	比较坑，园区非常小，里面项目都要单独收费，新场地，路都没有铺好，去的时候头天下过小雨，路非常烂都踩满脚泥
0	骗人的鬼，东西好贵，又卖假货，环境好脏
0	只是看看风景，吃的太贵了空气清新
0	下雨天又冷，感觉很荒凉。15个字多了，我不知道说什么了。
0	风景很好 春天去比较好 爬长城是个体力活
0	可以，值得一游，环境很好，推荐大家有玩
0	去的时候没有雪 下雨特别冷！ 总体感觉一般！
0	感觉很不好，不喜欢，卫生也很差。
0	洛带是越来越差了，以前要热闹有趣很多
0	人都没几个了，现在，搞得那么复杂，比春熙路还严格！性价比低
0	一般的吧，见过太多古镇了，沒感觉
0	出节假日外人不多无特点不好玩不想再来、
0	看了一百多公里就耍了几个小时就走咯，一般般吧！
0	商业气息太重，历史气息偏淡。公共设施不足。
0	过度开发，没有特色，和其它的几个古镇完全没法比较！
0	商业化太严重了，东西贵，难吃，部分商家卫生不合格
0	去洛带散步，越来越失望了，不建议
0	没啥新鲜感，还是以前那样，需要改进，目前来说不好玩
0	就是个商街，毫无古镇特色，人还多，都是成都市内可以吃到的小吃，游客旅游真的不建议去。
0	古镇缺乏古的建筑风格和氛围，没有历史主题，商业气息太浓，没有为游客提供太多的坐，游玩，休息的场所或地方。
0	一家人一起游了一圈，除了卖小吃，饰品之外，没有什么特色。
0	没什么很特别的很有意义的东西，古镇除了吃的还是吃的
0	感觉一般般，不晓得是不是我们淡季去的，有点无聊
0	古镇的建筑缺乏古色古香，缺乏古镇背景主题和特色，另外为游客提供坐，游玩，休息等的地方太少，商业气息太浓。
0	感觉没有什么惊艳的亮点，总之感觉一般。
0	人造的多将就一看还是可以的，吃的东西也可以
0	为了完成任务，验了两次健康码，体验不是很好。
0	还好吧，没有什么好逛的了。逛了一会就走了，
0	还是有几年没去了，这次去没多少人，感觉很稀稀拉拉，可能淡季，也影响逛的心情，逛的也很少，不过T字路口那家伤心凉粉不错
0	商业气，太浓，物价超贵，耒过一次，永远?会来二次
0	没啥好玩的?基本都是卖东西的，上边的长城因为我是一个人就没有去，可能长城会比较好吧
0	非常一般，不建议去，脏乱差，样样齐。
0	就是一条有古建筑的商业街，还是小品牌商业那种
0	里面很小，国庆去的，人还比较多，总体感觉一般
0	真的不知道说什么，就是一般。。。
0	人太多，而且没有什么太多新意，就是一个普通的古镇
0	天下古镇一家亲，就小吃一条街，但还是有比较好看的建筑的
0	还行，只是商业太单一了，没有地方特色
0	太商业化了，没有感觉了。。。很多小吃。
0	一分钱一分货，性价比比较低，评价一般
0	没撒耍头，里面的东西还贵的不行。
0	一般，太多人，就是一条街都是差不多的吃得
0	不方便，麻烦。扫码信号差，尤其是电信
0	商业化有点重没好大的意思进去基本都是卖东西的没好大个看头
0	态度差，条件差，房间里连桌子都没有，最差的一次体验。
0	不要去，千万不要去。谁去谁后悔，打假专业户，不要去。
0	毛，不知道为啥要扫美团，又是免费的，人巨多没啥看头，太商业
0	检票员态度差，以后不会去了，明明购买了小孩子的非说我没有买，好像买不起一样那几十块钱后来怎么又说我买了，这态度呵呵，没有我们消费者哪里能用得上你们这些个闲人
0	一点古镇的感觉都没有了，就是美食一条街，印象很不好
0	就是一条小吃街，没太大特色，适合情侣闲逛
0	一般吧，商业化气息扑面而来，就一天狭长的街道，毫无好感
0	不好玩 感觉卖的东西也少了 而且不好吃 吃了还拉肚子 建议增强管理
0	不是很好玩，就一般般吧，不好玩，，，，
0	检票的志愿者态度真的很搞笑 说人家坏话也不小声点 一副样子要不玩了
0	古镇环境不错没有去过的朋友值得一游
0	还可以耍，我去的时候不知为什么没有那么好耍
0	很一般，商业化严重，不建议节假日去
0	一很久了。才评价。服务跟不上。
0	每家每户东西太贵，而且根本没有什么特色。
0	整体感觉一般，环境各方面也比较破落，全部都是商业，到处都是卖东西的。
0	经常去，没有新意，都是老套路，下次不去了
0	环境一般，商家卖的美食都是臭得，商品价格贵，不推荐
0	跟以前差不多，离家比较近.没事就转转
0	里面全是卖杂货的真的不推荐去，成都也没有那么好玩
0	没啥意思，全是商业化的东西，没有一点人文的感觉。
0	很一般，没什么特别的。。。。。。。
0	全都是智商税，啥特色都没有，垃圾
0	商业化越来越浓了。不好玩了。。
0	没啥子耍头，进出太麻烦了，很多不规范
0	一般吧没什么特色，也不想再去。
0	很商业的古镇 没什么玩的 不推荐去
0	玩的不开心，洛带古镇的人素质太差了。特别是田记私房香锅。服务态度很差。又很没素质。菜品也不新鲜。
0	人多的很，进个门，扫好多码，烦
0	太麻烦了吧，进个门都需要30分钟
0	一般吧，没有很特别，不过了解到很多客家文化
0	可以好耍，不错，过节人多，没有找到坐的地方
0	平庸，没有碰到特色，你有的所谓特色在其他古镇都可以找到
0	洛带古镇就是成都的后花园，但是还是比较热，吃点小吃逛逛古gai也是不错的一日游选择
0	越来越差了以后都不来了，纯商业一点文化气息都没有
0	适合老年人游玩，年轻人不太喜欢去，古镇附近又长城
0	洛带已经变成购物的地方了，没有多少古镇特色了
0	一般一般一般一般一般，没特色没亮点
0	不怎么样比原来差太多了，感觉现在没得人气
0	管理还不严格，商品推荐不明确，重要景点干扰太多，不适合拍照。
0	吃滴东西不是串串就是烧烤，也是价格不对味道，完全没得性价比。
0	个别餐饮商家的确不太好，需要提高，弄的菜质量很不高，嗯，希望景区能有所提高
0	没啥看头，到处古镇都一样，交通还不咋样
0	不好玩 适合孩子玩。我们去就是无聊的
0	满大街都是垃圾食品，真觉得没什么新意
0	很多年没去过了，周末人多。一般般不会再去没意思,印象很不好
0	就古镇。没有主题活动就平平无奇
0	真的一般般 东西也不是很多 就很多重复的
0	没有想象中的的好，有点失望吧，呵呵呵
0	就是一个买东西的地方，而且里面东西还很贵,坑人
0	特别不方便，没什么事，千万别去。
0	一般吧，越来越冷清的古镇，多年没有任何变化
0	评价一般，质量不好，没有意思。
0	毫无古镇气息了，都是仿古的建筑，开的现代的商品店
0	没什么意思，都是各种店铺，和云南的丽江，北京的古北水镇，厦门的曾厝垵差不多，商业气息重，没有什么可欣赏可玩的东西。
0	过度商业的开发，失去了老古镇的滋味
0	一条旧街而已 ,进去没有特别特别吸引人的,坑人
0	人多，吃的东西小贵，没有以前的那种味道，古镇都差不多的
0	不如以前了，是真的。古镇的那些商家卖的东西也没有以前有意思了。这次来真的是大失所望。越做越撇了。也没有以前热闹了。
0	一点都不好玩，地方倒是特别大 再也不会去了，很失望
0	超级不好，从来没有这么失望过，超级
0	还可以，没事可以去转转，锻炼锻炼
0	对于一个去过丽江的成都人来说确实觉得一般吧
0	可能是工作日，有点疫情的原因，很多商家都没有开门，游玩感受也就一般般，不要去，尤其是太阳特别大的时候，没有什么特别的地方
0	没得什么特色，无聊
0	疫情期间 好多商铺关门 没有游客进入
0	额，这个景区是让我最失望的，感觉已经跟古镇沾不上边了
0	没意思，进去又的地方还收费，里面也没什么看的
0	人气不咋地，平淡无奇，没得什么特色
0	就是没有和自己的想象中的那么一样
0	一般，没什么特色，也没有什么亮点
0	垃圾，啥都没有，不要来不要来不要来
0	很不咋的 奇怪这么多人推荐 伤心凉粉特别难吃 都是香精味道
0	不好，交通十分不方便，太严重里面都是骗钱的
0	交通十分不方便，下地铁坐公交又脏又破，沿途都在修路，路况极差，千万别去
0	坑人啊，不好看，不好玩，没看到古迹，没有古镇的味道，
0	没什么特色，非常一般，只有一些吃的可买
0	没有什么地方可以去的时间，到那里去看看还是蛮好的
0	很差，不建议去哦！！！！！！！！！！
0	不建议去洛带古镇旅游，价格贵，服务差没有值得参观的地方
0	越整越差，没古镇感觉了，附近商家都坑，去过就不想再去了
0	一般般，越来越商业化，吃的东西味道不怎样
0	挺好的 不错 欢迎大家前去玩耍 里面有很多小吃
0	买了还要等时间，时间不到不能使用
0	不建议去，没啥古文化气息，个人觉得没意思
0	一般般，所有古镇都差不多，没有惊喜，人挤人
0	没怎么拍照，就是吃喝买一条街，买了很多吃的，里面的娃娃机太坑了，扫码后不出币，钱也退不了。好气。
0	感觉越来越商业化，没原来体验好了
0	一点都不好玩了，东西贵的很，人也少了
0	没有亮点，不好玩。吃的又贵，容易迷路。
0	风景差，很失望，景区卖的东西贵
0	还可以吧，一般一般，都差不多是吃饭的，玩的很少
0	一般般，没什么好玩的，千篇一律的店铺，无聊的鬼屋，太没有新意了
0	不太好，有点不满意，玩的少。不会再来了
1	景区风景好，空气也好，买票验票方便快捷！课本里学到的地方终于一睹真容
1	风景很好。视野开阔，不虚此行，造福都江堰的老百姓。
1	水利工程有大智慧，两岸的景色很好，整体感觉不错。
1	中国古代最伟大的水利工程确实很了不起，整个景区环境优美，植被茂密，寺庙与奔腾的河水形成动静结合，值得再去！
1	非常壮观景色好带孩子去很合适
1	风景不错，空气重量好，值得一去的地方，适合旅游的地方
1	感受到古人的智慧和伟大，非常推荐，值得一去，适合晴天和阴天，景色各有不同。
1	购票方便，产品描述也很清晰，价格实惠，下次再来
1	很方便，工作人员态度好，买票非常好，取票不麻烦，很好的一次旅行
1	整体来说景色还是不错，性价比高
1	喜欢这个地方。安静，朴实的小城。我人不算多，景色好。适合慢慢游玩。次还会再来。都江堰适合住这里两三天慢慢玩。文创体验依然十分好
1	值得一去，尤其是那个演出放水节。我们到的时候刚好十一点多，没等多久，演出就开始了。很震撼
1	体会大自然的鬼斧神工，气势磅礴，登高处整体俯视的时候，这么真的会感叹，古人的力量
1	都江堰伟大工程，很壮观，值得一去。减少走路时间，可以在喜欢的地方多停留。买票很方便，过程省心简便。超赞！
1	还是值得一去的，风景优美，而且还学到了不少知识！放水祭祀仪式表演也不错，总体来说还是不错
1	非常好，都江堰的建设真的是很神奇的！尤其是在战国年代，更加伟大
1	很方便，比景点售票处便宜，拿身份证就可入景点，刚好赶上都江堰放水大典，很有气势
1	非常好玩，山青水秀，很宏伟的水利工程，值得一来
1	旅游的好去处，空气好，适合带大人小孩一起来走走逛逛
1	在驴妈妈上订票很便捷。都江堰旷世之作，值得一游
1	不错值得去一次，孩子也很喜欢的。早点去人也不多
1	都江堰真的很美，值得一来。 傍晚下雨了，南桥夜景没欣赏，还会再来点，期待下一次。
1	景色太美了！让人流连忘返。下次一定约朋友再来旅游一次。但就是节假日人太多了
1	很方便哦 。直接用身份证就可以进去，不用排队买票啦！
1	工作人员态度不好，多问一句就不耐烦，不会推荐朋友去玩
1	风景如画，悠久的历史，中国人的聪明才智，让人敬佩。
1	不错，价格也公道，可惜天气不好，其他都不错
1	都江堰很值得一去，体味历史的辉煌，工程的雄伟！我们是自驾去的，很方便！，山上的风景和空气都很不错！
1	带孩子去体验体验还是不错，很壮观里面
1	成都旅游必玩景点，历史人文，值得一游，四节皆可游玩！
1	买票很方便，取票也很方便，就在入口的旁边，还请了导游讲解，玩的很开心。
1	很好玩，孩子很开心，天气也不错，驴妈妈买票很方便，取票就在门口，自助不用排队。
1	值得一游！烟雨蒙蒙，绿荫环抱！空气清新！古街很好
1	第二次进去了，古人的智慧让我倾佩，这次是陪老爸去的，他老人家很高兴，还会再去的，方便快捷。
1	非常好的景点，取票方便，快捷，都江堰工程十分宏伟。
1	登顶的景色很入画，水墨层次感很强，喜欢都江堰
1	景点不错，取票方便。值得表扬啊，希望能继续发现好的景点，多推荐推荐。
1	好玩得不得了好玩得不得了好玩得不得了好玩得不得了
1	都江堰很壮观震撼，感叹古人的智慧，体会李冰当年的良苦用心，杩槎与竹笼装石头今人依然在用！古今的对话
1	非常方便，取票和时间都很便利，而且还比较优惠。每次都用它买票
1	古人的智慧，世界的遗产。值得一看！配上一个电子讲解能更好的了解都江堰水利工程。
1	购票，方便快捷，取票简单！此景区值得一去，风轻景美，还能学到很多知识！李冰的聪明才智更是让人惊叹！景区设施完备，植被丰富，景区周边还有好多美食，真的很赞！
1	看到后很震撼，四川人民聪明能干，虽然是遗址，还是能想像当然很壮观！
1	特别棒的景区，特别是俯瞰鱼嘴，站着毛主席的高度，望岷江
1	喜欢都江堰工程的大气，崇拜古人的智慧，心怀敬仰之情！
1	取票很快不用排队景区风景也挺好的观光台上看风景真是太美了爬山很好玩可以锻炼身体
1	五一的青城山和都江堰没有失望，人不太多，天气也很好，我们一大家子12口出行，小朋友老人家都玩得很开心 。
1	不错，很方便，优惠力度再大点就安逸了，五一假期人太多，下次出门还是换个日子
1	驴妈妈订票很快就出票了，应该比景区便宜了一点。都江堰水利工程还不错，自然风景很美，在观景台上俯瞰很漂亮，很宏伟。
1	购买方便，取票方便。景区环境也很不错，值得一去。
1	风景特别美丽。很喜欢，还想再次来游玩 。 。
1	小时候再课本上学过，这次终于可以亲身感受下真的不错，很厉害的水利工程
1	不错，导游热情漂亮，人很好，值得推荐！
1	了解水文历史不错的景点，可以选购语音导游
1	很美的地方，可惜时间太紧，没有全部玩下来
1	很棒的景点，值得一游啊，带孩子一起看景感叹古人之伟大。
1	六十五岁老人凭身份证免费进入，很值得一游。电子票凭身份证到网票取票点取票，也很方便。爸妈玩得很开心。
1	取票方便，价格便宜，导游态度非常好。叹为观止
1	非常满意，票又划算又便捷，用了很多次了。
1	都江堰很美，时间仓促只看了一半，下次还要过来玩！驴妈妈方便快捷，赞赞赞！
1	都江堰心仪已久，工程宏大，古代人就有水利意识，勤劳勇敢智慧的结晶，造福后代。拜水都江堰，问道青城山。自然景色非常美，空气清新，都江堰造就了富饶的天府之国成都平原
1	出票很快，很好，都江堰很漂亮，工程很宏达
1	自然景色好，空气清新，！果然名不虚传
1	非常值得一看，很棒这里。李冰父子的巧运匠心将岷江分为内江和外江，造就了富饶的成都平原。
1	取票方便，空气很好，自然景色美，换乘便捷，旅游体验很好，可以推荐
1	很不错！也很方便，直接用身份证就可以进门，
1	山青水秀，过年去的人比较多个人喜欢人少的地方！
1	方便好用，换票方便。希望能增加儿童票等更多票种
1	很漂亮，娃儿学习了很多，性价比高
1	风景很好，山很美，水很清
1	很震撼，感叹于先人的智慧，性价比高
1	取票方便、省时，慕名而来，不虚此行，太牛了！
1	过年和家人一起去的，景色很美，可以看水也可以爬山，
1	非常喜欢这里的风景。登上最高的泰宴楼看，景色确实不错
1	这次的都江堰旅行特别的好，在这个季节都江堰的水都是碧绿色的，特别的漂亮。同时，景区的导游讲解的也十分的详细，清楚且明白的向我们讲解都江堰的历史及特色
1	挺好的，实惠，好好好好挺好的，实惠，好好好好
1	风景好，空气好。水很清，工程很壮观，
1	不错的地方，水很干净。很高的性价比
1	真心不错，景点多！超开心！
1	不错不错，非常方便！
1	价格实惠，园区不错，推荐购买！
1	方便快捷，棒棒哒
1	说走就走的一次亲子游，带孩子去亲身体验，感受我国悠久的历史沉淀，体会和学习先人的智慧，亲眼目睹历经二千多年还依然发挥重大作用的水利工程，对孩子的教育意义重大。值得推荐家长们有机会都可以带孩子们去游览学习！作为教育工作者，希望能将古代建筑工程的辉煌成就，引领下一代青少年去探索和实践，让后辈们更加珍惜眼前的幸福生活，未来是属于青少年的的！我们大家都有责任去教育孩子们要热爱我们的祖国，珍惜现在拥有的美好生活，建设更加辉煌成就的未来！
1	听说不错 好评 以后有机会自己也去看看
1	成都是一个让人感觉很舒服的城市，干净、湿润，在成都的街上行走，觉得很舒适、惬意,听成都人说话安逸。
1	成都这个城市可以停下来，慢慢欣赏，不同的生活方式体验人生百态
1	来到这里让我想到在语文课文中学到的内容，对李斌父子智慧的感叹，绝对值得一去，风景很美，
1	到了都江堰才知道原来就是在传说中的岷江之上，虽然不懂水利，但是听听千年前古人的智慧，实在是惊奇
1	都江堰闻名已久，终于有机会过去看看，感受古人的伟大智慧和奉献精神，值得一游！
1	自动取票机取票！很方便！都江堰景区水利工程太伟大了！
1	风景不错，祖国河山真的很壮观，交通也很方便
1	真心不错，带着宝宝去的，真的是很精彩，真的是物超所值，下次有时间还会带着宝宝去！
1	不错玩的还挺开心的，有机会还是要来玩的不错玩的还挺开心的，有机会还是要来玩的不错玩的还挺开心的，有机会还是要来玩的不错玩的还挺开心的，有机会还是要来玩的
1	伟大而神奇的水利工程 中国古人智慧的结晶，性价比高
1	景色其实很不错，城里的小吃便宜又地道！路边吃的冷锅串串是在四川吃过最好吃的！ 其次城里风景很美，难得能悠悠闲闲、自自在在的逛
1	即买即用，买完直接去游客服务中心用身份证领票即可，非常方便。
1	很好玩，很宏伟，很不错五星好评，都江堰必须点个赞，强烈推荐！
1	五星好评，都江堰必须点个赞，强烈推荐！ 青山绿水空气真的太宜人了。身处在郁郁葱葱的景色中，很难不被迷住。
1	让人震撼的水利工程，由于时间有限只是匆匆绕了一圈，没能走山路，以后有机会再去吧
1	来之前还在想一个水坝有什么看的，来了之后惊叹于工程的巧妙与伟大，来成都必玩。早上人很多，都是旅行团，等中午原路返回的时候几乎没人了。
1	一开始以为是可以像别的地方一样刷身份证进入景区的，结果到了门口发现说进不去要取票，耽误时间，我也没看清，这一点有些不方便，其他都挺好
1	除了当天下雨，其他方面都不错，下次希望优惠多一些
1	除了下雨外，其他都挺好，下次还会用驴妈妈，希望优惠再大一些
1	挺好的挺好的挺好的，订票特别方便！
1	都江堰太美了，非常值得去，从驴妈妈订票方便
1	非常壮观，值得一游。景区内累了，还有各种小吃，不错。
1	古人的精品之作，敬佩至极，以前只知大概，搞不懂原理，现场参观，感叹劳动人民的伟大，赞。
1	都江堰还不错，全程走完的，风景好漂亮，历史厚重！ 非常推荐
1	价格划算，性价比高，寻找历史痕迹也有一番趣味
1	最便宜的价格了，不错不错。
1	水利工程很壮观，引得很多游客前往，景区里小吃非常多，值得去体验，很棒
1	但是景色还是挺不错的。建议对历史和建筑感兴趣的朋友来玩。另外，这里有景区直通车可以乘坐，非常方便
1	感慨古代人的智慧，很不错，值得游览，推荐
1	方便，比景点买便宜，到了景区可以直接预定
1	不亏是都江堰，风景很好，拜水都江堰，问道青城山，景区两个小时基本逛完，值得游玩
1	可以的，很爽，赞一个，木有问题，贼棒，怼一个
1	山青水秀，雄关险峻，李冰父子，开山引水，造福一方！
1	惊叹古人的智慧，这才是真正的前人造福后人享福，很壮观，很值得的一次旅游
1	风景非常好，天气也不错，值得来玩。
1	非常不错哦！确实很方便！非常不错哦！确实很方便！非常不错哦！确实很方便！
1	不过这边的风景真的很美，值得一去的好地方。
1	风景不错，值得来玩。，水利工程确实比较壮观
1	挺好的，刚买就可以换票，国庆不排队，很方便，值得来玩。
1	太方便了！服务态度也很好！
1	挺好玩的，带着老婆孩子一起。玩
1	取票方便，很漂亮，很值得一去，
1	风景太好看了，下雨看到了不错的风景。超级棒
1	我们在德阳觉得适合周末错峰来玩，国庆大假人太多了，空气很好
1	都江堰的建造充分证明了我国古人的智慧和才能，令人惊叹。、体验很好
1	推荐。一家人游玩得很开心，坐高铁不堵车，一天来回很合适
1	美食美景美人，玩的很开心。性价比高
1	不过真的很值得一去呀 玩的很好 下次还要来玩
1	还是不错的，风景很美很漂亮，下次还想去玩
1	天气好，风景是很美的，感叹古人的智慧和劳动人民的伟大，壮观的江水，伟大的水利工程
1	非常伟大的工程，服务设施也很齐备，景区环境特别好！
1	风景不错，门票有划算，主要是看水，人比较多
1	还是很壮观的，深深地感受到了古人的智慧。性价比高
1	历史人文景观，还增加了现代民宿和步行街，很好！
1	都江堰景区非常有特色，自然和人文景观都绝佳，非常值得一游。
1	第二次过来都江堰了，秋天天气凉爽了，好玩！性价比高
1	非常不错，今年重温经典再去看了一眼，太喜欢了
1	值得一去的地方，最好去之前历史普及普及，才能更好的观察实际情况。体现古人的思维方式。
1	还可以吧，风景不错，性价比高
1	早就从教科书上知道这个水利工程，到了实地才真正感悟到古人的聪明才智。风景很漂亮
1	都江堰很美，导游也专业，青城山植被茂密，负氧离子高，虽然爬的累点，但不虚此行。
1	必游景点，还是值得一看。值得来玩。
1	人非常多，千年水利工程，感叹古人智慧，造福万年。
1	景区是不错的。让我们理解了历史伟大人的故事
1	很凉快，吹的风很舒服！比成都低几度，果然是休闲的地方
1	走下来还有一个很大的小吃街，美食很多，味道很棒，喜欢
1	实地观看后，确实被古人的智慧与勇气所折服，以致于产生对如今美好生活的热爱。
1	取票很方便，一直都在驴妈妈买门票。进入景区如果想坐观光车，可以买单程票，然后走出来，一路景色不错
1	都江堰，不错！值得一看，秦堰楼可以看到整个都江堰的景色
1	不用换票，直方接扫码就可以入门，特别便呀
1	方便实用～定位准确～推荐使用～
1	不错，都江堰真的很宏伟，值得一去，喜欢的！
1	取票很方便，也比现场买要便宜一点，驴妈妈不错
1	都江堰景区服务，我给大大的赞，没有黑车，只有服务到位的服务。高铁站到景区提供旅游车，景区景色也非常美！景区值得一去！
1	带孩子来参观的，景色优美，领略到了都江堰的魅力
1	物有所值，最好有讲解了解历史，你会发现古人是多么的伟大
1	雄伟壮阔，波澜不惊，鬼斧神工，值得一游，赞
1	伟大的千年水利工程，单看倒是也看不出什么特别，负氧离子高，空气舒服，从成都最好坐火车到离堆公园站，走路就到景区了，很方便
1	感受旷古绝伦的水利工程，仰慕多姿多彩的古人智慧！厉害厉害厉害！
1	不错，工程很宏伟，造福后代，功在千秋，值得一游！
1	换票很方便，还有自助取票机，景区很大，值得一看。
1	景区服务都很到位，游玩下来很开心，安澜索桥很刺激。
1	都江堰景区还可以，环境优美，自然和人文景观融为一体，性价比也还不错，美食多！
1	景区购票方便快捷，还有优惠。总体来说不错
1	这个地方值得去一下，可以感受一下古代人民的智慧和勇气。看着河水奔腾，很雄壮。山水相宜，景色不错。慢慢转可以玩一天。
1	很好，取票方便，出票快！景色很美，130以下不收费
1	宏伟壮观，巧夺天工，遇到一个非常好的导游。很开心.
1	还不错哦！票价比实体的便宜了些。大门口就有取票的，很是方便！第一次去都江堰，景区很大，空气很好！暑假加上周末，人多得不得了！历史的工程很是浩大，值得带小朋友去看看！
1	很有特色，老祖宗就是有才。很开心
1	无坝的水利工程，真让人折服和震撼！由衷佩服古人的智慧！希望今人也能够好好利用和创新。水很大，很壮观！南桥也很有特色。非常值得一去！
1	都江堰景色很好，订票也方便，夜景真的很漂亮。
1	值得看的水利工程，看出来整个水利工程的原貌，很壮观，夜景真的很漂亮
1	值得一看，以前的人也是很聪明的，挺壮观的
1	还不错，要是再优惠一点就好了。景区也不错。
1	很不错。 工作人员服务也不错。很满意
1	了解2000多年前的水利工程，惊叹古人的智慧。
1	老祖宗很伟大！西街很好，安静、安逸，期待下次。
1	最伟大的工程没有之一，都江堰是一定要去的！夜景真的很漂亮
1	下了很大的雨，不过人还是挺多的，景色还不错，人文历史景观。
1	景点观赏性很强，只不过下雨，没玩尽兴！有机会再来。
1	真心不错 很好玩 带了同事一起去散散心挺好的 一口气买了28张了 支持！
1	景点风景优美，蓝天青山白云碧水，确实太美了！都江堰的千年水利工程也令人震撼古人的智慧！
1	很好的一次体验，取票特别方便，景点也不错！
1	都江堰风景区值得一看，了解历史，了解大自然的神奇，2200年，都江堰让水造福人类，造就天府之国，驴妈妈很划算，性价比高！
1	很方便，很愉快的一次体验。
1	购买方便，在线支付便宜，非常不错的地方，下次还来玩哦。
1	人多人多还是人多，以前来过，这次纯来玩 。
1	都江堰夜景很美，青城山也很美，很满意的一次行程。
1	很好性价比很高的一个景区，景区更大，值得玩耍的地方很多，下次还会来！
1	风景很好，值得一去
1	一代伟人很厉害啊 都江堰拯救了整个四川 历史的壮举
1	很好 巨大的水利工程 很壮观 期待下次再去参观
1	环境秀丽，空气清新，人也不是很多，是个出行散心的好地方
1	非常值得一去的景区，壮观，古人智慧结晶，物有所值。
1	很纯粹的看景 拍照，性价比高，很喜欢
1	都江堰挺好的，网上订票也方便，去了取票就行
1	取票方便，都江堰以前是去过的，这次集体活动再去一次，很赞的水利工程
1	来过好多次了，这次跟闺蜜来，每次感觉都很好
1	气候很舒服，从网上买了都江堰的讲解，一路走走停停很惬意，值得一去！
1	取票方便，还用了优惠券，挺好的！都江堰真的很壮观。
1	没去过，第一次去陪爸妈游玩，还不错，为古人的智慧点赞！
1	比现场买票便宜，需要在游客中心换票，体验不错
1	李冰父子功在春秋，古人智慧叹为观止。非常好
1	网上购票很方便，妥妥的，景色宜人，美美哒。
1	方便，很快，很好用，继续
1	环境优美，景区设置合理，服务也很周到，下次还会去的。
1	非常漂亮下次还会来的，值得选择，非常棒！
1	第一次来都江堰这里的风景特别美丽，登高望远很好！
1	给老人订的，挺不错。取票也方便，不复杂，水利工程确实壮观，值得一去。
1	挺好的，只是不如夏天的时候去好，水都枯完了
1	做为居住在成都的四川人，已是第N次去了，挺好的，过年去，人多热闹，不错
1	旅妈妈订方便。都江堰很壮观，值得去，感叹古人的智慧，伟大
1	太棒了太棒了太棒了太棒了太棒了太棒了太棒了
1	都江堰很震撼这个古代的水利工程，附近风景也不错，这里买票也优惠。
1	如果有走到哪里自动播放就好了，便宜是便宜！非常不错的地方，下次还来玩哦。
1	都江堰是成都的后花园，很休闲，值得去，高铁直达
1	风景各方面都不错，挺好的家，人都很喜欢！
1	客服服务周到，很高兴的一次出游。真心不错，游玩好地方，值得大家去，快点订票吧.点赞
1	山俊逸，水清秀，道观精致。小吃什么的价格也都还可以。非常喜欢！
1	环境很美，青山绿水，不坐游览车步行到景点也不远
1	景色非常美。用驴妈妈订票省时又省心。非常方便
1	还不错还不错还不错还不错还不错还不错还不错
1	值得一去的地方，当天从成都做高铁出来还是雾蒙蒙的，到了都江堰天气立刻转好，也算蜀都的一片净土
1	很方便，直接就在景区门口取票，天气也好，这几天去很合适，不冷不热
1	波澜壮阔的都江堰，郁郁葱葱的青城山，套票买的还是很方便的，换一次票两个景点都可以进入，空气质量很好。景色很漂亮，来成都必须去玩一趟
1	好，又方便又好，在景点下单，一分钟不要就可以拿票了
1	毕竟是伟大的工程，非常不错的地方，下次还来玩哦。
1	取票很方便，景区也很漂亮，比之前大了不少，规划合理，总体感觉不错！
1	很美的地方，山美水美，很喜欢这个地方，取票也很方便
1	很好的一次旅行，值得推荐呀
1	很不错，空气好，天离人很近。就是索桥那里人太多。
1	好。很好 棒 值得一去
1	景色环境没的说，我们慢慢逛，逛了小一天。赶上下蒙蒙雨，很冷，也难挡我们看景色的心情
1	价格好，比现场买便宜点。看山看水看四川。很棒
1	订票很方便，下单速度快，取票也很方便，熊猫很多
1	反叹古代建筑的鬼斧神工 特别有意义 值得一看
1	特别具有历史意义 感受古代建筑工程的鬼斧神工
1	照很好看！景色也很壮观！就道路很好走，也很幽静，适合拍照的！很近的距离！很壮观！也很震撼！很方便的！吃的也很好！在景区外面吃的！很便宜！老板也很热情！开心的旅行！
1	入园方便，价格很实惠。一直使用手机客户端，很好用！景观非常好，值得和家人一起去看看
1	天气很好，游玩儿很尽兴，孩子看的也很高兴。订票方便，省了买票排队的时间。
1	网上购票，非常方便。服务周到，非常棒的一次游玩。挺好的一次旅游体验。
1	不错，风景优美，有历史、有故事、有文教！值得游赏！
1	好看！震撼人心！特别适合大家去玩！
1	里面挺好的风景，我觉得适合老人，花，水，山
1	非常美，充分展示了古代人的智慧和才干，有机会还会再去。
1	都江堰非常壮观，充分展示了古代人的智慧和才干。从成都坐动车转都江堰4号线直接到景区非常方便。
1	鱼嘴那里景色不错，可以看到江水分流，分叉处一片小洲，一群水鸟嬉戏之中。都江堰水利工程真的是非常宏伟壮观了。值得一去。
1	景区服务很好，网络购票方便快捷。行李寄存方便，费用合适。
1	绿水青山，景色优美！站在秦堰楼上可以全览都江堰全貌，让人不禁感叹这项水利工程的宏伟和意义！青城山给人以古老、庄严、幽雅、神奇的感受！两个地方都非常值得再次前往！
1	购票和使用都非常方便，来因为这里的人稍微少点，不过到了就知道，景色壮观，早点去可以尽情的拍照，秋高气爽，真的不错，不虚此行。
1	感觉非常棒，也推荐了身边好多亲戚朋友同学同事都用。是爱旅游人士的贴心利器。总体都赞赞赞赞赞赞，吼吼～
1	取票很方便，南桥对面的小吃不错哟，爱了
1	都江堰是水利文化的鼻租，有着两千多年的历史文化，建议请个讲解，不然看不出所以然！
1	景区管理不错，全部游玩需要一整天，下次做好时间安排。
1	第一次到都江堰旅游，风景还不错，驴妈妈订票也很方便。
1	很好啊啊 大家多用。不错不错 不错不错不错。
1	景点不错，取票不用排队，身份证取票方便！
1	非常开心的一次旅游下次有机会会带着父母和兄弟再次出游。希望提供更好的服务v
1	非常开心的一次旅游下次有机会会带着父母和兄弟再次出游。希望提供更好的服务。非常开心的一次旅游下次有机会会带着父母和兄弟再次出游。希望提供更好的服务。
1	不错。而且比其他购买都优惠一些。旅途很愉快。都江堰值得一来。
1	不愧于造福万代的千年水利大工程！壮观伟岸！值得来看
1	实时自动讲解，讲解的内容也很详实。语速也柔和，加上配乐，非常好。app上还可以看到你途径哪些点，还有哪些点没去，还可以充当导航使用。一路下来，体验挺好的。
1	很喜欢，逛的还可以，春暖花开日，游玩最佳时。
1	环境不错，很好玩。家人玩的很开心 。 。
1	都江堰景区景色宜人，门口右边还可以租做直升飞机观赏景区。两座吊桥晃晃悠悠，还有历史故事在碑文上。
1	进景点比较晚，游人少了很多，一家3口玩得尽兴。
1	值得一看。感叹古人的智慧。值得来玩
1	都江堰真不愧是全世界迄今为止年代最久，现场真是人潮涌动，特别是索桥，真是意犹未尽。都江堰是非常值得一去的一个旅游景点。
1	总体来说还不错，水比较多的地方，挺好还不错
1	感叹前人的杰作，真的伟大，如果是夏天肯定更好！
1	不错哦啊哈哈哈哈哈哈哈哈哈哈哈哈哈哈哈哈
1	好评好评好评，景色很美，票价能不能便宜点
1	总体来说体验不错，不过很多地方没有建好，希望尽快！
1	来成都必来都江堰，看到古人的智慧真的很惊叹。
1	很好，空气和环境都非常好。很好，空气和环境都非常好。
1	边走边看边听，坐下来喝喝茶听听看看，太舒服了
1	大美都江堰，震撼人心的水利工程，值得一玩
1	讲解到位，游玩攻略必备神器，不错哦哦哦哦
1	都江堰是世界最早的至今仍在使用的水利工程，此次身临其境，真切感受到工程的伟大。公园里古迹众多，景色也美。印象最深的，还是都江堰古城沿着河边成片的小吃和商铺，感觉像到了丽江。
1	不错不错不错不错不错不错不错不错不错不错！
1	假期去的 人太多了 但真的很震撼 值得一去
1	来都江堰体验中国历史文化遗产，感受古代人的聪明才智。体验人类改造大自然的神奇力量。在驴妈妈上购票方便快捷安全，有保障，一直都在用这个APP，还会用下去的。
1	初四去的都江堰，游客暴多，夫妻桥上去排队2小时+，真是够够的，宝瓶口有个免费送照片钥匙扣的地方可以拍照，但是拍照技术一言难尽，建议景区管理方还不如不弄这个，要不然就安排个拍照水平高一点的摄影师，脸都可以拍歪了，这技术也是没谁了~
1	都江堰看起来特别震撼，想象不出以前的人怎么造出来的。历史气息很棒
1	山清水秀，人杰地灵！非常赞，好评
1	订票很快，服务也周到，取票也一万便。好样的。
1	大年初三来玩，风景，环境都不错
1	来玩还满好的！在上面买票很方便.取票也很方便！很快.不排队在自助机上面就可以取.本人身份证一刷就出票.非常方便.值得
1	都江堰确实是古代伟大的工程，在没有大型机械的条件下，创造了不可能完成的奇迹。很壮观
1	还挺不错的，初二人很多，网络验证票票非常迅速
1	值得一去的景点。增加了不少水利知识。城市很干净！
1	风景优美，城市环境很好，导游很热情，服务很好！
1	很不错，惠泽全川，很伟大的工程！利国利民！
1	成都属于一坐旅游城市，换票非常便捷，一直从驴妈妈订票，省时省力省钱，都江堰景区非常棒，值得一去，
1	取票刷身份证领票，比较方便，可以了解古代水利工程的方方面面。
1	便宜还省时间，真挺不错，正门旁边有专门的验证的机器，都江堰好美啊！从书本以外的地方了解到了历史！
1	买到这么便宜的票，感觉超值，玩的很开心，服务也挺好
1	很好玩，有机会再去，不错不错
1	很不错，景色很好，整体旅游下来很舒服顺畅，方便不错的感觉，值得
1	很满意，赞
1	非常不错的地方，下次还来玩哦。在网上订的票，挺便宜的！景区挺好玩的
1	拜水都江堰，问道青城山。果然名不虚传，四川是个好地方，有山有水。风景这边独好。
1	非常方便，省事，实用，谢谢平台。订票很便宜很方便玩的很开心，很愉快的一次体验。
1	天气好晴朗，处处好风光！心情大好，不仅是因为天气，也是因为这次出行很顺利！
1	网上买票很方便，下次还会去玩。玩的不错 很棒，这个时候出去玩合适 还便宜
1	挺好用的，但是记得带耳机啊，有讲解的逛景点，才不枉此行
1	绿水青山的最佳写实，空气清新宜人，很舒适
1	订门票不仅方便，取票也方便，很不错，一直都用驴妈妈！都江堰也很壮观，为古人的智慧而折服。
1	虽然天气不好，但丝毫不影响游览，气势恢宏，仰望古人的智慧和劳动，让我们了解了要顺势而为，因时制宜，因人而异
1	冬季去的，看看两千多年前古人的智慧确实很佩服，这个季节岷江的水也不少哦，夏天可能更好看，水势浩大呀。
1	景色挺美，很值得来玩。家人玩的很开心
1	快捷方便，不错。有优惠就更好了！
1	都江堰真的很宏伟，这么大的工程，条件和设备没有现代化的方便，说明那时候的人真的很聪明，真心佩服.
1	都江堰不愧是世界文化遗产，值得一游，非常有魅力。遗憾的是冬季比较冷、风大。个人感觉夏季去这里旅游更为合适，小朋友也觉得风景不错特别喜欢安澜桥。
1	都江堰还是不错哦，刚好那天下雪别有一番风景，拍照太好看了
1	景色很美，水源充足，养育富饶的成都平原，感受李氏父子的伟大。
1	去了风景挺好的，还爬了个山，慢慢悠悠一天！感觉非常棒
1	正赶上下雪，雪中的青城山还是很美的，就是地太滑
1	第一次来都江堰，景美，水美，树美，这里的人更美
1	都挺好，门票抵扣下来超级便宜！景区也还不错吧！要听讲解！
1	非常壮观！取票挺方便的，有自助取票机，身份证取就可以了！
1	到了都江堰现场订的票，就没等，一分钟就搞定了，都江堰没有想到水特别清，特别绿，古人的智慧太伟大了
1	都江堰，天府之国，水利物质基础，天人合一。
1	都江堰雄伟壮观，古人的智慧体现在此，非常推荐，来了成都务必要去看一次
1	门票挺实惠，比景区便宜点，取票也方便。都江堰景区很大，风景也不错。
1	价格比都江堰景区便宜点，取票也非常方便。很值！
1	风景优美，令人心旷神怡，站在山上一览无余，流连忘返
1	风景秀丽，集中国美丽风景于一体，由衷的佩服古代人的智慧
1	风景美 美 美 美 美 美美
1	下午从成都开车去的都江堰 晚上在附近逛了逛吃了尤兔头店味道不错第二天上午到了都江堰因为天气冷游客不多所以很多风景都拍得很好都江堰的水是绿色的很好看一路走过去水流声很好听到很高的亭子看下面好壮观对放水大典很感兴趣但是没看到都江堰离青城山很近小伙伴爬不动了所以没能去都江堰风景不错西街巷子的小吃也很好吃又不贵好评下次有机会还会去都江堰吃小吃毕竟标准的吃货一枚
1	都江堰啊都江堰，还不错啊还不错，真的不错
1	朋友介绍的，蛮好的，风景也不错，下次还会再去玩。
1	都江堰真的很美，像一段翡翠环绕雾都，价格划算，吃的也很棒
1	非常非常物超所值的旅游，不能用语言形容了
1	环境优美，景色不错。人文景点，值得来一次。
1	环境优美，水利工程很壮观，佩服古人的智慧。
1	李冰修建都江堰功在千秋，喜欢秦汉文化，有关秦汉文化的人、事、物都非常喜欢！休假之余！跑到成都吃个火锅，滴滴顺丰一下来到了都江堰，喜欢这个地方！我能转一天哈哈哈哈
1	都江堰，在我来成都的路上，我本不打算成行，但是最后还是踏上了都江堰，真的不虚此行呀！虽然天公不做美，有些许的小雨，但是不影响我看江水的美，也许正因为有了小雨，才能使江水更加澎湃，更加的有气势！
1	福万代的都江堰水利工程，浏览景区美景，瞻仰古人智慧结晶，感叹万千。中国要是多几个都江堰，也许就能多几个天府之国了。
1	挺方便。也很不错，除了走的辛苦了点。棒棒棒。
1	挺好玩的，江水寒气逼人，但很清澈，值得一看，游览完毕走一下古城，就走完两个站可以去离堆公园坐城际回成都了，很方便，如果门票少点就更好
1	古人的智慧！水美。喜欢这里的文化气息
1	出票快，人多，风景不错！有文化气息，喜欢文化气息的人最开心
1	很有用，连指路带讲解，把都江堰景区玩得周全
1	超级超级好看！ 赞赞赞！
1	见识了古人的治水的智慧，喜欢这里的文化气息
1	都江堰风景不错，山美水美，比较喜欢 。
1	还可以去，景点服务不行，喜欢
1	相当满意，比我们景区的服务好很多
1	去了还想再去，期待下一次旅行！通过这个平台再多一些优惠更好！
1	取票很方便，值得一去。夏天去估计很凉快。
1	非常佩服古代人的智慧，不愧是一大奇迹 怀念中
1	去的时候人还不算多，里面也没有太多可以看的
1	非常不错取票方便，还用上了原先发的奖金。可以提前买票不排轮子。景点也好耍
1	从都江堰快铁站程4路公交直达景区，取票方便快捷，都江堰景区到青城山有公交101路，两个景区可以一起游玩。
1	非常方便景区直接取消，赞赞赞有赞必回求赞
1	一直想去都江堰看看，终于来了，因为淡季，游客不多，淡季有淡季的好，可以慢悠悠观赏风景，静听江水声，回味历史。
1	没有想象的那么雄伟壮阔。但确实很有观赏性。还是值得一去的。
1	也算去了一次。没有评论多的那样需要逛很久的时间。我们待了大概两小时。
1	我们去的时候水都退潮了、所以并没有看见传说中很壮观的景象、但看到了水利工程也是不错。
1	非常便利，服务很好，刷手机就直接进景区了
1	都江堰是很值得一去的，我们来回都走的路，一路上景点很多，很适合拍照，景色很美的倒是蛮惊喜的。
1	拜水都江堰问到青城山，都江堰有着2000多年的历史文化！值得一看！
1	非常不错！小吃好！景点就更加好了！
1	都江堰，今年来了好几趟，今天陪同长辈来玩，发现原来玉垒阁新修了超高的观光电梯，感觉还不错。
1	都江堰是成都旅游的老牌经典景区了，配套设施齐全，景区很大，慢慢逛可以走一天，环境好空气清新，还可以了解历史增长知识，非常不错！
1	都江堰水利工程去一次心情澎湃一次，确实值得，关键都江堰的贡菜鸡等等小吃也很好
1	去当天天气特别好，花开的很艳，水绿绿的很舒服，有节目还有小吃，
1	景区都江堰鱼嘴等古人智慧传承千年值得一看，大家游玩很尽兴。登上秦堰楼可以一览都江堰全景，过夫妻桥心存善念，银杏树美不胜收。
1	非常不错，订票便宜又简单。景区也还可以。
1	不愧为世界水利工程的鼻祖，古人的智慧神乎到我们没法理解，所以才有了那么多的神话传说，太棒了
1	里面很漂亮很壮观，门票划算，性价比很高
1	带着妈妈来都江堰，真是个美地方，很方便到取票机自动取票，景色优美，水利工程很震撼，
1	不错只是我不太会用，不晓得往哪里走.讲解的还挺详细
1	当天做大巴到都江堰天空飘着细雨心情没有受到影响逛景色跟当地人聊天玩的很开心
1	景区服务人员态度很好，伟大的工程，至今发挥作用。
1	中国劳动人民的智慧，点赞，至今依然在服务贡献
1	方便，优惠，性价比高，买了几次！下次还来。
1	人文景观，很浓厚的历史气息，喜欢历史的可以来玩，感觉不错
1	下次还会购买电子讲解，声音清晰，还可以反复听，感觉很不错
1	非常优美，非常震撼，古人的智慧非常伟大。
1	很棒很棒很棒，拜水都江堰 问道青城山果然名不虚传。都江堰的水川流不息。青城山的道源远流长
1	人文景观，佩服古人的智慧，非常值得去看看。
1	被都江堰的水利工程振撼了，岷江水被巧妙的分流到四川平原地区造福于民。景区风景优美干净，空气清新，值得一游！
1	都江堰太美了真的是个好地方
1	特别意外，惊叹古人的智慧！结果去了都江堰，很震撼
1	进入景区，看了都江堰景区，感觉超震撼，无不感叹古代人民的伟大创举，这项水利工程将永垂青史！
1	都江堰值得一去，这种才是真正造福人类的水利工程。
1	非常开心的一次旅游下次有机会会带着父母和兄弟再次出游。希望提供更好的服务。
1	景区很美，尤其是被古人智慧所折服！很愉快的行程
1	近郊游的好去处，十分美丽好玩，特别是中午的放水仪式，
1	一个非常美丽的人文历史公园，值得一游，特别是近郊游，十分好的一个地方
1	景区很美，老祖宗留下来这么伟大的工程，二千多年前没有任何机械设备，铸造了世界奇观，了不起，我为我是中国人而自豪。
1	作为人文景观景点 千百年前的水利工程依然造福一方 不得不由衷感叹古人的智慧和心血 面对浩浩江水 势感大气磅礴
1	整个景区而言，如果要欣赏，还是应该去高处，在景区里面有种只因身生在此山中的感觉，不能很好的体会，爬到高出，眺望整个都江堰有种非常壮阔的感觉！古人的智慧真的让人敬佩！
1	这是可以和长城齐名的伟大工程，都江堰景区景色优美，山水相依，青山绿水，山林叠翠，行走在山水之间，既能欣赏美景，又能体会古代先民的伟大智慧，到成都来都江堰一游你绝对不虚此行！
1	整个都江堰景区山水相依，树木叠翠，青山碧水，行走在山水之间，体会古代先民的伟大智慧，都江堰绝对是来成都游玩的首选之地！来成都不玩都江堰就像到北京不登长城，定会成为你成都之行的一个遗憾
1	都江堰，充分利用大自然地形修建的水利工程造福人类社会发展进步，这也是有了天府之国美誉的成都
1	有很多让人震惊的景色，再遥想两千多年前的古人就能有这样的智慧和勇气，创造这些工程，并惠泽千年，就别有一番感慨。很喜欢岷江上缆绳桥，这么多人走在上面，下面的湍急的河流，别有一番意味。
1	服务态度很好，酒店环境也好，睡的舒服，玩的开心
1	成都周边名胜风景区，值得一去
1	很好的玩的很开心的下次有机会再来的
1	古人的智慧确实值得后人敬仰！壮观，想法好
1	到了都江堰，感慨人类改造自然的伟大。很值得一看呢！强烈推荐！
1	确实很好，早上九点到可以一起玩了，和朋友一起来的，玩的很开心
1	值得走一走，风景不错，玩的很开心。几个月四川的大街小巷将尽收眼底。期待接下来的每一天。
1	江水汹涌澎湃，感觉更壮观。特别是两条桥，一定要去看看，去走走。感觉去成都那么多地方还是都江堰，青城山比较好玩。特别有四川特色，都江堰的温度比较低，夏天去，简直就是避暑圣地，下点雨都想穿毛衣。大夏天的时候。推荐！
1	都江堰景区很有必要一去，无大坝的水利工程，创造了多个奇迹。
1	水利工程太壮观了，但水(气)势磅礴，玉垒山不高，却有爬头
1	当天下雨，所以只看了放水大典，然后直接出园了，很壮观！
1	玩的很开心，价格也很便宜，下次还来，希望驴妈妈多搞一些活动，赞赞赞
1	都江堰，2000多年前的水利工程，叹服那个时代的人物智慧，很有气势。
1	都江堰的水真是喜人，我国古人的智慧让人赞叹不已。性价比非常高
1	一次开心的旅游，真是省时又省钱。性价比非常高
1	都江堰的小吃还是可以的！性价比非常高，价格很划算
1	很壮观，劳动人民智慧多呀！很喜欢
1	第二次去，整体还行。希望下次来，体验一样好
1	都江堰的水很绿，很美，去玩的时候正当5.1节，游人比较多、总的来说，好评！
1	都江堰水利工程，太伟大了！成都的人文也非常丰富，处处可见古今名人的题诗与对联。
1	非常喜欢这里的历史氛围，强烈建议大家都去看一看，找个讲解，仔细品味下两千年以前的智慧。
1	性价比非常高，环境很好，佩服古人的智慧和毅力！
1	整个游玩的过程非常棒，都江堰真的要去。
1	都江堰一直想去，感觉还可以，游客也没有那么多。
1	都江堰不愧是至今投入使用的水利工程真的是很壮观呢古代人民的智慧真了不起！
1	很伟大的水利工程，带娃儿去了解一下历史。确实很不一样。要是当天天气再好一点就更好了。
1	挺好的一次旅游体验。
1	来过好多次了，这次是陪孩子来玩的
1	非常方便，省事，实用，谢谢平台
1	很愉快的一次游玩，开心！
1	入园方便，价格很实惠。一直使用手机客户端，很好用！
1	非常完美的旅行，都江堰堪称水利工程鼻祖。感叹古人的智慧，离堆是古人智慧的结晶。
1	很好，玩的非常开心！
1	很好玩，也超级值了。
1	很喜欢,很开心
1	带着弟弟去玩的，玩的很开心
1	很方便，直接电子票就可以进园，省时省力
1	人好多，不过去的早点还是可以的，错开高峰期
1	非常好，十一出门订票方便快捷，免去排队的麻烦，又有优惠，定错了打电话给客服很快帮我解决了，赞！
1	很值的！玩的开心，抽空再来！
1	方便快捷！开心，赞赞赞赞！
1	取票特别快不用等，整个景区游玩很悠闲，漫步都江堰
1	驴妈妈的服务非常好，vip一对一的服务呀，下次还要来小驴子家预订门票，太方便了
1	青城天下幽，古堰千古流，蜀都山水秀。可以看南桥的夜景真的很好看，
1	气势磅礴雄伟壮观，需要读懂文化艺术情怀哈
1	确实是避暑的好去处！人不算太多，能够在这里看到古人的智慧！
1	景色好看的，去的目的是瞻仰下养育天府之国的都江堰水利工程，感悟李冰的智慧！
1	虽然遇到国庆，但是早上去得很早，所以人不是很多，景色确实很壮观
1	很棒，离上次去已经有几年了，景点更人性化，标识很清晰，空气非常好
1	景点很美 一直忘记评价了 是个很靓丽的风景区 非常合适全家出游
1	早上爬青城山走断腿，强烈建议坐缆车上山，千万不要走缆车后山的小路上山，只有树！下午都江堰遇上大雨倾盆，结果意外的好玩，超嗨
1	取票依然方便快捷，希望价格能随着等级变化有更多优惠，毕竟现在类似网站很多嘛
1	景区很大，都江堰很美，现在用上海身份证享受市民价，15元，活动好像到明年结束
1	白天散散步，看看美景，晚上在岷江边吃饭喝酒。很惬意啊，很舒服
1	这个景区如果能平时来，是非常巴适的，慢慢走，3个小时左右可玩遍景区，一点都不累。
1	蛮方便的，下次还会再来啦，玩的也很方便，棒棒哒
1	和成都市区内的管理相比差的太远，没有人员限流措施，特别是青城山，索道五点半就结束，四点多还在卖票，想挣钱想疯了
1	这个2000多年修的水利工程，让人惊叹中国古人的勤劳智慧，不愧为世界文化遗产，而且至今还在发挥着巨大功用。
1	风景很美，工作人员很耐心，下次还去，建议去
1	门票价格很划算,文化底蕴很足，特别适合对历史感兴趣的或者喜欢悠闲发发呆的
1	还可以啦，就是去看看古代人的智慧，文化气息很棒
1	网络取票就在游客服务中心的自助机上，总体来说很方便！之前做了攻略，觉得都江堰是一个值得深度游的地方，所以选择徒步慢慢走慢慢看！
1	山清水秀的好去处，空气清新，天然氧吧，老少皆宜
1	玩的很开心，价格也很便宜，下次还来，赞赞赞
1	水利工程壮观，造福巴蜀。赞叹古人智慧。很棒
1	看完之后，为自己的祖先智慧感叹不已。增强了民族自信心，带孩子来学习很多知识，很棒
1	价格便宜，很划算。换票速度也快，棒棒的
1	观水都江堰，问道青城山，觉得古代的智慧比现代人强太多！这是中华民族的智慧
1	太震撼了，这个景点是一定要去的，既长知识，又受到鼓励，风景也很美。
1	成都必去的景点，气势宏大，风景秀丽，推荐来玩
1	都江堰，宏伟的水利工程，让人叹为观止，感叹古人的智慧。
1	总体感觉很好，站在秦雁楼上，鸟瞰全景，大气，惊叹古人的智慧！
1	空气很棒，一路爬到山顶，看到了很多道观，很棒！
1	景色很美。值得去看一看。网上买票很方便，
1	我们是租车去的，就是一个景区有山有水，有人文情怀的人推荐，其他就算了
1	风景不错，心情也不错！还是不错滴！棒棒棒
1	造福后代唯有都江堰，人生百态尽在此山水中
1	这次带父母来成都就是奔着都江堰和青城山去的，都江堰的自然风光真是名不虚传，同时你还可以领略古人的聪明才智，鬼斧神工的大自然其实是可以为人服务的。在都江堰里绕了整整一圈，飞沙堰、鱼嘴都去了，还走了索桥，不虚此行
1	惊叹先人大智慧！身临其境更为国人自豪！风景区规划巧妙，游住购物一条龙，真是一次美好的旅程，下次一定再来！
1	相当的巴适，值得一去，看看古代人的聪明智慧。
1	有点历史，风景很好值的一玩，也不累，人较多
1	带孩子来学习历史，请了导游帮忙讲解历史。玩的很开心，不错不错
1	比景区买票便宜取票也方便，值得一去的地方
1	滔滔江水浩浩荡荡，岸边是悠闲的市民，喝茶水，摆龙门阵，跳广场舞。游人站在江边，感叹古人与大自然和谐相处的智慧。
1	喜欢美丽的都江堰，值得再游！喜欢美丽的都江堰，值得再游
1	帮朋友订的方便及时，以后还上驴妈妈上订单。
1	实惠方便，以后还上驴妈妈上订票不用排队。
1	特别开心 心情很美好
1	好评，出票快
1	很好 玩嗨啦 实惠，好评
1	非常满意。体验古人的智慧，学会做人的道理，细细体会李冰是如何做父母官的。
1	满意，不错的旅游景点，值得来！
1	第二次重游都江堰，还是第一次的感觉，震撼，壮观，魅力无穷。
1	感觉还是挺值的，好大，以后要好好了解一下给儿子讲。下次带孩子一起来玩，孩子肯定喜欢
1	满意，去过一次，这次带奶奶去看，古迹嘛，就那样，老人高兴就好
1	去景区旅游真的很棒耶！喜欢
1	很好的一次游玩体验，真的很棒，推荐给大家
1	哈哈，去景区旅游带上爸爸、妈妈棒棒哒，有小伙伴下次约吗，
1	在驴妈妈上买的票票，真的很方便快捷，而且比携程便宜哦
1	用驴妈妈旅游真便宜，以后旅游都会用它，一家人玩得很开心
1	青城山和都江堰风景优美，景区规划合理，值得一去
1	功在千秋的伟大工程，很难想象两千多年前的人民是靠着怎样的智慧和坚韧不拔，完成了这一延续上千年的事业！
1	风景很美，就是有的亭子挺旧的，应该补建了！跟壮观，佩服古人的智慧
1	去的时候下雨了。暴雨那种。看的比较快了。但是觉得还是挺好
1	物美价廉，取票方便，很实惠，不错不错。加油
1	看到了古人的智慧，就是太累，回程做的景点内的交通车
1	非常的震撼，人类的力量太伟大的，当天气候宜人，很舒服，但是当地人门票好便宜，
1	震撼、壮观，美丽。驴妈妈旅游网购票太便捷，并且又比其它网站便宜。
1	景区环境相当好，性价比很高
1	挺好的景色很美，服务也很到位，下次还去那里玩
1	气势宏伟，特别应该带着孩子来看看祖国的大好河山，看看古人的智慧，真的不枉此行
1	怎么说呢，就一个字好呗！
1	景点非常漂亮。取票也很方便交通也很方便是个值得游玩的地方
1	我是带小孩去开眼界，接受大自然启迪的，租了电子解说器，挺好，再加上自己的引导，种子是给小家伙埋下了。幼儿科普必去啊
1	值得一去的景点，天气好很凉快，古人的智慧
1	人工美景，因为时间紧没能到古道上走走，只能下次再去了。
1	终于亲眼见到这一从古延续至今的伟大水利工程，震撼，景点就分布在江边，从江的一边转到另一边，景区跟灌县古城相连，岷江分流的水穿城而过，很凉快
1	很好，非常实惠，出票很快，而且很方便直接入园就可以!
1	哈哈！用驴妈妈真的好棒哦！我们都很喜欢用哦！
1	很喜欢，真心佩服古人的智慧，值得一看的伟大工程！
1	人气旺，风光好，风生水起气势磅磗气象万千。古人的智慧成就天府之国，都江一堰灌溉良田万倾。天然景观与人造建筑的完美结合。 人气旺，风光好，风生水起气势磅磗气象万千。古人的智慧成就天府之国，都江一堰灌溉良田万倾。天然景观与人造建筑的完美结合。人气旺，风光好，风生水起气势磅磗气象万千。古人的智慧成就天府之国，都江一堰灌溉良田万倾。天然景观与人造建筑的完美结合。人气旺，风光好，风生水起气势磅磗气象万千。古人的智慧成就天府之国，都江一堰灌溉良田万倾。天然景观与人造建筑的完美结合。人气旺，风光好，风生水起气势磅磗气象万千。古人的智慧成就天府之国，都江一堰灌溉良田万倾。天然景观与人造建筑的完美结合。
1	水利工程还是很壮观的，不错不错
1	5a景区名不虚传，运动观光一体，非常开心的一次旅游。
1	耶！真的太棒了又用驴妈妈的app买票票旅游啦
1	非常好，我很喜欢！非常快！很方便啊！
1	人多的很是值得游玩的一个景点，下次还会带上朋友一起去玩。
1	宝瓶口和安澜吊索桥非常好看，古人真的好厉害哦，可以利用天然环境，做到分水和分流。
1	哈哈！又用了驴妈妈，棒棒哒！最喜欢用我们的小驴拉
1	超级推荐，毕竟是很浩大的工程，壮观震撼，感慨人类伟大的设计，至今保留千年仍造福人类
1	天气正好不热，在景区待了一个下午，走走停停，很是自在，空气质量很好，值得玩
1	好地方，太好了，快带孩子们去感受一下吧。
1	值得去看看，学习，吊桥很好玩，孩子也开心
1	古代人的智慧让我们后人能够幸福生活。
1	漂亮，熊猫很可爱，很可爱很可爱，大朋友小朋友都喜欢
1	买门票比售票处要便宜5元每张，工作人员服务态度很好。
1	里面确实凉快，园林设计合理。人也挺多的，
1	挺好的，换票很方便，景区景色也很美，值得一去！
1	带着家人一起去的，小孩子玩的开心。看着孩子开心，做家长的也开心。
1	很不错的安排，一天下来蛮方便的！留下了很好的记忆
1	两千多年的古堰，古人太有智慧了，非常值得一游。
1	非常宏伟壮观，感叹古人的智慧。太伟大的功绩。
1	买票、取票都很方便，不用排队，节约时间，很方便！
1	天气太热，游玩人很多，景色漂亮，玩的雷，并快乐！
1	巴适，景好，配套好，交通方便，
1	好的，服务态度好，如果设施再好一点信服能力更强
1	驴妈妈的门票价格是最合适的，每次都在这里购买门票，经济实惠
1	人太多了，环境好，风景漂亮，玩得开心，下次还会来！
1	世界水利文化的鼻祖， 三位一体巧运筹，鱼嘴分江内外流，壮观，不虚此行。
1	非常好，非常棒非常的实用非常好的软件，超级喜欢
1	很好，很厉害的设计，玩的挺开心的
1	古代劳动人民智慧的结晶！鱼嘴的设计无不令人赞叹！
1	这次的旅游棒棒哒！有没有小伙伴要约的呀？
1	去吧，不虚此行！惊叹！感动！壮观！佩服！自豪！
1	确实值得去看看，伟大的水利工程，我国古代的科技水平和智慧，已经有几千年的历史了，非常了不起！
1	好着呢。网上团方便很还便宜。下次有机会来还会光顾。
1	环境挺好的，景区设施人性化，建议亲子游和度假游
1	太美了！值得一来！门票优惠很赞！
1	很大 玩的很开心 从山下吃到山上很推荐
1	取票方便快捷，就是暑假景区里人很多，还是值得一游。
1	李冰治水，历史文化厚重。前面坐车进去，后面爬山实在是太累了。老人孩子建议原路返回。
1	这个要多多来，棒！废话真多啊兔兔兔兔兔兔兔兔兔兔
1	家庭出游的好地方，索道很好！景区里面很美！
1	值得去看看的水利工程，很壮观，以后还会再去。
1	5A景区,名不虚传,古人的智慧的确了不起
1	见证古人的智慧，宏伟的工程，景区景色很美
1	有山有水，是个来旅游的地方，下次还会再来
1	水利工程很震撼，山好水好，取票很方便入园很快
1	在驴妈妈上定的青城山和都江堰联票，定的简途巴士的往返交通。两个景点导游建议的路线都没有走，走的都是长距离的线路，体力消耗大。个人感觉青城山索道和进山的景区观光车可以坐坐，其他交通都不需要。时间都够。我们带一个六七岁的男孩都可以走完全程。电子票兑换有专门的窗口和自助取票机。取票非常的方便。门口的商业广场跟所有的景点都一样，没有什么优势。价格也不便宜。慎重选择。
1	美美美美美，门票方便，不用排队挺好的，还优惠
1	很好，很愉快的一次旅行，驴妈妈的出票速度非常快！
1	网上购票方便又便宜，千万别在高铁站坐所谓的买全票免费送到景点的大巴。那些大巴不是送到离堆公园正门，而是后门 就是为了让你花40元坐电梯上玉垒阁。从后门进游览会走回头路。最好是离堆公园进，走下古道从城皇庙那个门出来。这两个出入口门口都有吃饭的地方 都有公交车，很方便。
1	向往已久的地方，美。 .
1	非常震撼的水利工程 全部玩的话 景区面积还是很大的 建议选择语音讲解 否则只是看景
1	伟大的水利工程，仔细了解每一个关键工程的历史，非常值得一去。
1	10年前来过这里，规模大了很多，配套设施齐。
1	太美了 这个地方 不愧是历史悠久。绿色的太棒了。空气非常好。
1	古代伟大的工程，不得不佩服古人，值得一游。
1	景色很好！好久没看见那样干净澎湃的水了！空气清新，也不热！
1	景区不错，兑换顺利，青城山上还能住宿，价格也不贵。都江堰下面西街有不错吃东西的地方。
1	看着这么壮观巨大的工程，在科学技术还不发达的两千多年前，全靠人们的双手建造，这充分展示了我国古代人民的智慧和才干。下午，我恋恋不舍离开了都江堰，路上我想：我们中华民族真不愧为一个有着灿烂文化遗产的伟大民族！
1	服务好 价格便宜方便快捷 非常感谢
1	很好玩 很漂亮 很壮观 很好玩 很漂亮 很壮观很好玩 很漂亮 很壮观
1	挺壮观的，散客去的时候最好请个讲解员，要不然只能看景了
1	很休闲的景区，可以喝茶观景！避暑胜地哦！
1	从成都坐了城际先到了青城山，我们去的是前山，偷懒从入口处坐了电瓶车上去，一路的花花草草很美，适合拍照。车停在离售票处200-300米处，换票还是很方便 。早上的青城山很舒服，凉凉的，里面大树参天，很遮阴。在山上还给朋友寄了明信片。如果全部爬山的话上下全程估计得3.4个小时，我们都是偷懒坐了索道。从青城山出来叫了个出租到都江堰，不打表35元，打表估计30-35之间，供参考。因为是连票，所以在都江堰不用取票，直接拿之前的票入景区。都江堰真是古代劳动人民的智慧结晶，不虚此行。
1	不愧是5A的景区，干净整洁。整个景区恢弘大气。鱼嘴、飞沙堰、宝瓶口、二王庙每个景点介绍的很精准。出了景区后的古镇也挺有意思。南桥也很漂亮。
1	人类科学治理、合理利用大自然的杰作，彰显了中华民族先辈们的聪明智慧，历经两千余年仍在发挥巨大作用，让我们当代投入巨资建设的三峡工程为之汗颜，可惜由于我们贪婪无度对大自然的过度索取，闽江主流已经断流
1	非常宏伟的工程，可以玩一整天。取票也很方便
1	第一次感觉自己这么融入了大自然 景色漂亮
1	之前一直想去青城山，都江堰两个地方，终于得偿所愿，那句话说得好‘问道青城山，拜水都江堰’，看起来好棒的地方
1	用app购门票，既快捷，又比购票窗口便宜5元，非常实用！
1	好好好非常好 就是好好好好非常好 就是好好好好非常好 就是好好好好非常好 就是好好好好非常好 就是好好好好非常好 就是好好好好非常好 就是好
1	风景优美，是个避暑的好地方，人也挺多的。
1	方便购买，取票速度快，玩的很开心，景色也很美。
1	风景极好的，天气也给力，美不胜收，现在有火车，交通便利，适合自由行。
1	很有文化涵养的景点，建议先科普一下水利知识和重要枢纽再去
1	整体不错，早上有小车来接，服务很好。行李主动帮我们拿。导游小林还可以，挺认真的
1	景区很大，逛一逛很有趣，江边有风超凉快，夫妻桥很有趣！
1	很壮观值得一看 青山绿水 心境也会不一样
1	看着这壮观的水利工程，不得不佩服李冰的伟大啊人类真的很神奇啊
1	蓝天白云青山绿水环境真的很好啊，大爱
1	拜水都江堰，问道青城山。门口扫码买门票，很是方便，还有工作人员进行宣传指导，赞！
1	那叫一个美，简直是仙境。天空不是蓝色二十绿油油一片。去的那天天气热热的，可是青城山上超级凉快，很舒服。
1	很好的 景点很好看 自己过去很方便 很好的
1	真的很美！我是一个北方人！看到这样的景色！很震撼！
1	真的不得不佩服古人的智慧，古代就能制造出这样的水利工程，气势澎湃！
1	带小朋友去玩，夏天比较凉爽，避暑好去处哇
1	景色宜人，在当时的生产力下真的是个奇迹。
1	人山人海，风景秀丽，丰功伟绩，流芳千古。
1	看到了古人的伟大，给我们后人留下了宝贵的财富
1	非常满意的武侯祠一日游,导游叶子小姐姐非常好，耐心细致的讲解，热情的为我们拍照感谢
1	非常值得一去。积极推荐。
1	讲解的超级详细，人也很萌很温柔，和我是同龄那，给我拍的照也很好看
1	讲解得超级好，声音清晰洪亮，内容量满满，都是知识点，有好多课需要补，爱历史。推荐很棒
1	讲解特别专业、细致、全面，物超所值！
1	交通很方便，旁边就是锦里古街。景区内三国历史很浓郁，一直都喜欢诸葛亮，带孩子去很有教育意义。性价比高
1	导游讲的很好 很温柔 没听够 可以把其他剩余的地方也讲一讲，很多小故事很有意思，强烈建议去武侯祠带讲解看，不是干别的干货，是讲故事类型的，导游叫知* 忘记名字了?
1	带孩子去武侯祠学习三国文化，江文化内涵丰富，知识渊博，将武侯祠和三国文化给我们讲解得生动详细，推荐推荐！
1	挺好的，特别推荐
1	是具有重要教育意义的博物馆，成都旅游文化部分必去景点之一，推荐
1	景色优美，可以学到许多历史知识，性价比高
1	牌匾石碑的各个历史讲解清晰，非常棒
1	还可以，既然来了，还是得逛逛的，旁边挨着锦里街，一并观了
1	景区环境优美，文化氛围浓厚，设施齐全，给人以舒适感，所以依然游得畅快。武侯祠内文物保护完好，加上现代化影像手段的运用，体验感不错。出门就是锦里，很方便。
1	设施完善齐全，环境优美干净整洁，交通便利公交车，地铁站，非常近，距离锦里古街，宽窄巷子，熊猫邮局，非常近。
1	馆做的很专业，非常好。铭文石碑很多 园林秀美 向武侯致敬
1	满满的都是美好回忆 成都是有机会还想去的地方 棒棒哒，下次还要来玩，很好
1	景区环境很好，对孩子有教育意义。
1	很有文化内涵 雕像精美 铭文石碑非常棒 景色宜人 推荐
1	很棒，印象分加加加，以后还会再来
1	风景不错。和锦里挨在一起，方便。喜欢这里
1	好评！总体还可以，三国迷们还是应该看看，推荐大家来玩
1	清明节跟闺蜜来成都游玩了几天，武侯祠是我们游玩地之一，真心推荐没来过的都可以考虑来打一下卡里面还是挺大的，每一处都是一个历史故事，还有经典的红墙背景打卡，值得一游
1	了解三国文化，红墙拍照狠赞，隔壁就是锦里，方便时间安排，不错
1	超级满足的一次的旅行，终于去了心心念念的昭烈庙
1	今天一天的旅游服务都非常好，导游姐姐耐心细致，认真负责！有机会还要再来！
1	地理位置很好，车还可以停在附近的地库，非常方便！非常好的一次体验
1	推荐来玩，如果读过三国，武侯祠一定要来，好多名人真迹，再加上孩子对三国人物和出师表比较熟，所以这一趟来的好值。
1	环境优美，可以带孩子了解更多的历史知识，而且里面的简介也很详细，适合带家人出来玩！
1	值得一游，性价比高
1	今天小朋友玩得很开心，认真听吴老师讲解，很喜欢老师讲的，内容也很丰富。我们运气超好一对一个小家庭。觉得非常不错，下次去杜甫草堂还找你们
1	总体体验不错，环境优美，陶冶情操。
1	与公园、锦里形成一体，在市内景区中非常难得，绝对值得一游
1	总的来说还不错，历史文化古迹，有很多看点，非常好玩
1	是需要文化底蕴的地方。喜欢三国文化的友友可以过来狠狠感受一下。建议来之前看看相关攻略，脑子里有知识，看起来才会感觉好看
1	前台小张服务不错，很喜欢房间，早餐不错，停车免费，很方便
1	还不错，带孩子去很有意义，很热闹哦！性价比高
1	真的还不错，带孩子去看看转转很有意义，推荐
1	还可以哦，武侯祠值得一起哈，是一个打卡的地方
1	很细心的小伙子，讲解得也很认真，必须好评哈
1	还不错，适合带孩子去看看，了解历史，很喜欢
1	很满意的一次参观，上午下了下雨，天气不热，人流也正合适，周末参观刚刚好。
1	讲解很到位，孩子听的很认真还能互动
1	根本找不到车。电话更是打不通。
1	值得一逛，环境不错，超级棒！和同事一起来的
1	完美，历史文化底蕴深厚，非常喜欢
1	我一直比较喜欢三国的历史，这次来到了武侯祠，总得来说还可以，旁边就是锦里，游玩很方便，不错。
1	对于历史迷三国迷简直太棒啦 园区好好逛一点不会无聊 搭配上江江的讲解更清楚了 详细又幽默 听的津津有味
1	设施好，服务周到，收获满满，强烈推荐。
1	挺好的，很大，适合边听讲解边玩，很喜欢
1	逛了一小时二十分钟，导游知语小姐姐独特的讲解听着很入神
1	还有礼物 讲的特别好，非常喜欢
1	不错，很好
1	整体都是比较满意的，门票比较便宜，真的挺划算。
1	不错，方便，方便，节省时间，很不错，为
1	规划得很棒，锦里武侯祠一体，玩起来很方便，推荐
1	体验还不错，性价比高
1	环境非常好，景色宜人，优美，优雅，静宜
1	可以去看看，提高见识面，瞻仰一下武侯
1	非常值得一去，里面的园林景观非常漂亮，有北京颐和园的风采，里面有关于诸葛亮和刘备的科技展馆，非常多的文物值得大家参观，里面还有纪念品商店，推荐大家参观。
1	很好，有文化氛围，游览起来也很有趣
1	好棒，文化氛围非常浓厚
1	参团之前就听说过徐老师的大名，真假三国的故事对比让人惊叹，值得推荐
1	强烈好评，节假日过去的，本以为不会开门、但是一如既往的正常开放。里面还有那个网红墙，真的很好看。与旁边的绿色植物搭配，景色超级好。武侯祠博物馆和锦里相挨着，从侧门或者正门出去，走到锦里都很近，位置很方便。
1	不错，逛出去就是锦里，孩子很喜欢
1	一次不错的旅行，玩的挺不错的，下次还来
1	导游很认真负责，介绍很详细也很幽默，比景区内的导游好，推荐
1	交通便利。不错，强烈推荐，蛮有意义的
1	还好还好，非常好，都可以去看看
1	非常喜欢，棒棒哒
1	值得一去，服务周到，很不错
1	不错，客服处理问题很高效，必须要点赞，很好
1	环境和文化挺好，很值得来看一看。
1	还不错，听语音玩挺方便！好评！
1	历史底蕴的五星好评的，真的很好，也很不错。
1	美团下单方便，不用排队，刷身份证验票，票价没啥优惠。
1	设施尚可，环境不错，周围较好。
1	很美好的旅游景点，很有底蕴，赞一个。
1	环境不错 惬意，舒服。让人感到非常放松
1	好不错，很便捷，满意噢
1	门票很便宜，很值得。地方不错
1	非常不错，教练耐心，孩子喜欢
1	不错，挺好的游玩。下次有时间还会再去玩耍哈
1	还不错,文化氛围很喜欢
1	很好，好评！很喜欢
1	环境比较好，春秋游玩比较合适
1	设施齐全，环境不错，很干净住的很满意
1	导游很好，讲解专业，武侯祠这种景点还是需要有专业人士讲解一下，才能不虚此行
1	到成都值得一游的地方。里面的红墙是网红打卡地，出片效果棒棒哒，很喜欢
1	很有特色，很值得一去！
1	还行吧 里面有几个大殿 结构有地方特色
1	很好，路线图清晰，里边的景色很美，值得一游
1	环境好，服务周到，喜欢历史的一定要来玩
1	有讲解，学到了少说话，淡泊明志，宁静致远，桃园三结义的圣地，喜欢三国，就一定要来这里看看的，不虚此行
1	得有个导游，可以详细介绍里面的人物 不然白跑。
1	宽窄巷子有成都的人间烟火气，我在这里感受到了慢节奏的诗意生活。太喜欢这里了
1	第一次来和家里人，有机会会再来的
1	工作人员服务周到，客房舒适卫生，价格划算。
1	讲解员很温柔，很有耐心，讲解十分细致。环境优美，别有“锦官城外柏森森”之感，还有小池塘。交通方便，价格划算，受益匪浅，值得一去。但美团上85元这一项始终没有入票验证码，很坑人，说好有工作人员主动联系你，却不存在
1	非常满意，好评！服务周到 环境很好
1	很有历史感，讲解的很清楚
1	服务不错，设施很好，讲得很仔细，很有收获
1	网上购票很方便快捷省事，省钱！今后有需要还会再次购买的！会推荐给朋友家人！
1	不错，还行，很方便快捷
1	很好，精彩，使我对蜀汉历史有了更深层次的了解。是一次物超所值的游览。
1	过去一段时间了，我喜欢景区里那种安静的感觉，风景也很好
1	个人比较喜欢三国，对蜀汉文化有兴趣的朋友值得一去，风景也很好
1	很方便，不用倒车，风景也很好
1	讲解精彩！有助于进一步了解历史
1	成都必去的地方，武侯祠，去成都一定要去武侯祠，宽窄巷子和锦里，当地特有的风景和民俗，周围非常热闹热闹，而且交通也很方便，离宽窄巷子和锦里都非常的近，住在周围是成都必去景点之一哦，了解当代历史，热爱我的大中国
1	设施好，文物古迹，景区环境优美。
1	武侯祠，带家人和孩子来玩还是比较推荐的！
1	环境很好，服务周到，价格划算，性价比高。
1	非常好，很喜欢这里的历史氛围感觉
1	旅游社服务好，我当时电话联系留错误，经过联系帮我解决的，感谢，强烈推荐。
1	环境不错，古迹保存好，非常值得来
1	哈哈，小长颈鹿导游，专业、耐心，非常值得推荐
1	值得一游！风景也很好
1	公交车很凉快，一路风景也很不错，东西也挺好吃的，总体推荐
1	很有文化，很舒服的体验
1	不错不错，小吃味道好极啦
1	地方都很好，环境优美，清雅别致，值得一去
1	服务很好。还不错，环境挺好，值得一看去的地方。
1	还不错，有蓝牙讲解，挺好的，刘备的墓在里面，值得一看。
1	导游老师把三国历史结合武侯祠讲的特别生动形象，大人小孩都听得津津有味。必须点赞
1	成都真的实力宠粉，有很多为游客考虑的巴士可以直达各个景点，中途不停车，很方便啊。
1	孩子最近正在读三国演义，到武侯祠触摸历史。感谢导游哥哥的细致有趣的历史科普，大家都受益匪浅
1	喜欢！怀念旅行的日子
1	生动、风趣，普通话标准，强烈推荐
1	里面环境真不错，去一次改造一次，增添很多项目，每次去都值得去
1	伟大的人类智慧工程，旅游完全靠听，可以的，带孩子过来了解下
1	成都的体验真的很好，景点质量都很高，
1	非常有历史感的地方，正巧有一场全国性的三国文化展，非常震撼。
1	里面串串真挺好吃的,我很满意
1	好，适合一个人闲逛，放松一下，
1	就是要等车子，然后需要问，一般看不懂，但是我还是坐下来了，我真棒！
1	讲解员很专业，耐心细致，位置很好
1	挺好的，文化底蕴很浓，丰富，让人赏心悦目！
1	设施完善，服务较好，继续品牌发扬光大。
1	环境不错，交通方便，古香古色的感觉
1	满意！五星好评！旅游可以去看看，推荐来玩
1	环境很好，服务热情，重要是在里面感受历史的沉淀，古香古色的感觉
1	推荐的文化公园表演非常好，结果演出很精彩，孩子很喜欢看
1	非常方便，可以打车，这个省钱，而且坐车观景也非常好看啊！
1	不错真的不错！
1	挺大的，还可以，古色古香的感觉
1	还是比较方便的，对于自由行的人来说，确实节省了很多时间，很棒
1	康导游很有耐心很温柔的一个人，讲的知识也非常细致，学习了很多知识！
1	环境优美，历史底蕴，可以带家人朋友玩儿
1	讲解的很周到，每个景点都有详细的解说，讲的也很通俗易懂，关键是价格很实惠，不用买地图，直接拿着手机听，边走边听很方便。
1	还不错，巷子很热闹，美食很多，很好吃，
1	公交车感觉很方便，景区直达。还不错
1	还不错，很方便，适合家人来玩
1	讲解得很好！历史文化底蕴深厚！推荐来玩
1	设施不错，精致很不错，拍照特别好看。
1	不错，方便
1	这里去过很多次啦，坐这个车很多次，快速便捷。和地铁差不多。总体来说还行吧。
1	态度很好，方便直达。好评满意！
1	环境优雅，历史厚重，是一个值得去的地方
1	可以来看看，值得推荐给大家，一起去
1	好的，很好，真好吃，哈哈哈哈哈哈
1	服务周到，讲解详细内容详实，历史文化底蕴深厚，挺好的。
1	和朋友一起去的，古香古色的景点，喜欢。
1	来成都必打卡的景点武侯祠 感受浓厚的三国文化，进入园林区好像置身天然氧吧，人的心情也会莫名舒爽起来 逛完武侯祠到锦里开吃美食 很巴适的一天哦
1	宽窄巷子还不错！美食什么的都有！去过好多次了！
1	第一次体验，还行哦，哈哈，开心呀，我喜欢哦。
1	可以，好玩，为了打卡去的，红墙夹道处拍照片还是挺美的！
1	优美的环境，厚重的历史文化底蕴，值得一游！
1	古色古香，有历史底蕴，可以转到锦里
1	景色很美气候适宜
1	设施齐全 环境优美 长了很多历史知识
1	设施不错，服务态度好，环境优雅舒适
1	这个交通旅游车比地铁公交方便，价格很划算，强烈推荐
1	方便快捷 ，很不错哦，喜欢座的车地方好找
1	设施齐全，服务可以
1	琳琅满目的各种小吃及工艺品！还算好玩，顺便采个耳！满意
1	设施好，服务周到，环境优美。
[truncated: 4,182 more rows]
