# Supplementary material for: A sentiment analysis approach for travel-related Chinese online review content
Source: PeerJ Comput Sci. 2023 Aug 23;9:e1538. doi: 10.7717/peerj-cs.1538 (PMC10495948; doi:10.7717/peerj-cs.1538)
Supplement: Supplemental Information 4 [file peerj-cs-09-1538-s004.zip › code and data/data/testing/tourist hotel.csv]

label	review
1	·Ç³£ÖµµÃÒ»È¥µÄµØ·½£¬¸÷ÖÖ²»Í¬µÄÌÀ³Ø£¬ÈÃÈËÓÐ²»Ò»ÑùµÄÌåÑé¡£
1	ÕâÀïºÜÊÊºÏÒ»¸öÈËµÄÂÃÐÐ¡£¾ÆµêÅäËÍµÄË®¹ûºÜÐÂÏÊ£¬À´µ½ÕâÀï£¬¸Ð¾õ¾ÍÏñ»ØÁË¼Ò¡£ºÜÇ×ÇÐ¡£¡£¡£¡£??????????????
1	ºÜ·½±ã¶ÔÃæ¾ÍÊÇ¿ÖÁúÔ°£¬Î¨Ò»²»×ã¾ÍÊÇÎÂÈª²»¿ª·Å
1	¸öÈË¾õµÃºÃ¡«ËùÒÔ¸ø¸¸Ä¸Ò²¶¥¶©ÁË¡£Ò»¶¨×¢ÒâÎÃ³æ¶£Ò§¡«Ð¡ÓãÌØ±ðºÃ¡«
1	ÎÒÊÇÍíÉÏµ½µÄ£¬¶øÇÒÊÇÒ»¸öÅ®Éú£¬Ã»Ïëµ½7µã¶àÌì¾ÍºÚÁË£¬´òµç»°µ½Ç°Ì¨£¬Ç°Ì¨ÃÃÃÃ°ÑÎÂÈª´ó°ÍµÄµç»°¸øÁËÎÒ£¬ºÜÏêÏ¸µÄËµÃ÷ÁËÉÏ³µµØµãºÍ°à³µÊ±¼ä£¬ÈÃÎÒ¾õµÃÅ¯Å¯µÄ¡£´ó°Íµ½ÎÂÈª¾ÆµêÕ¾ºó£¬3ºÅ¸ÚµÄ±£°²ÈËÔ±Ò²·Ç³£ÈÈÐÄºÍÅ¯ÐÄ£¬ËµÂ·µÆ»µÁË£¬ÎÒ¶À×ÔÒ»ÈËÈ¥¾Æµê²»°²È«ÈÃÎÒ×ø¾ÆµêµÄ³µ£¬È»ºó¾ÍÓÃ¶Ô½²»úºô½ÐÁËÒ»Á¾³µÀ´½ÓÎÒ¡£°ìÀíÈë×¡µÄÐ¡ºìÒ²ºÜ°ô£¬ÏêÏ¸µÄ½éÉÜÎÂÈªµÄµØ·½¡¢Ôç·¹µÄµØ·½¡­¡­ÈÃÎÒÒ»¸öÈËµÄÂÃÐÐ¾õµÃÏàµ±°²ÐÄ¡£ÏÂ´Î´ø¼ÒÈËÀ´»¹×¡ÕâÀï¡£×ÜÖ®Ò…
1	»¹²»´í£¬ÎÂÈªºÜÕðº³£¬ÏÂ´Î»¹À´
1	µÚ¶þ´ÎÈ¥ÁË£¬´óÈËÐ¡º¢¶¼Ï²»¶
1	Ô­ÏÈÔ¤¶¨µÄ¾ÆµêÂú·¿£¬ÓÚÊÇ¾ÍÔ¤¶¨Í£Òµ×°ÐÞÍê±ÏµÄ¸Ã¾Æµê£¬ÉèÊ©±ÈÒÔÇ°ºÃ
1	¹ºÆ±·½±ã¿ì½Ý£¬²»´íµÄ
1	¾Æµê»·¾³²»´í£¡·þÎñÌ¬¶ÈÒ²ºÜºÃ£¡ÌØ±ðÊÇ»Ê¸¦£¡ÏÂ´Î»¹»áÔÙÀ´£¡
1	»·¾³ºÜºÃ£¬ºÜÊæ·þ£¬ÎÂÈªÒ²Í¦¶àµÄ£¬»»Ë®Ò²¿ì£¬´ó²ÍÃí»áµÄ¶«Î÷ÕæµÄºÜ°ô£¬Ôç²ÍÒ²ºÜ²»´í£¬ÒÔºóÓÐ»ú»á»¹»áÔÙÈ¥
1	»·¾³ºÜ²»´í£¬×ÔÖúÖÖÀàÍ¦¶à£¬¼ÛÎ»ÊÊÖÐ£¬µ«²»ÄÜ¸úÐÇ¼¶¾Æµê±È£¬±Ï¾¹²»ÊÇÒ»¸ö²ã´ÎµÄ£¬ÎÂÈª³Ø×ÓÍ¦¶à£¬½øÃÅÒ»¸öÓÎÓ¾³Ø£¬Ò²ÊÊºÏ³©ÓÎ£¬Ê¯°åºÜÊæ·þ£¬ÎÂÈªÆÙ²¼Ò²Í¦Ë¬£¬»¹ÓÐ°´Ä¦¹ÛÓ°´óÌü£¬×ÜÌåÀ´ËµÊÊºÏ¾Ó¼Ò·ÅËÉ¡£
1	?Ö§ÖÞµºÕæµÄºÜÃÀ º£Ë®Ì«ÃÀÁË
1	ºÜ²»´í£¬ÍæµÄÒ²ºÜÊæ·þ£¬ÍÆ¼öÏÂÎçÈ¥Íæ
1	º¢×ÓÍæµÄ·Ç³£ºÃ£¬·þÎñÒ²ºÜºÃ£¡³Ø×ÓË®»¹µÄºÜ¼°Ê±£¡»¹ÓÐ¶ùÍ¯ÀÖÔ°£¡×ÜÖ®º¢×ÓÍæµÄºÜ¿ªÐÄ£¡
1	ÈË²»Ëã¶à£¬¼¸¸ö´ó³Ø×Ó¶¼ÅÝ¹ýÀ´ÁË£¬»¹ÊÇ½¨ÒéÈ¥Ôçµã¡£
1	ÐÇ¼¶¾ÆµêµÄÏíÊÜ ÅÝÍê»ëÉí³äÂú»îÁ¦£¬ºÜÊæ·þ£¡
1	Ôç²Í²»´í£¬»·¾³Ò²ºÜºÃ£¬×îºÃµÄÊÇ·þÎñ£¬ÎÂÈª¡¢º¢×ÓÍæ¶¼ºÜ·½±ã£¬ÊÊºÏ·ÅËÉµÄµØ·½£¬ÅÔ±ß¾ÍÊÇÓÎÀÖ³¡£¬ÏÂ´ÎÈ¥»¹ÒªÌåÑéÒ»ÏÂspa¡£
1	µÚ¶þ´ÎÈ¥ÁË£¬»·¾³·¿¼ä¾Æµê¶¼²»´í£¬ÌØ±ð¾ÆµêµÄÈé¸ëÌØ±ðºÃ³Ô£¡£¡
1	²»´í½ñÌìÈ¥±ÈÒÔÍùÈ¥µÄÊ±ºòÈËÉÙ£¡
1	ºÃÆÀ·´ÏÖ²»´í ÌÚ³åºÜÖµµÃÍæ ÄÇÀïµÄÓñÊ¯ÕæµÄ²»´í ÍøÉÏ¶©Æ±Ò²ºÜ·½±ã ÕûÌåÏû·Ñ²»¸ß
1	°ô°ôßÕ? »·¾³Ã»µÃËµ£¬Ò»½ø¾Æµê¾ÍÓÐÒ»ÕóÏãÏãµÄÎ¶µÀ£¬ÈÃÈËºÜÊæ·þ¡£ Ò¹ÍíÅÝÎÂÈª£¬±ðÓÐÒ»·¬Î¶µÀ¡­¡­ Ö»ÊÇ¿ÉÏ§ÒõÓêÃàÃà£¬¿ÖÁúÀÖÔ°Ã»ÓÐÍæ³É ÏÂ´ÎÈ¥Ò»¶¨»¹»áÔÙ´ÎÈë×¡
1	ÎÂÈªÇøÓÐÓÎÓ¾³Ø£¬Ë®ÖÊ²»´í£¬»¹ÓÐÓéÀÖÉè±¸ÌôÕ½×ÔÎÒ¡£Èë×¡µÄÉÌÎñÂ¥Ò²ÓÐÐ¡Ó¾³Ø¡£ÐÝÏ¢³ØÓÐºìÊí¡¢ÓñÃ×¡¢ÀæµÈºÜ¶àÆ·ÖÖ¡£
1	¾°Çø´Ó´óÃÅ¿Ú×ßµ½´ó¹ö¹ø±È½ÏÔ¶£¬ÐèÅÀÉ½¶øÉÏ£¬µ«É½ÊÆ²»ÊÇºÜ¶¸¡£´ó¹ö¹øÖó¼¦µ°µÄÈËºÜ¶à£¬¿ÉÄÜ¹ø¸Ç¾­³£¿ªÆô£¬ÖóÁË20·ÖÖÓ¼¦µ°»¹Ã»Êì¡£É½ÉÏµÄ¶«Î÷¶¼±ÈÉ½ÏÂ¹ó£¬¼¦µ°¿ÉÒÔÉ½ÏÂÂòÁË´øÉÏÈ¥¡£
1	ÖÜ±ßÐÞÂ·½¨·¿ÂÒÔãÔã£¬×ª½øÎÂÈª±ö¹ÝÁø°µ»¨Ã÷£¬±ðÓÐ¶´Ìì¡£ ºöÈ»·¢ÏÖÔøÀ´¹ý£¬1984Äêµ×ÔÚÕâÀï¾Ù°ìÈ«¹úÎÀÉú¹¤×÷»áÒé£¬µ±Ê±»¹Ã»ÓÐÎÂÈª£¬´óÆ¬ÂÌµØ£¬Î¢µØÐÎÆð·ü£¬»ØÀÈ×ª¸óÈÃÈË¸ÐÊÜµ½Éè¼ÆÕß¶Àµ½µÄ½³ÐÄ¡£ 30¶àÄêºó¹ÊµØÖØÓÎ£¬¶àÁËÎÂÈª£¬¸ü¼Ó¸ß´óÉÐÁË¡£ ¿ÉÏ§¾ÆµêÖÜ±ßÒ²Ò»Èç¼ÈÍùµÄÔàÂÒ²î£¬±³ºóÕýÔÚÐÞ½¨µÄ¸ß²ãÒ½ÔºÕæÊÇ´óÉ··ç¾°£¬³ÇÊÐÈ±ÉÙÕûÌå¹æ»®¡£ÁíÍâÒªÇó12µãÍË·¿Ì«ÔçÁË¡£
1	ºÜÓÐÌØÉ«µÄÎÂÈª£¬ÊÊºÏÒ»¼Ò´óÐ¡È¥¡£
1	È¥µ½¾°ÇøÃÅ¿Ú¶¼ÄÜÄÃµ½Õâ¸ö¼Û
1	×òÌìÈ¥µÄÌÀÉ½Ò»ºÅ£¬ÉÏÎç10µãµ½µÄ¡£±¾ÒÔÎª»áÈËÂúÎª»¼£¬µ«ÊÇµ½µÄÊ±ºò»¹ËãºÃ£¬Í£³µÒ²»¹±È½ÏÓÐÐò¡£ÎÂÈª×ÜÌå½ÏºÃ£¬»¹ÓÐÃâ·ÑÒûÁÏ¡£Ð¡º¢×ÓºÜÏ²»¶£¬ÍæµÃ²»Ô¸Òâ»Ø¼ÒÁË¡£Î¨Ò»ÒÅº¶µÄ¾ÍÊÇºóÐøµÄ²ÍÒû·þÎñÓÐÐ©Ñ·É«£¬ºÃ²»ÈÝÒ×ÕÒµ½ÁË×À×Ó£¬µ«ÊÇ6¸öÈËÈ´Ö»ÓÐÒ»ÕÅÒÎ×Ó£¬±»µÄÒÎ×Ó¶¼±»ÅÔ±ßµÄÈËÄÃ×ßÁË£¬ÏÔµÃÓÐÐ©»ìÂÒ¡£²»¹ý×ÜÌå¶øÑÔ£¬¶ÔÕâ´ÎÂÃ³Ì»¹ÊÇ±È½ÏÂúÒâµÄ¡£
1	×÷Îª¾°µãÀ´Ëµ·¦ÉÆ¿É³Â£¬µ«×÷ÎªÈ«¹úÏÊÓÐµÄ»ðÉ½¾°¹Û£¬µ¹ÖµµÃÒ»È¥£¬²»¹ýÈ¥Ò»´Î¾Í¿ÉÒÔÁË
1	ÎÂÈªÅÝ×ÅÌØ±ðÊæ·þ£¬ÅÝÍê¾ÍÖ±½ÓÏëË¯ÁË£¬ÕâÀïÃæÓãÁÆÊÇÃâ·ÑµÄ£¬²»¹ÜÍÅ¹ºÉÏÃæÐ´°ü²»°ü¶¼Ãâ·Ñ£¬È¡Æ±Ò²ºÜ·½±ã£¬È»ºóÃ¿ÈË×î¶àÖ»ÄÜÓÃ2ÌõÔ¡½í£¬ÔÙÒªÓÃ¾ÍÒª¼ÓÇ®ÁË£¬ÎÒÃÇ×Ô¼ºÂòÆ±È¥Öé½­»¨Ô°¾Æµê×øÃâ·Ñ°ÍÊ¿È¥²Å89£¬ÓÐÈËÒ²ÊÇÍøÉÏÈ¡Æ±µÄÊÇ±ðÈË°ïÂòµÄ£¬±ðÈË´ø¹ýÈ¥µÄÈ´Òª140Ã¿¸öÈË£¬ËùÒÔ×Ô¼ºÂòÆ±È¥¾Æµê×ø³µÈ¥Ò²ÊÇÒ»ÑùµÄ£¬±ð±»¿ÓÁË¡£ÀïÃæ·þÎñ»¹ÐÐ°É£¬¶«Î÷²»ÊÇÌØ±ð¹óµ«²»ºÃ³Ô£¬ÓÈÆäÇå²¹Á¹£¬³¬¼¶ÄÑ³Ô¡£
1	³Ø²»¶à ÈËÈ´ºÜ¶à ÔÚ¾ÆµêÂòµÄÆ± ±ÈÏÖ³¡±ãÒË
1	µØ·½ÊÇ²»´íµÄ£¬µ«ÊÇ²»ÄÜ¾­³£»»ÅÝ³Ø£¬Òª²»È»ºÜÈÝÒ×¸ÐÈ¾¡£
1	¹Ü¼Ò·þÎñÖÜµ½£¬»·¾³ÓÅ¾²£¬ÊÊºÏ¸öÈËÂÃÓÎÉ¢ÐÄ£¬Ò²ÊÊºÏÁ½¸ö¼ÒÍ¥µÄ×Ô¼ÝÓÎ£¬·¿¼ä´ó£¬ÉèÊ©ÆëÈ«£¬ÏÂ´Î»áÔÙÀ´ÕâÀï¶È¼Ù£¬ÌØ±ðÊÇÒ»¸öÈËÉ¢ÐÄÊ±
1	ºÃ´óÒ»¸ö¹ø£¬ÈÃÈËºÜÕðº³£¬·ÐÌÚµÄÈªË®£¬ÅÔ±ßÓÐÈË»áÌÏÆðÀ´¹©ÈËÅÝ½Å£¬ºÃÏñ30Ôª¡£
1	»·¾³·Ç³£ºÃ£¬ÈËÒ²ºÜÈÈÇé
1	²»´í£¬´º½ÚÈ¥ÒÀÈ»ÊÇÒ»Æ¬ÂÌÉ«£¬Â¥ÌÝ½Ì¶¸£¬ÉÏµ½´ó¿ÕÉ½½¨ÒéÎ§×Å»ðÉ½¿Ú×ª×ª
1	ÉÏ´Î×¡µÄ¸±Â¥£¬Õâ´Î×¡µÄÖ÷Â¥£¬Ìõ¼þºÃºÜ¶à¡£¿ÉÒÔ´øº¢×ÓÍæµÄµØ·½Ò»¹²ÓÐÊ¨×ÓÐÇ¶ùÍ¯ÀÖÔ°£¬·þÎñÔ±·þÎñ·Ç³£ÖÜµ½£¬ÎººÍÆ½£¬ÎâÕ×Àû£¬ÁøÁÕ£¬ÎÂÈªÖÐÐÄºÍöùÓã¹Ý¡£×ÜÌåÀ´Ëµ£¬¸÷¸ö²¿ÃÅ·þÎñ·Ç³£ºÃ£¬ÈÈÇéÖÜµ½¡£ÐèÒª°ïÃ¦µÄÊ±ºò¾ø²»º¬ºý£¬²»ÐèÒª´òÈÅµÄÊ±ºò¾ø¶Ô²»´òÈÅ¡£Ò»¸ö½¨Òé£¬ÎÂÈªÖÐÐÄ×îºÃÉèÖÃµÚÈý»»ÒÂ¼ä£¬·½±ã´ø²»Í¬ÐÔ±ðº¢×ÓµÄ¼Ò³¤¡£º¢×ÓËÄËêÁË£¬²»ÏëËûÈ¥Å®¸üÒÂÊÒ£¬ËûÒ»¸öÈËÒ²ÄÜ¹»»»ÒÂ·þ£¬µ«ÊÇ»¹ÊÇµ£ÐÄËû»¬µ¹Ö®ÀàµÄ¡£Èç¹ûÓÐµÚÈý¸üÒÂÊÒ¾Í¸üºÃÁË¡…
1	Ç°¼¸ÄêÈ¥¹ýÒ»´Î£¬½ñÄêÏëÔÙÈ¥Ò»ÌË¡£
1	·þÎñÌ¬¶È´Ó½øÃÅ¿ªÊ¼¾Í³¬¼¶°ô£¬·¿¼äÉèÊ©Ò²ºÜÏ²»¶£¬ÒÔºóÔÙÀ´¶¼»áÑ¡×ÏÇåºþÁË¡£ÓÈÆäÊÇ°ïÁËÎÒÃÇ³¬¶àµÄÙÚÔÊÕýÐ¡¸ç
1	ºÜÏ²»¶´ó´óµÄÓ¾³Ø£¬Ë®ÖÊ³¬ºÃ£¬Ç×Ë®·¿¾ÍÔÚÎÂÈªÇøÅÔ±ß£¬ºÜ·½±ã£¬Ôç²Í»·¾³ÊµÔÚÌ«ºÃÁË£¬³öÆ·²»´í£¬Ã»ÓÐºÜ¶àÖÐ¹ú´óÂèÇÀ³Ô£¬¿ÉÒÔ³ÔµÃºÜÓÅÑÅ¡£
1	ÎÂÈªÓÐµãÔà£¬ÀïÃæÓÐÊ÷Ò¶Ö®ÀàµÄÔÓÎï£¬·¿¼ä»¹ÊÇºÜ¸É¾»µÄ£¬ÎÂÈªÅÔ±ßµÄ×ÔÖú²ÍÓÐµã¿Ó£¬·þÎñÌ¬¶È²»´í£¬ÉúÈÕµ±Ìì»¹ËÍÁËµ°¸â¡£
1	¿ÉÒÔÍ¦±ãÒËµÄ£¬¾ÍÊÇÈ¡Æ±µÄÊ±ºòÊÛÆ±´¦ËµÃ»ÎÒµÄÔ¤Ô¼£¬º¦ÎÒÓÖ´òµç»°ÁªÏµ£¬µ¢ÎóÁË°ë¸öÐ¡Ê±£¬²»¹ýÈ¥ÄÄÍøºÍÆ±ÎñÉÌ¶¼Í¦¸ºÔðµÄ¡£Ò»¼ÒÈËÍæµÄºÜ¿ªÐÄ£¬BBQ×ÔÖú²ÍÒ²²»´í¡£¾ÍÊÇÐ¡Óã³ØÓãÊºÌ«¶àÁË¡£ÏÂ´Î»¹ÏëÈ¥¡£
1	È¥ÄêÀ´ÈýÑÇ¾ÍÀ´¹ýÕâ¼ÒÎÂÈª£¬ÅÝ³Ø¶à£¬Ôº×Ó´ó£¬×ÔÈ»»·¾³»¹ºÃ£¬ÅÝºÃÖ®ºóÔ¡½íÆÌÔÚ²ÝµØÉÏÉ¹É¹Ì«Ñô£¬À´¸öÒ¬×Ó¸Ð¾õÊµÔÚÃÀÔÕ£¬»¹ÓÐÃâ·ÑµÄ½ªË®ºÈ£¬½ñÄê´ø×ÅÃÀºÃµÄ¼ÇÒäÓÐÒ»¼ÒÀÏÐ¡À´µ½ÁËÕâÀï£¬ÅÝ³ØµÄË®Ã»ÓÐ¼ÇÒäÖÐµÄÈÈÁË£¬Ð¡Óã³ØµÄÐ¡ÓãÃ»ÓÐ¼ÇÒäÖÐµÄ´óÁË£¬½ªË®Ã»ÓÐÁË£¬Ô¡½í²»¿ÉÒÔÆÌÔÚµØÉÏÁË£¬Ö»ÓÐÉÙÊýµÄÌÉÒÎÔç¾Í±»ÈËÕ¼ÁË£¬¾°¹ÛÊ¯Í·ÉÏÈýÈýÁ½Á½×ø×ÅÐÝÏ¢µÄÈË£¬»¬ÌÝÏ·Ë®³Ø×ÓÖÐµÄË®³£ÎÂ£¬Ïà±ÈÖ®ÏÂ¾ÍÌ«Á¹ÁË£¬Ð¡º¢×ÓÔÚÀïÃæÍæ²»ÁËÊ®·ÖÖÓ¾ÍÀäµÃ·¢¶¶¡£¸Ð¾…
1	ÌÀÉ½Ò»ºÅ»¹Ïë·ÖÏí£¬ÔÚÂ¶ÌìÎÂÈªÅÝºÃ³ö³Øºó£¬¿ÉÈ¥³åÔ¡£¬¿É½øÐÝÏ¢ÊÒºÈË®»òÒûÁÏ¡¢³ÔË®¹û¡¢±ý¸É£¬¶öÁËÒ²ÓÐÐ¡²ÍÌü£¬»¹ÓÐÊÓÌýÊÒ£¬ÀïÃæµÄÉ³·¢¿É×ø¿ÉÌÉ£¬²»ÅÂÀÛµÄ»°£¬ÐÝÏ¢ºó»¹¿É½ø³ØÅÝ£¬»òÕßÌø½øÎÂÈªÓÎÓ¾³ØÓÎÉÏ¼¸È¦¡£ÓÐÊ±¼ä¾ÍÓÆÏÐµØÔÚÀïÃæÏíÊÜ°É£¡ÈýÌìÁ½ÍíÖÐ£¬ÎÒÃÇÔÚÕâÀïÅÀÅÀÉ½ÆÂ£¬ÅÝÅÝÎÂÈª£¬ÎüÎüÑõÆø£¬ÕæµÄºÃÊæ·þ¡£ÏÂ´Î¶¨»áÔÙÀ´£¬ÍÆ¼ö¡£
1	·þÎñ£¬ÎÀÉú¶¼ºÃ£¬ÊÊºÏ´ø±¦±¦ÓÎÍæ
1	ÎÒÃÇÊÇ¼¸¸öÅóÓÑÒ»ÆðÈ¡µÃ£¬Í¦²»´í£¬ÖµµÃÒ»¿´¡£
1	·¿¼ä´ø2¸öÎÂÈª³Ø£¬·þÎñ·Ç³£Ï¸ÖÂÖÜµ½
1	ºÜ²»´íµÄµØ·½£¬·þÎñ³¬ÌùÐÄ
1	ºÃµØ·½£¬È¥ÄÇÌìÕýºÃÆßÏ¦£¬ÎÂÈªÆ±ÂòÒ»ËÍÒ»£¬Ì«»®ËãÁË
1	³¬¼¶´óÐÍÓÎÀÖÒ»ÌåÐÝÏÐ¶È¼Ù¾Æµê£¬¿ÕÆøÇåÐÂ¡£
1	ÖÐ¹úÊýÒ»Êý¶þµÄÎÂÈªÖ®Ò»£¬¾ÃÅÝ²»ÀÛ£¡
1	ÆäËûµÄÒ»°ã ÄÇ¸öÎÂÈªÕæµÄÍ¦ºÃµÄ ÅÝÍêÖ®ºó Æ¤·ô¶¼±äºÃÁË
1	È¥¹ý¼¸ÄêÁË£¬Éè±¸²»ÊÇÌ«ÐÂ£¬µ«ÊÇºÜÓÐÎ¶µÀ£¬ÎÂÈª¸üÊÇ²»´í
1	ÍæµÄºÜ¿ªÐÄ ÈËÒ²²»ÊÇºÜ¶à ºÜÂúÒâµÄÂÃ³Ì
1	¾ÆµêºÜºÃ£¬¶¨µÄ×î±ãÒËÎÞ´°µÄ£¬µ½ÁËÖ®ºóÇ°Ì¨Ãâ·Ñ¸øÉý¼¶ÁË¸ß¼¶¹Û¾°·¿£¬´øÔç²Í£¬´øÎÂÈª£¬¾ÆµêÓÐÃâ·Ñµ½ÎÂÈªµÄ³µ£¬×Ô¼º×ßÂ·Ò²²»Ô¶£¬¼¸·ÖÖÓ¾ÍÄÜ×ßµ½£¬·¿¼äºÜ¸É¾»£¬´²ºÜÊæ·þ£¬Ò»µã¶¼²»»á³±£¬ºÜ½Ï¿ì£¬Ç°Ì¨·þÎñºÃ£¬¿Í·¿ÔùËÍÃâ·ÑË®¹û£¬Ôç²ÍºÜ²»´í£¬ºÜ°ôµÄ¾Æµê£¬Ò»¶¨¸øºÃÆÀ?
1	·þÎñºÃ£¬±ãÒË£¬È¡Æ±ºÜ¿ì·½±ã
1	·Ç³£ºÃ¡£¾Æµê·Ç³£ÐÂ¡£ÉèÊ©ºÜºÃ¡£ÏÂ´Î»¹»áÔÙÈ¥¡£
1	¾ÃÎÅ×ÏÇåºþ´óÃû£¬½ñ¶ù¸öÒ»¼û¹ûÈ»Ãû²»Ðé´«£¡Ê×ÏÈ·þÎñÈËÔ±¶¼·Ç³£ÈÈÇé£¬¿´µ½ÎÒÃÇ´ø×ÅÐ¡±¦±¦Ö÷¶¯ÉÏÇ°°ïÃ¦°áÔËÐÐÀî£¬²¢´øÖÁ¿Í·¿~·¿¼äÒ²ºÜÂúÒâ£¬ºÜ´ó£¬ÉèÊ©È«£¬×°ÐÞºÜÓÐÇéµ÷£¬ÑôÌ¨Ò²ÄÜ¿´µ½ºþ¾°£¬ÁíÍâÎÒÃÇÔ¤ÁôÁËÒ»ÕÅÓ¤¶ù´²£¬±»×ÓÕíÍ·Ò»Ó¦¾ãÈ«£¬¶¼ÊÇÏÖ»»µÄ£¬ºÜ¸É¾»£¬ÎÒÃÇºÜÂúÒâ~ ÒòÎªÊÇÊ¢ÏÄ£¬ÎÒÃÇÑ¡ÔñÏÂÎçÈ¥ÅÝÎÂÈª£¬¹¤×÷ÈËÔ±ºÜ¶à£¬È«³ÌÖ¸Òý£¬Ã¿Ã¿Óöµ½²»Çå³þµÄµØ·½£¬¶¼»áÓÐ¹¤×÷ÈËÔ±³öÀ´½â¾ö~ÕâÀïÌØ±ðÒª¸ÐÐ»ÎÂÈªÄÇ±ßµÄ²ÜÐ¡Àö£¬ÒòÎªÎÒÃÇ³öÎÂÈ…
1	·¿¼äºÜºÃ£¬·Ç³£ÂúÒâ£¬2¸ö´óÈË´ø3¸öÖÐÑ§Éú×¡µÄºÜ¿íËÉ¡£·þÎñÒ²ºÜºÃ£¬ÍË·¿µÄÊ±ºòÃÅ¿Ú·þÎñÉúÖ÷¶¯°Ñ¶«Î÷°ïÃ¦ËÍµ½³µÉÏ£¬ÎÂÈªºÍ×ÔÖú²ÍÐÔ¼Û±ÈÒ²ºÜºÃ£¬Ôç²ÍÖÖÀàºÜ¶à¡£
1	ºÜ²»´íµÄ¾Æµê£¬°²¾²£¬·þÎñÒ²µ½Î»
1	ºÜ»®Ëã Í¦ºÃÍæµÄ ÓÈÆäÊÇîïË¿ºÜºÃ³Ô
1	Õâ´ÎÈËÓÐµã¶à£¬»·¾³Ê²Ã´µÄ¶¼ºÜÓÐÒì¹úÇéµ÷£¬Ò»ÍõÁ½ºó£¬·ÜÕ½µ½ÌìÁÁ
1	·½±ã¿ì½Ý£¬ºÜ°ô£¬¾ÍÊÇ·¹²»Õ¦µØ
1	ÖÜ±ß»·¾³ºÜºÃ£¬¿É×ÔÓÉ¶à´ÎÅÝÎÂÈª£¬»¹¿ÉµÇÂÞÈýÃÃÉ½£¬ÂÌ»¯Ô°ÁÖºÜºÃ£¬Ãâ·Ñ½Ï¶àÍ£³µÎ»¡£µ«Ôçx×ÔÖúÃ¿ÈË86Ôª£¬ÓÐµãÆ«¸ß£¬Æ·ÖÖ²»¶à¡£·þÎñºÜºÃ£¬·þÎñÈËÔ±ºÜÓÐÀñÃ²£¬¼ûÃæÖ÷¶¯ÎÊºÃ£¡
1	¾ÆµêÕûÌåÂúÒâ ´óÈËÐ¡ÅóÓÑÄÜÍæµÄÏîÄ¿¶¼ÓÐ Ð¡ÅóÓÑµÄÓÎÀÖ³¡ÌØ±ðÂúÒâ
1	ÈÈº£ÊÇ¸öÊ®·ÖÉñÆæµÄ¾°Çø£¬ÈÈÆøÌÚ·ÐË®ËÄÒç£¬Ì¾Îª¹ÛÖ¹¡£Èç¹ûÓÐÐÒ×¡ÔÚÐÔ¼Û±È³¬¸ßµÄÃÀÅ®³ØÎÂÈª¾Æµê£¬¸ÐÊÜ¾Í¸ü°ôÁË£¡
1	ÈýÑÇ±È½ÏÖªÃûµÄÎÂÈª£¬ºÃ¶àÄêÁË£¬Éè±¸£¬»·¾³¶¼¿ÉÒÔ£¬³ÔµÄ×ÔÖú²Í£¬Í¦ºÃµÄ£¬
1	¾Æµê»·¾³²»´í£¬ÎÂÈªÔÞ£¬ÖÖÀà¶à¡£·þÎñÈËÔ±ÓÐÀñÃ²¡£±íÑïÇ°Ì¨°ìÈë×¡µÄÐ¡¸ç¸ç£¬ÈËºÜºÃ¡£
1	ÌÚ³åÈÈº£ÎÂÈª¾°ÇøÊÇÀ´ÌÚ³åÂÃÓÎµÄÅóÓÑ¶¼ÒªÈ¥´ò¿¨µÄÒ»¸öµØ·½¡£ÓÎ¿ÍÒÑ½øÈë¾°Çø£¬Ò»¹ÉÅ¨Å¨µÄÁò»ÇÎ¶ÆËÃæ¶øÀ´£¬ÈªÑÛÃ°³öÀ´µÄÈÈÆøÏñÔÆÎíçÔÈÆ°ãÔÚÉ½ÉÏÂýÂýÂûÑÓ£¬ºÜÓÐÏÉ¾³µÄ¸Ð¾õ¡£¶ø´ó¹ö¹øÈË×î¶à£¬ÅÔ±ßÓÐ¶þ¸ö´óÕôÁýÊÇ×¨¸øÓÎ¿ÍÕô¼¦µ°ÓÃµÄ£¬ÓÎ¿ÍÂòÒ»´®¼¦µ°·Å½øÈ¥£¬Ê®¼¸·ÖÖÓ¾Í¿ÉÒÔÄÃ³öÀ´³ÔÁË£¬ÀïÃæÒ²ÓÐÅÝÎÂÈªµÄµØ·½£¬ÎÒÃÇÒòÎª¸ÏÊ±¼äËùÒÔÒ²Ã»ÓÐÈ¥ÅÝ¡£
1	Ôç²Í»¹¹ýµÄÈ¥£¬¾ÍÊÇ·¿¼ä¸ôÒô²»ºÃ£¬ÃÅ¿Ú×ß¹ýÈË£¬Ëæ±ãËµÏÂ»°£¬¾ÍºÜ´óÉù£¬ÎÒÃÇ×¡µÄÇ××Ó·¿£¬³åÁ¹·¿´ò¿ªÃÅ¾Í¶Ô×ÅÐ¡º¢µÄ´²£¬ÒþË½ÓÐºÜ´óÎÊÌâ£¬´©ÒÂ·þ£¬Ã»ÓÐ¸ñµ²£¬ÎÒ¾õµÃÖÁÉÙÒªÓÐ¸öÕÚµ²µÄ´°Á±Ê²Ã´µÄ¡£ÎÂÈªÃ»Ê²Ã´ÈË£¬ºÜÊæ·þ¡£
1	ÎÂÈªÀëÉÏº£²»ÊÇºÜÔ¶£¬ ¿ÉÒÔÑ¡Ôñ2ÈÕÓÎ£¬ 1ÌìÍæ¿ÖÁúÔ°£¬1ÌìÅÝÎÂÈª. ³Ø×ÓÂú¶àµÄ£¬ Ë®ÖÊºÍ·þÎñ·Ç³£ºÃ . ×îºÃ±ðÑ¡ÖÜÄ©£¬ÈËÌ«¶à
1	µÚ¶þ´ÎÈë×¡£¬·Ç³£ºÃµÄµØ·½£¡
1	²»´í£¬Ð¡ÅóÓÑÍæµÄºÜ¿ªÐÄ
1	Æ±¼Û±ÈÖ±½Ó´ÓÊÛÆ±´¦ÂòÒªÊµ»Ý£¬ÀïÃæ¾°µãÍ¦ÓÐÌØÉ«µÄ£¬ÎÂÈªÒ²²»´í£¬·þÎñÈËÔ±Ì¬¶È·Ç³£ºÃ£¬ÂúÒâ¡«
1	ÕæÊÇÖµµÃÒ»Íæ£¬¾°Çø·þÎñ·Ç³£ºÃ£¬»Æ½ðÖÜ³µºÜ¶à£¬¿ª±ÙÁË¸½½üµÄÁÙÊ±Í£³µ³¡ÓÃ¾°Çø´ó°ÍÃâ·ÑÀ­µ½¾°Çø£¬Ò²ÊÇÆ´ÁË¡£ÎÂÈª´¿ÌìÈ»£¬µ­À¶É«£¬Ë®ÖÊÒ»Á÷£¬ÅÝÍê¸Ð¾õÉíÉÏ»¬»¬µÄ£¬ºÜÊæË¬£¬ÎÂÈªÀïÈË²»¶à£¬ÅÝ³ØºÜ¶à£¬ÅÝÆðÀ´ºÜ´ÓÈÝ¡£
1	ÃÅÆ±£º138Ôª/ÈË º¬Íù·µ½ÓËÍ¡£Öé½­ÄÏÌïÎÂÈª£¬ÊÇ´Ë´ÎÐÐ³Ì×îÖØÒªµÄÄ¿µÄµØÖ®Ò»£¬ÒòÎªÓïÑÔµÄØÑ·¦£¬¶¼²»ÖªµÀ¸ÃÓÃÔõÑùµÄÐÎÈÝ´Ê£¬À´ÃèÊöÕâÀïÊÀÍâÌÒÔ´Ò»°ãµÄÃÀ¾°¡£»°Ëµ£¬ÖÃÉíÓÚ¸÷ÖÖÈÈ´øÓêÁÖµÄ²ÝÄ¾ÖÐ£¬ÅÝ×ÅÎÂÈª¡­¡­´ó¶«±±µÄº¢Ö½£¬ÕæÐÄÃ»¸ÐÊÜ¹ý¡£¿´×ÅÑÛÇ°ÏÉ¾³Ò»°ãµÄÃÀ¾°£¬´ó¶«±±µÄº¢Ö½ºÍËýÂéÂé¶¼¾ª´ôÁËºÃÃ´¡£¡£¡£
1	ºÃºÜºÃºÜºÃºÜºÃºÜºÃºÜºÃºÜºÃºÜºÃºÜºÃºÜºÃ
1	¾ÆµêÎ»ÖÃ²»´í£¬5-10·ÖÖÓ×ßµ½ÓÎÀÖÔ°£¬·¿¼ä²»´í£¬Ôç²ÍÎÞ¹¦Ò²ÎÞ¹ý¡£ÎÂÈªÎÞÏÞ´Î½ø³ö£¬µ«ÊÇ³ØÄÚÃ»ÓÐÌá¹©Ô¡½í£¬Ã¿´Î´ÓË®ÀïÉÏÀ´ºÜÀä£¬Ë¯ÅÛ¶¼ÊÇÊªµÄ£¬Õâ¸ö²»ÊÇºÜºÃ¡£¾ÆµêÍí²Í²»ºÃ³Ô£¬²Ë³¬¼¶ÏÌ£¬Ã»ÓÐ°ì·¨Èë¿Ú¡£
1	×¡ÔÚ¾°µãµÄ¾ÆµêÀï¿ÉÄÜ»¹ÓÐÐ©È¤Î¶°É£¬¿ÉÒÔÏíÊÜÎÂÈª¡£ÆäËûµÄ¾ÍÊÇ×ßÒ»±é¾ÍOKÁË¡£
1	ÖÐ»ª¿ÖÁúÔ°ºÃÍæµÄÒ»ËúºýÍ¿£¬ºÜºÃÍæºÜÆ¯ÁÁµÄµØ·½£¬¾ÍÊÇÓÐºÜ¶àµØ·½ÎÒ²»¸ÒÈ¥Íæ£¬µ¨Ð¡à¶¡£ÔÚÈ¥ÄÄÂòµÄÆ±£¬ºÜ·½±ã¶¼²»ÓÃÈ¡Æ±µÄÖ±½ÓË¢Éí·ÝÖ¤½øÈ¥µÄ¡£ºÜ·½±ãºÜ¿¿Æ×£¬¾ÍÊÇÎÂÈªÃ»ÓÐÅÄÕÕÆ¬ÁË£¬ÎÂÈªÒ²ºÜºÃ£¬´ó´óÐ¡Ð¡³Ø×ÓÓÐºÜ¶à£¬»·¾³Ò²ºÜºÃ£¬·þÎñÔ±Ò²ºÜÈÈÇé¡£
1	5·Ö£¬¾°¹Û¶ÀÌØ£¬µØÈÈÆæÃî£»¹ÊµØÖØÓÎ£¬ÉèÊ©Ìõ¼þºÃÁË£¬µ«×ÔÈ»Ò°È¤É¥Ê§²»ÉÙ¡£
1	ºÜ·½±ã¿ì½Ý£¬¾°ÇøºÜÆ¯ÁÁ£¬¼ÒÈË¶¼ËµºÃÍæ
1	¸½½üµØÇø³£È¥µÄÎÂÈª£¬×ÜÌåÂúÒâ¡£
1	»¹ÐÐ£¬ÎÒÈ¥Ê±ÈËÉÙ£¬ÏëÅÝÄÄ¸ö³Ø¶¼ÐÐ
1	ÌÚ³åÀ´ÕâÀï¹â³ÔÖó¼¦µ°ÁË£¬ÆäÊµÌÚ³å»¹ÓÐºÜ¶àÍæµÄµØ·½¡£
1	ºÍÀÏ¹«È¥µÄ£¬Í¦ºÃµÄ£¬ºÜ¿ªÐÄ
1	ÂòIÁËÁ½ÕÅ£¬ºÜºÏÊÊ£¡ÍÆ¼ö.
1	¸÷·½Ãæ¶¼Í¦ºÃµÄ£¬ÖµµÃÍÆ¼ö£¬Èç¹û¿Í·¿¼Û¸ñÄÜÓÅ»Ýµã¾Í¸üºÃÁË
1	ÌìÆø²»ÊÇºÜºÃ£¬ÏÂÐ¡Óê£¬¾°Çø¿ÕÆøºÃ£¬¾ÍÊÇ´óÃÅÎÒÃÇ×ßÁËºÃ¾Ã²Åµ½¼ìÆ±¿Ú£¬ÍøÉÏÂòÆ±ºÜ·½±ã¡£ÊÇÉ¨ÂëÒ²²»ÓÃÅÅ¶Ó¡£
1	In hot weather£¬ there is no attraction for hot springs£¬ so it is more interesting to go to hot springs in winter.
1	¾°É«²»´í¡£ÔÚ´ó¹ö¹ø£¬ÓÃµØÈÈÖóµÄ¼¦µ°µÈ¶¼ºÜºÃ³Ô£¡»¹¿ÉÒÔÅÝ½Å£¡
1	ÖØ¸´¶¨ÁË²Í£¬²»¹ýËÙ¶ÈÌ«¿ìÁË£¬×îºó³Ô£¬¸Ð¾õÁ¿ºÜ×ã£¬¶¼³Ô²»ÏÂÁË¡£
1	ÄÏÌïÎÂÈª»·¾³ºÃ¡¢·þÎñºÃ£¬ÏÄ¼¾ÂÃÓÎºÃÈ¥´¦
1	ÍíÉÏÈ¥µÄ£¬»ù±¾ÈËºÜÉÙ£¬ÎÂ¶ÈÒ²ÊÊÒË£¬ÅÝÅÝÎÂÈªÍ¦Êæ·þ£¬Ò²±ãÒË£¬ÏÂ´Î»¹È¥¡£
1	Í¦ºÃµÄ Ã¿ÄêÈ¥ÈýÑÇ¶¼»áÈ¥ µ«¾õµÃÓÐµã°ÜÂäÁË Ã»ÒÔÇ°ºÃÁË
1	Ð¡À¼¹ÃÄïÊÖ½ÅÂéÀû¡¢·þÎñÇ×ÇÐ£»Í¬Ê±·¿¼äÃâ·ÑÉý¼¶µ½5Â¥£¬·¿¼äÍ¦²»´íµÄ¡£ÖÜÎ§»·¾³Ò²Í¦ºÃµÄ£¬ÏÂ´ÎÔÙÀ´×¡Õâ¶ù
1	·Ç³£ÖµµÃÒ»È¥£¬¶ÀÌØµÄÎÂÈªµØÈÈ¾°¹Û£¬ÎÅ×ÅÁò»ÇµÄÎ¶µÀ£¬Ìý×Å¹¾àà¹¾ààµÄÃ°ÈÈË®µÄÉùÒô£¬Ãþ×ÅÌÌÌÌµÄÇ½Ìå£¬°é×ÅÑÌÎíçÔÈÆ°ãµÄÕôÆû£¬³Ô×ÅÏãÏãµÄ´ó¹ö¹øÕôÖóµÄ¼¦µ°£¬±ðÓÐÒ»·¬×ÌÎ¶£¬ÌØ±ðÔÞÒ»¸ö£¬Ç¿ÁÒÍÆ¼ö¡£
1	¶ÀÌØµÄµØÖÊ£¬»·¾³²»´í£¬ÖµµÃÓÎÀÀ
1	¹þºÇºÇ£¬·Ç³£ºÃ£¬ÍÆ¼ö¸ø´ó¼Ò£¬ÏÂ´Î»¹À´
1	¶¬ÌìÅÝÎÂÈª×îÊæ·þÀ²£¬¿ÖÁú¹ÈµÄ»·¾³»¹¿ÉÒÔ£¬³Ø×ÓÒ²±È½Ï¶à£¬¶¼ÊÇ»§ÍâµÄ£¬Ë®ÎÂÕý³££¬·þÎñºÜÈÈÇé£¬Ì¬¶ÈºÃ£¬ÉèÊ©ÆëÈ«£¬×îÖ÷ÒªÊÇÓÐ·ÅÊÖ»úµÄ·ÀË®Ì×£¬¿ÉÒÔ±ßÅÝ±ß×ÔÅÄ£¬¹þ¹þ¡£
1	ÕæµÄºÜ·½±ã£¬Ò²±È½Ï±ãÒË¡£
1	ÎÂÈªºÍ²ÍÌü²»´í
1	¾ÆµêÔÚ°ëÉ½ÑüÏÂÎçµ½´ï¾ÍÈ¥ÁË¸½½üµÄÈË×ÖÆÙ·Ç³£ÓÄ¾²¡£ÔùËÍµÄÎÂÈªÆ±Ò²²»´íÅÝÌÀµÄÈË»¹Õæ²»ÉÙ¡£Ôç²ÍºÍÍí²Í¶¼ÔÚ¾Æµê½â¾öÁË²Ë¼ÛÐ¡¹óµ«ÊÇÎ¶µÀÃ»Ã«²¡
1	ÕæÕýµÄÎÂÈª£¬Ò»½øÈ¥¾ÍºÜ´óµÄÁò»ÇÎ¶µÀ
1	»·¾³ºÜºÃ ÎÒÃÇ¶©µÄÌ×¼ä ºÜ´ó º¢×ÓºÜÏ²»¶
1	ÕûÌå¸Ð¾õºÜºÃµÄ£¬¿Í·¿Àï»¹ÓÐÃæÄ¤Ìá¹©£¬²»¹ýÅÝ¹ýÎÂÈªºóÈ·ÊµÐèÒª¶à²¹Ë®¡£Ö»ÊÇÂ·¹ýÖ»×¡ÁËÒ»Íí£¬ÏÂ´ÎÓÐ»ú»áÀ´¶à×¡¼¸Ìì¡£Ç°Ì¨ÖìÔ°Æ¼¡¢ËïÖñ¡¢ÞÉÐ¡ÁÖ·þÎñÌ¬¶ÈºÜºÃ£¬ÏÂ´Î»¹»Ø¹âÁÙ£¡
1	ÌÀÉ½Ò»ºÅÎÂÈª¶È¼ÙÇøÊÇÄÏ¾©¾üÇøµÄ²úÒµ£¬ÊµÁ¦·Ç³£ÐÛºñ£¬ÉèÊ©·Ç³£ÆëÈ«£¬¶È¼ÙµÄºÃµØ·½¡£
1	ÁªÆ±È¡Æ±ºÜ·½±ã£¬»·¾³Ò²ºÜºÃ
1	·¿¼äÌ«´óÁË£¬Å¯ÆøÓÐµã´ò²»ÉÏÈ¥£¬¿§·È»ú²»´í£¬Ôç²ÍÒ²ºÜ°ô£¬±£°²ºÜÈÈÇé
1	¾°É«²»´í£¡ÅÝÎÂÈªÒ»¶¨Òª´í·å¡­¡­±Ü¿ªÏÂÎç15:00ÒÔºó£¬µ±È»»¹ÓÐ½Ú¼ÙÈÕ£¡
1	ÖÜÎåºÍÀÏ¹«ÅÜµ½ÌÀÉ½Ò»ºÅ£¬ÎÒÃÇÖ®Ç°±È½ÏÏ²»¶»ÆÉ½µÄÎÂÈª£»Õâ´ÎÒ²ÊÇ±§×ÅÊÔÊÔµÄÌ¬¶È¿´¿´ÖÜ±ßÊÇ·ñÓÐ¿ÉÒÔ¾­³£È¥µÄ×ÔÈ»ÎÂÈª£¬È¥ÁË¹ûÈ»Ã»ÈÃÎÒÃÇÊ§Íû¡£ÎÒÃÇ×îÔç½øÈ¥£¬ÌÀ³ØºÜ¶à£¬»¹ÓÐÓãÁÆ¡¢»ðÉ½Äà¡¢Ê¯°åÔ¡µÈµÈ£¬ÌÀ³ØÒª±È»ÆÉ½¶à¶àºÜ£¬»·¾³Ò²²»´í£¬¿ÉÒÔÔ¶¿´ÖÜ±ßµÄÐ¡É½£¬¾°ÇøÄÚµÄ¾°É«Ò²²»´í£¬³õ´º¸ÕÖÁ£¬ÂÌÊ÷ºì»¨£¬·Ç³£ºÃ
1	»¹²»´í ÏÂÑ©ÌìÈ¥µÄ ¾ÍÊÇ×ÔÖú²ÍÌ«´Î ¿´×Å¾Í²»Ïë³Ô ¶ö×Å¶Ç×Ó»ØÈ¥³ÔµÄ
1	¸ß´óÉÏ£¡³Ø×ÓºÜ¶à£¬µ«ÎÒÃÇÖ»ÅÝÁË²»µ½Ê®¸ö¡£ÓÐÐ©³Ø×ÓÌ«ÌÌ¡£¸ö±ð³Ø×ÓË®»ë×Ç¡£»·¾³ºÜºÃ£¡×ÜÖ®£¬ÂúÒâ£¡
1	Í¦ºÃÍæµÄ ¿ÉÒÔ¿´µ½¸÷Ê½¸÷ÑùµÄÅçÈª ¸òó¡×ìÅçÈªÌØÓÐÒâË¼¡£ÔÚÉ½ÏÂÎåÔªÂòËÄ¸ö¼¦µ°£¬´øµ½É½ÉÏ´ó¹ö¹øÅÔ±ßÈ¥Õô£¬ÄÛÄÛµÄ£¬Î¶µÀÌØ±ðÔÞ£¬ÕæÓ¦¸Ã¶àÂò¼¸¸ö(^_^)
1	½øÈë»ðÉ½µØÈÈ¹ú¼ÒµØÖÊ¹«Ô°ÃÅ¿ÚÓÐ¸ö²©Îï¹Ý£¬³ÂÁÐ×Å¸÷ÖÖ»ðÉ½Ê¯¡£ÍùÀï×ßÓÐ´ó¿ÕÉ½ºÍÐ¡¿ÕÉ½£¬ÎÒÃÇ×øµçÆ¿³µµ½Ð¡¿ÕÉ½½ÅÏÂ£¬ÅÀÁË60¶à¼¶Ì¨½×¾Í¿´µ½ÁË³¤ÂúÂÌ²ÝµÄ»ðÉ½¿Ú¡£
1	½¨Òé´ó¼ÒÒ»¶¨Òª×øÈÈÆøÇò£¬ÕæµÄºÃ´Ì¼¤£¡ÄÜ¿´µ½´óÐ¡¿ÕÉ½
1	¾ÆµêÒ»Ì×·þÎñ£¬ÕæµÄÍæµÄºÜ¿ªÐÄÂúÒâ£¬¾ÍÔÚÓùÎÂÈªÀï¶È¼ÙÒ»Á½ÌìÊÇ·Ç³£²»´íµÄÑ¡Ôñ£¬²»ÓÃµ½´¦×ß£¬ËäÈ»È¥ÄÇÌìÊÇÏÂÓêÌì£¬µ«ÊÇÔÚÀïÃæÒ»µã²»Ó°ÏìÐÄÇé£¬ÒòÎª»·¾³ºÜºÃ£¬·þÎñÒ²ºÜºÃ
1	ºÜÊæ·þ?ÒÑ¾­µÚ¶þ´ÎÀ´ÍæÁË
1	ÖÜÄ©ÈËºÜ¶à£¬´óÌüÅÅÁËºÃ³¤µÄ¶ÓÎé¡£ÌÀÉ½Ò»ºÅÎÂÈªÌÀ³ØºÜ¶à£¬¸÷ÖÖÑøÉú³ØÅÝµÄºÜÊæ·þ£¬´óÐ¡ÓãÁÆ³ØÃâ·ÑÅÝ¡£×ÔÖú²Í²ËÆ·ºÜ¶à£¬Î¶µÀ²»´í£¬¾ÍÊÇÆÕÍ¨¼ÒÍ¥²ËÌ«¶à¡£×ÜµÃÀ´Ëµ£¬Õâ´ÎÅÝÌÀ¸Ð¾õºÜÓä¿ì¡£
1	³Ø×ÓºÜ¶à£¬Æ·ÖÖÆëÈ«£¬Êî¼Ù´ø×Åº¢×ÓÈ¥ÍæºÜ²»´í
1	ÎÂÈªÍ¦ÔÞ£¡»¹ÓÐÃâ·Ñ°à³µ£¬ºÜ·½±ãÈ¥
1	ºÜ²»´íµÄ¾°µã Ò»½øÃÅ¾ÍÂúÂúµÄÁò»ÇÎ¶ ½øÃÅÇ°ÂòÒ»´®¼¦µ° ¹Û¾°µÄÍ¬Ê±»¹ÄÜÖó¼¦µ° ºÜºÃÍæ
1	³¬ÔÞ£¬¹¤×÷ÈËÔ±ÈÈÇé£¬¶ùÍ¯ÀÖÔ°ºÜºÃ
1	¶ËÎçÐ¡³¤¼ÙÒ»¼ÒÁù¿ÚÒ»ÆðÀ´ÌÀÉ½×ÏÇåºþÅÝÎÂÈª¶È¼Ù£¬ÆøºòÒËÈË£¬»·¾³ÌØ±ðºÃ£¬×îÈÃÈËÂúÒâµÄÊÇ¾ÆµêµÄ·þÎñÕæµÄÌØ±ðºÃ£¬¸Ð¾õ¶¼ºÜÉÆÁ¼Ç×ÇÐ£¬¾õµÃºÜÊæ·þ£¬¿Í·¿¸É¾»Õû½à£¬ÎÂÈª³¡µØºÜ´ó£¬ÊÒÍâÓÐÐí¶àÐ¡³Ø×Ó£¬Ò»¼ÒÈËÒ»¸ö³Ø×ÓÃ»ÎÊÌâ£¬Ð¡ÅóÓÑÍæ¶ùµÃÌØ±ð¸ßÐË£¬¶ùÍ¯ÀÖÔ°ÍæµÃÂúÍ·´óº¹£¬×ÜÌå·Ç³£ÂúÒâ£¬Èç¹ûÈë×¡¿ÉÒÔÃâÎÂÈª·ÑÓÃ¾ÍÍêÃÀÁË£¡
1	Ã¿¸ö³Ø×ÓµÄÎÂÈªË®Ã¿Ìì×¼µã¸ü»»£¬ÅÝµÄ·ÅÐÄ£¡
1	ÎÂÈªÍ¦ºÃµÄ£¬Ë®ÎÂºÜÈÈ¡£
1	ÌÀÉ½Ò»ºÅµÄ·þÎñ·Ç³£ºÃ£¬ÓÐºÜ¶à²»Í¬µÄÎÂÈª¿ÉÒÔÅÝ£¬×îºÃµÄÊÇÓã³ØºÍº¹Õô¡£ÎÒÃÇÁ½¼ÒÈË¶¼·Ç³£ÂúÒâ£¬ÏÂ´Î»¹»áÔÙÈ¥¡£
1	»·¾³Ê®·ÖºÃ£¬ÊÊºÏ¶É¼ÙÐÝÏÐ
1	»§ÍâÎÂÈª£¬»·¾³²»´í£¬ÊÇ¸öºÃÈ¥´¦¡£
1	ÅÀÉ½ÀÛËÀÁË£¬²»¹ýÎÂÈªÍ¦ºÃÁË¡£
1	¶ËÎçÈ¥µÄ£¬ÈË²»Ì«¶à£¬·þÎñÌ¬¶ÈÍ¦ºÃ£¬Ö»ÊÇ³Ø¸Ð¾õ²»Ì«¸É¾»
1	×ÜµÃÀ´Ëµ·ç¾°ÊÇºÜÆ¯ÁÁ£¬¿ÉÊÇÖ»ÓÐÅÝÎÂÈªÓÐµãµ¥µ÷Å¶¡£
1	ÄÃÆ±ºÜ·½±ã£¬³¬¿ì°ìºÃ¾ÍÈë³¡ÁË¡£¾ÍÕâ¸öÎÂÈª±¾ÉíÀ´Ëµ£¬È¥µÄÊ±ºòÈË²»¶à£¬µ«ÊÇË®±È½ÏÔà£¬¶øÇÒ×ÔÖúË®¹û¾ÓÈ»¾ÍÒ»¸öÐ¡·¬ÇÑºÍÒ»°ü±ý¸É£¬ÊÇÔÚ¶ºÎÒÂð£¡ÎÂÈª²îÆÀ¡£
1	ÀïÃæÓÐºÜ¶àÐ¡µÄÎÂÈª³Ø£¬ÈË¶àÒ»ÆðÈ¥ºÃÍæ
1	ÎÂÈªºÜºÃ£¬Ð¡ÅóÓÑºÜÏ²»¶
1	ÔçµãÈ¥¾ÍºÃ£¬¼Û¸ñÍø¹º¸øÁ¦£¬Ð¡º¢²»ÒËÈ¥£¬³£Ê±¼äÅÂÊÜ²»ÁË£¬ÆäËüÒ»°ã£¬»·¾³ÉÐ¿É£¡
1	ÍæµÃºÜ¿ªÐÄ£¬·þÎñÌ¬¶ÈºÜºÃ£¬·Ç³£¸É¾»Õû½à
1	½»Í¨·½±ã£¬·¿¼äÉèÊ©ºÜºÃ£¬·þÎñµ½Î»£¬Ôçµã±È½ÏÊÊºÏÐ¡ÅóÓÑ£¬ÓÐÎ»·þÎñÔ±ÐìÖ¾ºìÒ²ºÜÈÈÇé£¬¸Ð¾õ±öÖÁÈç¹é£¬ÏÂ´Î¾ø¶Ô»¹»á×¡¡£
1	5·Ö£¬ÎÂÈª³¬ÔÞ£¬·Ç³£Ë¬¡£
1	¿ªÒµ²»¾Ã¾ÍÈ¥ÁË£¬×¡µÄÊÇ¿ÖÁú¹È¾Æµê£¬Æ¾·¿¿¨¿ÉÒÔËæÒâ½øÈëÎÂÈª£¬½¨ÒéÔçÉÏÈ¥ÅÝ£¬ÈËÉÙË®¸É¾»£¬ÍíÉÏÓÐµãÀä£¬ºÚºõºõµÃÒ²¿´²»Çå³þ¡£
1	»ù±¾ÉÏÃ¿Äê¶¼»áÈ¥£¬×òÌìÈ¥µÄÊ±ºò¿ÉÄÜÊÇÒòÎª»¹Ã»·Å¼Ù£¬ÈË²»¶à£¬²»»áÏñÍú¼¾ÊÇÈË¼·ÈËËÆµÄ£¬²»¹ýº¢×Ó·Å¼ÙÁË£¬ËùÒÔÎÒ×î°®µÄÐ¡ÓãÁÆÃ»·¨ºÃºÃÏíÊÜ£¬Èç¹ûµê¼ÒÄÜÌù¸öÐ¡ÎÂÜ°ÌáÊ¾£ºÇë¼Ò³¤×Ô¾õ¹ÜºÃ×Ô¼ºµÄº¢×Ó£¬²»Òª´òÈÅµ½ËûÈË£¬ÓÐÌáÊ¾¾ÍºÃÁË£¬²»¹ýÕûÌå²»´í£¬Ô­À´²»ÖªµÀ¶þÂ¥ÓÐÃâ·ÑµÄÒ»·ÝË®¹û£¬Â¥ÏÂ·¢·þ×°µÄ·þÎñÔ±Ì¬¶È²»Ì«ºÃ£¬ÎÒËµÎÒÈ¥¶þÂ¥£¬Ö±½ÓËµ²»ÄÜÈ¥£¬ÎÒÄÍ×ÅÐÔ×ÓÎÊ£¬ÎªÊ²Ã´¶þÂ¥²»ÄÜÈ¥£¬ÎÒÏëËµ£¬¶þÂ¥Ã»Ð´¹ó±öÖ¹²½°¡£¬ÄãÕâÃ´Ò»¿ÚÒ§ËÀ²»ÄÜ½ø£¬²…
1	»¹ÊÇ¿ÉÒÔ¡£¶«Î÷Ò²±È½ÏºÃ³Ô¡£
1	Õâ¸öÒ²²»´í£¬±È½ÏÊµ»Ý£¬»¹¿ÉÒÔµÄ
1	·þÎñºÜºÃ£¬ÎÂÈªÊæ·þ£¬Ö»ÊÇé½é½Ã××¡²»¹ß£¬»¹ÊÇ´²Êæ·þµã
1	Ê×ÏÈÒªËµµÄÊÇ¶©Æ±Á÷³Ì»¹ÊÇ·Ç³£¿ì½Ý·½±ã ¼Û¸ñÒ²²»´íÆä´ÎÒªËµËµÎÂÈªµÄÌåÑé ÕûÌåÉÏÀ´Ëµ »¹ËãÊÇÒ»¸öÆëÈ«µÄ·þÎñÉèÊ©µ«ÊÇÈËÌ«¶à ´º½Ú¼ÙÆÚÀïÃæÏñÊÇÏÂ½È×ÓÒ»Ñù µ¼ÖÂºÜ¶àºóÇÚÅäÌ×¸ú²»ÉÏ ÀýÈçÔ¡½íºÍÐÝÏÐÔ¡ÒÂ ±ðµÄ·þÎñÏîÄ¿ÖÊÁ¿ËõË® ÀýÈç°´Ä¦µÈ ½¨ÒéÒªÊÇÈ¥µÄ»°±Ü¿ª½Ú¼ÙÈÕ ÁíÍâ½ÓËÍ´ó°ÍµÄÊ±¼ä½áÊøµÄÓÐµãÔç ÄÜÑÓÍí¾ÍºÃ
1	ºÃÍæ£¬²»´í£¬ÈË²»¶à£¬
1	¼ÒÍ¥ÂÃÓÎ²»´íµÄÑ¡Ôñ£¬ÎÂÈª»¹²»´í!
1	ºÜ²»´íµÄÊÒÍâÎÂÈª£¬ÈË¶àµÄÊ±ºòºÃÔà°¡£¡ÑÛ²»¼ûÎª¾»¡£
1	½»Í¨·½±ã£¬»·¾³ÓÅÃÀ¡£Â¥²ã·þÎñ³Â»ª·¼·þÎñÌ¬¶ÈºÜºÃ£¬Ð»Ð»?
1	ÍøÉÏÂòµÄÆ±È¡Æ±ºÜ·½±ã£¬¶øÇÒ±ãÒËºÜ¶à£¬·µÏÖÍê£¬Ö»ÓÃ100Ò»ÕÅ£¬Ö±½Ó¹ºÂòÒª198£¬½¨Òé´ó¼ÒÍøÉÏ¹ºÂòÅ¶£¬ÀïÃæ»·¾³ºÜºÃ£¬¸÷Ê½¸÷ÑùµÄÎÂÈª³ØºÜ¶à£¬¸Ð¾õºÜÖµ¡£
1	ºÜ²»´íµÄÎÂÈª¡£»·¾³¡£ÎÂÈªÒ»¼¶°ô!ÊÊºÏÇ××ÓºÍÇéÂÂÈ¥!ÊµÔÚÊÇÌ«ÊæË¬ÁË
1	ÌÚ³åÓÎÍæµÄµÚÒ»¸ö¾°µã£¬´ÓÃÅ¿Úµ½¼ìÆ±¿Ú»¹ÓÐÔ¼1¹«ÀïµÄÂ·£¬²»Ï²»¶×ßÂ·µÄÅóÓÑ½¨Òé×öÓÎÀÀ³µ15ÔªÒ»ÕÅÀ´»ØÆ±Ö±½ÓËÍµ½¼ìÆ±¿Ú£¬
1	´ø×ÅÐ¡ÅóÓÑÃ»ÓÐÑ¡ÔñÎÂÈª¶øÊÇÁªÅÅ±ðÊûÀïµÄË½ÌÀ£¬±ðÊûÖÜÎ§Ë½ÃÜÐÔ»·¾³¶¼»¹²»´í£¬Ö»ÊÇ¿ÍÌüÀïµÄµçÊÓ»ú²»Çå³þÒ»Ö±ÓÐÑ©»¨£¬²ÞËùÀïµÄµç´µ·çÓÐ¹ýÈÈ±£»¤Ò»Ö±»á×Ô¼ºÍ£µô£¬ÎÒ¶ÌÍ··¢´µ¸ÉÒªºÜ¾ÃºÜ¾ÃºÜ¾Ã¡£Íí²ÍÈ¥µÄ¾ÆµêÀïÖÐ²ÍÌü£¬ÈË¾ù150£¬¿ÚÎ¶»¹ÐÐ¡£¾ÆµêÀï×Ô´øµÄÓÎÀÖÔ°£¬²»ÖªµÀÊÇ²»ÊÇÇ¡·êÊ¥µ®½Ú£¬ËùÒÔ¾Æµê×¡¿ÍÖ»ÄÜÍæÒ»¸öÏîÄ¿¡£öùÓãÀÖÔ°Ã»È¥£¬ÌýËµ¶¬ÌìöùÓã»á¶¬Ãß£¬¶øÇÒÄÇÀïÔÚ×°ÐÞ¡£ÍÂ²ÛÏÂÔç²Í£¬¹ûÖ­Å£ÄÌ¿§·È¶¼ÊÇ³å³öÀ´µÄ£¬¹Ü±¥ÊÇ¿ÉÒÔµÄ¡£
1	¹ýÀ´¸øÀÏ¹«Çì×£ÉúÈÕµÄ¡«Ë³±ãÅÝ¸öÎÂÈª ×Ô¼º´øÁËÆøÇò²¼ÖÃµÄ£¬Ê²Ã´¶¼ºÜºÃ ¾ÍÊÇÏÂÓê¡£¡£Ôç²Í×ÔÖúµÄ »¹ÓÐÀÏÑ¼·ÛË¿ÌÀ ²»´í
1	´ÓÉÏº£¿ª³µÀ´µÄ£¬ºÜ·½±ãÏÂÁË¸ßËÙ¾ÍÊÇ£¬Ò»ÇÐ¶¼ºÜË³Àû¡£
1	ºÜºÃÍæ µ«½Ú¼ÙÈÕÏ£Íû¿ØÖÆÒ»ÏÂÈËÊý
1	Ê¥µ®½ÚÈ¥µÄ£¬ÈË²»ÉÙ£¬µ«ÊÇÉ½Àï¿ÕÆø³¬¼¶°ô¡£·¿¼äÄÚ×Ô´øÎÂÈª£¬¿ÉÒÔÅÝÁ½´Î¡£ÍíÉÏ³ÔÁË·¹£¬ÅÝÅÝÌÀ£¬ºÜ½â·¦¡£µöÓãÌ¨±ðÊû²»ÔÚÖ÷Â¥£¬¾àÀëÒ²ÓÐµãÔ¶£¬×Ô¼Ý±È½Ï·½±ã£¬µ±È»Ò²¿ÉÒÔÇë¾Æµê½ÓËÍ¡£Ö÷Â¥ÏÂÃæÓÐÒ»´óÆ¬ºþ£¬ºþÀïÓÐºÚÌì¶ìºÍÔ§Ñì¡£Ôç²ÍÔÚÖ÷Â¥³Ô£¬×øÔÚ´°±ß£¬±ß³Ô±ßÐÀÉÍÃÀ¾°£¬ºÜÏ¾Òâ¡£
1	ºÜºÃ Ö»ÊÇÖÜÄ©²»½¨ÒéÈ¥ ÈËÌ«¶àÁË ·þÎñÈËÔ±ºÜÈÈÇé ÎÂÈªÓÐÐ¡°Í½ÓËÍºÜ·½±ã
1	ÕæµÄÖµµÃÒ»È¥à¸£¬·þÎñºÜºÃ
1	ÕâÀïÊÇÂÃÓÎµÄ×î¼ÑÑ¡ÔñÖ®Ò»£¬ºÜÓÐÌØÉ«£¬Ö»ÊÇÏû·ÑÂÔ¸ß
1	Í¦ºÃµÄ£¬Í¦ºÃµÄ£¬ºÜºÃ
1	ÄÏ¾©×îÔçµÄÎÂÈª£¬»¹ÊÇ±È½ÏºÃµÄ¡£¾ÍÊÇÅÝºÃÁËµ½ÊÐÇø²»ÊÇºÜ·½±ã£¬ÁíÍâÈË¶à£¬¸Ð¾õË®ÖÊÒ»°ã£¬ÉèÊ©»¹ÊÇºÜÆëÈ«µÄ¡£
1	»·¾³ÊÇ²»´í£¬¿ÉÊÇÎÂÈª³ØºÜÉÙ¶øÇÒºÜÐ¡£¬Ë®Ò²ºÜÇ³£¬Ë®ÎÂÒ²Ò»°ã£¬²»ËãºÜÈÈ¡£ÓÐµãÆ«²»Ì«ºÃÕÒ£¬¸öÈË¾õµÃÒ»°ã°ã
1	Ôç²Í²»´í£¬¾Æµê»·¾³²»´í!ÐÝÏÐ¶È¼ÙÊ×Ñ¡£¬Ó¾³ØºÜ´ó£¬Ë®ÓÖÇå¡£ÎÂÈªÖÖÀàÒ²¶à!
1	¿ÖÁú¹ÈÎÂÈª¡£ÆßÆß°Ë°ËÅÝÁË¼¸Ê®·ÖÖÓ¾ÍÌÊ²»ÀÎÁË¡£ÎÂÈª»·¾³ºÜºÃ£¬Ã¿¸ö³Ø·þÎñÉú¶¼»á°ïÄãÈÏÕæ·ÅÕûÆëÍÏÐ¬£¬¾ÍÏñÄ³¸öÐÇ×ùµÄ¼Ò»ïÒ»Ñù¹þ¹þ
1	ÔÚ¾°ÇøÄÚ£¬»ÆÉ½½ÅÏÂ¡£ÍøÉÏÔ¤¶©ºóÁªÏµ¾Æµê±¨³µÅÆºÅ¿ÉÒÔÖ±½Ó°Ñ³µ¿ªµ½¾ÆµêÃÅ¿Ú¡£ÀÏ¾Æµê¡¢¸Ð¾õÊÇ°ËÊ®Äê´úÀÏ¸É²¿Ï²»¶µÄ·ç¸ñ£¬ÃÅ¿ÚµÄ·þÎñÉúÌ¬¶ÈºÃµÃÈÃÎÒÃÇ¾õµÃ×Ô¼º±ä³ÉÁË¡°ÀÏ¸É²¿¡±¡£ÎÂÈª¿ÉÒÔ¿ª³µÈ¥£¬³Ø×Ó¶þÊ®¼¸¸ö£¬Ò²ÊÇ°Ë¡¢¾ÅÊ®Äê´úµÄ·ç¸ñ¡£
1	·þÎñÒ»Èç¼ÈÍùµÄºÃ£¬·þÎñÈËÐÔ»¯£¬½»Í¨·½±ã£¬ÖÜ±ß»·¾³¿ÕÆøºÜºÃ£¬×ÔÖúÔç²ÍºÍÖÐ²ÍÌüµÄ³öÆ·Ò²ÂúÒâ£¬µ«Õâ´Î°²ÅÅµÄËÄºÅÂ¥ÀëÎÂÈªÉÔÔ¶£¬ÐèÒª×ßÒ»Ð¡¶ÎÂ·£¬ÕâÒ²ÎÞ´ó°­£¬µ«Õâ´Î±È½Ï²»ÂúµÄÊÇÕâ´Î°²ÅÅµÄ·¿¼äÏ´ÊÖ¼ä×ø²ÞÇøÓòÓÐÒìÎ¶£¬×Ô¼ºÇåÏ´Ò»´Îºó»¹ÊÇÈç´Ë£¬ÕâÓÐÒ»µãÓ°ÏìÐÄÇé£¬ÌåÁÂ·¿ÎñÔ±µÄÐÁ¿à¹¤×÷£¬Íû¸ÄÉÆ£¡
1	¾Æµê·þÎñ·Ç³£ºÃ£¬Ç°Ì¨·Ç³£ÓÐÄÍÐÄ£¬¿Í»§·þÎñÒ²ºÜ°ô¡£
1	»¹¿ÉÒÔ£¬ÔÚÄÏ¾©Ó¦¸ÃËãÊÇÖÐµÈÆ«ÉÏ°É¡£
1	¾Æµê·Ç³£ºÃµÄ
1	¶©Æ±»»Æ±·½±ã£¬ÉÌÎñ²ÍÓÐµã¿Óµù£¬ÎÂÈªÈ¥ÍíÁËË®ÖÊ²»Ì«ºÃ£¬Ó¾³Ø³¬ÔÞ£¬º¢×ÓÍæ·èÁË¡£×ÜÌå»¹²»´í£¬Ç××ÓÓÎÍæÖµµÃÈ¥¡£´ø×Å³ÔµÄÔÚ²ÝÆºÉÏÒ°²ÍºÜ²»´íµÄ£¬±ÈÔÚ²ÍÌü³ÔÇ¿¶àÁË¡£
1	ÎÂÈªºÜºÃ£¬»»Ë®Çå½àÍ¦ÇÚµÄ£¬·þÎñÈËÔ±Ì¬¶ÈÒ²ºÜºÃ£¬Ö»ÊÇÈ¥R»áÌ«Âé·³£¬»¹µÃÈ«²¿ÒÂ·þÄÃ³öÀ´ÔÙÂ¼Ö¸ÎÆ³öÈ¥£¬»¹ÓÐÔÚR»áÒªÊÇÌý¸èµÄ»°ÌáÇ°ÄÃºÃ³ÔµÄ£¬ÌýÍêÁË³ÔµÄ¶¼ÊÕÌ¯ÁË
1	·Ç³£ºÃ£¬ÍÆ¼ö£¬Ö±½ÓÉ¨¶þÎ¬Âë½ø£¬ÎÂÈªºÜºÃ
1	ÍøÉÏ¹ºÆ±ºÜ·½±ã¡£ÂòÁËÖ±½ÓÃÅ¿ÚÓÐÊÖ»ú¹ºÆ±¸øËû¿´Ò»ÏÂ¾ÍºÃÁË¡£ÀïÃæ³Ø×ÓºÜ¶à¡£·þÎñ²»´í¡£²»´íµÄµØ·½
1	»·¾³ÓÅÑÅ£¬ÉèÊ©ÆëÈ«£¬·þÎñÌ¬¶ÈºÜºÃ¡£
1	ºÃºÃ³Ô ËäÈ»Õâ´ÎÃ»³ÔÊ²Ã´ ÏÂ´ÎÒ»¶¨Òª¿Õ×Å¶Ç×ÓÈ¥
1	ºÜºÃµÄÒ»´ÎÓÎÍæ¾­Àú£¬ÍøÉÏ¹ºÆ±ºÜ·½±ã
1	ÖÜÁùÈ¥µÄ£¬ÈË»¹ÊÇ±È½Ï¶àµÄ£¬µ«ÊÇÔÚ¿ÖÁúÔ°ÅÔ±ß£¬ÍæÍæ¿ÖÁúÔ°ÅÝÅÝÎÂÈªÊÇºÜ²»´íµÄÖÜÄ©°²ÅÅ¡«¾ÍÊÇÈË¶àÁËÓÐµÄ¸üÒÂÏäÒªºÏÓÃ£¬ËùÒÔËæÉíÎïÆ·²»ÒË´øÌ«¶à£¬·ñÔò¿ÉÄÜ·Å²»ÏÂ¡«
1	ÓÐÌØÉ«µÄ£¬¾ÍÊÇÍú¼¾ÈËÌ«¶àÁË£¡
1	¾Æµê?²»´í?»·¾³ºÃ¹¤×÷ÈËÔ±ºÜÈÈÇé??ÌØ±ðÊÇÎººÍÆ½ÕæµÄºÜÈÈÇé
1	»¹ÊÇ±È½Ï¿¿Æ×µÄ£¬²»¹ýµ±Ìì¶©µÄ£¬ÉÔÎ¢ÓÐµãÂé·³£¬À´À´»Ø»ØÕÛÌÚÁËÒ»ÏÂ£¬¶¼ËµÏµÍ³ÀïÃ»ÓÐ¹ØÁªÉí·ÝÖ¤ºÅÂë£¬Æ¾×Å¶þÎ¬Âë¾À½áÁËÒ»ÏÂ£¬ÖÕÓÚ»¹ÊÇË³ÀûµÄ½øÈ¥ÁË¡«¿ÖÁúÔ°ÎÂÈª»¹ÊÇ¿ÉÒÔµÄ£¬ÌìÀäµÄÊ±ºò£¬ÕæµÄºÜÊæ·þ£¬ÈËÒ²²»ËãÌØ±ð¶à£¬»ù±¾±È½ÏÂúÒâµÄ¡«
1	ºÜºÃ£¡»·¾³²»´í£¡ºÜÂúÒâ
1	×Ô¼º¾õµÃ²»´í£¬²»Ò»ÑùµÄ·ç¾°£¬¿ÉÊÇÀÏÆÅ¾õµÃÒ»°ã£¬»¹ÊÇÍÆ¼öÃ»È¥µÄÅóÓÑÈ¥
1	µÚÒ»´Î´ø±¦±¦ºÍ¼ÒÈËÒ»ÆðÀ´ÅÝÎÂÈª£¬Ë³±ãÓÎÍæ³£ÖÝ¿ÖÁúÔ°£¬ÎÂÈªÆ·ÖÖºÜ¶à£¬ºÜÂúÒâ£¬±¦±¦ÌØ±ð¿ªÐÄ£¬×îºÃÍæµÄ»¹ÊÇÐ¡ÓãÇ×Ç×³Ø£¬ÒòÎª¶©¾ÆµêµÄÊ±ºò¶©¶£îõÌ×²Í£¬ËùÒÔÃâ·ÑÒ»´Î£¬Èç¹û»¹Òª¾ÍÊÇ38Ò»Î»£¬×ÜÌåÉèÊ©»¹ÐÐ£¬¿ÉÄÜ½¨ÉèµÄ±È½ÏÔç£¬ËùÒÔ×÷ÎªÇ××Ó¾ÆµêµÄ»°»¹ÓÐ´ý¸Ï½ô£¬ÓÐÐ©ÓÐ¼â½ÇµÄµØ·½Ã»ÓÐ·À»¤´ëÊ©£¬±¦±¦Æ¤ÆðÀ´ÈÝÒ××²µ½£¬±£½àÈËÔ±ÖÜºìÓñ·þÎñºÜÈÈÇé£¬¿´µ½ÎÒÃÇ´ø±¦±¦»¹ÌØµØÄÃÒ»¼þ¿ÖÁúÔ¡ÒÂ¸øÎÒÃÇ£¬ºÜÓÐÐÄ£¬Ç°Ì¨ÈËÔ±Ò²ÂùºÃ£¬¾ÍÒ»Î»½Ó´ýÔ±£¬×öÊÂ²…
1	ÕæµÄºÜºÃ£¬ÎÂÈªÖÐµÄÙ®Ù®Õß
1	ÎÂÈª¶È¼Ù´å»·¾³ÓÅÃÀ£¬²ÍÌü¿ÚÎ¶²»´í
1	·Ç³£·½±ã£¬ÐÔ¼Û±ÈÒ²ºÜ¸ß£¬×îÖ÷Òª¼ÒÈË¶¼¾õµÃ²»´í£¬Ð¡º¢×ÓÒ²Ï²»¶£¬ËµÏÂ´Î»¹ÒªÈ¥¡£
1	²»´í£¬ÎÂÈª»·¾³»¹ÊÇÏ°ÒÔµÄ
1	»¹ÐÐ°É£¬Ê¯°åÉÏÌÉÌÉºÜÊæ·þ£¬Ð¡Óã³ØµÄÓãºÜ¶à¡£µ«ÊÇ²»ÖªµÀÊÇ²»ÊÇÌìÈ»µÄÎÂÈª£¬ÒòÎªÃÅ¿Ú¿´µ½Ò»Á¾ËÍÈÈË®µÄ³µ×ÓÍ¨¹ý¹ÜµÀÔÚ·ÅË®
1	ÓÐ¹ØÈÈº££¬»¹ÓÐÒ»¸öºÜÃÀÀöµÄÉñ»°´«Ëµ£ºÔÚÔ¶¹ÅµÄÊ±ºò£¬ÕâÒ»´øÌìº®µØÀä£¬ÈËÃñ¿à²»¿°ÑÔ£¬ÓÐ¸öÉÆÁ¼µÄÀÏÈËÀú¾¡¼èÏÕ£¬Ñ°ÕÒ°ì·¨£¬¾öÐÄÊ¹ÕâÀï±ä³ÉÎÂÅ¯·áëéµÄµØ·½¡£ºóÀ´£¬ËûµÄ³ÏÐÄ¸Ð¶¯ÁËÉñÏÉ£¬ÉñÏÉ´ÍËûÒ»±¦ÖéÈÃËûº¬ÔÚ×ìÀï£¬Ëû¶Ù¸ÐÔïÈÈÄÑÄÍ£¬±ãÒ»¿ÚÆøºÈ¸ÉÁË¼¸ÌõºÓË®£¬×îºóËû±ä×÷ÁËÍÂÈÈË®µÄÐ¡Áú¡£·²ÊÇËûÐª¹ý½ÅµÄµØ·½£¬¾ÍÓÐÁËÊý²»ÇåµÄÈÈÈª¡£´Ó´Ë£¬ÕâÀï±ãËÄ¼¾ÎÂÅ¯£¬Å£Ñò·Ê×³£¬Îå¹È·áµÇ¡£
1	ºÃ£¬µØÈÈºÜ·á¸»£¬ÀïÃæµÄÃÀÅ®³ØÎÂÈªºÜ²»´í
1	ÅÝµÄºÜÊæ·þ£¬ÈÃÆ£±¹µÄÉíÌåµÃµ½·ÅËÉ£¬ÎÂÈª·þÎñ»¹ÊÇÍ¦ºÃµÄ£¬Â¥ÉÏµÄÐ¡ÂíÍ¦ÈÈÇé£¬ÏÂ´ÎÔÙºÍÅèÓÑÔ¼Ò»·¢
1	·Ç³£ºÃµÄÎÂÈª£¬ÖµµÃÈ¥¡£
1	ºÜºÃµÄÎÂÈª£¬Ö®Ç°Ã»ÓÐ¸øÔ¤Ô¼£¬¸øÈ¥ÄÄ¶ùÍø´òµç»°Ã»µ½Îå·ÖÖÓ¸ø½â¾öºÜºÃ
1	·Ç³£ÂúÒâ
1	È¡Æ±·½±ã£¬·þÎñÌ¬¶ÈºÍ°ª£¬¾ÍÊÇÈËÌ«¶à¡£
1	·Ç³£ºÃ£¬·Ç³£ºÃ£¬·Ç³£ºÃ£¬·þÎñºÜºÃ£¬±ðÊûºÜ°ô
1	ºÃµÄ¸ÐÊÜ£¬²»´íµÄÌåÑé£¬ºÜºÃµÄ£¬¹þ¹þ¹þ
1	»·¾³Ò»Èç¼ÈÍùµÄ°ô¡«Åä±¸ÆëÈ«¡«Èç¹ûÑôÌ¨ÖÐµÄÆÁÄ»ÄÜÔÙ´óµã¾ÍºÃÁË¡«Ç°Ì¨£¬½ÓËÍµÄÐ¡¸ç¸çÌ¬¶ÈÒ²ºÜºÃ¡«²»¹ýËÍµÄË®¹ûÉÔÎ¢ÓÐµã²»¹»ÐÂÏÊ¡«Ôç²ÍµÄÖÖÀà»¹ÊÇ¹»¶à¹»ºÃ³Ô£¬ÒÀ¾ÉºÃÆÀ£¡
1	¾ø¶ÔÕæÎÂÈª£¬ºÜÆ¯ÁÁ£¬¾°ÇøºÜ¸É¾»
1	ºÅ³ÆÉñÖÝµÚÒ»Èª£¬ÆÚ´ý¹ý¸ß£¬ËùÒÔÓÐÐ©Ê§Íû£¬ÓÉÓÚÊÇµ­¼¾£¬ÓÐÐ©ÎÂÈª³ØÀïÃ»ÓÐË®£¬µ«ÈÈ´øÖ²Îï»¹ÊÇºÜÈÃÈËÏ²»¶µÄ¡£Ö®Ç°È¥¹ýÈ«¹ú×î´óµÄÊÒÄÚÈÈ´øÓêÁÖÎÂÈª£¬ËµÊµ»°²»ÈçÄÇÀïÎÂÈª³Ø¶à£¬ÓÐÉè¼Æ¸Ð£¬ÍæµÄÃ»ÓÐÄÇÃ´¾¡ÐË£¬µ«ÒªÊÇÒÔÇ°Ã»È¥¹ýÎÂÈªµÄÈËÀ´Ëµ£¬ÕâÀï»¹ÊÇºÜ²»´íµÄ¡£
1	Ê×ÏÈËµ×¡ËÞ³ýÁË¼Û¸ñ²»µÍ£¬»·¾³ºÃ·¿¼ä¸É¾»ÎÀÉú×°äêÐÂ£¬º¢×Ó¿ÉÒÔÍæµÄÌÔÆø±¤ÖÖÀà¶à£¬²»¹ýÃâ·ÑµÄÖ»ÓÐÒ»Ñù£¬ÆäËûµÄ¶¼ÒªÊÕ·ÑµÄ£¬³Ô·¹£¬¾ÆµêÄÚµÄÔç²Í£¬ÖÐ²Í¶¼³¬ºÃ³Ô£¬ÎÂÈªÄÚµÄ×ÔÖú²ÍÕæµÄ²»ºÃ³Ô£¬µ«ÊÇÏëÅÝÎÂÈª¾ÃÒ»µãµÄÒ²¾ÍÃ»µÄÑ¡ÔñÁË£¬Ò»µ©³öÁËÎÂÈª·¶Î§ÔÚÏë½øÈ¥¾ÍÐèÒªÁíÍâÂòÆ±ÁË¡­¡­¾ÆµêµÄ·þÎñÔ±Ì¬¶È¶¼ºÜÈÈÇé£¬»¹ºÃ²»ÊÇÖÜÄ©È¥£¬ÈËËäÈ»¶à£¬µ«Ã»µ½ÏÂ½È×ÓµÄ¾³½ç£¬ÎÂÈª³Ø×ÓºÜ¶à£¬ÅÝ²»Íê£¬Ë®ºÜ¸É¾»£¬ºÜÊæ·þ£¬ÂèÂèºÜÏ²»¶£¬×ÏÇåºþ²»´íµÄÑ¡Ôñ
1	½ñÄêÈýÔÂµ¹´ºº®£¬ÎÂ¶È±ÈÍùÄêÒªµÍ£¬ÕâÖÖÆøÎÂ×îÊÊºÏÅÝÎÂÈªÁË¡£ÄÏ¾©×îÖøÃûµÄ¾ÍÊÇÌÀÉ½ÎÂÈªÁË£¬ÍÅ¹ºµÄÎÂÈªÆ±²»°üº¬×ÔÖú²Í£¬³Ø×Ó·Ç³£¶à£¬Å£ÄÌÄ¾¹Ï³Ø£¬ºì¾Æ³Ø£¬Ð¡Óã³Ø£¬¸÷Ê½¸÷ÑùµÄ£¬·Ç³£²»´í
1	¾ÆµêÔÚ³£ÖÝ¿ÖÁú¹«Ô°¶ÔÃæ£¬»·¾³»¹²»´í£¬ÎÂÈªºÜÊæ·þ£¬·þÎñÌ¬¶ÈÒ²²»´í£¬·¿¼äÉèÊ©Ò»Ó¦¾ãÈ«£¬ºÜã«Òâ£¬Ò²·Ç³£Êæ·þ
1	Í¦ºÃ£¬ Í¦·½±ã£¬È¥ÁË¾Í¿ÉÒÔÈ¡Æ±
1	È¡Æ±·½±ã£¬ÈË²»¶à£¬ÍæµÄºÜ¿ªÐÄ£¬·þÎñÔ±ºÜÈÈÇé£¬ÖµµÃÈ¥¡£¾ÍÊÇ×ÔÖú²ÍÊµÔÚÊÇ²»¸Ò¹§Î¬¡£
1	Õâ¼Ò¾ÆµêÔÚ»ÆÉ½½ÅÏÂ£¬Î»ÖÃ·Ç³£ºÃ£¬ÉÏÉ½ÏÂÉ½ºÜ·½±ãÓÐÃâ·ÑµÄÍ£³µ³¡£¬ÖØµãÊÇÉÏÉ½£¬»¹¿ÉÒÔ°É³µ×ÓÃâ·ÑÍ£ÔÚ¾Æµê£¬ÏÂÉ½ÔÚÈ¡£¬·Ç³£·½±ã£¬±£°²ºÜÈÈÇé£¬¹¤×÷ÈËÔ±·þÎñµ½Î»£¬Ôç²ÍÎ¶µÀºÃ£¬¾Æµê³´µÄ²ËÒ²·Ç³£°ô£¬¼Û¸ñ»¹¿ÉÒÔ£¬¶¨º¬ÎÂÈªÆ±µÄ·¿¼äºÜ»®Ëã£¬×ÜÖ®·Ç³£ºÃ£¬ÉÏÉ½Ö®Ç°µÄ¼«¼ÑÂä½ÅÐÝÏ¢µã£¬Âþ²½ÔÚ¾ÆµêÍâÃæ£¬¾ÍÊÇÈªË®ºÓÁ÷·ç¾°£¬ÎÒÃÇÉÏÉ½Ç°×¡ÁËÒ»Íí£¬ÏÂÉ½ÓÖ×¡ÁËÒ»Íí£¬»¹ÓÐµãÐ¡ÁôÁµ£¬·Ç³£°ô
1	µ±Äê×îÎª³öÃûµÄÎÂÈªÖ®Ò»£¬ÏÖÔÚÒ²Í¦ÊÜ»¶Ó­µÄ¡£¾ÍÊÇÉè¼ÆÏà¶ÔÓÐµã¾ÉµÄ£¬ÒÔÈÕÊ½ÎªÖ÷¡£ÈªË®ÊÇÌìÈ»µÄ£¬ÎÂÈª³ØÒ²ÓÐºÜ¶àÖÖ¡£ÅÝµÄÊ±ºò×¢Òâ±ðÌ«¾ÃÁËà¸
1	ÖµµÃµ½´ËÒ»ÓÎ£¬»¹ÅÝÁË½Å£¬²»´í²»´í
1	ÈÈº£ÊÇ¹úÄÚÎ¨Ò»µÄ98¡æµØÈÈÎÂÈª??£¬µ½ÌÚ³åÅÝÎÂÈªµÄµØ·½¸ü¶à£¬µ«ÊÇÈç¹û´í¹ýÈÈº££¬ÄÇ¾ÍÊÇ´í¹ýÁËÔ­Ö­Ô­Î¶µÄÎÂÈª£¬É½´¨Ö®ÃÀ£¬×ÔÈ»µÄÉñÆæ£¬ÖµµÃÒ»¿´£¬×îºÃ²½ÐÐ£¬ÀÂ³µ»á´í¹ýºÃ¶àÎÂÈª¾°µã¡£
1	ÓùÎÂÈªÕæÐÄÍÆ¼ö¡« ÎÒÃÇ4µã¶àÈë×¡£¬¾Æµê¹¤×÷ÈËÔ±°ïÎÒÃÇµÇ¼Ç£¬À­ÐÐÀî£¬·¿¼ä¸÷¶«Î÷¶¼ºÜÆëÈ«£¬Ï´Ôè·¿»¹ÓÐ¸öÐ¡µÊ×Ó£¬Ò»¿´¾ÍÖªµÀÊÇ¸øº¢×ÓÓÃ£¬ÕâµãÕæµÄºÜÌùÐÄ£¬»¹ÔùËÍ²Èµ¥³µ£¬ºÍ·ÅÑÌ»¨µÄÆ±£¬µ±ÌìÈ¥ÅÝÎÂÈªÕæµÄºÃ¶àÈË£¬ºÜ¶àÉ¢¿ÍµÄ£¬ÅÝÍêÎÂÈªÉ¢¿ÍºÍ×¡»§·Ö¿ªÅÅ¶ÓÍËÅÆ£¬ÕâµãÏëµÄºÜÖÜµ½£¬Ãí»áÀïºÜ¶à³ÔµÄ£¬º¢×ÓÍæµÄÒ²ºÜ¶à£¬ÕæµÄºÜÈÈÄÖ£¬ºÜºÃÍæ£¬ºÜÓÐÆø·Õ£¬¾ÍÊÇÌ«¶àÈËÁË£¬ÅÅ¶ÓÒªÅÅºÜ¾Ã£¬¹äÍêÃí»áÁìÑÌ»¨£¬·ÅÑÌ»¨£¬ÔÚÕâÀïÕæµÄºÜºÃÍæ£¬µÚ¶þÌìË¯ÐÑ³ÔÍ…
1	ºÜºÃµÄ¾Æµê£¬·þÎñÔ±Ì¬¶ÈºÜºÃ£¬·¿¼äÀïÃæºÜÐÂ£¬ÓÐÃâ·ÑË®¹û£¬ãåÔ¡Â¶Ï´·¢Ë®¶¼ÊÇÈÕ±¾»õ£¬Ò»°ã¾ÆµêÉá²»µÃÏÂÕâ¸öÑª±¾µÄ£¬ÔÞ£¡¾ÍÊÇÎÂÈª»¹ÒªÁíÍâÊÕ·Ñ£¬Èç°üº¬ÔÚ·¿·ÑÀï¾ÍÊæ·þÁË¡£Ôç·¹×ÔÖú²ÍºÜºÃ£¬Îç²ÍºÍÍí²Í×ÔÖú²Í¶¼ÒªÔÚÎÂÈªÄÇÀï³Ô¡£¾ÆµêÕ¼µØ´ó£¬Ö»ÊÇºÜ¶àµØ·½»¹Ã»¿ª·¢£¬ÍæµÄµØ·½²»¶à£¬¿ª·¢ºÃºó»áÔÙÈ¥µÄ
1	70-75·Ö£¬×ÔÖú²ÍÌ«²î¡£Ã«½í²»·½±ãÈ¡
1	ÀÏ»»Ë®£¬µÈºÃ¾Ã£¬×ÜµÄ»·¾³»¹²»´í
1	³é¿Õ´øº¢×Óµ½½­ÄþÍæÒ»ÏÂ£¬ÅöÇÉÀ­Ð¡µÄÑ§ÉúÔÚ¾Æµê¾Ù°ì±ÏÒµµäÀñ¡£¾Æµê±³É½Ãæºþ£¬ÒÅº¶µÄÊÇºÃ¶àÉèÊ©»¹ÔÚ½¨ÉèÖÐ£¬±ÈÈçöùÓã£¬ÍÞÍÞÓã¹Ý£¬Ë®ÉÏ¸ß¶û·ò¡­¡­Õâ´ÎÀ´ºþË®±»³é¸ÉÁË¡£»¹ÓÐ¼¸Ö»¿ÉÁ¯µÄºÚÌì¶ìÔÚÆ®×Å¡£¾Æµê·¿¼äµÄ´ó´²ÊÇºÜ´óµÎ£¬Ôç²ÍÍ¦Ò»°ã£¬È¥ÅÝÎÂÈªµÄ»°×¡µê¿ÍÈË90Ò»¸öÈË£¬ÏÂÎç1µãµ½Ò¹¼ä10:30¿ª·Å¡£·þÎñÈËÔ±¶¼ºÜÈÈÇé£¬ÓÐÊ±¼ä»áÔÙÀ´µÎ
1	ÎÂÈª¾ÆµêÉèÊ©ÆëÈ«£¬ÎÂÈªÌåÑé¸Ð¾õÒ²ºÜ²»´í£¬Èç¹ûÎÂÈªµÄÊ±¼ä»¹¿ÉÒÔÔÙÑÓ³¤Ò»Ð©»á¸üºÃ£¬·þÎñÈËÔ±ºÜÈÈÇé²»´íµÄÌåÑé¡­¡­
1	·Ç³£Ï²»¶ÕâÀïµÄ¾°É«ºÍ¶ÀÌØµÄ¾°¹Û£¡Òò»ðÉ½»î¶¯¶øÔÚÌÚ³å¾³ÄÚÐÎ³ÉµÄÆûÈª¡¢ÎÂÈªÈºÔ¼ÓÐ 80 ¶à´¦£¬ÎÂÈªµÄË®ÎÂ¸ß´ï90 ¡æÒÔÉÏ¡£ÕâÐ©ÆûÈª¡¢ÎÂÈª¿ÉÒÔÖÎÁÆ·çÊªÐÔ¹Ø½ÚÑ×¡¢Ñü¼¡ÀÍËð¡¢×ø¹ÇÉñ¾­Í´µÈ²¡Ö¢¡£ÕâÀïÓÐÖÚ¶àÆæÒìµÄ¾°¹Û£¬×îÓÐÌØÉ«µÄÊÇ´óÐ¡¹ö¹ø¡£´ó¹ö¹øÊÇÒ»¸öÖ±¾¶Îª3Ã×¶àµÄÅèÐÎ·ÐË®³Ø£¬ÉîÔ¼1.5Ã×£¬ÖÕÄêÃ°×Å97¡æµÄ·ÐË®£¬ÏìÉùÕð¶ú¡¢ÕôÆû³åÌì¡£ÓÎ¿Íµ½ÈÈº££¬Ö»ÒªÔÚµØÏÂÍÚÒ»¸öÐ¡¿Ó£¬°ÑÊ¢ÓÐ´óÃ×ºÍ²ËÊ³µÄ·¹ºÐÖÃÓÚ¿ÓÖÐ£¬²»µ½°ëÐ¡Ê±·¹²Ë¾ÍÊìÁË¡£µ±µØ…
1	ÈÕÊ½·ç¸ñµÄ½¨Öþ£¬·þ×°Ò²ÊÇºÍ·þ£¬Ð¡ÅóÓÑÒ²ÓÐÐ¡ºÅµÄ£¬ÌØ±ð¿É°®£¡µ½´¦¶¼ÓÐºÈµÄ£¬Ò»Â¥ÏÂÃæ»¹ÓÐÃâ·ÑµÄË®¹û¸âµãÖ®ÀàµÄ¶«Î÷£¬Ë®Ò²ºÜ¸É¾»£¡
1	5·Ö¡£ÎÂÈªË®ºÜºÃ¡£¾°É«ÓÅÃÀ¡£´ó¹ö¹øÒ²²»´í¡£
1	ËÄÈËÍ¬ÐÐ£¬ÍÅ¹ºµÄ£¬È¡Æ±Ò²ºÜ·½±ãÎÂÈªÀï³Ø×Ó»¹ÊÇ±È½Ï¶à£¬»·¾³»¹²»´í£¬²»¹ý¾ÍÊÇÈË±È½Ï¶à£¬ÍÆ¼öº¹Õô·¿£¬×øÒ»»á³ö³öº¹£¬ºÜÊæ·þ£¬Ö÷Òª»¹ÊÇÅ¯ºÍ£¬±Ï¾¹0¶ÈµÄÌì£¬»¹ÊÇÓÐÐ©ÀäµÄ£¬¸ÉµÄÔ¡ÅÝÌæ»»µÄÆµÂÊÐèÒª¸ú½ø£¬ÅÝ³Ø×Ó³öÀ´»¹ÊÇÀäµÄ¡­Â¥ÉÏÐÝÏ¢Çø»¹ÊÇ±È½Ï¶àµÄ¡­×ÜÌå£¬ºÜ²»´íµÄÒ»´ÎÌåÑé£¡
1	¾ÆµêÀëÊÐÇø20¶à¹«Àï£¬¶É¼ÙÊ½¾Æµê£¬»·¾³ÓÅÃÀ£¬ÓÐÉ½ÓÐË®£¬ÓÐº¢×ÓÓÎÀÖ³¡£¬Ôç²Í·áÊ¢ÎÂÈªÒ²ºÜ°ô¡£ÎÒ´øÈýÎ»ÀÏÈËÈ¥µÄ£¬Ç°Ì¨¾­ÀíÈÈÇé½Ó´ý£¬ÌáÇ°°²ÅÅ·¿¼ä²¢°ÑÎÒÃÇËÍµ½·¿¼ä£¬½éÉÜÉèÊ©Éè±¸£¬·þÎñÈËÔ±ËÍ²èË®¡¢Ë®¹û¡£²ÍÒû²¿¿×¾­ÀíÖªµÀÓÐÀÏÈË¹ýÉúÈÕËÍÎÒÃÇ³¤ÊÙÃæºÍÑô¹âÉ³Ì²ÃÀÊ³£¬Ôç²Í°ïÀÏÈË¶ËÖàÈ¡²Ë£¬ÎÒÃÇ¸Ð¾õºÜÎÂÜ°£¬ÏÂ´Î»¹µ½×ÏÇåºþÎÂÈª¶È¼Ù´å¾Æµê¡£
1	·Ç³£ÊÊºÏ¶È¼ÙÐÝÏÐ
1	º¢×ÓÍæµÃºÜ¿ªÐÄ£¬ÒòÎªÊÇÂÃÓÎÍú¼¾£¬ÈËºÜ¶à£¬×ÜÌå¸Ð¾õ²»´í£¡
1	ÎÂÈªºÜ²»´í£¬ÓãÁÆº¢×ÓºÜÏ²»¶£¬³ÔµÄºÈµÄÏû·Ñ¼Û¸ñ»¹ËãºÏÀí¡£
1	·¿¼äÖ±½ÓÉý¼¶ÁË£¬ºÜ°ô£¬ÐùÔ¯Â¥ÔÚ°ëÉ½£¬ÍÆ´°¼´¿É¼ûÇàÉ½£¬ÀëÎÂÈªÒ²ºÜ½ü£¬ÓÐ°à³µ½ÓËÍ£¬¿ÕÆøÒ²ºÜºÃ£¬ÏÂ´ÎÀ´»¹×¡ÕâÀï£¡
1	È¡Æ±ºÜ·½±ã£¬¾ÍÊÇÈËÍ¦¶àµÄ£¬ÒªÔçµãÈ¥Å¶
1	»·¾³ÓÄÑÅ£¬ÎÀÉú²»´í£¬´²´ó´óµÄ£¬·þÎñÔ±ÀîÃZ·Ç³£ÈÈÇé£¬ÓÐ»ú»áÏÂ´ÎÔÙÀ´
1	µÚÒ»´Î´ø±¦±¦À´£¬×ÜÌåÌåÑé¶¼ºÜºÃ¡£×¡µÄË®¾°·¿£¬·¿¼äÎÀÉúÉèÊ©¡¢Ôç²Í¡¢¿ÖÁú¹ÈÎÂÈª±¦±¦Ëµ±ÈÈÕ±¾¶«¾©µÄ´ó½­»§×öµÃºÃ¡£µ«ÊÇÓ¾ÒÂºÍÊÖ»ú·ÀË®´ü»¹ÊÇÒª×Ô´ø£¬ÉÌµêÂò¼ÛÎ»ÔÚÄÐÊ¿200Å®Ê¿350×óÓÒ£¬ÉÌµêµÄÓªÔË²¿ÀîÑ©Ï¼·þÎñºÜÈÈÇé£¬ÍòÊ¥½Ú»î¶¯»¹ÔÒÁË½ðµ°¡£ÏÂ´ÎÓ¦¸Ã»¹»áÔÙÀ´µÄ¡£
1	¾Æµê·þÎñ²»´í ·¿¼äºÜ´ó ¸ÉÊª·ÖÀë ÌáÇ°Ò»¸öÀñ°Ý¶¨ÀÏÂ¥·¿¼ä¶¼¶©ÂúÁË ¶¨ÁËÐÂÂ¥µÄ·¿¼ä ËäÈ»¹óÒ»µãµ«ÊÇ¸üÐÂ¸üºÃ ÄÐÅóÓÑ¾õµÃºÜ²»´í ºþ·ç¾°ºÜºÃ ¾ÍÊÇºÜ¶àÉèÊ©»¹Ã»½¨³É Ã»ÓÐ½¡Éí·¿ ÎÂÈªÊýÁ¿Í¦¶àµ«ÊÇ¶¼²î²»¶à ÒÔÇ°±ðµÄµØ·½ÅÝµÄÅ£ÄÌ ºì¾ÆÔ¡Õâ±ß¶¼Ã»ÓÐ »ù±¾¶¼ÊÇÒ»ÑùµÄ»»¸öÃû×Ö
1	µÚÒ»´ÎÅÝÎÂÈª¾õµÃÀïÃæ¶¼ºÜ¸ß´óÉÏ£¬»·¾³ÓÅÑÅ£¬Å®ÌÀµÄ·þÎñÔ±Ò¶Ã·£¬³ÂÀö·þÎñ·Ç³£ÌùÐÄ£¬ÈÈÇé£¬½ñºó»¹»áÔÙÈ¥µÄ
1	·Ç³£²»´í Ã¿Äê´º½ÚÀ´ÈýÑÇ¶¼ÒªÈ¥ÅÝÅÝÄÏÌïÎÂÈª ¸É¾» ¸÷ÖÖÌÀ³Ø Ã¿´Î¶¼ÒªÅÝÉÏÒ»Ìì ·Ç³£Êæ·þ ¶ÔÉíÌåÒ²·Ç³£ÓÐºÃ´¦
1	ÖµµÃ¶à´ÎÈ¥£¡¸öÈË¸Ð¾õ»¹ÊÇºÜ²»´íµÄ£¡Ê±¼ä³äÔ£¿ÉÒÔ¶àÅÝ£¡
1	³ýÁË¹ó£¬Ã»Ã«²¡¡£×¡µê²»º¬ÎÂÈªÃÅÆ±£¬²»¹ýÀëÎÂÈªºÜ½ü£¬×ß¹ýÈ¥Ò»Á½·ÖÖÓ¾Í¿ÉÒÔÁË¡£½¨ÒéÊ±¼ä¿íÔ£Æ½Ê±À´£¬¿ÉÒÔ±ãÒËÒ»Ð©£¬ÖÜÄ©ÈËºÜ¶à£¬¼ÓÖ®Äêµ×ºÜ¶à¹«Ë¾¿ªÄê»á£¬¿Í·¿½ôÕÅ£¬¹ó¾Í×ÔÈ»¶øÈ»ÁË¡£
1	ÓÐ¶þ¼ä·¿¼ä£¬¿ÍØ»¹ÓÐ´²£¬³¬´ó£¬²»Ö»×¡ËÄ¸ö¡£¡£¡£¿ÉÒÔ×¡¶þ¼ÒÈË»òÈý´úÍ¬ÌÃ¡£¡£
1	³¡µØ²»´ó£¬·þÎñ¿ÉÒÔ£¬È¡Æ±·½±ã
1	·Ç³£ÖµµÃÈ¥µÄµØ·½£¬Ò»¶¨ÒªÈ¥ÅÜÈÈº£µÄÎÂÈª??
1	ÖµµÄÒ»È¥£¬ÕæÊÇÉñÆæµÄ´ó×ÔÈ»£¬ÀäÈÈÏàÁÚ
1	ÌÚ³å»ðÉ½£¬µ½´¦¶¼ÊÇ£¬¾ÝËµÓÐ99×ù¡£´ó¿ÕÉ½¿ÉÒÔÈÈÆøÇò¿´£¬Ö±½ÓÈ¥±ßÉÏµÄÐ¡¿ÕÉ½£¬»º»ºµÄÌ¨½××ßµÄÊæ·þ£¬»·ÈÆÉ½¶¥µÄ»ðÉ½¿Ú×ßÁËÒ»È¦£¬»ðÉ½¿ÚÄÚ²¿³¤ÂúÁËÊ÷Ä¾¡£
1	ºÍ¹ëÃÛÁ½¸öÈËÖÜÁùÔçÔç¾ÍÈ¥ÁËÈË²»Ëã¶à£¬»¹ÊÇºÜ²»´íµÄÖµµÃÒ»È¥Å¶?¡â?
1	¾ÆµêµÄÎÂÈªºÜ²»´í£¬·¿¼ä×°ÐÞÓÐµãÀÏÁËàÞ£¬ÎÒÃÇ×¡µÄ·¿ÐÍÏ´ÊÖ¼äºÍ·¿¼äÊÇÍ¨µÄ£¬Ì«³±ÊªÀ²
1	Ôç²Í¸Ð¾õ²»´íµÄ£¬Æ·ÖÖ²»ÊÇ·Ç³£¶à£¬¿ÚÎ¶²»´í£¬ÎÒÃÇ×¡µÄÉ½Ë®¾°¹Û±ðÊûÊÇ¿ÉÒÔ¼Ó´²µÄ£¬¿ÉÒÔ¼ÓÔÚ¿ÍÌü£¬±ðÊûÃÅ¿ÚÓÐ×Ô¼ºµÄÍ£³µÎ»£¬µ«ÊÇÓÐÐ©ÏÁÕ­
1	ÕâÀïµÄÎÂÈª·Ç³£ÈÈ£¬ÒòÎªÕâÀïÓÐ»ðÉ½£¬À´ÕâÀïÏ´ÎÂÈª·Ç³£Êæ·þ¡£ºÃ¡£
1	»¹²»´í£¡Ð¡º¢×ÓÔÚÀäË®³ØÍæµÄ²»ÒàÀÖºõ£¡²»¿ÏÀë¿ª£¡
1	¾°É«Ò»°ã£¬¼Û¸ñÓÐµã¹óÁË¡£
1	´¿Íæ£¬½ÚÊ¡Ê±¼ä£¬¶øÇÒµ¼ÓÎºÍË¾»úÊ¦¸µÌ¬¶ÈÌØ±ðºÃ£¬¿¿Æ×»¹±ãÒË£¬ºÜÓä¿ì
1	ºÜÖµµÃÀ´Íæ£¬Ç°Ì¨ÈÈÐÄ£¬¶ùÍ¯ÀÖÔ°µÄÎººÍÆ½£¬ÁøÁÕ£¬ÎâÕ×ÀûÒ²ÊÇÌØ±ðÓÐÄÍÐÄ£¬Î¢Ð¦´ý¿Í£¬ÈÃÎÒÃÇÈë×¡¸ü¿ªÐÄ£¡
1	·Ç³£ºÃ£¬ÅÝµÄºÜÊæ·þ£¡¹þ¹þ¹þ¹þ
1	ºÜºÃÍæ£¬ºÜºÃ³Ô£¬ºÜÊæ·þ¡£ Á½ÈÕÒ»Ò¹µÄÂÃ³Ì·Ç³£¡£ Ð¡º¢´óÈË¶¼¿ªÐÄ¡£
1	ÐÇÆÚÁùÈ¥µÄÈËÁ÷Á¿»¹ÊÇÂù¶àµÄ£¬ÀïÃæµÄÎÂÈª×ÜÀàÂù¶àµÄ¡£
1	ÎÂÈª³Ø×ÓÖÖÀàºÜ¶à£¬ÎÂ¶ÈÊÊÖÐ£¬ÄÚ²¿ÉèÊ©ÍêÉÆ£¬Éè¼ÆºÜÈËÐÔ»¯¡£Î¨Ò»²»×ãµÄ¾ÍÊÇÔ¡½íÃ»µØ·½·Å¡£×îºóÇ¿ÁÒÍÆ¼ö¶¬ÌìÅÝÔè£¬ºÜÊæ·þ
1	È¡Æ±·½±ã£¬±ÈÆäËûµØ·½±ãÒË²»ÉÙ¡£È¥ÄÄ¶ùµÄ¼Û¸ñ²»Í£ÔÚ±ä£¬½¨Òé¸÷Î»·ÇÖÜÄ©Ê±Ô¤¶©¡£ÎÂÈª±ÈÔ¤ÆÚµÄÒªºÃ£¬·þÎñ±ÈÍøÉÏ´«ÑÔºÃ£¬¿ÉÄÜÆÚÍûÃ»ÄÇÃ´´ó£¬Öµ»ØÆ±¼Û£¬¸ÐÐ»È¥ÄÄ¶ù
1	ºÜ²»´í£¬¼Û¸ñÊµ»Ý£¬ÓÐºÜ¶à³ØÑ¡Ôñ£¬ÏÂ´ÎÓÐ»ú»áÔÙÈ¥
1	»¹ËãÖµµÃÈ¥£¬²»Ëã´ó£¬µ«ÊÇÒ»¼ÒÈËÅÝÅÝÒ²»¹ºÃÀ²¡£
1	·Ç³£ºÃ£¬»·¾³ºÜºÃ£¬ºÜÂúÒâ
1	¿ÖÁú¹ÈÎÂÈªÊÇÂ¶ÌìÎÂÈª£¬Õ¾ÔÚÎÂÈªÇøÀï¾Í¸Ðµ½ÂúÄ¿¶¼³äÓ¯×ÅÂÌÉ«£¬¼¸ºõÃ¿Ò»¸öÅÝ³Ø¶¼±»ÃØÃÜµÄÊ÷´ÔËù°üÎ§£¬Ö»ÁôÏÂÒ»Ð¡²¿·Ö×÷Îª³öÈë¿Ú¡£µØÉÏµÄ¶ìÂÑÊ¯ºÍÖñ¸ÍÒýË®£¬ÔöÌíÁË¼¸·ÖºÍ·çÎÂÈªµÄÎ¶µÀ¡£»ðÉ½Ö÷ÌâÎÄ»¯Ê¯ÕâÀïµÄÌØÉ«£¬Ô°ÄÚºÜ¶àÇ½±ÚºÍ×ßµÀ¶¼ÆÌÉèÁË»ðÉ½Ê¯£¬¶¬ÌìµÄÊ±ºò»á¸øÂ·ÉÏµÄ»ðÉ½Ê¯¼ÓÈÈ£¬ÕâÑùÓÎ¿Í×ßÉÏÈ¥Ò²ÊÇÅ¯ºæºæµÄ¡£
1	ºÜ¿ìºÜ·½±ã Ö±½ÓË¢¶þÎ¬Âë¾Í½øÈ¥ÁË ¿Í·þÌ¬¶ÈÒ²ºÃ ÎÂÈª·þÎñ²»´í ¾ÍÊÇÖÜÄ©ÈËÓÐµã¶à
1	ºÜºÃ£¡»·¾³ºÃ£¬¼Û¸ñ±ãÒË
1	»·¾³Ê®·Ö°ô£¬Ê³ÎïÒ»¼¶°ô
1	´óÄê³õ6ÓÎÍæÈÈº£¾°Çø£¬¾°É«¶ÀÌØ¡£ÈË²»¶à£¬Ã»ÓÐÅÝÎÂÈª¡£
1	·þÎñºÜ²»´í£¬·þÎñÔ±³Â»ª·¼ºÜÈÈÇé
1	¹ºÆ±ºÜ·½±ã£¬ÂÃÓÎÍú¼¾ÈË±È½Ï¶à£¬ÎÂÈªË®ÓÐµã»ì£¬½¨Òé¾¡Á¿ÔçµãÈ¥£¬»òÐíË®¸É¾»µã¡£ÓÎÓ¾³Ø³¬ÔÞ£¬Ë®ÎÂÊÊºÏÐ¡º¢Íæ¡£ÉÌÎñ²Í´¿´âÃ»·¨³Ô£¬½¨Òé´øµã³ÔµÄ¡£
1	ÎÂÈª¾ÍÔÚ¾Æµê±ßÉÏ ¿ÕÆø»·¾³ÌØ±ðÉÙ ÕýºÃÏÂÓê¼¾ ÅÝÎÂÈªµÄÈË±È½ÏÉÙ ÍíÉÏ±ðÓÐÒ»·¬·çÎ¶ ÎÂ¶ÈÊÊºÏ ·þÎñ²»´í ¹¤×÷ÈËÔ±¸ºÔð ²»Ê±µÄ³ÅÉ¡
1	ºÜºÃÍæ£¬´ó¼ÒºÜ¿ªÐÄ£¬ÕæµÄ·½±ã£¬Ë¢Ò»ÏÂ¾Í½øÈ¥ÁË£¡
1	È¡Æ±·½±ã£¬´ó¼ÒÍæµÄºÜ¿ªÐÄ
1	ÌØ±ðºÃ£¬ÍæµÃÌØ±ð¿ªÐÄ£¬¾ÍÊÇµ½ÁËÏÂÎçÈËºÜ¶à£¬Ë®¶¼±ä»ëÁË£¬
1	·Ç³£ºÃ£¬ÎÂÈªºÜÊæ·þ£¬·þÎñ·Ç³£·Ç³£ºÃ£¡»¹»áÔÙÈ¥
1	Ôç²ÍÖÐÊ½µÄ£¬ÖÊÁ¿²»´í£¬Î¶µÀµãÔÞ¡£·¿¼ä¹»´ó£¬Ã»ÓÐÒìÎ¶¡£ÀëÎÂÈªµÄÎ»ÖÃ»¹ÓÐ150Ã×£¬ÎÂÈªÀï»ù±¾Ã»ÓÐÊ²Ã´·þÎñ£¬ÈËÌØ±ð¶à¡£
1	ºÜ²»´íµÄÌåÑé
1	ÂòµÄ¾°ÇøµçÆ¿³µÆ±£¬¾ÍÊÇÎªÁËÒª¸ÏÉÏ×øÈÈÆøÇòµÄÊ±¼ä£¬²»´í
1	ºÜ°ôµÄÒ»´ÎÎÂÈªÖ®ÂÃ£¬ÕæµÄ²»´í²»´í
1	heng·½±ã£¬Ô¼ºÃµØµãËÍÆ±¹ýÀ´£¬Ò²²»µ¢ÎóÐÐ³Ì
1	·Ç³£±ãÒËÅ¶£¬È¡Æ±ËÙ¶È·Ç³£¿ì¡£
1	·ÎÑ×³öÐÐ£¬¼ÒÀïÁ½¸ö¸ãÒ½µÄ£¬´øÁËÈ«Ì×Ïû¶¾·À»¤ÓÃÆ·£¬¹Ô¹ÔÔÚ·¿¼ä´ýÁËÒ»Ìì¡«¾ÆµêËÄ´¦Ïû¶¾£¬ËäÈ»ÂíÏ·¶¯ÎïÔ°»¹ÓÐÆäËû»î¶¯¶¼È¡ÏûÁË£¬µ«ÊÇÎÒºÜ°²ÐÄ?Ï£ÍûËÄÎåÔÂ»¹ÄÜÀ´Ò»´Î¡«ÃÖ²¹ÒÅº¶
1	ºÜ²»´í£¬ÀàËÆÈÕ±¾·ç¸ñ£¬·þÎñºÜºÃ£¬¸÷ÖÖ²èË®Ãâ·ÑºÈ£¬ÐÝÏ¢ÊÒÃâ·Ñ³Ô¶«Î÷¡£ÏÂ´Î»¹»áÈ¥¡£¸÷ÖÖÎÂÈª»¹Í¦¸É¾»¡£
1	ÔÚÆäËûµØ·½¿´²»µ½µÄµØÃ²£¬ºÜ×³¹Û£¬µ¨×Ó´ó£¬ÌåÁ¦ºÃµÄÈË»¹¿ÉÒÔÏÂµ½µ×È¥¡£ÒòÎªÖÜÎ§¿íÀ«Æ½Ì¹£¬ÅÔ±ßÓÐÈÈÆøÇòºÍ»¬Ïè»úµÈÏîÄ¿¿ÉÒÔ×ÔÐÐ²Î¼Ó¡£
1	ºÜ·½±ã£¬Ò²ºÜ±ãÒË£¡Âô¼Ò½âÊÍÏêÏ¸ÖÜµ½£¡Íí²ÍÒ²ºÜ·á¸»£¬¶øÇÒÃÀÎ¶£¡·þÎñÈËÔ±Ò²ºÜÈÈÇéÖÜµ½£¡ÏÂ´Î»¹¼ÌÐø¹ºÂò£¡
1	³¬¼¶ÔÞ£¬Ö»¿ÉÏ§Ê±¼äÌ«¸Ò£¬²ÅÅÝÁËÒ»¸öÐ¡Ê±¡£
1	ÔÚÕâÀïÓÐÒ»¸ö´ó¹ö¹ø¡£ËüÓÐÒ»¿ÚÖ±¾¶Ô¼Á½Ã×µÄÎÂÈª³Ø×ÓÀïÃæÃ°×Å·ÐÌÚµÄË®£¬¾ÍÏñÆ½Ê±Öó¿ªµÄË®£¬¶øÇÒÕâÀïµÄµ±µØÈËÓÃËüÀ´ÌÌ¼¦µ°¡¢Öó»¨Éú¡£
1	Ôç²Í²»´í£¬Æ·ÖÖ±È½Ï·á¸»£¬¾ÆµêÉèÊ©¶ÔµÄÆðÎåÐÇ¼¶£¬¾ÍÊÇÏÂÓêÌìÈ¥µÄ£¬ÍâÃæÌ«ÀäÁË£¬Ã»ÔõÍæ£¬ÎÂÈªÊÒÍâÒ²Ì«ÀäÁË¡£
1	¾°µãºÜºÃ£¬ºÜÌØ±ð£¬¾ÍÊÇÈÃÓÎ¿Í¶à×ßÂ·£¡
1	ÖÜ±ß»·¾³²»´í£¬·þÎñÒ²¿ÉÒÔµÄ¡£
1	È¡Æ±ºÜ·½±ã£¬Æ¾¶©µ¥ºÅ¾ÍÖ±½Ó½øÁË£¬·½±ã
1	ÊÒÍâµÄ ¹ýÄêÈ¥µÄ ºÃÀä ÈË¶àµÄÏñÏÂ½È×Ó ¶©Æ±ºÃ·½±ã È¥ÄÄ¶ùµÄ·þÎñºÜºÃ ·Ö¿ª¶©ÁË4·Ý °ïÎÒ°óµ½Ò»ÕÅºÅÉÏ È¥Ç°Ì¨±¨¸öÊÖ»úºÅ¾ÍÄÜÄÃÆ±»»ÊÖÅÆ
1	ÕûÌå¶¼ºÜ²»´í£¬ÉèÊ©Éè±¸£¬ÎÂÈªÒ²ºÜ°ô¡£ºÃËÀ²»ËÀ¸ÏÉÏÒÌÂè¾ýÀ´´®ÃÅ¡£¡£ËùÒÔÃ»ÄÜËÀÃüÅÝ¡­¡­ËùÓÐ¶¼ºÜ°ô£¬¾ÍÊÇÀïÃæµÄÊ³Îï¼Û¸ñ¹óµÄÀëÆ×»¹²»ºÃ³Ô¡£½¨ÒéÒ»¶¨Òª×Ô´øÐ©ÁãÊ³£¡£¡
1	²»´í£¬Ö»±ÈµÏÊ¿Äá²îÒ»µã£¬µ«Ò²ºÜ²»´íÁË¡£·þÎñÌ¬¶ÈºÜºÃ¡£»¨³µÑ²ÓÎ»î¶¯ºÜ°ôº¢×ÓÏ²»¶µÄ²»ÐÐ¡£ÖÜ±ßÒ²²»´í¡£ÂòµÄÁªÆ±¡£»¹ÓÐ¿ÖÁú¹ÈÎÂÈª¡£ÌáÇ°¶¨ÓÅ»ÝºÃ¶à¡£¹ýÄêÕâ¸ö¼ÒºÜÊµ»ÝÁË¡£ÂúÒâ¶ÈºÜ¸ßÁË£¡ÖÜ±ßÅäÌ×Ò²ºÜ°ô¡£³ÔµÃ¶à£¡
1	ÎÀÉúºÜºÃ£¬²»ÔÚÉ½ÉÏ×¡×¡ÕâÀïÊÇ²»´íµÄ£¬ÉÙ×ø³µ£¬»¹¿ÉÒÔÑ¡ÔñÅÝÏÂÎÂÈª£¬ÅÀÒ»ÏÂÎçÉ½ÅÜ¸öÎÂÈª»¹ÊÇÃÀÃÀµÄ£¬ÎÂÈª½¨ÒéÔçÈ¥£¬ÍíÉÏÈË¶à£¬Î¨Ò»Ò»µã¸Ã¸Ä½øµÄÊÇÃ»ÓÐµ½É½ÏÂ»»³Ëµã½ÓÕ¾µÄ³µ£¬¿ÉÄÜÒ²ÊÇ¾°Çø¹ÜÖÆ£¬Èç¹ûÓÐµÄ»°£¬¾Æµê·þÎñ¾ÍËãÉÏ³ÉÁË£¬Ó¦¸ÃÓÐ¡£
1	ºÍÏÖ³¡ÂòÆ±Ò»Ñù£¬ºÜºÃ
1	Ò»¸öÎÂÈªµÄ¾Û¼¯µØ£¬Àï±ßÐ¡ÎÂÈªºÜ¶à£¬ÉõÖÁ·â¶¥ÓÐ×¨ÃÅÓÃÀ´¸øÓÎ¿ÍÖó¼¦µ°µÄÎÂÈª£¬ÎÂÈª¼¦µ°¿ÉÒÔÈ¥³¢Ò»ÏÂ¡£
1	ÎÂÈª×ÜµÄÀ´Ëµ»¹ÊÇ¿ÉÒÔµÄ£¬¾ÍÊÇ³Ø×ÓÓÐµãÉÙ£¬¶øÇÒ×ÔÖú²ÍÓÐµã¼¦ÀßÁË£¬ÖÖÀàÉÙÒ²²»ºÃ³Ô¡£È¡ÃÅÆ±µÄÊ±ºòÓÐµã²¨ÕÛ£¬ÎÒÃ÷Ã÷ÅÄºÃÁË¿ÉÊÇÃ»ÓÐÊÕµ½ÑéÖ¤ÂëµÄ¶ÌÐÅ£¬È¡Æ±µÄÊ±ºò´°¿ÚËµ²éÑ¯²»µ½£¬ÎÒ´òµç»°¸øÉÌ¼ÒÓÖ´ò²»Í¨£¬Ö»ÄÜ´ò¸ø¿Í·þ£¬·´ÕýÀ´»ØÕÛÌÚÁËÎÒ°ë¸öÐ¡Ê±½ø²»È¥£¬°¥£¬²»¹ý¿Í·þÌ¬¶ÈºÜºÃ£¬Ò²Ñ¸ËÙ½â¾öÁËÎÊÌâ£¬Ï£Íû²»»áÓÐÏÂ´Î¡£¡£
1	ÈËÌ«¶à£¬ÈË¿ñ¶à£¬ÎÂÈªË®ºÜºÃ£¬³µÄÑÍ£¡£
1	»¹²»´í£¬¾ÍÊÇÌìÆøÈÈÅÝµÃÀÛ£¬£¬»¹ÊÇÁ¹¿ìÒ»µãÅÝºÃ
1	Ç××Ó·¿ºÜÔÞ£¬·¿¼äÒ²ºÜ¸É¾»£¬·þÎñÒ²ºÜºÃ£¬Ã¿Ìì¿ÉÒÔÓÐÁ½´Î´òÉ¨£¬ÎÂÈªºÜÊæ·þ£¬ÌØÒâÑ¡ÁË·Ç¸ß·å£¬ÈËÉÙ£¬Êæ·þ£¬Ð¡ÅóÓÑ¶¼²»ÉáµÄ»ØÀ´ÁË
1	ÀïÃæÎÂÈªºÜ¶àÑù£¬×îÏ²»¶Ð¡ÓãºÍÒ¬ÄÌ£¬ÆäËûÎÂÈªÒ²¸÷ÓÐÌØÉ«£¬»¹ÓÐÓ¾³ØÒ²Í¦ºÃµÄ£¬Õâ¸öÈ¡Æ±Ò²ºÜ¿ì£¬Ô¤¶¨ºóÁ¢Âí³öÆ±ÁË
1	¾Æµê»·¾³ÓÅÃÀ£¬½»Í¨ºÜ·½±ã£¬ÓÈÆäÊÊºÏ×Ô¼ÝÓÎ£¬³öÁË¸ßËÙ¾Íµ½ÁË£¬¾Æµê·þÎñÔ±ºÜÈÈÇé¡£¾Æµê¿ÉÒÔÖ±Í¨ÎÂÈªºÜ·½±ãÀë¿ÖÁúÔ°ºÜ½ü£¬ÏÂ´ÎÀ´»¹»áÑ¡ÔñÈë×¡
1	¾°É«ºÜ²»´í£¬»·¾³ÊæÊÊ£¬ÎÂÈª¶ÔÉíÌåºÃ¡£
1	ºÜÓÐÌØÉ«µÄÒ»¸öÎÂÈª¾Æµê¡­·þÎñÌ¬¶ÈºÜºÃ¡­¾ÆµêºÍÍíÉÏµÄÃí»á×ÔÖú²ÍºÜ¾ªÑÞ¡­ÅÝÎÂÈª¾ÍÒ»°ã¡­³Ø±È½ÏÉÙ¡­ÈË¶à¡­µ«ÊÇ×ÔÖúÍí²ÍºÜÓÐÆø·Õ¡­Ï²»¶¡­ÖµµÃÒ»È¥
1	ÖµµÃÒ»¿´£¬Öó¼¦µ°ºÜºÃ³Ô£¬£¬£¬£¬£¬
1	5£¬ºÜºÃÍæ£¡È¥ÁËºÜ¶à¸ö³Ø×Ó£¬±¾À´ÏëÈ¥ÅÝÃµ¹å³Ø£¬¿ÉÏ§Õâ¸ö¼¾½ÚÃ»ÓÐ£¬È»ºó¾ÍÅÝÁË¾«ÓÍµÄ£¬Ç×ÎÇÓãµÄÒ²ºÜºÃÍæ£¡
1	¾ÍÊÇÈËÓÐµã¶à£¬ÒÔÇ°ÈËÃ»ÓÐÕâÃ´¶à£¬»·¾³²»´í
1	ÍæµÄºÜÓä¿ì¡£¾ÍÊÇÕâ´ÎÀ´Ã»ÓÐÏ´Ò»´Î»ðÉ½Äà ºÍÌ«¿Õ²Ö ÏÂ´Î»¹»áÔÙÀ´ÎåÐÇºÃÆÀ¡£
1	¶«Î÷²»´í£¬Ö»²»¹ýµØ·½±È½ÏÆ«Ô¶¡£
1	ÓÐºÜ¶àÌÀ³Ø£¬»·ÓÅÑÅ£¬·Ç³£²»´í£¡
1	²»´í£¬³Ø×ÓºÜ¶à£¬¾ÍÊÇ¸ß·åÆÚÈË¶àË®»á²»Ì«¸É¾»£¬Ô¡½íÓÐÊ±¹©Ó¦²»×ã£¬ÁÜÔ¡Éè±¸ÅäÌ×Ò»°ã
1	»·¾³Í¦ºÃ
1	ÕæµÄÊÇÈÈº££¬_½øÃÅÏÈÊÇÒ»¸ö´óµÄÈÈÆøÌÚÌÚµÄ´óÆÙ²¼£¬ÈÈÆøÓ­Ãæ¶øÀ´£¬ÓÒ²àµã×ºÓÐ¸òó¡×ìÏòÉÏÅçË®£¬×ó²à»¹ÓÐÒ»¸ö´óÊ¨×ÓÍ·£¬Ë³Á÷¶øÏÂÒ»ÌõÈÈÁ÷Ö±ÍùÏòÏÂ£¬ÀïÃæÈªÑÛ·Ç³£¶à£¬»¹ÓÐÒ»¸ö´ó¹ö¹ø¡£
1	Í¦²»´íµÄ£¬»¹ÔÚ»³Ì¥¾®´òÁËÒ»±­Ë®»ØÀ´¡£
1	¶¬ÌìÅÝÎÂÈª»¹ÊÇºÜÊæ·þµÄ? ¾Æµê»·¾³ºÜºÃ£¬Ôç²ÍÒ²²»´í¡£
1	·¿¼ä°²ÅÅÌ«²»ºÏÀíÁË£¬Ç××Ó·¿¿¿×ÅÍ£³µ³¡£¬ÀÏÓÐÈËÍÏ³µ´ÓÃæÇ°¹ýÈ¥£¬ºÜ³³£¬Èç¹ûÄÜ°²ÅÅÔÚºþ±ß¾ÍºÃÁË£¬Ð¡º¢×ÓÄÜ¿´µ½ºþ±ß·ç¾°Ò²ÊÇÂù¿ªÐÄµÄ°É£¬Ê¨×ÓÐÇÀÖÔ°²»´í£¬·þÎñÔ±Ò²ºÜÌùÐÄ£¬ÎººÍÆ½£¬ÁøÁÕ£¬Áõä­£¬ÎâÕ×Àû¶¼ºÜ²»´í£¬º¢×ÓÍæµÄÍíÉÏÈË¼ÒÏÂ°àÁË»¹ÅÜÈ¥£¬ÔçÉÏÃ»ÓÐÉÏ°àÒ²È¥ÕÒËýÃÇÁË£¬?
1	ÎåÒ»¼ÙÆÚ×îºóÒ»ÌìÈ¥µÄ£¬ÈË²»¶à£¬»¹²»´í£¬º¢×ÓºÜÂúÒâ£¬µ«ÊÇ×÷ÎªÇ××ÓÖ÷ÌâµÄ¾Æµê£¬·¿¼äÀïËäÈ»ÓÐ¶ùÍ¯Ô¡ÅÛ£¬µ«ÊÇÃ»ÓÐ¶ùÍ¯ÓÃµÄÑÀ¾ßºÍ±­×Ó£¬Ò²Ã»ÓÐÐ¡µÊ×ÓÈÃº¢×Ó²È×ÅÏ´ÊÖ»òË¢ÑÀ¡£´ËÍâ£¬±¦±¦²ÅÒ»Ã×¸ß£¬µ«Ôç²Í£¬ÎÂÈª£¬×ÔÖú²Í¾ùÒªÊÕ·Ñ£¬¶øÇÒ³ÉÈË·ÑÓÃÈç¹ûÊÇ98£¬¶ùÍ¯Æ±¾ÍÊÕ88¡­¡­¾Í±ãÒËÊ®À´¿éÄÇÖÖ£¬ÄÑµÀ²»¸ÃÊÇ°ë¼ÛÂð£¿¶ùÍ¯ÊÕ·ÑÕâ¿é¸úÆäËû¾ÆµêÏà±È²»ËãÓÑºÃ£¬ÆäËû¶¼Í¦ºÃ¡£
1	ÔÚÇ°Ì¨ÅÔ±ßµÄÒ»¸ö·¿¼äÀïÈ¡Æ± Í¦·½±ãµÄ
1	·þÎñÕæµÄºÜºÃ£¬ÍíÉÏµÄÃí»áÊµÔÚÌ«³¬ÖµÁË£¬³ÔµÄ¶«Î÷³¬¼¶ºÃ£¬»¹ºÜÈÙÐÒ±»ÑûÇëÎªÌ«¹«·ÖÖíÈâµÄÖ÷½Ç£¬ÉÕÉúòº¶¼³ÔÁËÒ»´ò£¨¼éÐ¦£©£¬ÎÂÈªÒ²ºÜÊæ·þ£¬ÏÂÎçÅÝÁËÒ»´Î£¬ÔçÉÏÒ²ÅÝÁËÒ»´Î£¬ÖÐ¼äÅÝ¾ÃÁË»¹ÓÐ¸÷ÖÖ²èË®£¬»¹ÓÐ×¨ÃÅµÄÐÝÏ¢ÊÒ£¬ÅäÁËË®¹û£¬Ãæ°ü£¬¿§·È£¬Å£ÄÌºÍÄÌ²è£¬ÅÝÒ»»á£¬³ÔÒ»»á£¬ÓÖÄÜÔÙÅÝÒ»»áÉíÐÄ·ÅËÉ¡£ ¿ÉÏ§ÍíÉÏµÄÑÌ»¨Ã»ÓÐ·Å£¬È»ºó×ÔÐÐ³µÒ²Ã»Æï£¬Ç§É«ºúÍ¬ktvÒ²Ã»ÓÐÓÃ£¬ÒòÎª°ü·¿ÒªÁíÍâ¸øÇ®µÄ£¬²»È»¾ÍµÈÓÚ×øÔÚ´óÌÃÌý¸è£¬ÕâÊÇÎ¨Ò»µÄÃÀÖÐ²»×ã¡…
1	³¬¼¶Ë¬£¬ÔÚÀïÃæ´ýÁËÒ»Ìì£¬ºÜÊæ·þ
1	ÍíÉÏ8µãÈ¥µÄ£¬ÀïÃæ³¬¼¶´ó£¬ºÜÈÝÒ×ÃÔÂ·£¬ºÜ°ô£¬ºÜ¶à³Ø×Ó£¬ÍíÉÏÈËÉÙ£¬»¹ÓÐÃâ·ÑµÄ¿óÈªË®ºÈ£¬ÂúÒâ
1	Í¦ºÃÍæµÄ£º¾ÍÊÇ¼Û¸ñÓÐµãÐ¡¹ó£¬µØ·½ÓÐµãÔ¶
1	·¿¼ä¸ø¸É¾»£¬ÄÜÖ±½Ó½øÈëÎÂÈªÇø£¬¹¤×÷ÈËÔ±Ì¬¶È·Ç³£ºÃ£¬ºÜÈËÐÔ»¯µÄÈÃÎÒÃÇµÄº¢×ÓÍæÁËÁ½Ìì£¬º¢×ÓÃÇºÜ¿ªÐÄ¡£ÎÂÈª¸É¾»¡£Àë¿ÖÁúÔ°ºÜ½ü¡£
1	ÒÑ¾­µÚ¶þ´ÎÁË£¬»·¾³·Ç³£ºÃ£¬ÉèÊ©ÍêÉÆÏÈ½ø£¬Ò»¼ÒÈËÍæµÄºÜ¿ªÐÄ£¬ÏÂ´Î»¹À´
1	ÌÚ³åÈÈº£ÎÂÈª¾°Çø£¬ÊÇÎÒÕâ´ÎÌÚ³åÖ®ÐÐ×îÄÑÍüµÄ1¸ö¾°Çø£¬½øÈë¾°ÇøÈçÈëÏÉ¾³£¬¶à´¦ÎÂÈªÎíÆøÃÉÃÉ£¬´ó¹ö¹øÖóµÄ¼¦µ°¡¢»¨Éú¡¢µ±µØÌØÉ«Ð¡ÍÁ¶¹ÕæµÄºÃ³Ô£¬ºÍ¼ÒÀïÖóµÄÎ¶µÀ²»Ò»Ñù£¬ÌØ±ðËµÒ»ÏÂÔ¡¹ÈÌ«ºÃÁË£¬ºÃ¶àÖÖÎÂÈª³Ø£¬ÅÝÁË°ëÌìÃ»ÅÝ¹»£¬ÓÐÒ»ÌìÔÚÈ¥ÌÚ³å£¬¾ÍÊÇ³å×ÅÔ¡¹ÈÈ¥µÄ£¬¿ÉÏ§Ã»ÅÄÕÕ£¬ÅÝÌÀÊ±ÒÔÎª²»ÈÃ´ø°ü¡¢ÊÖ»ú£¬ºóÀ´ÖªµÀÐ¡°ü¡¢ÊÖ»ú¿ÉÒÔ´ø½øÈ¥£¬ÀÁ¡¢Ã»È¥ÄÃ¡£
1	¾°É«ºÜºÃ£¬ÒÅº¶µÄÊÇÈÈÆøÇòÃ»×øÉÏ
1	¿ÖÁú¹ÈÎÂÈªÕæÖµµÃÒ»È¥£¡³¬¼¶ºÃµÄ»·¾³£¡
1	È¥Á©´ÎÁË£¬¶¼¾õµÃºÃ£¬¾ÍÊÇÈËÌ«¶àÁË
1	¾ÆµêÀïÓÐÎÂÈª£¬ÅÔ±ß¾ÍÊÇ¿ÖÁúÔ°ºÜÊÊºÏÇ××ÓÓÎ»òÕßÇéÂÂÓÎ£¡
1	²»´í£¬»·¾³ºÜºÃ£¬ÈË²»ÉÙ£¬·þÎñ²»´í¡£
1	»ðÉ½µØÈÈ¹ú¼ÒµØÖÊ¹«Ô°ÀëÌÚ³åÏØ²»ËãÔ¶£¬¿ª³µ´ó¸Å²»³¬¹ý°ë¸öÐ¡Ê±¡£½ø¹«Ô°Èë¿ÚÓÐµã·Ñ¾¢£¬ÒªÈÆ¹ýÒ»¸öÐ¡¼¯ÊÐ£¬Ì¯Î»Ò»¸ö½ÓÒ»¸ö£¬¶¼ÊÇÂôµÄ»ðÉ½Ê¯¡¢Ð¡ÁãÊ³¡¢ÓñÊ¯Ê²Ã´µÄ£¬Ã÷Ã÷ÓÐÂ·Ö±½Óµ½Èë¿Ú£¬¹À¼ÆÊÇ´º½ÚÍú¼¾±»·â×¡ÁË¡£Æ±¼Û²»Ëã¹ó£¬Íú¼¾»¹ÓÅ»Ý£¬32ÔªÒ»¸öÈË£¬ÀïÃæ¾°É«Âï£¬ËµÊµ»°»¹ÐÐ£¬´óÐ¡¿ÕÉ½»¹±È½ÏÓÐÌØµã£¬Õû¸ö¹«Ô°ºÜ¿ªÀ«£¬×ß×ß»¹ÊÇ±È½ÏÊæ·þµÄ£¬×ÜµÃÀ´Ëµ»¹ÐÐ°É£¬µ«Ò²²»ÄÜ±§Ì«´óÆÚÍû£¬ËãÊÇÒ»¸öÓÐÌØÉ«µÄ¹«Ô°¡£
1	¸Ð¾õ³¬°ô£¡ÕâÀïÅÝÎÂÈªµÄÈËÏà¶Ô½ÏÉÙ£¬Ã»É½¶¥ÄÇ¼ÒàÐÔÓ£¬¶øÇÒ£¬ÅÝÍêÎÂÈªºó¿ÉÒÔÃÀÃÀµÄÏíÓÃ¾ÆµêÌá¹©µÄÌ×²Í
1	ºÜºÃ£¬¼Û¸ñÌØ±ãÒË£¬È¡Æ±ºÜ·½±ã£¬ÊäÈëÐÅÏ¢Ò²±È½Ï¼òµ¥¡£
1	ºÃºÃÍæ£¬ÎÂÈªÍ¦Êæ·þµÄ¡£ºÃ¶àÎÂÈª¡£
1	Í¸³¹µÄÈªË®£¬±ÌÀ¶±ÌÀ¶µÄ£¬ºÃÆ¯ÁÁµÄÑÕÉ«£¬ÌÚ³åµØÈÈ×ÊÔ´·á¸»£¬ËùÒÔÎÂÈªË®ÎÂ¶È½Ï¸ß£¬¼¦µ°¡¢»¨Éú¡¢ÓóÍ·¶¼¿ÉÒÔÖóÊì£¬ÕæÕýµÄÎÂÈªµ°£¬´ó¹ö¹øÖµµÃÒ»ÓÎ¡£
1	Ò»°ã°É¡­¡­¡­¡­¡­¡­¡­¡­¡­¡­¡­¡­
1	¿ówßÊÇ²»åeµÄówò.
1	¶ÀÌØµÄÎÂÈªÔ¡³¡£¬±ôÁÙÃÀÀöµÄ´óº££¬ÉíÐÄ·ÅËÉÐÝÏÐµÄºÃµØ·½
1	·¿¼äºÜ´ó£¬¾ÍÊÇ²»·½±ã£¬ÔÚ°ëÉ½Ñü£¬µ«ÓÐÎÂÈªÓéÀÖ£¬ÄÜ½ÓÊÜ¡£Å®¶ùÔÚÀïÃæÍæµÄºÜ¿ªÐÄ£¬ ºÏÊÊÒ»¼ÒÈý¿Ú´øº¢×ÓµÄ¡£
1	×æËïÈýÈË½Ð³ö×â³µ¹ýÈ¥µÄ£¬È¡Æ±·½±ã»·¾³»¹²»´í£¬±È½Ï¸É¾»£¬ÌÀ³ØÒ²ºÜ¶à£¬ÒÔºóÈ¥ÄÏ¾©»¹ÊÇ»áÈ¥
1	¡¾¹ÅÉ«¹ÅÏã£¬´²Êæ·þ¡¿
1	¾Æµê¾àÀë¿ÖÁúÔ°²»ËãÔ¶£¬²½ÐÐ´óÔ¼10·ÖÖÓ×óÓÒ¡£ÓÐ×¨ÓÃvipÍ¨µÀ£¬×¡µê¿ÍÈË¿ÉÒÔÆ¾·¿¿¨Ö±½ÓÎÞÏÞ´Î½ø³öÎÂÈª£¬ÍæºÃ¿ÖÁúÔ°»ØÀ´ÅÝ¸öÎÂÈª·ÅËÉÒ»ÏÂÊæ·þ¼«ÁË¡£¾ÆµêÉúÒâ³¬ºÃÅ¶£¬³ö·¢Ç°Ò»ÌìÔ¤¶¨µÄ£¬¹¤×÷ÈÕ´ó²¿·Ö·¿ÐÍ¾¹È»¶¼¶©ÍêÁË£¬ÎÒÃÇ2´ó1Ð¡Ë÷ÐÔ¶¨ÁË¸öË«ÎÔÊÒÌ×·¿ÁË¡£·¿¼äºÜ´ó£¬Ë«ÎÔË«ÎÀ£¬Á½ÕÅ´ó´²ÔÙ¼Ó¿ÍÌü»¹ÓÐÒ»ÕÅé½é½Ã×£¬Ë¯ÎåÁùÈËÒ²´Â´ÂÓÐÓàÁË¡£ÏÂÎçÁ½µã¶àµÖ´ï£¬·¿¼ä¾¹È»»¹Ã»´òÉ¨³öÀ´¡£µ«ÊÇ¾Æµê¹¤×÷ÈËÔ±·þÎñ¶¼ºÜºÃ£¬Ö÷¶¯ÁìÎÒÃÇÈ¥ÁË·¿¼äÏÈ»»¸öÒÂ…
1	ÆïÂíÉÏÈ¥£¬Á½¸ö»ðÉ½¿ÓÒ²Ã»ÓÐ¶àÉÙ¿´µã
1	×øÔç°à³µ¹ýÈ¥£¬ÎÂÈªµÄÈË²»Ëã¶à£¬¿ÉÒÔ¾¡ÇéµÄÏíÊÜÎÂÈª¡£µ½ÖÐÎçµÄÊ±ºò£¬ÈË²Å¶àÆðÀ´¡£ÎÂÈªµÄ·þÎñºÜºÃ£¬ÊÕ·ÑÒ²²»¸ß£¬³öÔ°×ÓµÄÊ±ºò»¹ÓÐÃâ·ÑµÄ½ªÌÇË®Ìá¹©¡£
1	È¡Æ±·½±ã£¬¾ÍÊÇÓÅ»Ý·ù¶ÈÌ«Ð¡
1	ºÜ¾ÃÃ»ÓÐ¶À×ÔÂÃÐÐ£¬ÒâÍâÑ¡ÔñÁËÕâ¼Ò¾Æµê¶È¹ýÖÜÄ©£¬¾ÆµêÔÚÉ½Àï£¬Ôç´ºµÄ·ç¾°²»´í¡£¾Æµê±¾Éí»·¾³ºÜºÃ£¬ÖÜÄ©Èë×¡ÈË±È½Ï¶à£¬ÓÈÆäÊÇ´øÐ¡º¢µÄ¡£ÎÂÈªÐèÒªÁíÍâ¸¶·Ñ£¬ÎÂÈª±È½Ï´ó£¬¸÷ÖÖÐ¡³Ø×ÓÒ²ÂùÎÂÜ°¡£
1	Ð¡À¼·þÎñºÃ¡£ ·¿¼ä²»´í¡£ºÃ
1	²»ÓÃÈ¡Æ±£¬Ö±½ÓÔÚÈëÔ°¿ÚÉ¨¶þÎ¬Âë£¬ºÜ·½±ã¡£
1	¸ÏÔÚÇåÃ÷¼ÙÆÚÇ°Ò»ÌìÈ¥µÄ£¬ÈËÉÙ³Ø×Ó¶à£¬ÊÊºÏÈ«¼ÒÀ´·ÅËÉÒ»ÏÂ¡£±¦±´×îÏ²»¶³åÀË³Ø£¬Ò»Ö±Íæ²»¹»¡£
1	È¡Æ±·½±ã£¬ÖµµÃÒ»È¥µÄÌÚ³å¾°µã£¬±È½ÏÐÂÆæ£¬»·¾³ºÜºÃ
1	È¥ÁËÒ»´Î¸Ð¾õ»¹ÐÐ°É£¡²ÍÒû»¹²»´í¡£
1	È¥µÄÊ±ºòÑô¹âÕýºÃ£¬°ÑÃ¿¸ö³Ø×Ó¶¼ÅÝÁËÒ»±é£¬ÌØÎÂÅ¯£¬°¢ÒÌ·þÎñÒ²ºÜµ½Î»£¬»¹»áÔÙÈ¥£¡
1	·Ç³£ºÃ·þÎñºÜºÃ£¬·ç¾°ÓÅÃÀ.·þÎñÔ±**£¬**·Ç³£ºÃ ¡¾Ë®ÉÏÀÖÔ°£¬ÊÊºÏ¶È¼Ù£¬¹ÅÉ«¹ÅÏã¡¿
1	¶ùÍ¯ÀÖÔ°³¬ºÃ£¬¶ù×ÓÁ÷Á¬Íü·µ£¬ÍæÀäÁËÕýºÃÅÝÎÂÈªÈ¥º®£¬»¹ÓÐÑøÉú²èºÈ
1	½»Í¨±ãÀû£¬»·¾³ÓÅÃÀÎÀÉú·þÎñºÃ£¬Â¥²ã·þÎñ³Â»ª·¼·þÎñÖÜµ½£¬ÏÂ´ÎÀ´»¹×¡ÕâÀï
1	Éè¼ÆºÜÆ¯ÁÁ£¬·Ç³£¸É¾»Õû½à£¬·þÎñºÜÖÜµ½£¬Ã¿ÌìËùÓÐµÄ´²µ¥±»Ì×¶¼»á¸ü»»£¬ÄÜÍ¨¹ý¶þÎ¬Âë²éµ½¡£ Â¶ÌìÎÂÈªºÍÍíÉÏµÄÃí»á³¬ÔÞ£¬ÓÐ¸÷ÖÖ»î¶¯ºÍÃÀÊ³£¬ÊÊºÏÇéÂÂ£¬¼ÒÍ¥³öÓÎ
1	·¿¼äºÜ´ó£¬Ò²ºÜ¸É¾»£¬¾¡¹ÜÊÇ±È½ÏÀÏµÄ¾Æµê£¬µ«·Ç³£Õû½à£¬±»×ÓºÜ¸ÉË¬£¬6°Ù²»µ½ËÍÎÂÈªÆ±£¬»¹±È½ÏºÏËãµÄ£¬×Ô¼Ý³µÄÜÖ±½ÓÉÏÉ½È¥¾Æµê£¬ÍÆ¼ö£¡
1	¾ÆµêÎ»ÖÃºÜºÃ£¬¸É¾»ÊæÊÊ£¬ÖÜÎ§¾°É«ÓÅÃÀ£¬ÎÂÈªºÜ°ô£¬Ç°Ì¨¹¤×÷ÈËÔ±½Ó´ýÓÐÀñ@Ð¡À¼
1	ºÜ°ôÁ¬×¡ËÞµÄµØ·½·ç¸ñÒ²ºÜÃ÷ÏÔ·þÎñÊÇÕæµÄÒ»¼¶°ô¾ÍÊÇ²»±ãÒËÂ·Í¾Æ«Ô¶ÖµµÃÈ¥
1	¾ÆµêÎ»ÓÚ¿ÖÁúÖ÷Ìâ¶È¼ÙÇøÄÚ£¬À´Íù±È½Ï·½±ã¡£¾ÆµêÎÂÈª²»´í¡£ÍæÁËÒ»ÌìÅÝÅÝÎÂÈª£¬½âÈ¥Ò»ÉíÆ£·¦¡£ÊÇ¸ö²»´íµÄÑ¡Ôñ¡£
1	ÌÚ³å»ðÉ½¹ú¼Ò¹«Ô°£¬ÒÔ¼«¾ß»ðÉ½´ú±íÐÔµÄ´ó¡¢Ð¡¿ÕÉ½¡¢ºÚ¿ÕÉ½ÎªÖÐÐÄ£¬·¶Î§°üÀ¨Õû¸ö»ðÉ½Èº¼°»ðÉ½ÈÛÑÒµØÃ²ºÍÁú½­Ï¿¹ÈµÄ»ðÉ½Öù×´½ÚÀí
1	×ÔÖúË®¹ûºÍµãÐÄ²»´í£¬ÎÂÈªºÜÊæ·þ
1	Í¦²»´íµÄ£¬ÖµµÃÒ»ÓÎ¡£ÌÚ³å±ØÈ¥¾°µã¡£
1	²»´í£¬ÊÇÄÏ¾©¾üÇø×ÜÒ½ÔºÀïÃæµÄÎÂÈª¡£´ó¸ÅÊÇÌÀÉ½Î»ÖÃ×îºÃµÄÎÂÈª¡£ÏëÏëÒÔÄÏ¾©¾üÇøÔÚÄÏ¾©µÄµØÎ»£¬Ñ¡ÎÂÈª¿Ï¶¨ÊÇ×îºÃµÄ¡£»·¾³ºÃ£¬¸É¾»£¬Ð¡Óã³ØµÄÓãÒ²¶à¡£½ñÌìÈË²»¶à£¬¿´×ÅÔ¶´¦µÄÂÌÊ÷µþÂÍ£¬ÓÐÒ»ÖÖÓÄ¾²µÄ¸Ð¾õ¡£²»´í£¬ÏÂ´Î»¹À´¡£
1	ÖÜÄ©´ø×Å¶ù×Ó¶È¼Ù£¬·Ç³£¿ªÐÄ£¬ÂòÁËÌ×Æ±Ò²·Ç³£ºÏËã£¡
1	Àñ±ö²¿Õâ¸öÐ¡»ïºÜÈÈÐÄ£¬·þÎñºÜºÃºÜÖÜµ½£¬½Ó´ýµÄÐ¡ÐìÈËÒ²ºÜnice£¬¶¨µÄ·¿¼äÓÉÓÚÎ¬ÐÞ£¬ËùÒÔ¾Í¸øÎÒÃÇÉý¼¶ÁË£¬·¿¼äºÜ´ó£¬»¹ÓÐÂ¶Ì¨£¬?
1	ºÜ·½±ã£¬¾°µãÒ²²»´í£¬ÖµµÃÀ´´ËÒ»ÓÎ£¡ÀÏÈËºÍº¢×ÓÅÝÎÂÈª¶¼ºÜ¿ªÐÄ£¡
1	»¹Ëã²»´íµÄµØ·½£¬ÈÈÆøÇò±È½ÏºÃÍæ£¬µ«ÊÇÒªÔçµãÈ¥£¬ÍíÁË·ç´óµÄ»°»áÍ£·É
1	»¹ÐÐ£¬Ç°Ì¨Ð¡µÜºÜÓÐÀñÃ²£¬Ãû×ÖÔÚÍ¼Æ¬ÖÐ£¬ºÜÂúÒâµÄÒ»´ÎÇîÓÎ£¬ÎÂÈªºÜ°ô£¬ÔôË¬£¡»¹ÓÐÓãÁÆ
1	·Ç³£ºÃ ×¡µÃºÜ¿ªÐÄ?£¬ÏÂ´ÎÒ»¶¨»¹»áÔÙÀ´
1	µÚÒ»´Î×øÈÈÆøÇò ¸Ð¾õÊÀ½ç¶¼ÊÇÄãµÄ ÎÂÈª¸üÊÇÁôÁ¬Íü·µ
1	ÎÂÈª¼Ó´ó²ÍÃí»á ¶¼ÊÇÍ¦²»´íµÄ ´ó²Í³ÔµÄ¶«Î÷ÊÇÍ¦¶àµÄ
1	·Ç³£ÃÀÀö¿ÕÆøÓÖºÃ£¬ÖµµÃÒ»È¥ÓÐ»ú»áÔÙÈ¥Ò»´Î
1	´ø×Åº¢×Ó³öÀ´Íæ£¬ÄÜ¸ÐÊÜµ½Èç´ËÈÈ³ÀÖÜµ½ÌùÐÄµÄ·þÎñ£¬·Ç³£¸Ð¶¯£¡ÕâÀïµÄ·þÎñÈËÔ±¶¼ÊÇÊ®·ÖÈÈÇéÖÜµ½µÄ¡£ÓÈÆäÊÇ»Ê¸¦Äê»¶¾­Àí£¬Ïë¿Í»§Ö®ËùÏë£¬ÊÓ¿Í»§ÎªÇ×ÈË£¡³öÃÅÔÚÍâ£¬ÄÜÅöµ½ÕâÃ´ºÃµÄ·þÎñ£¬Ê®·Ö¸Ð¶¯£¡¡£ÔÚ´ËÓÉÖÔµÄ±í´ïÎÒÃÇµÄÐ»Òâ£¡ÒÔºó»áºÍÅóÓÑÔÙÀ´ÍæµÄ¡£
1	ºÜºÃµÄ¾Æµê£¬´º½ÚÆÚ¼äÇ××Ó³öÓÎµÄ£¬Ç××Ó·¿ÓÐÉÏÏÂÆÌ£¬ÍíÉÏ»¹ÓÐÑÌ»ð·Å¡£
1	ºÜºÃµÄÌÀÉ½Ò»ºÅ£¬ÌåÑéºÜ°ô£¬ÖµµÃÍÆ¼ö
1	ºÜ²»´íµÄÒ»¸öµØ·½£¬ÖµµÃÒ»È¥£¡£¡
1	¶¨µÄÇ××Ó·¿£¬º¢×ÓºÜÏ²»¶¡£Á©¸öÐ¡º¢Ò²¶¼¸øÁËÔç²ÍÈ¯£¬Ôç²Í»¹Ëã·áÊ¢¡£¾ÍÊÇ³ýÁËÎÂÈªÃ»ÓÐÆäËû¿ÉÍæµÄÁË¡£
1	ºÜºÃ£¬×îÏ²»¶ÎÂÈªÀïÃæµÄÐ¡Óã¶ù£¬Ò»¿ªÊ¼¾õµÃºÜÑ÷£¬ÂýÂýÏ°¹ßÁË¾Í¾õµÃºÜÊæ·þ¡£¶øÇÒÇ×ÑÛ¿´¼ûÂòÆ±µÄ»¨ÁËÄÇÃ´¶àÇ®£¬¶øÈ¥ÄÄ¶ùÍø¶©µÄÒ»ÑùµÄ·þÎñ£¬¼Û¸ñÈ±±ãÒËÕâÃ´¶à£¬ÐÄÀï°µË¬¡£»¹ÊÇ²»´íµÄ£¬ºÜºÃµÄÒ»´ÎÌåÑéºÍÏíÊÜ¡£ÐÄÀïÃÀÃÀ´î¡£
1	ÔÚÖéº£¶·ÃÅÕò£¬´ÓÖéº£ÊÐÇø¿ª³µ´ó¸ÅÒ»¸öÐ¡Ê±²»µ½µã£¬ÈÕÊ½·ç¸ñµÄÎÂÈª£¬·þÎñÌ¬¶ÈºÜºÃ£¬³µ×Ó¸ÕÍ£ºÃ¾ÍÓÐ·þÎñÔ±¹ýÀ´´òÕÐºôÑ¯ÎÊÊÇ×¡ËÞ»¹ÊÇÅÝÌÀ£¬Ã¿¸öÌÀ³ØµÄÅÔ±ß¶¼ÓÐÌÉÒÎ£¬Ð¡ÌÀÕòÀïÃæµÄÁÏÀíÆ·ÖÖ¶àÎ¶µÀºÃ£¬¿ÉÒÔÍæÉÏÒ»ÌìµØ·½
1	ÈËÓÐµã¶à£¬ÎÂÈªÒ²ºÍÎÒÃÇ´óÎÞÎýÕâÀïµÄ¾ÆµêÎÂÈªÃ»Çø±ðÁË£¬¼Û¸ñÒ²»¹¿ÉÒÔ°É...
1	µç×ÓÆ±Ö±½Ó½øÔ°£¬·½±ã¿ì½Ý£¬²»ÓÃÅÅ¶ÓÂòÆ±
1	¸÷·½Ãæ¶¼ºÜºÃ£¬¾ÍÊÇÍ£³µ³¡Àë¾°ÇøÓÐµãÔ¶£¬ÕâÁ½ÌìÍæÁËºÃ¶àµØ·½£¬×ßÂ·ºÃÀÛ£¬Õâ²»ÊÇ±Æ×ÅÈË×øËûÃÇµÄ°Ú¶É³µÃ´¡£
1	¿ÉÒÔËµÊÇ¹úÄÚÉÙÊý¼¸¸öÕæÕýµÄÎÂÈªÖ®Ò»ÁË£¬µÃÒæÓÚÌÚ³åµØÏÂ±é²¼µÄ»ðÉ½°É£¬Ë®»¬ÄåÄåµÄ£¬ËµÃ÷È·ÊµÊÇ¸»º¬Áò»ÇµÄ¡£
1	²»¹âÊÇ¿ÉÒÔÓÎÍæ£¬¶øÇÒ»¹¿ÉÒÔÅÝÎÂÈª¡£¾°É«ÐãÀö£¬¼ÛÎ»ÉÔ¸ß¡£
1	ÉÏ´Î×¡µÄµöÓãÌ¨±ðÊû£¬ÓÐ¶Ì²µ³µ½ÓËÍ¡£Ò²ºÜ·½±ã¡£Õâ´Î´øÐ¡º¢À´Íæ£¬¾ÆµêÒ»Â¥µÄ¶ùÍ¯ÊÀ½ç³¬¼¶ÔÞ£¬Ð¡º¢ÍæµÄºÜ¿ªÐÄ£¬Æ¾·¿¿¨¾ÍÄÜÍæÁË¡£´óÌÃµ½ÎÂÈªµ½¶ùÍ¯ÊÀ½ç£¬·þÎñÈËÔ±ÀñÃ²Î¢Ð¦£¬Ì¬¶ÈºÜºÃ·Ç³£ÈÈÇé¡£ÌØ±ðÊÇÎººÍÆ½£¬ÁøÁÕ£¬ÕÕ¹ËÐ¡º¢¡£ÏÂ´ÎÏÄÌì»¹ÒªÔÙ¹ýÀ´¡£
1	ºÃÅ¶µÄ?£¬Å¤Å¤ÄóÄóÅ¤Å¤ÄóÄóÄÇÄãÄØÅ¤Å¤ÄóÄóÄÇÄã¾ÍÄÇÄãÄã½ã½ã½ã½ã½ï½ï¼Æ½Ï½ï½ï¼Æ½Ï½Ð½ã½ã½ï½ï¼Æ½Ï½Ð½ã½ã½ï½ï¼Æ½ÏÅ¤Å¤ÄóÄóÅ¤Å¤ÄóÄó
1	±È½ÏÖµ£¬·þÎñÌåÑé¶¼»¹²»´í£¡£¡£¡
1	·Ç³£Êæ·þ£¬ÈËºÜÉÙ£¬ÅÝµÄÊæ·þ
1	¾ÍÊÇ¸ö´óÔÓ²Ý¿Ó£¬¼ìÆ±ºó¾ÍÊÇÒ»´ó¶ÎÉÏÆÂÂ·£¬ÓÐ´åÃñÀ´¶µÊÛÆïÂíÉÏÉ½£¬´Ó100µ¥ÌËµ½80ÔªÀ´»Ø²»µÈ£¬Èç¹ûÌåÁ¦»¹ÐÐ¾Í×Ô¼ºÅÀÅÀ°É£¡ÆäÊµ»¹ºÃ£¬ºÚÓãºÓ¾ÍÊÇ´©Ô½´å×ÓµÄÒ»ÌõÐ¡ºÓ£¬Ë®Á÷±È½Ï¼±£¬°¶±ß¶¼ÊÇÂôµ±µØÌØ²úµÄ´åÃñ£¬Ã»¼ûµ½ºï×Ó£¬Öù×´½ÚÀíÒª´ÓÉÏÃæÍùÏÂ¿´»¹Í¦×³¹ÛµÄ
1	ÈÈº£¾°ÇøÀïÎÂÈª¿Ú·Ç³£¶à£¬½øÈë¾°ÇøÄÜÎÅµ½Áò»ÇÎ¶¡£
1	¾°µã²»´ó£¬³ýÁËÒ»¸öÎÂÈª³Ø£¬ÆäËü¶¼ÊÇÅÝÔèµÄ¡£
1	¼Û¸ñ±ãÒË£¬ÐÔ¼Û±È·Ç³£¸ß
1	ÌÚ³åÖµµÃÒ»È¥µÄµØ·½£¬¸ÐÊÜÏÂÏÉÆøÎ§ÈÆ
1	ÏÈ½²ºÃµÄ£¬ÓÐ¶ÀÁ¢µÄÁ½¸öÊÒÍâÌÀ³Ø£¬»·¾³ºÜºÃ£¬¹Ü¼ÒÊ½·þÎñ£¬·þÎñºÜµ½Î»¡£ ÔÙÌáµã½¨Òé£¬·¿¼ä×°ÐÞÒÑ¾­ÀÏ»¯ÁË£¬ÎÒÃÇÒªÅÝÎÂÈªÊ±Ë®ÎÂ¶¼ÔÚ47¶È×óÓÒ£¬ÒªµÈ2Ð¡Ê±×ÔÈ»Àäºó²ÅÄÜÏÂË®£¬Èë×¡Ê±ÅÔ±ßÕýºÃÔÚ×°ÐÞ£¬Ôº×ÓÀïÒ»¹ÉÓÍÆáÎ¶
1	ºÜ·½±ã£¬¶øÇÒÈ¡Æ±ºÜ¿ì£¬³Ø×ÓºÜ¶àÐ¡ÓãºÜ¸øÁ¦
1	³öÆ±ºÜ¿ì£¬ÈëÔ°Òª×ßºÜÔ¶²ÅÑéÆ±£¬ÖµµÃÒ»¿´
1	ÔÚº£ÄÏÓÐºÜ¶àÎÂÈª£¬ÕâÄÏÌïÎÂÈª²»ËãÊÇ×îºÃµÄ£¬µ«Ò²ËãÊÇ±È½ÏÐ¡×ÊµÄ¡£¸öÈË¸Ð¾õ»¹ÊÇ±È½ÏÊÊºÏÐ¡ÇåÐÂÈ¥µÄ¡£ÄÏÌïÎÂÈªµÄÎÂÈª³Ø×Ó±È½Ï¶à£¬¸Ð¾õÓÐºÃ¼¸Ê®¸ö£¬Ã»ÓÐ×ÐÏ¸Êý£¬Ë®ÎÂ¿ÉÒÔÑ¡Ôñ×Ô¼ºÏ²»¶µÄÎÂ¶È£¬Ò²ÓÐÐ¡Óã³Ø£¬¿ÉÒÔÇ×Ç×²»¶¯ÎïµÄ×ì£¬¹þ£¬ÓÃÐ¡½ÅÖº°¡¡£Ï²»¶ËüµÄÒ¬Ê÷£¬»¹ÓÐËüµÄÀ¶ÌìºÍ°×ÔÆ¡£
1	À´ÌÚ³å×îÖµµÃÓÎÍæµÄµØµãÖ®Ò»¡£ÌìÈ»·ç¾°£¬Íâ¼ÓÌìÈ»ÈÈ³Ø£¬³¬¼¶°ô¡£×îÖØÒªµÄÊÇÌá×ÅÔÆÄÏÊ®°Ë¹ÖÖ®Ò»µÄÀ¦¼¦µ°µ½ÈÈ³ØÀïÖóÉÏ10·ÖÖÓ£¬ÃÀÎ¶¼«ÁË¡­¡­
1	ºÜ²»´í£¬ÀïÃæµÄË®Ò²ºÜ¸É¾»
1	È¥ÌÚ³å±ØÐëÈ¥µÄ¾°µã£¬Áò»ÇÎÂÈªÃû²»Ðé´«£¬ÎÒ°Ö°ÖµÄÍ·Æ¤Ð¼¶¼ÉÙÁËºÜ¶à£¬Ëû¶¼×¼±¸Ã÷ÄêÓÐ¿ÕÔÚÌÚ³å×¡Ò»¶ÎÊ±¼äÁË¡£·þÎñ²»´í£¬ÎÂÈª¼¦µ°ºÃ³Ô£¬12-13·ÖÖÓ×î¼Ñ£¬ÉÏÉ½µÄ³µÆ±»¹ÊÇÒªÂò£¬À´»Ø²»ÉÙÂ·µÄ¡£
1	5·Ö£¬ÔÚ¹úÇì³¤¼ÙÕÒ¸öµØ·½È«¼Ò³¹µ×·ÅËÉÒ»ÏÂ¡£
1	½ñÌìÍíÉÏÈ¥ÅÝµÄÎÂÈª£¬ÕýºÃÓÐ»î¶¯£¬·Ç³£ºÏËã¡£»·¾³²»´í£¬·þÎñÒ²ºÜºÃ£¬ÌØ±ðÊÇÅ®ÌÀ·þÎñÔ±ÈÖºìÏÉºÍÒ¶Ã·£¬·þÎñ·Ç³£ÌùÐÄÖÜµ½£¬ºÃÆÀ£¡
1	È«¼ÒÀÏÉÙÒ»ÆðÈ¥ÍæµÄ£¬´ó¼ÒµÄÂúÒâ¶È¶¼ºÜ¸ß£¬×ÔÖú²Í²»Ïñ±ðµÄ¶È¼Ù´åÄÇÑù´ÖÖÆÀÄÔì£¬³öÆ·ºÜÎÈ¶¨£¬Æ·ÖÖ·á¸»¶àÑù£¡
1	ÕæµÄ·Ç³£ÖµµÃÒ»È¥µÄµØ·½£¡¾°É«ÕæÃÀºÃ£¬±±·½ÈË±íÊ¾ÒÔÇ°´ÓÎ´¼û¹ýÈç´Ë¾°É«£¬ÕæÊÇ´ó¿ªÑÛ½ç£¬¶øÇÒÈÈº£µ½´¦¶¼ÊÇáÕôÆû£¬Êª¶ÈºÜºÃ£¬¸Ð¾õÆ¤·ôÌØ±ðÊæ·þ£¬¸ö±ðÈªÑÛÎÂ¶È¼«¸ß¿ÉÒÔÖó¼¦µ°£¬»¹ÓÐµÄÎÂÈª¿ÉÒÔÒûÓÃ£¬¸÷ÖÖÌåÑéÊÔÓÎÀÀ»¥¶¯¸Ð¼«ºÃ£¡£¡Ç¿ÁÒÍÆ¼ö¡­¡­¶øÇÒ½»Í¨Ò²ºÜ·½±ã£¬×ø6Â·¾ÍÄÜµ½£¡
1	Ò»°ã°ãÁË£¬×°ÐÞÌ«ÀÃÁË
1	Ïà¶ÔÊ±¼ä¾ÃÒ»µã£¬²»¹ýÎÂÈª±È½Ï´ó¡£
1	À´¹ý¶à´ÎÁË£¬Õâ´ÎÓÖÊÇÅãÍæ£¬ÊÇÀ´ÌÚ³åµÄ±ØÍæ¾°µã¡£
1	ÄÏÌïÎÂÈª±ØÐëÒ²ÊÇÖµµÃÍæµÄÒ»¸öµØ·½Å¶£¡
1	Ã»ÓÐ×ö¹ýµÄ¿ÉÒÔÌåÑéÒ»ÏÂ£¬Ö»ÊÇÊ±¼äÌ«¶ÌÁË
1	ÎÂÈª»¹¿ÉÒÔ£¬¾ÍÊÇ·¿¼äÊÇËÍµÄÁ½ÈËÎÂÈªº¬Ð¡Óã³Ø£¬Ð¡ÅóÓÑ²¹ÁËÎÂÈªÆ±È´ÊÇ²»º¬Ð¡Óã³ØµÄ£¬Õâ¾Í²»ºÏÀíÁË¡£·¿¼ä¸øµÄÊÇ×îºóÒ»¼ä£¬ÓÐÁ½ÃæÇ½¼¸ºõ¶¼ÊÇ²£Á§µÄ£¬µçÊÓ»úÔÚÆäÖÐÒ»ÃæÇ½ÉÏ£¬À­´°Á±¾Í»áÕÚ×¡µçÊÓ£¬ºÃ²»ÈÝÒ×²ÅÕÒÁË¶«Î÷¼Ð×¡´°Á±£¬Õâ¸öÉè¼Æ²»ºÏÀí¡£
1	»·¾³·Ç³£ÊæÊÊÓÅÑÅ£¡¾ÍÊÇÏû·Ñ¹óÁËµã¶ù£¬Ôç²ÍÒ²±È½Ï¹ó£¬Îç²Í¸ü¹ó£¬Ã»ÉáµÃ³Ô£¬µ½ÅÔ±ß²½ÐÐ½Ö³ÔµÄ¡£ÎÂÈªºÜ²»´í£¡£¡
1	ÎÂÈª³ØÂù¶àµÄ£¬¾ÍÊÇÏÖÔÚÈ¥ÌìÆø±È½ÏÈÈ£¬ÅÝÒ»ÏÂ¾ÍÊÜ²»ÁËÁË£¬»¹ÊÇ´ºÇï¼¾½ÚÅÝ±È½ÏºÃ¡£
1	*****************
1	»·¾³ºÜºÃ£¬·¿¼äÒ²ºÜ´ó¡£
1	ºÜ²»´í »·¾³Ò²ºÃ
1	Õæ¿ì½Ý ±ãÒËºÜ¶à ·Ç³£ºÃ
1	ÍøÉÏ¶©µÄÌ×Æ±£¬ºÜ±ãÒË£¬È¡Æ±³¬¼¶·½±ãµÄ¡£»®Ëã£¡£¡£¡
1	¾ÆµêµØÀí»·¾³ÔÚ»ÆÉ½°ëÉ½Ñü Èç¹û²»ÊÇÍâµØ³µÅÆ²»ÈÃÉÏÉ½ µ«ÆäÊµºÃÏñ¾Æµê±¸×¢ºó¿ÉÒÔÉÏÉ½ ´ò¹ýµç»°×ÉÑ¯ ¾ÆµêÒ²²»¸æËß ÒòÎªÊÇ°ü³µËùÒÔ³µÅÆºÅÊÇ±¾µØµÄ Ö»ÄÜµ½»ÆÉ½½ÅÏÂÓÖ×ø´ó°Í ¸Ð¾õ·þÎñºÜ²î Ôç·¹Ò²ºÜ²î ÎÂÈªÒ²Ò»°ã ¶¼ÊÇÈÈË® ÖÜ±ß»·¾³µ¹ÊÇ²»´í ÄÇÒ²ÊÇÒòÎª»ÆÉ½µÄ·ç¾°ÃÀ
1	ÎÒ¹úÉÙÓÐµÄÃ°×ÅÈÈÆøµÄ»ðÉ½µØÈÈµØÃ²£¬ÓÐµØÈÈºþ£¬ÓÐ×Ì×ÌÃ°ÑÌµÄË®´®£¬ÓÐ¿¾¼¦µ°µÄµØÈÈÕôÁý¡­¡­£¬ÁýÕÖ×ÅÑÌÎí£¬ºÜÓÐÈ¤µÄµØ·½
1	²»´í²»´í²»´í
1	ÈË±È½Ï¶à£¬ÓÐÊÒÄÚÓÎÓ¾³Ø£¬×ÜÌå²»´í
1	ÕâÀïµÄ·þÎñÕæÖÜµ½£¬Ê²Ã´¶¼ÓÐ£¡Ä³»ð¹ø£¬Ò²¾ÍÈç´Ë£¬ÕâÀï³ÔµÄ·Ç³£·á¸»£¬¾ÍÊÇ×¡µÄ¿ÍÕ»ÁùµãÐ¡£¬6ÈË¼ä£¬Ö»ÓÐ32Æ½£¡´óÍ¨ÆÌ£¡
1	ÌÚ³åÊÇÖÐ¹úµÄÎ¨Ò»»ðÉ½³Ç£¬È¥¿´¿´ÊÇ±ØÐëµÄ£¬»¹ÓÐÅÝÅÝÎÂÈªà¶¡£
1	ÌìÈ»µÄµØÈÈÎÂÈª¾°¹Û·Ç³£ÖµµÃ²Î¹Û¡£
1	ºÜºÃ
1	12ÔÂ31ºÅÈ¥µÄ£¡ÈËÉ½ÈËº££¡
1	ÕæµÄÌØ±ðÊæ·þ£¬¶¬ÌìÅÝÎÂÈª¼òÖ±ÊÇÏíÊÜ°¡?
1	ÏëÀ´£¬±ØÀ´£¬±ØÐëÀ´£¬ÈÈº£ÎÂÈªÃûÆøÌ«´ó£¬´óµ½Ö»´ËÒ»ÓÎÒ²ÒªÀ´ÌÚ³å£¬¾ÍÄÇÒ»·ùÈÈº£´ó¹ö¹øµÄÍ¼Æ¬£¬ÒýÎÞÊýÓÎÃñ¾ºÏàÇ÷£¬Ò»Ìáµ¾²Ý¼¦µ°Ìá£¨²»ÏþµÃÓÃÉ¶Îï¾ßÃèÊö£¬²»ÊÇÀº²»ÊÇÂ¨£¬¾ÍÊÇ¼¸Êøµ¾²ÝÀ¦×¡¼¸¸ö¼¦µ°£©£¬ÓÃ´ó¹ö¹øµÄË®ÖóÊìÁË£¬»¹Éá²»µÃÒ»ÏÂ×ÓÈ«³ÔÍê£¬×ÜÏë×Å³Ô³ö±ðÑù×ÌÎ¶À´£¬×ÜÏë×ÅÓÐ±ðÑù×ÌÎ¶ÔÚÀïÍ·¡£
1	³¬¼¶»®Ëã£¬¾ÍÊÇÃâ·ÑË®¹ûºÃÉÙ£¬ÒªÈ¥µÄÇ×¿ÉÒÔ×Ô¼º×¼±¸Ò»µã£¬´øÉÏ£¬ÅÝµÄÍ¦Êæ·þµÄ
1	²»´í Ë®¸÷ÖÖÎÂ¶È »¹ÓÐÉ£ÄÃ
1	ÅÝÎÂÈª·Ç³£ºÃ£¬Í£³µÒ²ÐÐ£¬Ôç·¹×ÔÖú·Ç³£ºÃ£¬·¿¼äÈ±UBS³äµç²å¿Ú¡£¼Ó´²²»±ã·¿¼äÐ¡¡£
1	¾ÆµêËÍµÄÎÂÈªÆ±£¬ÍíÉÏ¾Åµã¶àÈ¥µÄ£¬ÈË²»¶à£¬ºÃ¶à¸ö³Ø×Ó¶¼ÊÇÃ»ÈË£¬±È½Ï°²¾²£¬ÅÝÁË·Ç³£Êæ·þ£¬Ï´ÔèµÄµØ·½ÓÐÏ´·¢Ë®µÈ£¬»¹ÓÐÔúÍ··¢µÄÆ¤½î£¬Ï¸½Ú×öµÃ»¹¿ÉÒÔ
1	²»´í£¬³Ø×ÓºÜ¶à£¬Ã»ÓÐÈ«²¿ÊÔ¹ý£¬ÌìÆøÒ²²»´í¡£
1	ÓÃ»§Î´µãÆÀ£¬ÏµÍ³Ä¬ÈÏºÃÆÀ¡£
1	·¿¼äÊÇÈÕÊ½·ç¸ñ£¬ÕûÌå¸Ð¾õÍ¦²»´íµÄ ÓÐ¸öé½é½Ã× Ð¡ÅóÓÑÏ²»¶Íæé½é½Ã×ÉÏµÄ²è¾ß£¬´°»§²»ÄÜ´ò¿ª£¬Ã»ÓÐÉ¹ÒÂ·þµÄµØ·½ ×ÔÖúÔç²ÍÒ»°ã°É Æ·ÖÖ²»ÊÇÌ«¶à ÔÚÖÜ±ßÕâÖÖµØ·½»¹Ëã²»´í ×ã¹»Âú×ã ÍíÉÏµÄÃí»áÒ»¶¨ÒªÈ¥ ²ËÆ··á¸» Ò²±È½ÏÓÐ·ÕÎ§
1	5·Ö£¬¾°É«ºÜÃÀ£¬ºÜºÃÍæ£¬µ«·þÎñ²»ÊÇºÜÀíÏë£¡
1	Âù²»´íµÄ£¬ÔçÉÏµÚÒ»ÅúÓÎ¿ÍÎÒÃÇÊÇ£¬ÏÂÎçÈË¾Í±¬ÂúÁË
1	5·Ö£¬·þÕºÜºÃ£¬­h¾³ºÜÇ¬Q£¬ßÓÐÐÝÏ¢ ^¿ÉÒÔ³Ô|Î÷
1	Ò»¼ÒÀÏÐ¡ÔÚº£ÄÏ¾õµÃ×îÏíÊÜµÄ¾°µã£¬ÏÂ´Î»¹À´£¡
1	ºÜ·½±ãµÄ£¬Ö±½ÓÄÃÊÖ»úÑéÖ¤¾Í¿ÉÒÔ¡£ÄÏÌïÎÂÈªµÄ»·¾³Ò²ºÜ²»´í£¬Ö»ÊÇÓÐºÜ¶à¶¼Ã»¿ª£¬Õâµã±È½ÏÊ§Íû¡£Ð¡ÓãÎÂÈªÀïµÄÓãÓÐÐ©´ó£¬µ«ÊÇÈ·ÊµºÜÄÜ³Ô¡£Ë®ºÜ¸É¾»¡£½¨ÒéÖ»ÂòÃÅÆ±£¬²»Òªº¬²ÍµÄ£¬²»ºÏÊÊ£¡
1	²»´í£¬È¡Æ±·½±ã¡£¾°É«Ò²²»´í¡£
1	ºÜ²»´í£¡À´»Ø½ÓËÍ£¡ÎÂÈªÒ²³¬ºÃ£¡ÅäºÏ»·¾³£¡ã«ÒâÓÆÏÐ£¡Ã»µÃËµ£¡»¹ÏëÈ¥£¡
1	Ôç²ÍÒ»°ã°ã£¬ÄÜ³Ô±¥£¬²»»áÌ«¶àÆ·ÖÖ¡£Ð¡º¢¹ýÁË1.1Ã×½øÓ¾³ØÎÂÈªÀïÃæ¾ÍÊÕ·Ñ£¤80£¬²»°üº¬Ôç²Í¡£ÎÒ¾õµÃÕâÀïË®ÉÏÀÖÔ°º¢×ÓºÜÏ²»¶£¬¾ÍÊÇÓ¾³Ø±ßÉÏµÄ¡°³åÀË³Ø¡±¾­³£²»¿ª£¬ËµÎ¬»¤¡£Í£³µ¾ÍÔÚÂ·Ãæ¿ÉÒÔÁË£¬ºÜ·½±ã£¬Ò²¿ÉÒÔÍ£ÏÂµØÍ£³µ³¡¡£ÒòÎª¾ÆµêµÄ¿Õµ÷ÊÇË®ÀäµÄ£¬ËùÒÔ·¿¼ä±È½Ï³±Êª¡£Ç××Ó¿ªÐÄÅ©³¡ÀïÃæÈç¹ûÏëÎ¹¶¯Îï£¬£¤10Ò»·Ý£¬µØ·½ºÜÐ¡£¬Ò»ÑÛÄÜ¿´µ½£¬²»¹ýÐ¡º¢µ¹Ò²¿ÉÒÔÍæÍæ¡£
1	Õû¸ö¾°Çø²»´ó 3¸öÐ¡Ê±²î²»¶àÍæÍêÁË ¶¼ÊÇÎÂÈª »¹ÓÐÎÂÈª¾Æµê ÖµµÃÒ»È¥ ´ó¹øÄÇÀï¿ÉÒÔÖó¼¦µ° ÅÝ½Å
1	ÖÜÄ©¶È¼Ù·Ç³£ÊÊºÏ
1	±ÈÔÚÏÖ³¡ÂòÀ´µÄ±ãÒË£¬¶øÇÒÓÖ²»ÓÃÅÅ¶Ó£¬¼òÖ±¾ÍÊÇÒ»¾ÙÁ½µÃ
1	×ÜµÃÀ´Ëµ»¹²»´í£¬¶ÔÓÚ5AµÄÃÅÆ±À´Ëµ£¬ÕæµÄ±ãÒË£¬¾°É«²»´í£¬·ç¾°ÓÅÃÀ£¬ÈªË®¾ÍÏñ¿ªË®Ò»ÑùÌÌÊÖ£¬µ±Ê±ÎÒ¾Í¾õµÃ´ó×ÔÈ»Ì«ÉñÆæÁË¡­¡­
1	Ò»´Î¾ªÏ²ÄÑÍüÖ®ÂÃ¡£¾Æµê°ïÎÒÃÇÃâ·ÑÉý¼¶µ½´äºàÔ°Ë½¼ÒÎÂÈª·¿£¬»¹ÓÐÌùÐÄµÄ¹Ü¼Ò·þÎñ¡£·¿¼äºÀ»ªÊæÊÊ£¬ÖÜ±ß»·¾³Äþ¾²°²ÒÝ¡£´óÈËÐ¡º¢¶¼ÍæµÃºÃ¸ø¹ØÐÄ£¡Ç¿ÁÒÍÆ¼ö£¡
1	ÖµµÃÔÙÀ´£¬ÖéÈý½Ç¸½½üÎÂÈª·þÎñµÚÒ»
1	ÍæµÃ·Ç³£ÂúÒâ£¬ÎÂÈªÅÝµÃ·Ç³£ÏíÊÜ£¬È«³Ì·þÎñÌ¬¶È¶¼ºÜ°ô£¡
1	·ç¾°ºÜºÃ£¬ÖµµÃÒ»ÓÎ¡£
1	¾Æµê·þÎñºÜµ½Î»£¬»·¾³Ò»Á÷£¬ÖµµÃÔÙ´ÎÌåÑé£¡£¡£¡
1	ÔÆÄÏ·ç¾°ÌÚ³åÒ»¾ø£¡ÕæÐÄ²»´í
1	ÄÏ¾©ÌÀÉ½Ò»ºÅÎÂÈªÔÚµ±µØËã½ÏÔçµÄÒ»¼ÒÁË£¬ÏÖÔÚ¸ø¿Õ¾ü»ùµØÍÐ¹ÜÁË£¬¶ÔÍâµÄ·þÎñºÍ¼Û¸ñ»¹ÊÇÒ»ÑùµÄ£¬Õû¸öÎÂÈª¹ÝµÄ»·¾³»¹ÊÇ²»´íµÄ£¬´íÂäÓÐÖÂ£¬Çú¾¶Í¨ÓÄ£¬´ó´óÐ¡Ð¡Ò»¹²ÓÐ¶ø¡¢ÈýÊ®¸ö³Ø×Ó°É£¬ÆäÖÐÓãÁÆ³ØÓÐÁ½¸ö£¬°üº¬ÔÚÔ¡×ÊÀïµÄ¡£»¹ÓÐÁ½¸ö°åÕô·¿£¬ÅÝºÃÒÔºóË¯ÔÚ¼ÓÈÈµÄÊ¯°åÉÏÃæ£¬ÓÖ³ýÊªÓÖÊæ·þ¡£³ý´ËÒÔÍâ»¹ÓÐÌ«¿Õ²ÕÔ¡¡¢ÄàÔ¡¡¢É³Ô¡¶¼ÊÇÊÕ·ÑµÄ£¬´ó¸Å38Ò»Î»°É£¬²»Ëã¹ó£¬Ê±¼ä³äÔ£µÄ¿ÉÒÔÒ»ÊÔ£¬Ô¡×ÊÀï»¹°üÀ¨¼òµ¥µÄ¹ûÅÌ£¬ÔÚ²ÍÒûÇøÁìÈ¡¡£´ËÍâ£¬·þÎñÌ¬¶ÈÒ…
1	±ÈÈ¥Ö®´¦£¬´óÐ¡¸÷Ê½ÎÂÈª£¬ÐÝÏÐÖ®Ñ¡
1	Ôç²Í·Ç³£ØS¸»£¬ßmºÏ¼ÒÍ¥ÓÎ¡£Î»ÖÃÝ^Çåìo¡£Í¦ºÃµÄ¡£
1	½»Í¨±ãÀû¡¢¿ÉÅÝÎÂÈª£¬¾°É«¶ÀÌØ£¬À´ëø³å²»¿É´í¹ýµÄ¾°ÇøÖµµÃÒ»ÓÎ¡£
1	Ï´µÃ±È½ÏÊæ·þ£¬Ö»ÊÇÎç·¹1µã°ë²»ÔÙ¹©Ó¦£¬Ö®Ç°Ò²Ã»ÓÐÍ¨Öª£¬ºÜ¶à¿ÍÈËÖ»ÄÜ¶ö×Å¶Ç×Ó£¬Íû¸Ä½ø¡£
1	ÌØ¼ÛµÄÊ±ºòÈ¥µÄ È¥µÄ±È½ÏÔç ÈË²»ÊÇºÜ¶à ÌìÆøÓÐµãÈÈ ÀïÃæµÄ»·¾³ºÜºÃ ÓÃµÄÀ´Ëµ²»´í
1	ÈÈº£ÈÈÄÖÒ²ËãºÃÍæ°É£¬È¡Æ±·½±ã£¬ÏÂµ¥ºóÂíÉÏÓÃ¶þ×¼ÂëÉ¨Âë½øÔ°£¬ÍÆ¼öÍøÓ´
1	ºÜ²»´í£¬¸ú¼ÒÈËÀ´Íæ£¬»¹»áÔÙÀ´
1	Í¦ºÃµÄ£¬±¾À´ÒÔÎªÊÇ´ó°Í³µÒ»ÆðÍæ£¬Ã»Ïëµ½ÊÇÒ»ÈËÍÅ£¬ËäÈ»ÓÐµãºÍÏëµÄ²»Ò»Ñù£¬µ«ÊÇÈ«³ÌË¾»ú¼æµ¼ÓÎÅãÍ¬£¬Ê±¼ä×ÔÓÉ£¬Ò²ºÜ·½±ã¡£ºÃÆÀ£¡
1	»·¾³ÓÅÃÀ£¬·þÎñÓÅÁ¼£¬ÎÂÈªÊæ·þ£¬ÏÂ´ÎÔÙÈ¥¡£
1	ÅÀÉ½£¬ÅÝÎÂÈª£¬ºÜ²»´íµÄµØ·½£¬ºÃÏ²»¶Õâ¼Ò±ö¹Ý£¬ÏÂ´ÎÂòÄêÆ±´òËã×¡Ò»¸öÔÂ£¡
1	Ò»Î»ÐÕÁÎµÄÃÀÅ®Ë¾»ú£¬ÈËºÜºÃ£¬Óïµ÷ÎÂÈá£¬ÄÍÐÄµÈºò½ÓËÍÈ¥¾°µã£¬ÑØÍ¾»¹½éÉÜÁË³ÇÇøµÄÒ»Ð©½¨Öþ£¬»ØÀ´ÖÐÍ¾ÖÐ»¹°ïÎÒÃÇËÍµ½Æû³µ¿ÍÔËÕ¾ÂòÈ¥ÈðÀöµÄÆ±ºóÔÙËÍÎÒÃÇ»Ø¹ÅÕò£¬»ØÀ´6µã¶àÁË£¬ÄÍÐÄÓÃ??£¬ÔÞ
1	ÎÂÈª»·¾³ºÜºÃ£¬ºÜÊæ·þ£¬Ð¡ÌÀÕòµÄ×ÔÖú²Í»·¾³ºÜºÃ£¬ºÃ¶àÖÖÀàµÄÃÀÊ³£¬¶øÇÒ³ÔÍê»¹¿ÉÒÔÍæÓÎÏ·£¬ºÃÆÀ
1	ÈÈº£¹«Ô°³¬³öÎÒµÄÔ¤ÆÚ£¬·Ç³£ÏÉ¡«¡«´ó°®°¡¡«¡«¡«¸÷ÖÖÎÂÈªÑÌÎíÃÖÂþ£¬ÓªÔì³öÏÉ¾³°ãµÄ¾³½ç¡«¡«
1	»¹ºÃ°É£¬Ð¡ÓãÎÂÈªºÜºÃ
1	ÈýÑÇÖé½­»¨Ô°¾Æµê(ÁÙ½üÏÄÈÕ°Ù»õ)ÓÐÃâ·Ñ½ÓËÍ³µ¡£Æ¾ÊÖ»ú¶ÌÐÅÉÏ³µ£¬Ò»Ð¡Ê±Ò»°à¡£
1	È¡Æ±Í¦·½±ã£¬¾ÍÊÇÃ»ÈÎºÎÓÅ»Ý£¬¾°Çø»¹ÊÇÂùÓÐÌØµãµÄ
1	¹ýÄêµÄÊ±ºòÈ¥µÄ¡£²»´í¡£Ð¡º¢×ÓÍæµÄÌØ¿ªÐÄ¡£ÊÊºÏÒ»¼ÒÈËÈ¥¡£
1	»¹¿ÉÒÔ£¬ÈË²»ËãºÜ¶à£¬·þÎñ»¹¿ÉÒÔ£¬¾ÍÊÇÔ¡ÅÛºÍÐ¡Óã³Ø¶¼ÒªÊÕ·Ñ£¬ÓÐÐ©¿Ó£¬ÆäËû»¹²»´í£¬ÓÈÆäÊÇÔ­ÌÀ³Ø¡¢ÎåÐÐ³Ø¡¢ÆÙ²¼³ØºÍ°ÍÎ÷Óë²ÊÉ«Ð¡Óã³Ø
1	µØÀíÎ»ÖÃÏà¶Ô°²¾²£¬¾ÆµêºÍÎÂÈª¿¿µÄºÜ½ü£¬ÖÐÎçµ½µÄ£¬ÃÅ¿ÚË§¸ç°ïÃ¦ÄÃÁËÐÐÀî£¬ÒòÎªÊÇ´øº¢×Ó³öÀ´ËùÒÔ¶«Î÷Í¦¶à£¬Ë§¸çÒ»Ö±¸øËÍµ½·¿¼ä¡£ÏÂÎçÔÚÊ¨×ÓÐÇÓÎÀÖ³¡ÓÎÍæ£¬³¡ÄÚÎººÍÆ½ºÍÁõä­Á½Î»¹¤×÷ÈËÔ±Ï¸ÐÄ½Ó´ý²¢¸æÖª×¡µê¿ÍÈËÊÇ¿ÉÒÔÃâ·ÑÍæÓÎÀÖ³¡(²»°üÀ¨µç×ÓÓÎÏ·»ú)£¬º¢×Ó¿ÉÕæÊÇÀÖ¿ªÁË»¨£¬ÍæÁËÁ½Ð¡Ê±ÕýºÃÈ¥ÅÝÎÂÈª£¬³ÔÁËÀïÃæµÄ×ÔÖú²Í£¬»ù±¾ÎÂ±¥²»³ÉÎÊÌâ£¬¿ÚÎ¶Ò²²»´í¡£ºÜ¿ªÐÄµÄÒ»¶È¼Ù£¬ÀÏÆÅÏ²»¶·¿¼äµÄ·ç¾°£¬º¢×ÓÏ²»¶ÎÂÈªºÍÓÎÀÖ³¡¡£
1	Ê±¼ä×¼Ê±£¬Ì×²Í±ãÒË¡£Ö÷ÒªÊÇÊ±¼ä×Ô¼ºÈ·¶¨£¬·½±ã
1	²»´í²»´í ÍÅ½¨¹ýÈ¥µÄ ËäÈ»ÌìÆøÀäµ«ÊÇÈÈÇéºÜ¸ß
1	ºÜºÃ£¬Ë®Í¦¸É¾»µÄ£¬³Ø×ÓÒ²¶à£¬Ó¾ÒÂÊÇÔÚÎÂÈªÎ÷±ßÊ®×ÖÂ·¿ÚÄÇ¼ÒµêÂòµÄ£¬Í¦Êµ»ÝµÄ¡£
1	ÓÐ¶ÀÌØÐÔ¼°È¤Î¶ÐÔ¡£ÐÔ¼Û±È¸ß¡£ÖµµÃÒ»ÓÎ¡£
1	Ôç²ÍÒ»°ã£¬µ«ÊÇË½ÈË¹Ü¼ÒÕÅÉ¯É¯·Ç³£ºÃ£¬·þÎñµ½Î»£¬ÈÃÈËÄÑÒÔÍü»³£¬ÆÚ´ýÏÂ´ÎµÄÏà¾Û£¬±ðÊûµÄË½ÌÀºÜºÃ£¬¿ÉÒÔÒ»Ö±ÅÝ
1	·Ç³£ÂúÒâµÄÒ»´ÎÎÂÈªÖ®ÂÃ£¬·þÎñÌ«ºÃÁË£¬ÓÐ»ú»áÏÂ´ÎÔÙÀ´
1	ºÃÆÀ£¬±ãÒËÓÅ»Ý£¬¾ÍÊÇ½»Í¨²»±ãÉÔÎ¢ÓÐµãÆ«Ô¶
1	´º½ÚÆÚ¼ä´øº¢×ÓÈ¥µÄ£¬ÈË²»ÊÇºÜ¶à
1	¹ý½ÚÈËÌ«¶àÁË£¬¼Û¸ñÒ²¸ß£¬»·¾³»¹¿ÉÒÔ
1	ºÃµØ·½£¬ÖµµÃÒ»È¥£¬È¡Æ±·½±ã£¬¼Û¸ñÊµ»Ý¡£
1	¼º¾­ÊÇµÚ¶þ´ÎÇ°ÍùÁË£¬ÕâÀïµÄ20¶à¸öÎÂÈªÐ¡³Ø¡£ÖµµÃÒ»Ò»Ç°Íù£¬µ«Ò»¶¨ÒªÔÚÖÐÍ¾³Ôµã¶«Î÷Å¶¡£
1	Èç¹ûÊÇÔ¤Ô¼ÉÏÈÈÆøÇò£¬Õâ¸öµØ·½»¹ÊÇ¿ÉÒÔµÄ
1	·Ç³£ÊÊºÏ¼ÒÍ¥³öÐÐÑ¡ÔñÈë×¡µÄ¾Æµê¡£
1	·þÎñºÜºÃ£¬Ôç²Í·á¸»£¬·¿¼ä¸É¾»£¡
1	»¹¿ÉÒÔ¿©£¬ÍøÉÏ91£¬µ½ÄÇÀïÖ±½ÓÂòÒª198£¬±ãÒËÁËÒ»°ë
1	ÕâÀïµÄ·ç¾°ÕæµÄºÜºÃ£¬¿ÕÆøÊªÈó£¬µØÈÈÈªÑÛºÜ¶à£¬Ë®ÎÂºÜ¸ß£¬ÕäÖéÈªÑÛ¾µÈªµÈµÈ£¬´ó¹ö¹øºÜ´ó£¬¿ÉÒÔÖó¼¦µ°£¬ÔÚ´ó¹ö¹øÅÔ³ÔÖó¼¦µ°ºÜÓÐ·çÎ¶¡£
1	»¹ÊÇºÜ²»´íµÄ£¬ÀïÃæ»¹ÓÐ×ÔÖú²Í´óÈË68Ò»Î»£¬Ð¡º¢48Ò»Î»
1	³Ë³µÌ«²»·½±ã£¬µÈÁË½ü2Ð¡Ê±£¬ÎÂÈª³Ø×Ó¶àÑù£¬ÎÂ¶ÈÊÊÒË
1	º£ÄÏ±È½ÏÓÐÃûÎÂÈª³Ç£¬ÓÐ´ó´óÐ¡Ð¡30¶àµÄ³Ø×Ó£¬Ë®ÖÊ·Ç³£ºÃ£¬»¹ÓÐÒ»¸ö´óÐÍÓÎÓ¾³Ø£¬ÊÊºÏæÒË®¡£
1	À´¹ýÓùÎÂÈª¼¸´ÎÁË£¬ÒòÎªÄ¿Ç°»¹Ã»·¢ÏÖ¹ã¶«ÄÄ¸öÎÂÈª±ÈÕâÀïºÃ¡£±Ï¾¹ÊÇÎÂÈª½ìµÄÁúÍ·£¬ÉÌÒµ»¯ºÍ·þÎñ×öµÄ¶¼ºÜºÃ£¬»¹ÊÇ4A¼¶¾°Çø¡£ÕâÀïÕûÌå·ç¸ñÊÇÈÕÊ½£¬ËäÈ»ÒÑ¾­¿ªÁËºÜ¾Ã£¬µ«´ó¶àÊýÉèÊ©¶¼²»»áÏÔµÃ³Â¾É£¬²»»áÈÃÈË¾õµÃÖÊ¸Ð²î¡£·¿¼äÀïÍêÈ«ÈÕÊ½×°ÊÎ£¬´²Æ·±È½ÏÊæÊÊ£¬Î¨¶ÀÕíÍ·¶ÔÎÒÀ´ËµÈáÈí¶È²»¹»¡£·¿¼äÀïÅäÓÐÒ»´ÎÐÔÏ´ÊþÓÃÆ·£¬»¹ÓÐ³¬ÊÐ¿ª¼ÜµÄÏ´»¤ÓÃÆ·£¨Ã»ÓÐÓÃ£¬ËùÒÔ²»ÖªµÀ¾ßÌåÊ¹ÓÃ¸ÐÊÜÈçºÎ£©£¬¾¹È»»¹ÓÐè¤Ù¤µæ£¡ÕâÀïµÄÎÂÈª¾Í²»ÓÃ¶àËµÁË£¬ÒòÎªÊµÔÚÌ…
1	»¹²»´í£¬ÎÒÃÇÉÏÎçÈ¥µÄÈË²»¶àËùÒÔÈ¡Æ±ºÜ¿ì£¬ÏÂÎçÈËºÜ¶à¡£
1	¾°Çø¾­µä£¬·þÎñÓÐ´ýÌá¸ß£¬ÎÀÉú±ØÐë¼ÓÇ¿
1	²»´íÍ¦ºÃ
1	ºÃºÃºÃ£¡£¡£¡£¡£¡£¡£¡£¡£¡£¡£¡£¡£¡£¡£¡£¡£¡£¡£¡£¡£¡£¡£¡£¡£¡£¡£¡£¡£¡£¡£¡£¡£¡£¡£¡£¡£¡£¡£¡£¡£¡£¡£¡£¡£¡£¡£¡£¡£¡£¡£¡£¡£¡£¡1
1	Ã»ÓÐÈ¥ÅÝ¹ý£¬µ«ÊÇÒ»Ö±ºÜÏëÈ¥£¬ÓÐ»ú»á´øÅ®¶ùÈ¥
1	Ïàµ±²»´íµÄÎÂÈª£¬½¨Òé´ó¼Ò¶¼ÒªÈ¥Ò»ÊÔ
1	²»Ðé´ËÐÐ£¬ÈÈº£ÕæÊÇÒ»¸öÉñÆæµÄµØ·½£¬»·¾³ºÜºÃ£¬¿´µ½ÁË´ó×ÔÈ»¶ÀÌØµÄÒ»Ãæ¡£¾ÍÊÇ¾°ÇøÐ¡ÁËµã£¬ÓÎÍæµÄÊ±¼äÔÚÒ»¸öÐ¡Ê±°É
1	·¿¼äÔÚÎåÂ¥£¬¿í³¨ÇÒ²»³±Êª£¬Ïà±ÈµÚÒ»´Î×¡µÄÒ»Â¥ºÃÌ«¶àÁË£¬È¥ÅÝÎÂÈªºÜ·½±ã£¬×ßÂ·¹ýÈ¥Á½Èý·ÖÖÓ£¬×ÔÖúÔç²ÍÒ»°ã.Í£³µ»¹Í¦·½±ã£¬¾ÆµêÔÚ¾°ÇøÀï£¬×Ô¼Ý³µÇ°ÍùµÃÌáÇ°µÇ¼Ç³µÅÆ.
1	²»ËãºÃÍæ£¬²»×øÈÈÆûÇò¾ÍÊÇµÇÉ½¡£
1	ºÜÖµµÃÒ»¿´£¬´ó¹ö¹øµÄÎÂ¶È´ïµ½98¶ÈÁË£¬°ÑÉú¼¦µ°·Å½øÈ¥Ê®¼¸·ÖÖÓ¾ÍÊìÁË
1	´øº¢×ÓÍæ·Ç³£²»´í£¡µÈÌìÁ¹¿ì»¹»á´ø±¦±¦È¥µÄ£¡
1	ºÜºÃÍæ£¬¶¼Ã»Íæ¹»£¬´òËãÓÐÊ±¼ä»¹È¥
1	·½±ãÅÝÎÂÈª£¬ÎÂÈªÂú·Ö£¡½»Í¨²»±ãÊÇÓ²ÉË¡£Ôç²Í¿ÉÒÔ£¬ÊÊºÏ´øº¢×ÓÈ¥£¬¾ÍÊÇµÃÕÒ¸öÑô¹âÃ÷ÃÄµÄÈÕ×Ó²ÅºÃ¡£ÈËÒ²²»¶à£¬¾ÍÊÇÌìÆøÌ«¶àÎí£¬¿´²»Çå¾°ÁË¡£
1	ºÜ·½±ã£¬ÔÚÐ¡Ä¾ÎÝÈ¡ÍÅ¹º¡£¾ÍÊÇ°×ÌìÈËÌ«¶à£¬¶þÂ¥¶¼Ã»Î»×Ó¡£½¨ÒéÍíÉÏÈ¥¡£
1	»·¾³ÓÅÃÀ£¬·þÎñÈÈÇé£¬ÊÊºÏÇ××ÓÓÎ
1	Ë®ÓÐµãÁ¹£¬²»¸É¾»£¬ÈËÌ«¶àÁË£¬¹ºÆ±Ë³Àû
1	¿ÉÒÔÓÎÍæ¶ù£¬¿ÉÒÔÅÝÎÂÈª¡£ÅÀÉ½Ò²²»ÊÇºÜÀÛ£¬ÅÝÅÝÎÂÈªÓÖÄÜ¼õÇáËáÍ´¡£Õû¸ö»·¾³»¹ÊÇ²»´í¡£Ð¡³ÔË®¹û»¹²»ÉÙ£¬ÂòÌ×Æ±ÊÇ×î»®ËãµÄÁË¡£ÕûÌåÆÀ¼Û²»´í¡£
1	²»´í£¬ÌØ±ðºÃ£¬¶ù×ÓÔÚÀïÃæ²»Ïë³öÀ´ÁË£¬Ö»ÊÇÌ×²ÍºÜÄÑ³Ô
1	ÀïÃæÎÂÈª·Ç³£Êæ·þ£¬»·¾³ºÜºÃ£¬³Ø×ÓºÜ¶à£¬ºÜ·½±ã£¬ºÜÂúÒâ
1	Î¨Ò»²»×ãµÄÊÇÒ»½øÈ¥×ßÁËÈý¸öÇ°Ì¨£¬²ÅÖªµÀ¶©µÄ·¿¼äÊÇÔÚÄÄÀï¡£³äµç±¦Ñº½ðÊÇ99Ôª£¬È»ºó¸¶·ÑÊÇ°´Ê±¼äËãµÃ¡£Èë×¡¹æ¶¨ÊÇÏÂÎç3µãÖÓ£¬µÈ´ýÈë×¡µÄÊ±¼ä²»¾Ã£¬¾Í¼¸·ÖÖÓ£¡Ì¨ÉÏÓÐÓÎÍæ¹¥ÂÔ£¬µØÍ¼¡£Òª±£´æºÃ²»Í¬µÄÆ±£¬ÀïÃæÓÐÔç²ÍÆ±£¬Ãí»áµÄÓÎÏ·Æ±£¬ÎÂÈªÆ±¡¢Ç§É«ºúÍ¬£¬Ä¾¹ÏÑàÎÑ»»È¡Æ±£¬Ñ©¸âÆ±£¬µÈ¡£ÈëÈ¥Ãí»á£¬×î¶àÈËµÄÊ±¼äÊÇ6µã°ë-7µã£¬¿ÉÒÔ³Ôµ½10µã£¬²Å»ØÈ¥¡£Ãí»áºÜ·á¸»£¬ºÃ¶àÆ·ÖÖÊ³Îï¡£ ºÃ³ÔµÄËãÊÇ¿¾Éúòº£¬²»¹ý9µãÇ°¶¼ÓÐºÃ¶àÈËÅÅ¶Ó¡£9µã°ëÈ¥ÅÅ¶Ó…
1	ÓÌÔ¥ÁËºÜ¾Ã£¬ÎªÁË´øº¢×ÓÍæ¶¨ÁËÕâÀï£¬·Ç³£ºÃ£¬·¿¼ä¸É¾»ÊæÊÊ£¬Ö÷ÒªËµÒ»ÏÂÈç¹û´øº¢×ÓÒ»¶¨ÒªÀ´ÕâÀï£¬¶ùÍ¯ÀÖÔ°ÌØ±ð´óºÜºÃ£¬¾ÍÏñÒ»°ãµÄÉÌ³¡ÀïµÄÀÖÔ°£¬·þÎñÈËÔ±ÌØ±ðÈÈÇé£¬Åãº¢×ÓÍæ£¬¸ãµÃº¢×ÓµÚ¶þÌìÍæµÄ²»×ß»¹ÒªÈ¥ÕÒÄÇ¸ö°¢ÒÌ£¬·Ç³£¸ÐÐ»µÚÒ»ÌìÅãº¢×ÓÍæµÄÁøÁÖ°¢ÒÌºÍµÚ¶þÌìÍæµÄÁõÒÕ°¢ÒÌ£¬º¢×Ó±¾À´ÄÚÏòÂýÈÈ£¬µ«·Ç³£Ï²»¶ÕâÁ½¸ö°¢ÒÌ£¬ÍæÍê»¹Ç××Ô°Ñº¢×ÓËÍ»Ø·¿¼ä£¬ÆäÊµÀÖÔ°ÍæµÄº¢×Ó²»¶à£¬×¡¹ýºÜ¶àÐÇ¼¶¾Æµê£¬¶àÊýµÄ¶ùÍ¯ÀÖÔ°ÐÎÍ¬ÐéÉè£¬Íæ¾ßÓÖÔàÓÖ¾É£…
1	ÉÙÓÐµÄÌØÉ«ÂÃÓÎ£¬Ð¡º¢×ÓºÜÐË·Ü£¬´ó¹øÖóµ°Ê±Ò»Ö±¶¢×Å£¬¿ª¹øºó¾ÍµØ³ÔÆðÀ´£¬¸Ð¾õ´ÓÃ»³Ô¹ýÕâÃ´ºÃ³ÔµÄ¼¦µ°£¬¹þ¹þ!
1	·Ç³£·½±ã£¬ÎÂÈªÓÃ¶þÎ¬Âë¾Í¿ÉÒÔÖ±½Ó½øÈë£¬¿ÖÁúÔ°Ò²ÊÇË¢Éí·ÝÖ¤¾Í¿ÉÒÔ¿©¡£×ÜÌåÀ´ËµÕâ¸öÎÂÈª»¹²»´í£¬Í¦ºÃÍæµÄ£¬¾ÍÊÇÈË¶àÁËµã¡£¿ÉÒÔÅÝÅÝ³Ô³ÔÍæÍæÐÝÏ¢ÐÝÏ¢¼ÌÐøÅÝÅÝÍæÍæ¡£¿ÖÁúÔ°Ò²ºÜºÃÍæ¡£
1	¾Æµê»·¾³ºÜºÃ£¬ÎÂÈªºÜ¸É¾»£¬·þÎñÔ±ÐìÇçºÜÈÈÐÄ¡£¶ùÍ¯ÀÖÔ°ºÜ´ó¡£
1	Êæ·þ£¬½»Í¨±ãÀû£¬Àë¿ÖÁúÔ°½ü¡£ÍõÒ»Ãñ ÎâÏþÓî·þÎñ²»´í
1	¾ÍÊÇ¿Õµ÷»µÁË£¬ÆäËü¶¼ºÜºÃ
1	×Ô¼º×ø³µÈ¥µÄ£¬¾°ÇøÈË²»¶à¡£ÓãÁÆ³Ø×ÓÈË¶àµã£¬µØ·½±È½ÏÆ«£¬ÍæÍê³öÀ´½»Í¨²»ÊÇºÜ·½±ã¡£×îºó»¹ÊÇ×øÁË¸öºÚ³µ¡£
1	Òò¿´ÁËÊ®ÆßËê¼¾½Ú½ÚÄ¿£¬ÓÐÐ¡¿ÕÉ½£¬±ãÈ¥ÁË´óÐ¡¿ÕÉ½£¬Ð¡¿ÕÉ½ÂùºÃµÄ£¬´ó¿ÕÉ½µÄ600Ê¯½×ÊÇÅÀµÃ´ó¼ÒÆø´­ÓõÓõµÄ£¬¿´ÁËµØÖÊ²©Îï¹Ý£¬ÕÇ×ËÊÆÁË£¡
1	ÖÐÇï½ÚÒ»¼Ò´óÐ¡È¥µÄ£¬ºÜÈÕÊ½·ç¸ñ£¬ÎÂÈªÆäÊµÈ¥µ½ÄÄÀï¶¼Ò»Ñù£¬³ØºÜ¶à£¬´óÍ¬Ð¡Òì£¬µ«ÊÇºÜÏ²»¶ÍíÉÏµÄÃí»á£¬ºÜÈÈÄÖ£¬ºÃ³ÔºÃÍæ£¬ÓÐ±íÑÝ¿´£¬¶«Î÷¶¼ÊÇÏÖ×ö£¬¶øÇÒÎïÖÖ·á¸»ºÃ³Ô?£¬»¹ÓÐÑÌ»¨ËÍ£¬ÏÂ´ÎÓÐ»ú»áÔÙÈ¥°É¡£
1	µØ·½²»´í£¬È¡Æ±ºÜ·½±ã£¬
1	ÓÐ³µ·½±ã£¬»·¾³ºÜºÃ£¬ÌØ±ðºÃ¡£
1	¾°Çø·Ç³£Æ¯ÁÁ£¬ÖµµÃÒ»¿´
1	ÎÂ¶È²»Í¬ ³É·Ý¸÷Òì Ô­À´ÎÂÈª¿ÉÒÔÕâÑùÅÝ
1	ÉèÊ©ÆëÈ«£¬·þÎñÌ¬¶ÈÒ²ºÜºÃ£¬ÍæµÄºÜ¾¡ÐË¡£¸÷ÖÖ¸÷ÑùµÄÎÂÈª£¬²»Í¬µÄÖÖÀà£¬²»Í¬µÄ¹¦Ð§£¬ÈÃÎÒ´ó¿ªÑÛ½ç£¬ÍæÁËÒ»Ìì¶¼Ã»ÓÐ°ÑËùÓÐµÄÎÂÈªÅÜÒ»±é£¬Õæ´óÕæºÃ£¬ÏÂ´Î»¹À´
1	ÔÚ»ðÉ½¿Ú¸½½ü£¬»¹¿ÉÒÔ¼ñµ½»Ò¡¢ºì¡¢ºÚµÈÑÕÉ«µÄ»ðÉ½Ê¯×÷¼ÍÄî¡£
1	·½±ã¿ì½Ý£¬»¹Ê¡Ç®£¡£¡£¡
1	»·¾³ºÜ²»´í£¬·þÎñ¶¼ºÜºÃ£¬½»Í¨Ò²ºÜ·½±ã£¬¿Í·¿·þÎñ³Â»ª·¼°¢ÒÌºÜÈÈÇé£¬ÏëµÄºÜÖÜµ½£¬×ÜÌå²»´í¡£
1	¹ýÁËÒ»Äê²ÅµãÆÀ ²»¹ýÕæµÄ²»´í ´òËã½ñÄê¶¬ÌìÔÙÈ¥
1	»ðÉ½µØÈÈµØÖÊ¹«Ô°ÄÚÈÈÆûÇòºÜ¾ªÏÕ´Ì¼¤£¬»ðÉ½¿ÚÅÀÉ½Ì«ÀÛ£¬Ó¦¸Ã¸ã¸öË÷µÀ¾ÍºÃÁË¡£
1	ÍæµÄºÜ¿ªÐÄ£¬´øÐ¡º¢Ò»ÆðµÄ¡£ÍæµÄ²»¿Ï³öÀ´ÁË
1	½ñÄê10ÔÂ1-3ÈÕºÍÀÏ¹«¶ù×ÓÁ¬Ðø×¡ÁËÁ½Íí£¬¸Ð¾õºÜ²»´í¡£ËùÒÔ12ÔÂÖÐÑ®´ø×ÅÂèÂèÔÙÀ´Ò»´ÎÁË¡£¸öÈË±È½ÏÏ²»¶Ç×Ë®Ô°£¬ËùÒÔÕâ´ÎÓÖ¶©»ØÇ×Ë®Ô°¡£»·¾³¡¢ÎÀÉú¡¢ÉèÊ©¡¢Í£³µ³¡¶¼ºÜ²»´í¡£Ç×Ë®Ô°È¥ÎÂÈªºÃ·½±ã£¬Ò»ÏÂÂ¥¾ÍÊÇÎÂÈªÇø¡£µÚ¶þÏ²»¶¾ÍÊÇ¾Æµê×ÔÖúÔç²Í£¬ÎÀÉúÍ¬Ê±Ñ¡Ôñ·á¸»£¡µÚÈýÏ²»¶¾ÍÊÇ¾ÆµêµÄ·þÎñÖÊÁ¿£¬¾Æµê´Ó´óÌÃ¡¢×¡·¿Çø¡¢ÎÂÈªÇøµÄ¹¤×÷ÈËÔ±·þÎñÌ¬¶È·Ç³£ºÃ£¬ÈÈÇé¡¢ÓÐÀñÃ²£¬·Ç³£Ç×ÇÐ£¡ÎÂÈªÀïµÄÑ¡ÔñÒ²ºÜ¶à£¬Ë®ÖÊÒ²ºÜ²»´í£¬°×Ìì³ÔÍêÔç²Í£¬ÐÝÏ¢ÏÂ£¬…
1	ÃÅ¿Ú°ìÀí½øÈ¥µÄËÙ¶ÈÌ«Âý
1	³¬¼¶ºÃ£¡¸ø21¸öÔÞ£¡
1	·Ç³£ºÃ£¬º¢×ÓÃÇºÜÏ²»¶£¬Ð¡ÓãÁíÍâÊÕ·Ñ£¬Ð¡º¢×îÏ²»¶
1	·Ç³£ºÃ£¬»¹»áÔÙÀ´µÄ£¬·þÎñÌùÐÄ£¬Ê³Îï·Ç³£¸É¾»£¬ÐÂÏÊ£¬ºÃ³Ô£¬ÕæÐÄ²»´í£¬´øº¢×ÓÀ´µÄ£¬º¢×Ó¶¼²»Ïë»ØÈ¥ÁË
1	ºÃÍæ Êæ·þ ¶¼²»Ïë»ØÀ´À²
1	ÈÈº£ÎÂÈª×îºÃÁË£¬ÈýÔÂÈ¥ÈËÉÙ£¬Ã¿¸öÈËÒ»¸ö³Ø×Ó£¡
1	»·¾³ºÜºÃ£¬°²¾²ÓÄÑÅ£¬´óÆøÉÏµµ´Î¡£ÂÌÊ÷³ÉÒñ£¬×°ÐÞºóÊÒÄÚÍâ¶¼ÏÔµÃºÜÓÐÆ·Î¶¡£ÎÀÉú¸É¾»£¬ÊæÊÊ×ÔÔÚ¡£ÓÐ³ä×ãµÄÍ£³µÎ»£¬×Ô¼ÝÓÎºÜ·½±ã£¬³µÎ»¾ÍÔÚ±ö¹ÝÂ¥ÏÂ£¬ºÜºÃ¡£±ö¹ÝÀïµÄÖÐÎ÷²ÍÌü³öÆ·¾«ÖÂ½²¾¿£¬Ò²ºÜÊµ»Ý³Ô×¡Íæ¶¼·½±ã£¬ÅÔ±ß¾ÍÊÇÂÞÈýÃÃÉ½£¬¿ÉÒÔÈ¥×ß×ß£¬Õû¸öÎÂÈª¾°ÇøµÄ·þÎñ¶¼ºÜºÃ£¬È·ÊµÓÐÐÇ¼¶Ë®Æ½
1	¾°É«ÒËÈË£¬ÊÊºÏÈ«¼ÒÓÎÍæ£¬ÃÀ·ôÐ§¹ûºÜ²»´í£¬º¢×ÓÍæµÄºÜ¸ßÐË£¬ÆÚ´ýÏÂ´Î»¹ÄÜÈ¥Íæ
1	·Ç³£·Ç³£Êµ»Ý£¬·þÎñÌ¬¶ÈºÜºÃ£¬»·¾³Ò²·Ç³£ºÃ¡£
1	ÎÂÈªºÍ¹«Ô°¶¼ºÜ²»´í£¬È¥µÄÄÇÌìÏÂ×ÅäÀäÀÁ¤Á¤µÄÐ¡Óê£¬ÄÇÌì¸Ð¾õÃ»ÓÐÕâÃ´ÃÆ£¬»·¾³ÕæµÄÊÇºÜÆ¯ÁÁ
1	×ÜÌå»¹ÐÐ£¬»¹ÊÇ±È½ÏÎÞÁÄµÄ£¬Ð¡º¢×Ó»¹ÊÇÍæµÄºÜ¿ªÐÄ¡£°×ÌìºÃµã£¬µ½ÁËÍíÉÏÄÇ¸öË®ÔàµÄ²»ÄÜ¿´¶¼¡£ÎÂÈª¶¼ÔÚÊÒÍâ£¬Õâ¸öÌìÀ´»Ø×ß¶¯¹þÊÇºÜÀäµÄ£¬ÓÈÆäÊÇÃ«½íÈ«³Ì¶¼ÊÇÊªµÄ£¬²»ºÃ¡£
1	»¹ÐÐ£¬ÖÜÄ©ÐÝÏÐºÃµØ·½¡£ÓÐ»ú»áÔÙÀ´
1	ÔÚÃÅ¿ÚÕÒÊÛÆ±Ô±È·ÈÏºóÈëÔ°
1	ÎÂÈª·Ç³£°ô¡£ÊÊºÏº¢×ÓÀÏÈË¡£·þÎñÈËÔ±ºÜÀñÃ²¡£¸ÐÐ»ËûÃÇµÄ·þÎñ£¬ÎÒÃÇÒ»¼Ò¶¼ºÜÂúÒâ¡£
1	ÃÀÃÀµÄÌÚ³åÃÀÃÀµÄÈË£¬ÌÚ³åÕæÃÀ¡£
1	ºÜºÃ£¬È¡Æ±·½±ã¿ì½Ý£¬¾°ÇøÍæ×ÅÒ²ºÜÊæ·þ£¡
1	Í¦ºÃµÄÒ»´ÎÌåÑé£¬¾ÍÊÇÈë×¡Òª¹ýÇÅ£¬·¿¼ä»¹ÊÇÍ¦¸É¾»µÄ£¡
1	¾ÆµêÊÊºÏ×Ô¼ÝÓÎ£¬Î»ÖÃÀëÊÐÇøÓÐ¶Î¾àÀë£¬¾ÆµêÕûÌå»·¾³²»´í£¬ÎÂÈªÒ²ºÜ²»´í£¬¼ÒÍ¥Ì×·¿ÓÐÒ»Ð©ÆøÎ¶£¬Ì«´µÃ«Çó´ÃµÄ×îºÃ¾Í±ðÑ¡ÔñÁË¡£
1	È¡Æ±·½±ã£¬·þÎñºÃ£¬ËãÊÇÌØÉ«¾°µã¡£
1	²»´íµÄ¾°Çø£¬ÈÈº£´ó¹ö¹ø£¬³ô¼¦µ°Î¶
1	4·Ö£¬»¹ºÃ£¬²»Èçº£ÄÏµÄÎÂÈª
1	ÏÂÓêÌì ÈË²»¶à ³Ø×ÓÍ¦¶àµÄ ÖµµÃÒ»È¥¡£
1	»ðÉ½ÈÈº£Ê¹ÌÚ³åÃûÑïÌìÏÂ¡£À´ÕâÀï¾ÓÈ»²»ÅÝÎÂÈª£¬ÇÒ²»Ëµ»á±»ÈËÐ¦ËÀ£¬»Ø¼ÒÏëÏëÒ²µÃÂî×Ô¼º¡£¸÷¸öÈÈÈªÔ½ÍùÉ½¶¥ÎÂ¶ÈÔ½¸ß£¬À´ÈÈº£Ò»¶¨ÒªÉÙ´©ÉÙ´©·ÀÉ¹·ÀÉ¹£¡ÕâÀï´óÐ¡ÈªÑÛÅç³öµÄË®ºÍÆû¶¼ÎÂ¶È²»Í¬£¬³É·Ý¸÷Òì¡£¾ÝËµÏÄ¼¾ÄàÉ³¹ü×ÅÉ½Ê¯¶Â×¡ÆûÈªÅç¿×£¬ÈÈÆø²»¶Ï»ýÐîÁ¦Á¿£¬»ýÀÛµ½Ò»¶¨³Ì¶ÈÍ»È»ÅçÉä¶ø³ö£¬°ÑÉ°Ê¯Ö±ÉäÌì¿Õ£¬»á·¢³ö¾ªÌì¶¯µØµÄ¾ÞÏì£¬²¢°éÓÐÇáÎ¢µÄµØÕð£¬Õâ¾ÍÊÇ¡°Ë®ÈÈ±¬Õ¨¡±¡£ËùÒÔÎÒÏë£¬ÔÚÈÈº£¹¤×÷µÄÈË£¬»á²»»áÓÐÒ»ÖÖÌØÊâµÄ¹¤ÉË¡ª¡ª±»ÎÂÈªË…
1	¾Æµê·ç¾°²»´í£¬ºÜ°²¾²ºÜÊÊºÏ¶È¼ÙÐÝÏ¢
1	ÀëÊÐÇøÓÐµãÔ¶ÎÂÈª²»´ó³ØÓÐµãÉÙ¾ÍÓãÁÆ»¹ÓÐµãÒâË¼ºÍÎÒÈ¥¹ýµÄ½­Î÷µÄÎÂÈª»¹ÊÇ²îµã¡£
1	»¹²»´í£¬¾ÍÊÇÎ»ÖÃ²»ºÃ£¬ÔÚ×î½ÇÂä£¬µ«ÊÇ²»Ó°Ïì¹Û¿´£¬×ÜÌå²»´í
1	¾ÆµêÍ¦ÓÐÌØÉ«£¬·¿¼äÒ²ºÜ¿í³¨¡£
1	±È½ÏÖµ£¬ÈÈº£µØÈÈ×ÊÔ´£¬Ò»Â·×ßÏÂÀ´Í¦ÀÛ
1	È·Êµ¡£ÊÇÖÐ¹úÎÂÈªµÄ±Ç×æÑ½£¬ÖµµÃÍÆ¼ö
1	ºÜ²»´í ±ÈÒÔÇ°¸üºÃÁË ·þÎñÌ¬¶ÈÒ²³¬ºÃ
1	¾°µãºÜ²»´í£¬ÓÎÍêÈÈº£ÔÙÈ¥Ô¡¹ÈÅÝÎÂÈª¾Í¸üË¬À²£¡
1	´ÓºÍË³µ½»ðÉ½¹«Ô°³µ³Ì40·ÖÖÓ×óÓÒ¾ÍÄÜµ½¡£ÔÚÃÅ¿Ú»»ÁËÆ±ÈëÄÚ£¬ÑØ×ÅÖ±Ö±µÄÍ¨µÀÖ±±¼»ðÉ½¿ÚÏÂµÄÈÈÆøÇò´î³ËµãÈÈÆøÇòÊÇÀûÓÃ¼ÓÈÈµÄ¿ÕÆø»òÄ³Ð©ÆøÌå±ÈÈçÇâÆø»òº¤ÆøµÄÃÜ¶ÈµÍÓÚÆøÇòÍâµÄ¿ÕÆøÃÜ¶ÈÒÔ²úÉú¸¡Á¦·ÉÐÐ¡£Í¨¹ý×Ô´øµÄ»úÔØ¼ÓÈÈÆ÷À´µ÷ÕûÆøÄÒÖÐ¿ÕÆøµÄÎÂ¶È£¬´Ó¶ø´ïµ½¿ØÖÆÆøÇòÉý½µµÄÄ¿µÄ¡£Ëæ×ÅÈÈÆøÇòµÄÖð½¥ÉÏÉý£¬°éËæ×ÅÍ¸À¶µÄÌì¿Õ£¬Ô¶Ô¶µÄ¹ÛÉÍÁË´óÐ¡¿ÕÉ½»ðÉ½¿Ú£¬ÉÏÏÂÈÈÆøÇò×Ü¹²²»µ½Ê®·ÖÖÓ£¬¿´ÁËÕâ±ßÀ´²»¼°¿´ÄÇ±ß£¬»¹Ã»¾¡ÐË¾ÍÒªÏÂ½µÁË£¬µ×ÏÂµÄÓ…
1	ºÜ·½±ã£¬±ãÒË£¬ÕæµÄºÜÊµ»Ý
1	±ÈÖ±½ÓÔÚÏÖ³¡Âò±ãÒË3Ôª£¬Í¦ºÃµÄ
1	ÀïÃæµÄÎÂÈªÖÖÀàÆëÈ«£¬»·¾³ÒËÈË£¬Í£³µ·½±ã£¬ÊÇ¸ö¼ÒÍ¥³öÓÎ
1	·¿¼ä¸É¾»£¬Ôç²Í·á¸»£¬È¥ÁËÎÂÈª£¬ÖÐ²ÍÌü£¬¶ùÍ¯ÀÖÔ°£¬ËùÓÐµÄ¹¤×÷ÈËÔ±¶¼·Ç³£ÓÑºÃ£¬ÌØ±ðÊÇ¶ùÍ¯ÀÖÔ°µÄÎººÍÆ½¡¢ÎâÕ×ÀûºÍÁøÁÕ£¬¶Ô±¦±¦ÌØ±ðÕÕ¹Ë¡£ÏÂ´Î»¹»áÀ´
1	´ÓÔçÍæµ½Íí£¬¿´µ½ÁË¹¤×÷ÈËÔ±Ò¹¼ä¸ü»»ÎÂÈªÁÏ°ü¡£ÖÜÄ©È¥£¬ÈË»¹ºÃ²»ËãÌØ±ð¶à¡£×ÔÖú²ÍºÜ°ô¡£µ«ÄÐ±ö¸üÒÂÊÒÓÐ½Å³ôÎ¶
1	ºÃÍæ¡£¡£¡£¡£¡£¡£¡£¡£¡£¡£¡£¡£¡£¡£¡£¡£¡£
1	»¹²»´í£¬ÍæµÃ¿ªÐÄ£¬»·¾³ºÃ£¡
1	¾ÆµêÎ»ÖÃ½ÏºÃ
1	¾Æµê·þÎñÔ±Ì¬¶È·Ç³£ºÃ£¬»·¾³Ò²²»´í£¬»¹ÓÐ¾°Çø»¹ÓÐºÜ¶àÏîÄ¿ÔÚ½¨£¬ÖµµÃÏÂ´ÎÔÙÈ¥¡£
1	5·Ö£¬ÈËÉÙ£¡ÍæµÄºÜË¬
1	·Ç³£ÂúÒâµÄÒ»´ÎÇ××ÓÓÎ£¬»·¾³ºÜºÃ£¬·¿¼äºÜ¸É¾»¡£ ·þÎñºÜºÃ£¬±¦±¦¿ÄÁËÒ»ÏÂ£¬´òµç»°¸øÇ°Ì¨»¹¸øÎÒÃÇËÍÀ´µâ·ü£¬·Ç³£¸ÐÐ»£¡ Ôç²ÍÆ«ÖÐÊ½£¬ÖÖÀà¶àÇÒÎ¶µÀ²»´í£¬¿ä½±¿§·ÈºÍÅ£Èâ·Û£¬Å£ÈâÎ¶µÀºÜºÃ¡£ Í£³µ³¡ºÜ´ó£¬ÊÊºÏ×Ô¼Ý£¬²»ÖªµÀ¹«¹²½»Í¨Í¨µ½ÄÄÀï£¬¾Æµê´óÌÃ¾àÀë³ö¿Ú»¹Í¦Ô¶µÄ¡£ ´òËãµÈ¶¬Ìì´ø±¦±¦À´ÅÝÎÂÈª£¬ÊÇÒ»¸öÇ××Ó¶ÌÍ¾ÓÎµÄºÃÑ¡Ôñ
1	Öé½­ÄÏÌïÎÂÈªÒÑ¾­È¥¹ýºÃ¶à´ÎÁË¡£Ò»½øÃÅ¾ÍÓÐºÜ¸ßµµµÄ¸Ð¾õ¡£·þÎñµ½Î»¡£Ð¡ÓêÎÂÈªº¢×ÓÃÇÍæµÄºÜ¸ßÐË¡£
1	¸É¾»ÎÀÉú£¬·þÎñºÃ£¬»·¾³ºÃ£¬Ò»Ö±¶¼²»´í
1	ÎÒÊÇ´º½ÚÆÚ¼äÈ¥µÄ£¬³õÊ®£¬ÈË³¬¶à£¬·þÎñÒÑ¾­¸ú²»ÉÏÁË£¬ÎÂÈªµÄ»·¾³»¹ÊÇ²»´íµÄ£¬ºÜ¶à³Ø×Ó£¬Ö»ÊÇÏ´ÔèµÄµØ·½ÈËÌ«¶àÁË£¬ÎÀÉú¸ú²»ÉÏ£¬Ã«½íÒÑ¾­ÆÆÆÆÀÃÀÃÁË£¬·¿¼äºÜÐ¡£¬é½é½Ã×²»µØµÀ£¬ÎÃ×Ó¶à
1	5·Ö£¬ÎÂÈª³ØºÜ¶à£¬ÎÂ¶ÈÒ²²»´í£¡
1	Ð¡Óã³Ø×Ó×î×îÏ²»¶ÁË£¡
1	ÏÂÓêÌìÔÚÊÒÍâÅÝ¸öÎÂÈª£¬Ì«ã«ÒâÁË£¬ÍêÃÀµÄÇåÃ÷¼ÙÆÚ¡£
1	ÍæµÄºÜ¿ªÐÄ£¡¾Í²Í»·¾³ºÜºÃ£¡¾ÍÊÇ²ËµÄ¿ÚÎ¶²»Õ¦µØ£¡
1	±¦±´ÌØ±ðºÃ£¬±È¾°µãÂòµÄ±ãÒËºÃ¶à
1	ÎÂÈª·Ç³£ºÃ°¡£¬»¹ÓÐÒ»¸öºÜ´óµÄÓÎÓ¾³Ø
1	»¹ÐÐ£¬²»´í£¬Ô¡ÊÒÓÐµãÎÊÌâ
1	³¬¼¶°ôµÄ£¬ÈËÒ²²»ÊÇºÜ¶à£¬ÍíÉÏÒ¹¾°Ò²ºÜºÃ£¬¾ÍÊÇÐ¡Óæ³ØÓãÌ«ÉÙ
1	Õâ´Î´øÈ«¼ÒÀ´ÅÝÎÂÈª£¬¶¼ÍæµÄÍ¦¿ªÐÄµÄ£¬ÎÂÈªÀïÃæÍ¦´óµÄ£¬µ«ÊÇ¸Ð¾õÃ»ÒÔÇ°ÍæµÄÊ±ºò¸É¾»ÁË£¬ÖµµÃÒ»ÌáµÄÊÇÈ¡Æ±·½±ã£¬Ö±½Ó¹ýÈ¥Ò²Ã»Ê²Ã´ÈËÅÅ¶Ó£¬Ö±½Ó¾Í»»ÁËÆ±
1	Ô°ÇøºÜ´ó£¬³Ø×ÓºÜ¶à£¬ÒªÊÇÓÎÍæ³ØÒ²ÊÇÎÂË®¾ÍºÃÁË
1	ºÃ£¬Ò»¶¨ÒªÅÝÎÂÈª£¬ºÜ²»´í
1	·çÓÐµã´ó£¬Ë®ÎÂÓÐµÄ¸ßÓÐµÄµÍ£¬×ÜÌå»¹¿ÉÒÔ
1	¾Æµê×øÂäÔÚ·ç¾°ÐãÃÀµÄ»ÆÉ½½ÅÏÂ£¬»·¾³ÓÅÃÀ£¬¿ÕÆøÇåÐÂ£¬½»Í¨Ò²·½±ã¡£Ôç²ÍÒ»°ã£¬·¿¼ä¿Õ¼ä´ó£¬µ«ÉèÊ©ºÍÎÀÉúÓÐ´ýÍêÉÆ
1	¸Ð¾õÍ¦ºÃÑ½ »·¾³Ò²²»´í Ö®Ç°¿´µ½²îÆÀ»¹ÐÄÀï´ò¹Ä ÒÔÎªÖ»ÊÇÀë¿ÖÁúÔ°½üËùÒÔ²ÅÕâÃ´¹ó ¸Ð¾õ»·¾³»¹ÊÇ²»´íµÄ Àë¿ÖÁúÔ°²½ÐÐ¿Éµ½ ¹äÒ»Ìì»ØÀ´ÅÝÎÂÈª¸ÕºÃ¡£µÚ¶þÌìÔçÉÏÕë¶Ô×¡ËÞµÄ¿ª·Å¼¸¸öÎÂÈª ²»¹ý¾ÍÃ»Ê²Ã´ÅÝµÄÒâË¼ÁË ×îºÃÍ·Ò»ÌìÍíÉÏÅÝ
1	Ôç²ÍÖÐÎ÷½áºÏ£¬ºÜ·á¸»£¬¶àÑùÑ¡Ôñ¡£ÄÜ¼Ó´²Æ´´²£¬ÊÊºÏ¼ÒÍ¥³öÓÎ£¬¾ÆµêÎ»ÖÃ¿ªÀ«£¬Í£³µ³¡·½±ã¸÷¿î³µÐÍ£¬ÎÂÈªÑ¡Ôñ¶àÑù»¯£¬×ÔÖúÃí»áÍ¦²»´í£¬Ï²»¶¿´ÑÌ»¨µÄÓÑÓÑÃÇ¿ÉÑ¡ÔñÍíÉÏ·ÅÑÌ»¨£¬Ì×Æ±ÓÐÔùËÍ
1	ÖÊÁ¿²»´í ¼Û¸ñÓÅ»Ý Ö»µÃ¹ºÂò
1	ÓÐÈÈÆøÇò£¬Æ±¼Û°üº¬ºÚÓãºÓ£¬Öù×´½ÚÀí£¬ºÜ»®Ëã
1	¾ÆµêºÜ°ô£¬ÖµµÃÈë×¡£¡
1	»¹ÐÐ°É£¬Í¦ºÃµÄ£¬£¬ÀïÃæÃ»ÓÐË¯¾õµÄµØ·½¡£¡£·Ç³£²»ºÃ¡£¡£À§ÁËÃ»µØ·½´ô
1	Ö±½ÓÑéÖ¤£¬ºÜ·½±ã¡£Â¶ÌìÎÂÈª²»´í£¡ÓãÁÆ³ØºÃÍæ£¬ÆäÓàµÄ»ù±¾¶¼ÅÝÁËÒ»±é¡£Ô­¼Û²»Öµ£¬Íø¶©»¹¿ÉÒÔ£¡
1	Ã¿ÖÜ¶¼È¥£¬Í¦ºÃµÄÏ£Íû¸Ã¿ªµÄÏîÄ¿¶¼¿ª£¬ÒÔ±£Ö¤ÖÊÁ¿£¡
1	ÕæµÄºÜ°ô£¬»·¾³²»´í£¬ÈËÔ±ËØÖÊÒ²°ô
1	²»´í£¬ºÜ¸É¾»£¬ÎÂÈªÒ²ÅÝµÄÊæ·þ¡£Ôç²ÍÌØ±ð°ô£¬Æ·ÖÖ¶à£¬Æ·ÖÊÒ²²»´í¡£×¡ÁËÒ»Ìì£¬ºÃ¶àÏîÄ¿¶¼Ã»Íæ£¬ÒÔºó¹ýÀ´Òª×¡Á½Ìì¡£
1	µÚ¶þ´ÎÀ´ÓùÎÂÈªÁË£¬Ôç²Í·á¸»£¬Ãí»á¾Í¸ü²»ÓÃËµÁË£¬³¬¼¶°ô£¬4Ð¡Ê±Ò²³Ô²»Íê£¬Ð¡ÅóÓÑ×î°®£¡
1	»·¾³ºÜºÃ£¬Ôç²ÍºÜ°ô£¬ÙÚÔÊÕý·þÎñÌ¬¶ÈºÜºÃ£¬ÏÂ´Î»¹»áÔÙÀ´
1	Ó²¼þÏàµ±²»´í£¬ÍíÉÏÈ¥µÄ£¬ÈË»¹ÊÇºÜ¶à£¬Ð¡ÅóÓÑÌØ±ð¶à±È½ÏÉ¨ÐË£¨ÒòÎªÐ¡º¢¸ù±¾É¶¶¼²»¶®£¬µ±ÓÎÓ¾³ØË££©¡£µ«ÊÇ¿ÖÁú¹ÈÄÚµÄÎÂÈª³Ø×ÓÕæÐÄ²»´í£¬Ð¡ÓãÎÂÈªºÜÓÐÒâË¼£¡ÒÔºóÓÐ»ú»áÃ¿Äê¶¼»áÈ¥Ò»´Î
1	¹ºÆ±¼òµ¥¿ì½Ý£¬È¡Æ±·½±ã£¬»·¾³ºÜºÃ£¡Ð¡º¢ºÜÏ²»¶£¡
1	»·¾³ºÜºÃ£¬³Ø×ÓÒ²ºÜ¶à£¬·þÎñÖÜµ½¡£
1	¿ÍÕ»»·¾³Í¦ºÃµÄ¡£ÀÏ°åÒ²ºÜÈÈÇé£¬¿Í·¿¿í´ó¸É¾»£¬·ç¸ñÒ²±È½ÏÏ²»¶£¬ÎåÐÇºÃÆÀ
1	Ô¼600¼¶µÄÌ¨½×£¬¿ÉÒÔÅÀÉÏ´ó¿ÕÉ½¡£ÕâÀïºÍºÚÓãºÓÊÇÌ×Æ±£¬ÀëºÚÓãºÓ»¹ÓÐ12¹«Àï£¬ºÚÓãºÓË®ÖÊÇå³ºÎÞ±È£¬¿¾ÓãÏàµ±ºÃ³Ô
1	´¿ÕýµÄµØÏÂË®ÈÈÎÂÈª£¬¶ÔÉíÌå½¡¿µÓÐºÜ´óµÄÒæ´¦¡£ÖµµÃÈ¥Íæ¡£
1	±ÈÏÖ³¡¹ºÂò»®Ëã£¬¾ÍÊÇ°üµÄ²ÍÒûÊÇ¹Ì¶¨µÄ£¬²»ÄÜÑ¡Ôñ×ÔÖú²Í¡£
1	ÔÚÖéº£ÅÝÎÂÈªµÄÉÏ¼ÑÑ¡Ôñ¡£·þÎñÖÜµ½ÈÈÇé£¬ÎÂÈªºÜÊæ·þ£¬Ïû·ÑÓÐÒ»µãµã¹ó£¬ÐÔ¼Û±ÈÊÊÖÐ¡£
1	»·¾³²»´í£¬¾ÍÊÇË®²»Ì«¸É¾» ÈËºÜ¶Ô
1	ÓÐÓÅ»ÝÈ¯£¬ÍøÉÏÔ¤¶©ºÜ·½±ã£¬Ö±½ÓÆ¾Âë½ø¾°Çø
1	ÊÒÄÚ ¿´×Å·ç¾° ÅÝÎÂÈªÊÇÒ»ÖÖÏíÊÜ£¬ºÜÏ²»¶
1	ÎÂÈªÕûÌå¾ÉÁË£¬Ã»¸Õ¿ªÊ±ÈË¶àÁË£¬ÖØÔÚº¢×ÓÏ²»¶£¬¼ÛÎ»ºÏÀí¡¾¾°É«¡¿Ò²¿ÉÒÔ
1	·Ç³£²»´íµÄÎÂÈª¶È¼Ù¾Æµê£¬·þÎñÒ²ºÜ²»´í£¬Ò»¸öµç»°£¬¾ÆµêµÄµçÆ¿³µ¼´»á¹ýÀ´½ÓÄã
1	»î¶¯ÉèÊ©¶¼²»´í£¬¾ÍÊÇÈËÌ«¶àÏñÏÂ½È×Ó
1	»¹ÐÐ£¬¾ÍÊÇË®²»ÊÇºÜ¸É¾»¡£
1	»¨¶ù¿ªµÄºÜÆ¯ÁÁ ´ó¿ÕÉ½Ð¡¿ÕÉ½Ñ¡Ò»¸öÅÀ¾Í¿ÉÒÔ ÔÚÉÏÃæ¿ÕÆøÇåÐÂ µ½´¦¶¼ÊÇÄñ¶ùµÄ½ÐÉù ¾°ÇøÀïÐí¶à»¨¶ù ÓÐÃµ¹å Ð¡»Æ¾ÕµÈµÈ ºÜ°ô ÈÈÆøÇòÒ²²»´í
1	·Ç³£ºÃ£¬ÎÒÃÇÈ«¼ÒÒ»ÆðÈ¥µÄ£¬´ÓÔçÉÏÒ»Ö±Íæµ½ÍíÉÏ£¬Ã»¾õµÃÀÛ£¡
1	ËäÈ»ÒÑ¾­¿ªÁËÓÐÐ©ÄêÍ·ÁË£¬µ«¾õµÃÕâÀïÅÝÅÝÎÂÈª»¹ÊÇÂùÊæ·þµÄ£¬Íú¼¾µÄÊ±ºòÃ¿¸ö³ØÈËÍ¦¶àµÄ£¬µ­¼¾µ¹ÊÇºÃµã
1	²»´í£¬ÊÊºÏÇ××ÓÓÎ¡£ÌØ±ðÊÇ¶ùÍ¯ÀÖÔ°£¬ÆäÖÐÓÐ¸öÐÕÎºµÄÅ®Ê¿·þÎñÌ¬¶ÈºÃ¡£
1	ÐÝí¬µÄºÃÈ¥³ý£¬Ð¡ÓêºÜºÃÍæ
1	½Ú¼ÙÈÕÈË»¹Âù¶à£¬×ÔÖú²Í»¹²»´í£¬½¨ÒéÂòÌ×Æ±ÁË
1	ÈÈº£¾°ÇøºÜ´ó£¬ºÜÖµµÃÈ¥ÓÎÍæµÄÒ»¸öµØ·½£¬»¹¿ÉÒÔºÈµã»³Ì¥Ë®¡¢ÎÂÈªÕôµ°ÍÁ¶¹µÈ£¬µç×Ó¹ºÆ±ºÜ·½±ã£¡
1	ÈÕÊ½·¿¼ä»¹ÊÇ²»´íµÄ¡£¿ÉÒÔ×î¶à6ÈËÈë×¡£¬Êµ¼ÊÉÏ¶à×¡¼¸¸öÒ²ÐÐ£¬µØÈÈ¡£´óÍ¨ÆÌµÄÐÎÊ½¡£»¹¿ÉÒÔ²»ÏÞ´ÎÓÎÍæÎÂÈª¡£
1	À¥Ã÷Î÷½¼É³ÀÊÏç¡°¹ÙÌÁ¡±ÁúÊÏÎÂÈª£»°²Äþ¡°ÌìÏÂµÚÒ»ÌÀ¡±£»ÌÚ³åÈÈº£´ó¹ö¹ø£»Ã¢ÊÐ·¨ÅÁÎÂÈª£»ÁººÓÏØÁúÎÑÎÂÈª£»Ïã¸ñÀïÀ­ÌìÉúÇÅ£»¶ýÔ´ÏÂÉ½¿Ú£»»ªÄþÏó±ÇÎÂÈª£»¶ëÉ½ÏØÐ¡½ÖÎÂÈª£»ãòÎ÷ÏØÎáÕßÎÂÈª£»¸ö¾ÉÑ¾È÷µ×ÎÂÈª£»ÎÄÉ½ÏØ°×É³ÆÂÎÂÈª£»µéÐÇºÓÁò»ÇÎÂÈª£¬×ßÀÛÁËÅÝÎÂÈª£¡
1	ºÃÍæ£¬ÏÂ´Î¼ÌÐø
1	¾ø¶ÔºÜÖµµÃÈ¥µÄµØ·½£¬¶íÂÞË¹ÈËºÜ¶à£¬´óÓÎÓ¾³ØÍæµÄºÜàË¡£
1	¾ÆµêÔÚ»ÆÉ½¾°ÇøµÄÉ½½ÅÏÂ£¬±ßÉÏ¾ÍÊÇÆÙ²¼£¬»·¾³ºÜºÃ¡£»¹ËÍÁËÎÂÈªµÄÌ×Æ±ºÍÔç²ÍÈ¯£¬ºÜÖµ¡£Àë³µÕ¾Ò²ºÜ½ü£¬½»Í¨Í¦·½±ãµÄ¡£
1	È¡Æ±·½±ã£¬¾ÍÊÇ²ÍÒû²î£¬3ÈË¾ùÀ­¶Ç×Ó¶þÌì
1	´øÈ«¼ÒÈ¥ ·Ç³£ºÃ ÓÎÓ¾³Ø¶¼ÊÇÈÈË® ÔÞ
1	ÆßÒ»Ð¡³¤¼Ù£¬´ø×Å¼ÒÈËÒ»¹²ÆßÈË´ÓÉîÛÚ¼Ý³µÇ°ÍùÓùÎÂÈª¡£ÓùÎÂÈªÀï¸ßËÙ¹«Â·³ö¿Ú²»Ô¶£¬µ¼º½¼«Ò×ÕÒµ½¡£ÑØÂ·¶¼ÓÐÖ¸Ê¾ÅÆºÍ¹ã¸æ¡£ ¾ÆµêÃÅ¿ÚÓÐ±£°²Õ¾¸Ú£¬³µÁ¾³öÈë¶¼»á¾´Àñ¡£Í£³µ³¡¹»´ó£¬ÕÒ³µÎ»²»ÄÑ£¬Í£³µºó»áÓÐ¸ß¶û·òÇò³µ½ÓËÍÄãµ½¾Æµê¡£ Èë×¡Ê±¼äÎªÏÂÎçÈýµã£¬ÎÒÃÇ´óÔ¼Èýµã²»µ½¾ÍÄÃµ½·¿¿¨ÁË¡£µÈ´ýÊ±ºòÒ»Ö±¶¼ÓÐ·þÎñÔ±µ¹²èµÝË®¡£µÇ¼ÇÈë×¡ºó£¬»áÓÐ·þÎñÔ±ºÍÄãÏêÏ¸½âÊÍÎÂÈªÈ¯£¬Ôç²ÍÈ¯£¬ÑÌ»¨È¯ºÍµ¥³µÈ¯µÄÓÃ·¨¡£ Ë³ÀûÈë×¡£¬ÎÒÃÇ×¡µÄÊÇÁùÈËÈë¸ñ£¬ÒòÎª…
1	ÒòÎª´ÓËÕÖÝ¹ýÀ´Íæ£¬ËùÒÔÁÙÊ±¶¨µÄÆ±¡£ÒòÎª°²ÅÅ²»µ½Î»ËùÒÔÍÏµ½°Ëµã²ÅÈ¥£¬ËÍÆ±¸ºÔðÈËÒ²Ò»Ö±µÈµ½°Ëµã£¬ºÜ¸ºÔð¡£ÀïÃæ³Ø×ÓºÜ¶à£¬µ±È»Ò»Ð©¸½¼ÓÏîÄ¿ÒªÁíÍâÊÕ·Ñ¡£×ÜÌåÀ´Ëµ»¹ÊÇ²»´íµÄ¡£
1	×øÈÈÆøÇò¹ÛÉÍÃÀ¾°×î¼Ñ£¬²»¹ýÒª¿´ÔËÆø¡£
1	ÁªÆ±Ì«»®Ëã£¡ÍæµÃºÜhigh!ÏÂ´ÎÔÙÀ´
1	ºÜÖµµÃÒ»ÓÎ£¬´óÈÈÌìµÄÀïÃæÎÂÈªÈªÑÛÃ°³öµÄÕôÆø£¬Ëæ´¦¿É¼û£¬ºÜÊÇÆæ¹ÛºÍ¶ÀÌØ¡£ÎÂÈªÎÂ¶ÈºÜ¸ß£¬ÈÈÆø±ÆÈË£¬ÑØÍ¾²»×¼Öó¼¦µ°ÁË£¬Ö»ÓÐÉ½¶¥µÄ´ó¹ö¹ø´¦¿ÉÃâ·ÑÕôÖó¼¦µ°£¬»¨Éú£¬ÍÁ¶¹µÈ×Ô´ø²ÄÁÏ£¬É½ÉÏ¼¦µ°10ÔªÒ»´®£¬»¨Éú30ÔªÐ¡ÅÌ£¬ÎÂÈªÏ´½Å40Ôª£¬²è90Ôª/ºø¡£ÏÂÎç¿ÉÓÃÃÀÍÅ¹º³ÉÈËÎÂÈªÆ±125Ôª/ÈË£¬»®Ëã£¬17µãºó¸Ä268Ôª£¬ÀÏÈË165Ôª¡£
1	»·¾³ÓÅÃÀ£¬·þÎñÖÜµ½£¬Í¦ºÃµÄ
1	ÕûÌå¸Ð¾õ²»´í£¬ÈË²»¶à£¬£¨È¥µÄÊ±ºòÊÇÉÏ°àÈÕ£©·Ç³£Êæ·þµØÏíÊÜ²»¶àÈËµÄ¸Ð¾õ¡£Î¨Ò»ÒÅº¶µÄÊÇÂ·²»Ì«ºÃÕÒ£¬µ¼º½´ø¹ýÈ¥ÊÇ²»Í¨µÄ£¬ÊÇÔÚ½â·Å¾üµÄÒ½ÔºÀï£¬Ö®Ç°²»ÖªµÀ¡£ÆäËû¶¼ºÜºÃ¡£
1	·Ç³£°ô£¡ÌØ±ðÊÇÎÂÈª~ÓÐºÃ¶àºÃ¶à£¡¶¼Ãâ·ÑÅÝ~»¹ÓÐÒ»¸öÓ¾³Ø£¬Ò»¸öË®ÉÏÀÖÔ° ÊµÔÚÌ«ÏíÊÜ¡£òÚÖ§ÖÞµºÒ²³¬ÃÀ£¬¾ÍÊÇµºÉÏÍæÀÖ·ÑÓÃ¹ó£¡ÓÐÌõ¼þµÄ»¹ÊÇÍÆ¼öÂòÒ»¼ÛÈ«°ü£¡
1	¾°Çø×ÜÌå¸Ð¾õºÜºÃ£¬ÖµµÃÒ»ÓÎÍæ¡£¡£
1	ÖÜÄÚÈ¥µÄ£¬×÷Îª¾°ÇøºÜÓÐ¿´Í·£¬ÆäËûµØ·½¿´²»µ½ÕâÐ©¾°Ïó¡£´ó¹ö¹øÖóµÄÐ¡³Ô×°ÁËºÜ¶à¸øÎÒÃÇ£¬µ°ºÃÏã£¬¿ÉÄÜÊÇ¶öÁË°É£¬ÅÀÉ½Ò²ºÜ·ÑÌåÁ¦¹þ¡£²»ÓÃÈ¡Æ±£¬Ö±½ÓÔÚÈë¿ÚË¢¸ö¶þÎ¬Âë¾ÍÄÜ½øÈ¥ÁË¡£
1	¶¬¼¾ÂÃÓÎÐÝÏÐµÄºÃÈ¥´¦¡£¡­ÈÈÄÖ£¬âùÇé
1	ºÜÊæ·þ£¬ÓÈÆäÊÇÓãÁÆ£¬ÄÚ²¿»·¾³ºÜÓÅÃÀ£¬ÍæË®µÄ²»´íÑ¡Ôñ
1	·þÎñ£¬·¿¼ä£¬»·¾³£¬ÎÀÉú£¬¶¼ºÜºÃ
1	·¿¼ä²»´í£¡¿ÕÆøÍ¦ºÃµÄ£¡
1	½ø¿ÖÁúÔ°ºÜ·½±ã Ë¢ÏÂ¶þ´úÉí·ÝÖ¤¾ÍÐÐÁË£¡¾ÍÊÇÏÂÓêÌì±È½Ï·³ Ã¿¸öÏîÄ¿¶¼ÅÅºÜ¾Ã »¹µ£ÐÄ»á¹Ø±Õ
1	È·ÊµÍ¦Æ¯ÁÁµÄ¡«Èç¹ûÇ×ÃÇÔÚÀïÃæµÄ¾Æµê×¡£¬½¨ÒéÖ±½ÓÔÚ¾ÆµêÇ°Ì¨ÂòÎÂÈªµÄÆ±£¬±ÈÈÎºÎÍøÉÏ¹ºÆ±¶¼Òª±ãÒË¶øÇÒ¿ÉÒÔ¶à´Î½ø³ö¡«
1	»¹ÊÇ²»´íµÄ£¬Í¦ºÃÍæ£¬ÏÂ´ÎÔÙÈ¥
1	ÅÀ»ðÉ½ºÜÀÛ£¬µ½É½¶¥ÁËÎÒÃÇÈÆ×Å»ðÉ½¿Ú×ßÁËÒ»È¦£¬Ò»Â·ÉÏºÜ¶àÄ¢¹½¡£ÃÅÆ±40/ÈË£¬ÓÐÑ§ÉúÖ¤µ¼ÓÎÖ¤°ë¼Û£¬70ËêÒÔÉÏÀÏÄêÈËÃâÆ±¡£
1	Î»ÖÃÆ«ÁËµã£¬ËùÒÔ·¿¼ä³¬´ó£¬ÉèÊ©¶¼ºÜÐÂ£¬ÎÂÈªºÜ°ô£¬ÍíÉÏÈËÒ²ºÜºÃ£¬ÎÂÈªÇø·þÎñÔ±ÀÏÎâÈËÌØ±ðºÃ£¬·þÎñÖÜµ½ÓÖÈÈÇé£¬µãÃû±íÑï£¡
1	Ô»Ê½ÎÂÈª£¬»·¾³ÓÅÑÅ£¬Ë®ÎÂ½ÏºÃ£¬¶ÔÉíÌåÓÐÒ»¶¨µÄ¿µ¸´×÷ÓÃ£¬×ÜÖ®²»´í
1	12.12È¥µÄ£¬ÌìÆø³¬¸øÁ¦£¡ËäÈ»ÈË¶à£¬µ«ÊÇÈ¡Æ±ºÜ·½±ã£¬ºÃÆÀÁË£¡
1	¸ôÁËºÜ¶àÄêÔÙÈ¥£¬¸Ð¾õ²»´í£¬Ô°ÁÖÊ½¶È¼ÙµÄ¸Ð¾õ×öµÄ²»´í£¬¶©µÄÖÐÐÄÔ°´ó´²·¿£¬Î»ÖÃºÜ·½±ã£¬´²·Ç³£´ó£¬Ë¯2¸ö´óÈËºÍÁ½¸öÐ¡ÅóÓÑ¾ö¶ÔÃ»ÎÊÌâ¡£¶ÔÃæ¾ÍÊÇÅÝÎÂÈªµÄ£¬ÀëÖÐ²ÍÌüºÍÎ÷²ÍÌü¶¼ºÜ½ü£¬²»ÍÆ¼ö×¡ÉÌÎñÔ°±È½ÏÔ¶£¬Ç×Ë®Çø·¿¾ÍÊÇÀëÎÂÈªºÍÓ¾³Ø½üÒ»Ð©¶øÒÑ£¬³Ô·¹Ò²Ã»ÄÇÃ´·½±ã¡£¾ÆµêµÄ·þÎñ»¹Ëã²»´í£¬ÎÂÈª³ØÒ»°ã£¬²»ËãÌØ±ð¶à£¬¿ÉÄÜÅÝµÄÈË±È½Ï¶à£¬Ë®²»ËãºÜ¸É¾»¡£ÖÐ²ÍÌüµÄ³öÆ·»¹²»´í£¬·þÎñÈËÔ±µÄ·þÎñÌ¬¶ÈÓÐ´ýÌá¸ß£¬Î÷²ÍÌüµÄÔç²ÍÒ»°ã£¬ÖÖÀàÉÙ¡£»¹ËãÖµ…
1	×ÜÌå²»´íµÄ£¬ÃÅÊÐ¼Û¸ñÊÇ268£¬ÍøÉÏ¶©²Å160Ò»¸öÈË£¬»·¾³²»´í¡¢ÈËÒ²²»¶à¡¢Ë®±È½Ï¸É¾»£¬¾ÍÊÇÞ¹ÕôµÄ»·¾³Ò»°ã¡£
1	²»´íµÄÌåÑé£¬»·¾³ºÃ£¬·¿¼äºÜ´ó£¬Ð¡º¢ÍæµÄ²»ÒàÀÖºõ£¬ÏÂ´Î»¹À´
1	´Ó¾°ÇøÈë¿Úµ½´ó¹ö¹ø£¬Ò»Â·¶¼ÊÇÈÈÆøôÁôÁ£¬´ó¹ö¹øÀïÒ»Ö±·ÐÌÚ×Å£¬¸Ð¾õÌ«Õðº³ÁË£¬´ó×ÔÈ»µÄÁ¦Á¿Èç´ËÇ¿´ó£¬ÖµµÃÒ»È¥¡£¾°ÇøÉèÊ©±È½ÏÍêÉÆ£¬ÐÝÏ¢ÇøºÍ²ÞËùÎ»ÖÃºÏÀí£¬ÀÏÄêÈËÉÏÈ¥ÍêÈ«Ã»¸ºµ££¬ÔÞ£¡
1	Æ±¼ÛÒ»Ñù£¬¾ÍÊÇÈË¶à²»ÓÃÅÅÌ«¾Ã£¬µ«Ò²ÊÇÒª»»Æ±
1	ÎÂÈªºÜÊæ·þ£¬»·¾³²»´í£¬µ«ÊÛÆ±ÈËÔ±Ì¬¶ÈÌ«²î£¡½¨Òé¾°Çø¼ÓÇ¿·þÎñÈËÔ±µÄÖ°ÒµÅàÑµ
1	²»´í£¬»ðÉ½Ê¯ºÜÓÐÌØÉ«£¬ÈÈÆøÇò·Ç³£Ðþ
1	·¿¼äÓÐÎÂÈª£¬ºÜÏ²»¶£¬Ç°Ì¨ËïÓ°µÄºÜÈÈÇé£¬ÏÂ´ÎÔÙÀ´
1	ÏÂÑ©ÌìÅÝÎÂÈª£¬ÕæµÄºÜÊæÐÄ£¬ºÜÓÐÊ«Òâ
1	È¡Æ±·½±ã£¬»·¾³ÓÅÃÀ£¬´óÐ¡ÀäÅ¯¸÷Ê½ÎÂÈªÖÖÀà¶à
1	5·Ö¡£·þÎñºÃ£¬»·¾³ºÃ¡£ÕæÎÂÈª¡£ÐÔ¼Û±È¸ß¡£
1	ÄÇ±ß²»²»²»ºÃ¼¸ÄêË¯¾õË¯¾õ¿¼ÊÔ½áÊøÎÒÄÇ
1	·þÎñ²»´í¡£ ·þÎñ²»´í¡£ ·þÎñ²»´í¡£ ·þÎñ²»´í¡£ ·þÎñ²»´í¡£ ·þÎñ²»´í¡£ ·þÎñ²»´í¡£ ·þÎñ²»´í¡£ ·þÎñ²»´í¡£ ·þÎñ²»´í¡£ ·þÎñ²»´í¡£ ·þÎñ²»´í¡£
1	**·þÎñ·þÎñºÜºÃÎÀÉú»·¾³¶¼ºÜºÃ ¡¾ÊÊºÏÀÏÈË£¬´²Êæ·þ¡¿
1	·þÎñ »·¾³¶¼ºÃ
1	ÎÒ¾õµÃºÜÂúÒâ£¬ÎÂÈª²»Ëã´ó£¬µ«ÊÇ·þÎñÖÊÁ¿£¬³Ø×ÓµÄÇå½à¶ÈºÜ¸ß£¬ÂúÒâ
1	»·¾³ÕæµÄ²»´í£¬Ö»ÊÇ¸ÕºÃµ½´ïµÄÊ±ºòÏÂÓêÁË£¬Ó°ÏìÁËÓÎÍæµÄÐÄÇé£¡Ô¡ÅÛÖ»Ã¿ÈËÒ»¼þ£¬ÅÝÍê³åÁ¹µÄÊ±ºò²Å¸øÄãÒ»ÌõÔ¡½í£¬ÕâÃ´ÀäµÄÌìÆø£¬Ã¿»»¸ö³Ø×ÓÔÙ´©ÉÏÄÇÒªÓÐ¶àÀä£¡
1	ÌáÇ°Ò»Ìì¸ÄÁËÐÐ³Ì ÁÙÊ±¶¨µÄÕâ¸ö¾Æµê ½«½ü1000Ò»Íí °üº¬Á½¸öÎÂÈªÃÅÆ± °üº¬Ôç²Í Õâ¸ö¼ÛÎ»»¹¿ÉÒÔµÄ ÇåÃ÷¼ÙÆÚ±ÈÆ½ÈÕÒ²¾Í¹óÁË100-200 ¿ÉÒÔ½ÓÊÜ ¸øÁÙÊ±Éý¼¶ÁË·¿ÐÍ ×£µ½ÐùÔ¯·¹µê Ãæ»ýºÜ´óµÄ±ê¼ä ¸ôÒôÒ²»¹¿ÉÒÔ ÔÚÐùÔ¯²ÍÌü³ÔÁËÍí²Í ¼ÛÎ»²»¹óÅ¶ ×ø°à³µÈ¥ÎÂÈªÅÝÁËÁ½¸öÐ¡Ê± ÅÀÍêÉ½ÅÝ¸öÎÂÈª Ë¬ËÀÁË ´²Ò²ºÜÊæ·þ Ôç²Í»¹¿ÉÒÔ ÖÖÀàÒ²Ëã·á¸» ºÍÉ½ÏÂÍ¬µÈ¼ÛÎ»µÄ×ÔÊÇÃ»·¨±È °ëÉ½ÑüÉÏµÄ»¹ÊÇ²»´íÀ² Í¦ÂúÒâµÄ ²î²»¶àËÄÐÇ°ë±ê×¼°É
1	ºÜ²»´í£¬³öÆ±ºÜ¿ì£¬ÎÂÈª³Ø×ÓºÜ¶Ô£¬ÖµµÃÒ»È¥£¡
1	Ö±½ÓÕ¹Ê¾¶þÎ¬Âë¾Í¿ÉÒÔ½øÈë£¬·Ç³£·½±ã
1	³Ø×ÓÓÐºÜ¶à£¬»·¾³·Ç³£²»´í£¬ºÜÓÐ¸Ð¾õ£¬ºÜÊæ·þµÄÒ»´ÎÌåÑé¡£
1	·ç¾°ºÜºÃ£¬·þÎñÔ±ºÜÈÈÐÄÍíÉÏ»ØÀ´»¹°ïÎÒÃÇ´òÊÖµç¡¢ÎÂÈªÅÝµÄºÜÊæ·þ£¬È«¼ÒºÜ¿ªÐÄ
1	Ôç²Í·á¸»£¬·¿¼ä·Ç³£ºÃ£¬ºþ¾°¡£¾ÍÊÇÖÜ±ßÃ»ÓÐÊ²Ã´µØ·½¿ÉÈ¥¡£ÎÂÈªÂíÂí»¢»¢¡£·þÎñÌ¬¶È·Ç³£ºÃ£¬ÀÏÈËÒª»»Ò»¸ö¾àÀëµçÌÝ½üµÄ·¿¼ä£¬ÂíÉÏ¾Íµ÷ÕûÁË£¬»¹ÓÐ¹Ü¼Ò·þÎñ
1	ÕâÊÇµÚ¶þ´ÎÈ¥ÁË£¬Ïà¸ôÁËÒ»Äê£¬·þÎñÌ¬¶ÈÒÀÈ»ÊÇ·Ç³£µÄºÃ£¬´ó²ÍÃí»áµÄÊ³ÎïÔö¼ÓÁË²»ÉÙ£¬ÎÂÈªÇøÒ²ºÜ²»´í£¬Î¨Ò»ÒÅº¶µÄÒ»µã¾ÍÊÇÎÂÈªÇøÉÙÁËÒ»Ð©¶ùÍ¯ÓéÀÖµÄµØ·½£¬Ï£Íû¿ÉÒÔ¸Ä½ø¡£
1	¾°É«²»´í£¬·þÎñºÜÔÞ¡£ÓÈÆäÊÇºÍÆ½½ã½ãºÍÐ¡ÅóÓÑÒ»ÆðÖÆ×÷ÉúÈÕµ°¸â£¬³¬ÓÐÄÍÐÄ£¬»¹Òª±íÑï¶¼ÄÈ£¬ÐìÃô£¬ÁøÁÕ¡¢ÈËºÜnice¡£ÏÂ»Ø»¹»áÀ´Íæ¡£
1	ºÜÊæ·þ¡¢ºÜÏíÊÜ£¬»·¾³Ò²ÓÅÃÀ£¬¸÷ÖÖÅÝÔèµÄ³Ø×ÓºÜ¶à¡£
1	ºÜºÃ£¬Ò»ÍíÏÂÀ´ÕæµÄ³¬Öµ£¬ÏÂ´Î¿ÉÒÔ²»¶©¾ÆµêÁË
1	¾Æµê×Ô´øÓÎÀÖ³¡´ó Ç××Ó·¿Ð¡ÍÏÐ¬Ð¡ÑÀË¢¶¼Òª ·Ç³£°ô
1	ÎÒÃÇÊÇÍÅ¶Ó³öÓÎ£¬¿ÖÁúÔ°ÊÊºÏÐ¡ÅóÓÑ¼ÒÍ¥³öÓÎ
1	Ë¾»úÐ¡»ï·Ç³£ÈÈÇé£¬ÖµµÃÍÆ¼ö£¬ºÃºÃºÃ£¬ÏÂ´Î¼ÌÐøÔ¤¶¨
1	ÒÔÇ°ÂòµÄ£¬Íü¼ÇÆÀÂÛÁË£¬ºÜÌùÐÄ£¬Ò»Ö±µç»°À´ÌáÐÑ¡£
1	ËäÈ»¶þÇ§¶à£¬µ«ÊÇÕæµÄÒ»µã¶¼²»¹ó£¬ÒòÎª°üÀ¨ÁË6¸öÈËµÄÎÂÈªÆ±£¬×ÔÖúÔç²Í£¬ÖÐ²Í£¬³öÆ·¶¼ºÜºÃ£¬¶øÇÒ·þÎñÒ²ºÜºÃ£¬Ò»¼ÒÈË¹ýµÃºÜ¿ªÐÄ£¬±¾À´´òËã×¡Ò»¸öÍíÉÏ£¬½á¹ûº¢×Ó²»Ô¸»Ø¼Ò£¬¾ÍÓÖ×¡ÁËÒ»¸öÍíÉÏ£¬»¹¿ÉÒÔ²Èµ¥³µ£¬×öDIY£¬¶¼²»ÓÃÇ®Å¶£¬³¬Öµ
1	ÌÚ³åÈÈº£¾°ÇøÒÔ»Æ¹Ïóä¡¢ÔèÌÁºÓ¡¢Áò»ÇÌÁÎªÖÐÐÄ£¬ÆøÈªÈÈÈªºÜ¶à£¬ÊÇÌÚ³åÖøÃûµÄ¾°µã£¬µ½´¦¶¼ÊÇÃ°×ÅÈÈÆøµÄË®³Ø£¬ÆäÖÐ×îÎª×³¹ÛµÄ±ãÊÇÈÈº£´ó¹ö¹ø£¬·Ç³£Õðº³¡£
1	Íæ¶ùµÄºÜ¾¡ÐË£¬´ó´óÐ¡Ð¡µÃ³Ø×ÓºÜ¶à£¬Ë®ÎÂ¶¼²»Ò»Ñù£¬³öË®µÄÊ±ºò»¹ÊÇÉÔÎ¢ÓÐµãÀäµÄ£¬ºÃÔÚÓÐ¸ÉÃ«½í¿ÉÒÔ»»¡£×ÔÖú²Í¸Ð¾õÒ»°ã°ã£¬ÁíÍâÏÂÎçÓÐÒ»·ÝÃâ·ÑË®¹û»¹Í¦ºÃ¡£×ÜÌåºÃÆÀ¡£
1	»ðÉ½¹«Ô°°üÀ¨Èý²¿·Ö£º´óÐ¡¿ÕÉ½£¨ÔÚÍ¬Ò»¸öÔ°Çø£©¡¢Öù×´½ÚÀíºÍºÚÓãºÓ£¨ÔÚÍ¬Ò»¸öµØ·½£©¡£´óÐ¡¿ÕÉ½¾ÍÊÇÁ½×ù»ðÉ½¿Ú¡£Ð¡¿ÕÉ½ÑØ»ðÉ½¿ÚÐÞÁËÄ¾Õ»µÀ£¬¶ø´ó¿ÕÉ½ÔòÃ»ÓÐ£¬µ«ÊÇ´ó¿ÕÉ½¿ÉÒÔÏÂµ½»ðÉ½¿Úµ×²¿¡£Ò»½øÔ°ÇøÃÅ¾Í»á¿´µ½Â·ÅÔÓÐºÃ¶àÂí£¬Âí·ò»áº°ÄãÆïÂíÉÏÉ½£¬²¢ÇÒ»á¸úÄãËµÓÐ1200¶à¸öÌ¨½×¡£µ«Êµ¼ÊÉÏ²¢²»ÄÑÅÀ£¬1200¶à¸öÌ¨½×¹À¼ÆÊÇÍù·µµÄ¡£ÁíÍâÔ°ÇøÀïµÄµç¶¯³µÒ²²»»®Ëã£¬´Ó´óÃÅµ½´ó¿ÕÉ½µÄ¾àÀë²¢²»Ô¶£¬×ß×ß¾Íµ½¡£ÓÉÓÚÈ¥µÄÍíÁË£¬Ã»¸ÏÉÏÈÈÆøÇò¡£´Ó´óÐ…
1	±¾À´×¼±¸È¥ÌìÄ¿ºþÅÝÈª£¬Ò»²»Ð¡ÐÄ×ßµ½ÁË×ÏÇåºþ¡£µöÓãÌ¨¿ÉÒÔµöÓã£¬Âú×ãÁËÐ¡Ô¸Íû£¬Ð¡Óã³¬¶à¡£ÏÄ¼¾µÄË½ÌÀÎÂ¶È¸ß£¬×¼±¸¶¬ÌìÔÙÈ¥¡£
1	ºÜ·½±ã ·þÎñºÜÖÜµ½ ÍæµÄ¿ªÐÄ
1	ºÜºÃµÄÒ»´ÎÂÃÐÐ£¬ÏÂ´Î¼ÌÐø
1	²»´íµÄµØ·½£¬µÚ¶þ´ÎÈ¥ÁË£¬º¢×ÓÃ»Íæ¹»
1	·Ç³£ÊÊºÏÇ××ÓµÄ¶È¼Ù¾Æµê£¬µØ·½ºÜ´ó£¬»·¾³·Ç³£ÃÀ£¬ÎÂÈªºÜÊæ·þ£¬ÂÌµØºÜ´ó£¬»¹ÓÐ¶ùÍ¯ÓÎÀÖÊÒ£¬ÔÚÀïÃæÍæ¼¸Ìì¶¼²»»á¾õµÃÎÞÁÄ£¬ÏÂ´Î»¹»áÀ´¡£Ï£Íû¶¯ÎïÔ°Ôçµã¸ãºÃ
1	Öó¼¦µ°ºÃ³Ô£¡ÅÝ½ÅºÜÊæ·þ£¬ÓÐ»ú»áÀ´ÕâÅÝÅÝÎÂÈª?
1	¾Æµê»·¾³ÓÅÃÀ£¡·¿¼äÒ²ºÜ°ô£¡·þÎñ¸üÌùÐÄ£¡ËïÐ¾·þÎñºÜ°ô£¡Ð»Ð»£¡ÏÂ´Î»¹»áÔÙÀ´¡£
1	³Ø×Ó²»¶à£¬µ«ÊÇºÃÔÚÈË²»¶à£¬ËùÒÔÏà¶Ô¸É¾»µã£¬¾ÍÊÇ¶©µ¥²»ÄÜËæÒâÐÞ¸ÄÊ¹ÓÃÊ±¼ä£¬Õâµã²»ÈçÍÅ¹º£¬ÏëÊ²Ã´Ê±ºòÈ¥¾ÍÊ²Ã´Ê±ºòÈ¥µÄ±È½ÏºÃ
1	·¿¼ä´óÊæ·þ¿Í·þÈËÔ±·þÎñºÃ£¬ÔÞ¸ö
1	º¢×ÓºÃÏ²»¶ÓÐÐ¡ÓãµÄÎÂÈª³Ø
1	ÓÐºÜ¶à³Ø£¬ÌìÆøÀäÁËÊÊºÏÅÝÎÂÈª¡£
1	¾°É«Æ¯ÁÁ£¬ºÜÊÊºÏÒ»¼ÒÈËÈ¥£¬ÎÂÈªÖÖÀàÒ²ºÜ¶à¡£
1	×ÔÖúÔç²Í¿ÉÒÔ¾Æµê»·¾³Ì«ÃÀÁË
1	²»´íÁË£¬¾ÍÊÇÓÐµãÄÑÕÒ¡£²»¹ý¶¼ÓÐÈË´øÂ·
1	³öÀ´ÂÃÓÎÊÇÒòÎªº¢×ÓÏ²»¶¿ÖÁúÓÖ´ø×Å¸¸Ä¸ËùÒÔÑ¡ÔñÎÂÈª¾Æµê£¬ÎÒÃÇ´í¿ªÁË½Ú¼ÙÈÕÔÚÍøÉÏÔ¤¶¨µÄ·¿¼ä¼Û¸ñºÜÃÀÀö£¡×îÖ÷ÒªÀë¿ÖÁúÔ°ºÜ½ü¡£Âú×ãÁËº¢×ÓÒ²ÕÕ¹Ëµ½ÁË¸¸Ä¸¡£ÂÃÍ¾µÄÐÁ¿à¼ÓÉÏ´øº¢×ÓÍæË£µÄÆ£ÀÍ£¬ÅÝ¸öÎÂÈªºó¶¼ÏûÊ§²»¼ûÁË¡£
1	´ó°Í³µÖ±½Óµ½¾ÆµêÃÅ¿Ú£¬ºÜ·½±ã£¬ÎÂÈªºÜÔÞ
1	ÎÂÈª»·¾³ÊÇ²»åeµÄ£¬Ö»ÓÐ¶àÁËÐ©Ð¡ÎÃ×Ó£¬·¿ég¸ôÒô²»ºÃ£¬ÎÂÈª¿ª·Åµ½Áã³¿£¬ÆäËû¿ÍÈË»Ø·¿¾­¹ý»¶ÉùÐ¦ÓïÌ«¹ýÈÈÄÖÁË¡£µ«ÊÇ»¹ÊÇ»áÔÙÈ¥µÄ£¬ÎÒ¶©µÄÊÇÇ×Ë®Ô°µÄËúËúÃ×·¿¼ä£¬¶ÔÎÒ³¾Ï\¹ýÃôµÄº¢×Ó·Ç³£ÊÊµÄ£¬º¢×ÓÒ²ºÜÏ²g£¬ëxé_µÄrºòÒÀÒÀ²»Î¡£
1	ÕæÊÇºÜ°ôµÄÊÒÍâÎÂÈª£¬ÓÐºÃ¶àÖÖ³Ø×Ó£¬»·¾³ÊæÊÊ£¬¹¤×÷ÈËÔ±»á¶¨ÆÚ»»Ë®ÇåÏ´£¬±£Ö¤ÁËÃ¿¸ö³Ø×ÓË®µÄ¸É¾»ÎÀÉú£¬ÒÔºóÓÐ»ú»á»¹ÒªÈ¥¡£ÎÂÈªÓÐ°à³µ½ÓËÍ£¬Ö»¿ÉÏ§·Ñ¾¡ÖÜÕÛµÄµ½ÁËÒÔºó²ÅÖªµÀ£¬Ö»¹Ö×Ô¼º×¡µÄÌ«Ô¶ÁË¡£
1	»¹ÐÐ£¬±ãÒË²ÅÊÇÍõµÀ£¬¿ªÐÄ
1	»·¾³²»´í£¬ºÜºÃ£¬¾ÍÊÇÈËÓÐµã¶à
1	¾°Çø»¹¿ÉÒÔ°É£¬ÓÐÌØÉ«£¬ÎÂÈª²»´óÍÆ¼öÅÝÕâ¼Ò
1	·¿¼äÆ¯ÁÁ×°ÐÞºÃ£¬¿ÉÄÜ¸Õ×°ÐÞÓÐÓÍÆáÎ¶ºÜÖØ¡£
1	¾ÆµêÔÚ»ÆÉ½·ç¾°ÇøÄÚ£¬»ÆÉ½½ÅÏÂ£¬Óë»ÆÉ½ÎÂÈªÅþÁÚ£¬ÐèÒª×ß5·ÖÖÓ£¬·þÎñ¿ÉÒÔ¡£
1	¿ÉÒÔ¿´»ðÉ½£¬¿ÉÒÔÅÀ»ðÉ½¡£²»¹ýÖ»ÓÐµ±ÄãÉÏÁËÈÈÆøÇò²ÅÄÜ¿´µ½ÍêÕûµÄ»ðÉ½£¬×îºÃÓÐ¸öÎÞÈË»ú£¬ÕâÑùÄã¿ÉÒÔÅÄµ½Õû¸öµÄ»ðÉ½Èº£¬»¹ÊÇºÜ×³¹ÛµÄ¡£
1	»¹¿ÉÒÔ°¡£¬ÅÝÍêÁËÊæ·þºÜ¶à
1	ÕâµÄµØÃ²·Ç³£Æ¯ÁÁ£¬ÖµµÃÒ»¿´£¬·ç¾°Èç»­£¬¿´»ðÉ½±¬·¢ºóÁôÏÂµÄµØÃ²
1	²»´í£¬ºÜ·½±ãÉ¨¶þÎ¬Âë¾Í¿ÉÒÔ
1	ÖµµÃÒ»¿´ ÓÈÆäÊÇÅçÉä¶ø³öµÄÎÂÈªË® Ò²ÊÇÏÅÁË±¦±¦Ò»Ìø
1	´¿¹Û¹â£¬Ã»ÓÐÔÚÈÈº£ÅÝÎÂÈª¡£ÈÈÆøÕôÌÚ£¬µØÈÈ¾°¹ÛÔÞ¡£ÎÂÈªÖóµ°ºÍ»¨ÉúÂíÁåÊíºÃ³Ô£¡
1	ºÜ´óºÜÔÞµÄµØ·½£¬±ÈÎÒ¼ÒÏçµÄ×³¹Û¶àÁË¡£
1	½»Í¨·½±ã£¬»·¾³ÓÅÃÀ£¬·þÎñÈÈÇé£¬¸ÐÐ»ÐìÖ¾ºìµÄÈÈÇé·þÎñ£¬
1	¶©µÄÌÆ·¿£¬·¿¼ä»¹ºÃ£¬ÉèÊ©ÆëÈ«£¬Ï´ÊÖ¼äÐ¡ÁËµã£¬·þÎñÌ¬¶È²»´í¡£ÍíÉÏÈ¥Ãí»á×ÔÖúÍí²Í¼Ó168ÔªÒ»ÈË£¬Å®¶ùÃ»¹ý1Ã×2ÃâÆ±£¬6µã¿ªÊ¼£¬ºÃ¶àÈË£¬ÓÐÈË´øÎ»£¬³ÔµÄ¶«Î÷Í¦¶àÑùµÄ£¬²»¹ýÌ«¶àÈËÅÅ¶ÓÁË£¬ÄÃµã¶«Î÷ÀÛ£¬8µã¿ªÊ¼ÓÐÓÎÏ·Íæ£¬¿ÉÒÔ»»¸öÐ¡ÀñÎïÊ²Ã´µÄ£¬×ÜµÄÀ´Ëµ£¬Ãí»á¾ÍÊÇ´ÕÈÈÄÖµÄ£¬ÈË¶àÆø·ÕÈÈÄÖ£¬³Ô¾Í²»ÒªÆÚÍûÌ«´ó¡£ÎÂÈª·þÎñÌ¬¶ÈºÜºÃ£¬³ØµÄÊýÁ¿Ò²²»ËãºÜ¶à£¬²»³¬¹ý¶þÊ®¸ö°É£¬Õ¼µØÃæ»ý²»´ó£¬¹äÒ»È¦¾ÍÃ»ÁË£¬Ã»Ê²Ã´ÌØÉ«£¬ºÃÔÚÊÇ24Ð¡Ê±¿ª·Å¡£Í£³µ³¡…
1	º¢×ÓÃÇµÄÌìÌÃ£¬ºÜ¶àÈË£¬ºÜÈÈÄÖ£¬½¨Òé¸Õ¿ªÊ¼Ê±ÏÈÈ¥ÓÎÏ·Ì¯µµÍæ£¬ÍæµÃ²î²»¶àÔÙÈ¥³Ô¶«Î÷£¬ÕâÑù¿ÉÒÔ´í¿ªÈËÈº£¬²»ÓÃÅÅ¶Ó
1	´ÓòÚÖ§ÖÞµºÏÂÀ´ºó¾ÍÖ±½ÓÈ¥ÎÂÈªÁË£¬×Ô¼Ý³µºÜ·½±ã£¬×ø¹«½»¿ÉÄÜÂé·³µã£¬µ½ÁËÎÂÈªÊÛÆ±ÃÅ¿Ú¿´µ½ÅÅÁËºÃ³¤µÄ¶Ó£¬ÒÔÎªÅÝÎÂÈªµÄÈË³¬¶à£¬×ÐÏ¸Ò»¿´Ô­À´ÊÇÅÝÍê»ØÈ¥µÄÈË£¬ÎÒÃÇÀ´µÃÕýºÃ£¡»»Æ±·Ç³£·½±ã£¬ÓãÁÆÒ²ºÜÔÞ£¬ºÃ¼¸¸ö³Ø×Ó¶¼ÊÇÓãÁÆ£¬³ýÁË³åÁ¹µÄË®²»Ì«ÈÈ£¬ÆäËû¶¼»¹ºÃ£¬ÎÒÃÇÒ»Ö±Íæµ½°øÍí²Å×ß£¬¶ù×ÓºÜÏ²»¶£¡×Ô¼ÝµÄ»°òÚÖ§ÖÞµººÍÄÏÌïÎÂÈªÕâÁ½¸öµØ·½¿ÉÒÔ°²ÅÅÒ»ÌìÍæ¶ù
1	·Ç³£ÐÝÏÐÑøÉúµÄÓÎÍæÊ¤µØ£¬ÎÒÃÇÊÇÒ»¼ÒÈý¿ÚÀ´ÍæµÄ£¬·Ç³£¿ªÐÄµÄÒ»Ìì£¬ÎÒ¶ù×ÓÍæµÄÊÇ×î¿ªÐÄ£¬ÓÐÐ¡ÓãÎÂÈªºÍ¶ùÍ¯ÓÎÀÖµÄÎÂÈªÒÔ¼°Ïã¾ÆÎÂÈªÊÇËûÍæµÄ×î¿ªÐÄ£¬ÎÒ¸öÈËÒ²±È½ÏÏ²»¶Õâ¸ö¾°Çø£¬ÌØeÊÇÀïÃæÓÐÐí¶à¶ÔÉíÌåÓÐÒæµÄÎÂÈª£¬ÈçÖÐÒ©ÎÂÈª£¬Éú½ªÎÂÈª£¬µ±¹éÎÂÈª£¬èÛè½ÎÂÈªµÈµÈ£¬»¹ÓÐ¾ÍÊÇÓÐÈ¤µÄÐ¡ÓãÎÂÈª£¬ÌØeÏíÊÜµÄÒ»Ìì£¬ÎÂÈªÀïÉèÊ©»¹ÊÇ±È½ÏÍêÉÆµÄ£¬
1	È¥Äê¶¬ÌìÅóÓÑ´ø×ÅÈ¥ÌåÑéÒ»ÏÂ±ùÌìÑ©µØÅÝÎÂÈªµÄ¸Ð¾õ£¬±È½ÏµÚÒ»´Î£¬»¹ÊÇÓ¡ÏóºÜÉî¿ÌµÄ£¬²»´íÎÒ²»ÊÊºÏ¶àÅÝ£¬×ÔÖú²Í»¹¿ÉÒÔ
1	·Ç³£ºÃ ºÜÊæ·þ
1	½Ú¼ÙÈÕÓÐµã¶àÈË£¬»·¾³»¹ÊÇ¿ÉÒÔµÄ£¬²»¹ýÎÂÈª³ØÓÐµãÉÙ
1	ÕâÊÇÎÒ×¡µÃ×îºÃ×îÊæÊÊµÄ¾Æµê£¡
1	ºÜºÃµÄµØ·½£¬Èç×âÉÏ¾Æµê¾Í¸ü¼ÓºÃµÄ
1	ÕâÊÇµÚ¶þ´Î¹ýÈ¥£¬´ôÁËÕûÕûÒ»¸öÏÂÎç£¬¾õµÃ²»´í¡£¸÷ÖÖÎÂÈª¼ÓÉÏÂÌÖ²£¬ºÜºÃ¡£±ÈÆðÁùÄêÇ°£¬Ó²¼þÉè±¸ÓÐÐ©¾ÉÁË£¬µ«²»Ó°ÏìÅÝÎÂÈª
1	³¬´óµÄÎÂÈªÇø£¬ÔÚº£ÌÄÍåÃâË°µê¸½½ü¡£ÃÅÆ±Ò²²»¹ó£¬·Öµ­¼¾ºÍÍú¼¾Á½ÖÖ¼Û¸ñ¡£½»Í¨µÄ»°ÍÆ¼öÔÚ´ó¶«º£Öé½­»¨Ô°¾ÆµêÃÅ¿Ú£¨½üÏÄÈÕ°Ù»õ£©µÄÃâ·Ñ°à³µÖ±´ï£¬ÅÝÍê»¹ÄÜËÍ»Ø´ó¶«º£³¬¼¶·½±ã£¬ÎÒÃÇÏÄÌìÈ¥µÄÓÖÊÇÆ½ÈÕ£¬ÈËÌØ±ðÉÙ£¬¶øÇÒºÜ¸É¾»¡£ÕâÀïËùÓÐµÄ³Ø¶¼²»ÁíÍâÊÕ·Ñ£¨°üÀ¨ÓãÁÆ£©²»¹ýÓã´óµÄÓÐµã¿ÉÅÂ£¬Ò§ÆðÀ´»¹ÓÐµãÏÅÈËµÄ¡£ÆäËü¶¼ºÜÊæ·þ£¬»¹ÊÇ·Ç³£ÖµµÃÈ¥µÄ¡«¡«
1	ÎÂÈªºÜºÃ£¬ºÜÊæ·þ£¬ÒÔºó»á³£À´¡£µ«ÊÇÎÒÒª¸øÆäËûÂÃ¿ÍÌáÐÑ£¬ÎÂÈªÒ»ºÅ¾üÇø×ÜÒ½ÔºÄÇ¸öÃÅÒ»Ö±ÏÂÈ¥Â·¿Ú×ó¹ÕµÄÒ»¼ÒÅ£ÈâÌÀ¹ÝÊÕÒøÔ±ºÜ²»³ÏÐÅ£¬Ïû·ÑÊ±ºòÒ»¶¨×¢Òâ£¬»á¹ÊÒâÕÒ´íÇ®¡£ÄÏ¾©½­ÄþÇøÌÀÉ½ÕòÌÀÈª¶«Â·Ä³·¹µê¡£ÒªÁËÒ»·Ý15ÔªµÄÑòÈâÌÀ¼Ó1ÔªµÄ±ý£¬µÚÒ»´Î¸øÁË101Ôª£¬¶Ô·½Ó¦¸ÃÕÒ85Ôª£¬Ã»ÓÐÒâÊ¶µ½¶Ô·½Ã»ÕÒÇ®¡£È»ºóÎÒÓÖÒª¼ÓÒ»·ÝÃæ2Ôª£¬ÓÖ´Ó¿Ú´üÀïÌÍÁË10Ôª¸øËý£¬Ëý¾ÓÈ»ÕÒÎÒ3ÔªÇ®£¬ÎÒËµÄãÕÒ´íÁË£¬Ëý½âÊÍËµÎÒÉÏÒ»ÍëÃæÇ®Ã»¸ø¡£µÈÎÒ³öÃÅºó·¢ÏÖÏÈÇ°µÄ8…
1	ÎÂÈª²»´í£¬ÖµµÃÍÆ¼ö£¬×¨³µ½ÓËÍ£¬·þÎñÖÜµ½£¬»¹ÄÜµ½ÃâË°µê
1	·¿¼ä¹»´ó¡¢ÎÀÉúºÜºÃ¡£¾àÀëÎÂÈªÓÐµã¾àÀë£¬µ«ÊÇ¾ÆµêÌá¹©Ãâ·Ñ°à³µ£¬²»¹ý°à³µ¼ä¸ôÊ±¼äÓÐµã³¤£¬Èç¹ûÃ»ÕûºÃ¸ÏÉÏÕâÒ»°à£¬ÐèÒªµÈºÜ¾Ã¡£¾Æµê×ÔÖúÔç²Í²»´í
1	ÎÂÈªÄÇ½ÐÅÝµÄÒ»¸öË¬¡«
1	ÎÂÈª³Ø×ÓºÜ¶à£¬ÌØ±ðÊÇÐ¡ÓãÃâ·Ñ
1	¾Æµê·ç¾°²»´í£¬Ë½ÌÀºÜºÃ£¬·þÎñÌ¬¶ÈºÜºÃ£¡£¡£¡ÓÐ´óÐÍµÄ¶ùÍ¯ÓÎÀÖ³¡£¬»¹ÓÐÈË¹¤É³Ì²£¬¾Æµê±¾Éí¾ÍÊÇÒ»¸ö¾°µã£¬·Ç³£²»´í£¬ÏÂ´Î»¹»áÑ¡ÔñÈë×¡£¡
1	»·¾³³¬°ô ·þÎñÒ²ºÜµ½Î»
1	·þÎñÈÈÇé??£¬·¿¼äºÜ¸É¾»¡­¡­
1	¿ÖÁúÔ°ÍæÁËÒ»Ìì£¬Ã»Ïëµ½µÄÆ¯ÁÁ£¬ÀïÃæÌ«ÃÀÁË£¬²¢ÇÒºÜ¶àÓÎÀÖÉèÊ©ÊÇ²»ÊÕ·ÑµÄ£¬ÓÐÐ¡º¢×ÓÍæµÄ£¬Ò²ÓÐºÜ¶àÊÊºÏ´óÈËÍæµÄ£¬»¹ÓÐ¸÷Ïî¶¯Îï±íÑÝ£¬¶ù×ÓÍæµÄºÜ¿ªÐÄ¡£¿ÖÁú¹ÈÎÂÈªÊÇµÚ¶þÌìµÄÐÐ³Ì£¬ÀïÃæ·þÎñºÜºÃ£¬Ë®ÖÊ²»´í£¬Ã»È¥µÄÊ±ºò£¬Í¬ÊÂË®ºÜ²î£¬ÎÒÃÇ»¹µ£ÐÄÄØ£¬µ½ÄÇÀï·¢ÏÖÍ¦²»´íµÄ£¬ÒòÎªÄÇÌìÏÂÓêÈË²»ÊÇºÜ¶à£¬ÎÒÃÇÊÇÈý¸öÂèÂèºÍÈý¸öº¢×Ó£¬Ò»¸ö³Ø×ÓºÜÊæ·þ¡£·Ç³£²»´íµÄÒ»´ÎÂÃÐÐ¡£
1	ÍøÂç¶©Æ±Ç¡ÓöÆßÏ¦£¬³¬¼¶±ãÒË¡£
1	ºÃ£¬È¡Æ±·½±ã£¬ÓÐ´ó°Í³µ½ÓËÍ
1	5·Ö£¬»·¾³ÓÅÃÀ£¬×ÔÖú²Í·á¸»£¬ÎÂÈªÊæÊÊ£¬»¹Ïë¶à×¡Ò»Íí¿ÉÏ§Ã»·¿
1	Ã¿ÖÜ¶¼»áÈ¥·ÅËÉÒ»ÏÂµÄµØ·½£¬Í¦ºÃµÄ¡£
1	¾ÆµêÕûÌå·Ç³£ÂúÒâ ÎÂÈªÔÚ·¿¼äÀï¾Í¿ÉÒÔÅÝ ºÜÊæ·þ Ôç²ÍÖÐ²ÍºÜÓÐÌØÉ« ·þÎñ¶¼·Ç³£ºÃ¡£
1	¾Æµê»¹²»´í£¬Ôç²ÍºÜ·á¸»£¬ÎÒÃÇÊÇÊ¥µ®È¥µÄ£¬¾ÍÊÇÅÝÎÂÈªÈËÊµÔÚÌ«¶à£¡
1	ÓÐÉ½ÓÐË®£¬**ÎÂÈª¾ÍÔÚ¾ÆµêÔ°ÇøÀïÃæ ¡¾¹þ¸ù´ïË¹£¬ÊÊºÏÇéÂÂ£¬¹ÅÉ«¹ÅÏã¡¿
1	È¡Æ±·½±ã£¬²»ÓÃÅÅ¶ÓÂòÆ±µÈºò
1	È¡Æ±·Ç³£·½±ã ¼Û¸ñÒ²ºÜÊµÔÚ
1	ÑÇÖÞµÚÒ»ÉñÈª ´ø¸¸Ä¸È¥µÄ£¬ÕæÊÇºÃµØ·½ ¿ÉÒÔºÃºÃ·ÅËÉ ¸É¾»Õû½àÊæÊÊ´óÆø ÏÂ´Î»¹ÒªÈ¥ ¾ø¶ÔÖµµÃÔÙÈ¥µÄºÃµØ·½ ³öÆ±¿ì Ò»µãÃ»ÓÐµ¢ÎóÊÂ
1	ºÜºÃ£¡È¡Æ±·½±ã£¬Ô°ÁÖÂÌ»¯¸²¸ÇÂÊºÜÃÀ£¡
1	¾Æµê»·¾³ºÜºÃ£¬·þÎñÒ»Á÷£¬´Ó¾ÆµêÖ±Í¨¿ÖÁú¹ÈÎÂÈª£¬ÓÐ×¨ÊôÍ¨µÀ£¬ºÜ·½±ã£¬ÍÆ¼ö£¡·þÎñÔ±ÖÜºìÓñ¡£ÅóÓÑÃÇ¿ÉÒÔÏÂ´ÎÒ»ÆðÀ´£¡
1	¶«Î÷´ó¶àÊÇ×Ô¼º´øµÄ£¬»áÌáÇ°Í¨Öª½ÓËÍ³µÁ¾£¡½¨ÒéÈ¥Ö®Ç°¿´ÏÂ¹¥ÂÔ£¡
1	ÍæµÄºÜ¾¡ÐË£¬¾ÍÊÇÈËÌ«¶à¡£ÏÂ´ÎÔÙÈ¥¡£
1	²»´í£¬È¡Æ±·½±ã£¬²»ÒªÅÅ¶Ó
1	Èç¹ûÀ´»ÆÉ½ÅÝÎÂÈª£¬Õâ¼ÒµêÊÇ×î¼ÑÑ¡Ôñ¡£²½ÐÐµ½ÎÂÈª²»µ½Îå·ÖÖÓ¡£·þÎñÈËÔ±Ì¬¶ÈÓÑºÃ£¬ÀÖÓÚÖúÈË¡£·¿¼äÉèÊ©ÖÊÁ¿¡¢±£Ñø¶¼·Ç³£Ò»°ã¡£ÏÂ´Î»¹»áÔÙ×¡£¬ÒòÎªÄãÃ»ÓÐÑ¡Ôñ
1	¾Æµê·Ç³£ºÃ
1	Öéº£´øº¢×ÓÁ¬³Ô´øÍæµÄºÃµØ·½£¬¼ÛÇ®²»±ãÒË
1	ÎÒÃÇ¹ëÃÛ³öÓÎ£¬ÐÐ³ÌÊÇ´Ó°ÄÃÅshoppingÍêÁËÈ¥ÎÂÈª¶È¼Ù£¬¾ÆµêÔÚ¹Ø¿ÚÓÐÃâ·ÑµÄ½ÓËÍ´ó°Í£¬ÌáÇ°Ò»ÌìÔ¤¶¨ÁË³¬¼¶·½±ã£¬Ö±½ÓÔÚ¹Ø¿ÚÉÏ³µ¾ÍÖ±´ï¾ÆµêÃÅ¿ÚÁË¡£ÕâÀï·þÎñÒ²ÌØ±ðºÃ£¬×¡µÄÊÇÓùå­×¯£¬ËäÈ»Ã»ÓÐµçÌÝµ«ÊÇÇ°Ì¨Ð¡½ã½ãÈÈÇéµØ°ïÎÒÃÇÌáÐÐÀîÉÏÂ¥ÁË£¬·Ç³£¸ÐÐ»¡£ÎÂÈªÆäÊµ±È½ÏÐ¡£¬µ«ÊÇÊ¤ÔÚÇÚ»»Ë®£¬ÎÂ¶ÈÒ²Êæ·þ£¬ÎÂÈªÅÔ±ß¾ÍÊÇ³ÔºÈ¶«Î÷µÄµØ·½£¬Ò²ºÜ·½±ã¡£ÆäÊµ³ÔµÄÃí»á±È½ÏÀÛ£¬²»¹ýÒ²Í¦ÓÐÒâË¼µÄ£¬³ÔµÄ¶«Î÷Ò²ÐÂÏÊ£¬ºÜ¶à¶¼ÊÇÏÖ×ö¡£
1	·Ç³£ºÃ£¬ÖµµÃÌåÑéµÄÒ»´ÎÓÎÍæ¡£
1	¾Æµê»·¾³ºÜ²»´í£¬ÌØ±ð·¿¼äµÄÔ¡¸×³Ø£¬ºÜºÃ£¬ºÜÓÐ×Ô¼ºÒ»¸öÈËµÄ¿Õ¼ä
1	Õâ´Î³öÐÐ³ýÁËÎíö²Ìì¶¼ÂúÒâ£¬±¦±¦ÉúÈÕÌØµØ×°ÊÎÁË·¿¼ä£¬Ð»Ð»¾ÆµêµÄÓÃÐÄ£¬¿Í·¿ÈËÔ±Ì¬¶ÈÒ²³¬ºÃ£¬¿´µ½±¦±¦¶¼Ö÷¶¯ËµÉúÈÕ¿ìÀÖ£¡¾ÆµêÓÐ¸öºÜ´óµÄ¶ùÍ¯ÀÖÔ°£¬×¡µê¿ÍÈË²¿·ÖÃâ·ÑÍæ£¬Í£³µ³¡ºÜ¶à³µÎ»¶¼ÊÇÃâ·ÑÍ£
1	È¡Æ±·Ç³£·½±ã£¬±ãÒË²»ÉÙ£¬ºÜ²»´íµÄÂô¼Ò
1	Ïàµ±·½±ã£¬Ò²²»ÓÃÅÅ¶ÓÈ¡Æ±£¬Ö±½ÓÉ¨Ò»ÏÂ¶þÎ¬Âë£¬»òÕßËµÒ»ÏÂ¸¨ÖúÂë¾Í¿ÉÒÔÁË
1	²»´í£¬ÏÂ´Î¼ÌÐøÈ¥£¬ºÜ´óµÄ±ö¹Ý¡£
1	Õâ´ÎÈ¥µÄË®²»ÊÇºÜÈÈ£¡Ï£ÍûÏÂ´Î»áÓÐÈÈµÄ£¡
1	ÎåÐÇ¼¶¾Æµê£¬Èë×¡ºóÎÂÈªÎÞÏÞ´ÎÓÃ¡£½Ó´ýÄÍÐÄ£¬¸½½ü²ÍÒû·þÎñÒ²²»´í¡£ÐÔ¼Û±ÈºÜ¸ßµÄ¡£¾ÍÊÇÆåÅÆÊÒÓéÀÖÉèÊ©³Â¾É£¬½øÈëÎÂÈª±È½Ï·±Ëö£¬Èë×¡Ê±µÄÒýµ¼²»¹»¡£
1	²»´í£¬·Ç³£ºÃµÄµØ·½£¬ÎÀÉú¸Ð¾õ±È½ÏºÃ
1	ÈÈº£ÊÇÒ»¸öÌìÈ»µÄÊªÕô³¡Ëù£¬ÌØºÃÍæ£¬ÔÚÈ¥ÄÄ¶ùÍøÂò±ÈÏÖ³¡±ãÒË£¬²¢ÇÒ²»ÓÃÈ¡Æ±£¬µ½ÑéÆ±´¦ÓÃÊÖ»úÉ¨¶þÎ¬ÂëÖ±½Ó½øÈ¥£¬ÌØ·½±ã£¬ÍÆ¼ö¡£
1	ÎÒÌØeÏ²gÓùØÈª£¬Ã¿ÄêÉúÈÕ×ºõ¶¼þÈ¥ÓùØÈª£¬Ôø½ºÍ×îÛµÄÈËÒ»ÆðÈ¥ÇÒ¶Èß^ÁËÏà®ÃÀºÃµÄ¼ÙÆÚ£¬¿ÉÊÇÎÒß@´ÎßxÁËßLÁùÈ¥£¬Ì«¶àÈËÁË¡£­h¾³ÕæµÄÊÇÌØeÊæßm£¬ºÜ·Åó £¬Í¨³£¶¼ÊÇÁ÷ßBÍü·µ£¬¿ÉÏ§ßÒªÉÏ°à¡£ ÓùØÈªµÄÇ°Ì¨¹¤×÷ÈËT·þÕß¿ÉÒÔ£¬ÄãÄÜÒªÇóÊ²üNÄØ£¿ß@´ÎµÄßxµÄë í¿Í£ÉÏ·¿£¬Î¨Ò»²»MÒâµÄÊÇ´²î^É±Kô²»ÖªµÀÔõüNêPµô£¬ÁÁÁËÒ»Íí£¬úËùßÂ©Ë®£¬Ò»ÍíÉÏ¶¼ÊÇWWÀ²À²µÄÂÒô£¬Æ£ÚµÄÎÒÔõüN¶¼Ë¯²»Öø¡£ÆäËû¶¼·Ç³£MÒâ
1	Èç¹û×¡¾ÆµêµÄ¿ÉÒÔÖ±½Ó¾ÆµêÂò µ¥¶ÀÂòÖ»ÄÜ½ø³öÒ»´Î
1	·¿¼äºÜ°ô£¬·þÎñ³¬¼¶ºÃ
1	ºÜ´óµÄÎÂÈª³Ø¡«ºÜÊæ·þ£¬ºÜË¬¡«
1	ÔÚ»ÆÉ½ËãÊÇÃûÆøÍ¦´óµÄ¾ÆµêÁË£¬ºÜÕý¹æ£¬¹æÄ£²»ËãºÜ´ó£¬µ«ºÜ¾«ÖÂ¡£·¹²Ë¼Û¸ñÊÊÖÐ£¬Î¶µÀ²»´í¡£·þÎñÌ¬¶È²»´í£¬¼ÒµÄ°²È«¸Ð¡£
1	»¹²»´í£¬¾ÍÊÇºÜ¶àÎÂÈªÔÚÕûÐÞ£¬ÓãÁÆÍ¦ÓÐÒâË¼µÄ
1	×îºÃÉÏÎçÈ¥£¬ÖÐÎçÏÂÎçÈË±È½Ï¶à¡£
1	¿ÉÒÔ¼ûµ½ÄÑµÃµÄÈÈÈªµÈµØÖÊ¾°¹Û£¬µ«¾°ÇøÄÚÂ·ÏßÉè¼Æ²»¾¡ºÏÀí£¬Ó¦ÓÐ¸ü¶àÖ¸Ê¾ËµÃ÷¡£
1	Èë×¡ÔÆÀ´¿ÍÕ»£¬ÌØ±ðÓÐÈÕ±¾µÄfeel£¬·¿¼äÕû½à¸É¾»ÊæÊÊ£¬»¹ÓÐÃí»á´ó²Í£¬ÓéÀÖÉèÊ©»î¶¯£¬ÍíÉÏ¸üÓÐ»§ÍâÑÌ»¨£¬¾Æ°É£¬»¹ÓÐ24Ð¡Ê±ÎÂÈª£¬ÁîÈË¸üÌùÐÄµÄ£¬¾ÍÊÇ·þÎñÁË£¬ÎÞÂÛÎÒÃÇÈ¥µ½ÄÄÀï£¬¾ÆµêµÄ¹¤×÷ÈËÔ±¶¼ºÜÓÐÐ¦ÈÝ£¬ºÜÀñÃ²£¬ÈÃÎÒÃÇÓÐ¼ÒµÄ¸Ð¾õ£¬ÏÂ´ÎÒ»¶¨´øÉÏ¸¸Ä¸¼ÒÈËÅóÓÑÒ»ÆðÔÙÀ´
1	¾Æµê»·¾³ºÜºÃ£¬ÃÅ¿ÚÐ¡×Ï»úÆ÷ÈËÉîµÃÐ¡ÅóÓÑÃÇµÄÏ²»¶£¬¹¤×÷ÈËÔ±ºÜÈÈÇé£¬¶©µÄºþ¾°·¿£¬·¿¼äºÜ´ó£¬ºÜ¸É¾»£¬¾ÍÊÇÈë×¡µ±Ìì·¿¼äÄÚÓÐ²ÔÓ¬£¬Ô¡ÅÛÉÏ»¹ÓÐ¸ö³ô³æ£¬¸ú¹¤×÷ÈËÔ±·´Ó¦ºÜ¿ì½â¾öÁË¡£²»ÂúµÄÊÇ²»ÂúÒ»Ã×¶þµÄÐ¡º¢ÅÝÎÂÈªÒ²ÒªÊÕ·Ñ°ËÊ®£¬×ÔÖú²Í48£¬Á¬Ôç·¹Ò²ÒªÊÕ·Ñ38£¬»¹ÊÇµÚÒ»´ÎÅöµ½×¡¾Æµê²»Âú1Ã×2µÄÐ¡º¢ÒªÊÕ·Ñ¡££¨ËäËµºóÀ´·´Ó¦ºóÃ»ÊÕ·Ñ£©¡£ºþÀï»¹ÓÐÌì¶ì£¬³ÉË«³É¶Ô£¬Ò°Ñ¼×Ó¡£ÓÎÀÖ³¡×¡¾ÆµêÃâ·ÑÍæ£¬Ç××Ó ¼ÒÍ¥³öÐÐ»¹ÊÇ²»´íµÄ¡£
1	5·Ö£¬¾°É«ºÜºÃ£¬ÎÂÈªºÜÊæ·þ¡£
1	¹ýÈ¥Ò»¶¨ÒªÔÚ¾°ÇøÍâÂòµ°£¬µ½ÁË´óÈÈ¹ø£¬É¶¶¼¹ó£¡
1	¸É¾»£¬Õû½à£¬ÌùÐÄ£¬Ï¸ÐÄ£¬·ÅÐÄ£¬°²ÐÄ¡£¸ÉÏ´ÒÂ·þºó¾Æµê¿Í·þÖÐ»á´òµç»°×ÉÑ¯¿ÍÈËÊÇ·ñÔÚ·¿¼ä·½²ÅËÍ»Ø¡£¸Ð¾õ´ÓÎ´ÓÐÄÄ¸ö¾Æµê¿ÉÒÔÕâÃ´Ï¸ÐÄ¡£È¥Î÷µÝµÄÊ±ºò°ÑÐ¬×ÓÈ«²¿ÁÜÊªÁË¡£Ö÷¶¯¸øÎÒºæ¸ÉÁËÌ«¸Ð¶¯ÁË
1	ÂùºÃµÄ£¬ÖµµÃÒ»È¥£¬ÕæÐÄÍÆ¼ö´ó¼ÒÅ¶
1	¾Æµê·þÎñ·Ç³£ºÃ£¬¶¼ºÜÄÍÐÄ£¬¶Ô´ýÐ¡ÅóÓÑºÜÇ×ÇÐ¡£Àë¿ÖÁúÔ°ºÜ½ü£¬×ßÈ¥Îå·ÖÖÓ£¬½¨ÒéÈ¥¿ÖÁúÔ°µÄ¿ÉÒÔ×¡Õâ¼Ò¾Æµê£¬ÍíÉÏ¿ÉÒÔÅÝÎÂÈªÀ´Ïû³ýÒ»ÌìµÄÆ£ÀÍ¡£ ¾ÆµêÔç²ÍËäÈ»Æ·ÖÖ²»ÊÇÌØ±ð¶àµ«Î¶µÀºÜ²»´í£¬ÓÈÆäÏ²»¶Ëû¼ÒµÄ³£ÖÝ¶¹¸¯ÌÀ¡£
1	µÚÒ»´Î×øÈÈÆøÇò£¬×¨ÃÅÎªÈÈÆøÇòÈ¥µÄ£¬ËäÈ»ÌåÑéµÄÊ±¼äºÜ¶Ì£¬µ«ºÜÂú×ãÁË£¬Íê³ÉÈËÉúÔ¸ÍûÇåµ¥µÄÒ»Ïî£¬ÍêÃÀ£¡
1	ºÜ¿ªÐÄµÄÒ»´ÎÈë×¡£¬ÅÝÅÝÎÂÈª³Ô¹ä³Ô¹ä£¬Ò»¼ÒÈËÔÚÒ»ÆðºÜÓÐ¶È¼ÙµÄ¸Ð¾õ£¬ÎÂÈªË®Ò²»»µÃ±È½ÏÇÚ£¬±È½Ï¸É¾»
1	ÖµµÃµ½´ËÒ»ÓÎ£¡½¨Òé¾ÍÂò60µÄÃÅÆ±£¬³ý·ÇÒªÅÝÎÂÈª²ÅÈ¥ÂòÌ×Æ±£¡»·¾³ÓÅÃÀ£¬¿ÕÆøÇåÐÂ£¬´ó¹ö¹øÕô¼¦µ°Í¦ÓÐÒâË¼£¡³öÀ´ÔÚ²©Îï¹ÝÅÔ±ßµÄ²ÍÌü£¬³ÔÁËÒ»Íë´ó¹ö¹ø¶üË¿£¬Î¶µÀ²»´í£¬»ØÎ¶ÎÞÇî!»¹»áÔÙÈ¥µÄ
1	·þÎñºÜºÃ£¬ÅÝÎÂÈªºó»¹ÓÐ²èµã£¬ÎÂÈª³Ø¹»¶à¡£²ÍÌüÊ³Îï²»´í£¬²Î¼Ó¹ýÃí»á£¬±È½ÏÓÐÌØÉ«¡£
1	ºÜºÃºÜ¿ì£¡·þÎñ²»´í¡£...
1	´º½Ú´ø×Åº¢×Ó³öÀ´Íæ¡«ºÜË³ÀûÈë×¡¡«·þÎñºÃ£¬ÌØ±ðÊÇÁõÎ°¡« »·¾³Ò²ÔÞ¡«ÏÂ´Î¼ÌÐø¡«
1	»·¾³ºÜºÃ£¬¿Í·¿ÔÚÉ½Àï£¬ÒÀÉ½°øË®¡£×ÏÇåºþºþË®Çå³º£¬²¨ÌÎµ´Ñú£¬Î¨Ò»±ÆËÀÇ¿ÆÈÖ¢µÄÊÇ¿Í·¿¶ÔÃæÐ¡É½ÆÂÉÏµÄ¸ßÑ¹µçÏß£¬ÆäËûÔÚ·¿¼äÀï¿´È¥£¬¶¼ÍðÈçÔÚ»­ÖÐ¡£¿Í·¿Ë½ÃÜÐÔ·Ç³£ºÃ¡£ÎÂÈª³¬ÔÞ£¬ÕæÕýµÄÎÂÈªË®£¬Ò»·¿Ò»³Ø£¬°Ù·ÖÖ®°ÙÐÝÏÐã«Òâ¡£·¿¼äºÜ´ó£¬¿ÍÌü²ÍÌü³ø·¿ÆëÈ«£¬ºÜÊæ·þ¡£ÅäÌ×ÉèÊ©È«£¬ÌÀÉ½Ð¡ÕòºÍ°ÂÌØÀ³Ë¹¾àÀë¶¼²»Ô¶£¬³Ô·¹Âò¶«Î÷¹ä½Ö¶¼·½±ã£¡
1	ºÜºÃÓÃ£¬ºÜ·½±ã£¬±È¾°ÇøÂôµÄ±ãÒËºÜ¶à£¬³ÉÈËÂò·Ç³£»®Ëã£¬Ð¡º¢ºÍÀÏÈË²»½¨ÒéÑ¡Õâ¸ö£¬¾°Çø60ËêÒÔÉÏµÄÀÏÈËÊÇ80¿éÇ®£¡»·¾³ÌØ±ðºÃ£¬ÊÒÍâµÄ£¬¿ÕÆøÒ²ºÃ£¡ºÃÆÀ£¬ÓÐ»ú»á»¹»áÔÙÀ´µÄ£¡
1	ÍÆ¼öÂòÁªÆ±£¬³¬¼¶»®µÃÀ´£¡ÁªÆ±³ýÁËÎÂÈªÍâ»¹ÓÐ³ÔµÄÒÔ¼°À´»Ø³µÆ±¡£×îºÃÕÒ±¾µØÈË°ïÂòµÃ±ãÒËµãµã¡£½¨ÒéÈ¥µÄÐ¡»ï°éÒ»¶¨Òª´©Æ½¸úÐ¬£¬ÒòÎªÈÈº£´ó¹ö¹øÔÚ×îÉîµÄµØ·½£¬Òª¿´µ½ÈÈº£´ó¹ö¹øÒª×ßÒ»¸ö°ëÐ¡Ê±¡£µ±È»£¬À´ÁËÈÈº£¹«Ô°±ðÍüÁËÒªÈ¥ÈÈº£²©Îï¹Ý£¡
1	ºÃÉ½£¬ºÃË®£¬ºÃÎÂÈª¡£×ø2Â·¿ÉÒÔÖ±½Óµ½
1	×îÏ²»¶ÕâÀïµÄÓ¾³Ø£¬Ë®ÎÂºÃ£¬¾°É«ÃÀ£¬°ô°ôµÄ
1	ÄÏÉ½ÈËºÃ¶à£¬ÎÂÈª²»´í£¬ºÜÊæ·þ£¬±¦±¦ÍæÐ¡ÓãÎÂÈªºÜ¿ªÐÄ¡«
1	ºÜÂúÒâ£¬Ï£Íû¼ÌÐø±£³Ö
1	²»À¢ÎªÖÐ¹úÂÃÓÎÈÈÏß¾°µã
1	·¿¼äÍ¦ºÃµÄ£¬×¡µÄ·¿¼äºÜÐÂ£¬·þÎñÒ²ºÜ°ô£¬µ½¾Æµê¸ÕÏÂ¹ý´óÑ©£¬Õû¸ö»§ÍâÃÀµÄÒ»ËúºýÍ¿£¡ÎÂÈªÒ²²»´í£¡ÀÏÆÅº¢×ÓÍæµÄºÜ¿ªÐÄ£¡Ò»´ÎºÜ°ôµÄÂÃÐÐ£¬ÏÂ´Î»¹À´£¡
1	¾Æµê·þÎñÍ¦ºÃµÄ ÖÜ±ßÒ²ÄÜµöÓã Âú×ãÁËôÎôÎµÄÐèÇó º¢×ÓÀÖÔ°Ò²ºÜ´ó Å®ÈË¿ÉÒÔÅÝÎÂÈª ×ÜÖ®Í¦ºÃµÄ Î¨¶ÀÖÐ²ÍÌü¹ýÄêÖ»ÓÐABÊ®ÈËÌ×²Í 1888Ôª ²»ÄÜµ¥µã ÓÐµã°ÔÍõÌõ¿îÁË ËÄËêÅ®¶ù²»Ð¡ÐÄ´òËéÒ»¸ö±­×Ó ÎÒÃÇ¶¼Âòµ¥×¼±¸×ßÁË ·þÎñÔ±À­×¡ÎÒÃÇÒªÇóÖ§¸¶±­×Ó10Ôª ÄãËµ´ó¹ýÄê Äã¾Í²îÕâ¸öÊ®Ôª·¢²ÆÁËÂï ÍâÃæ·¹µê´òËéÍë±­¶¼ºÜÕý³£ Ò²²»»á¶¢×ÅÄãÒªÅâ³¥ Ïë×Å¹ýÄê¾ÍËãÁË µ«ÊÇÕâ¼Ò²ÍÌüÕæµÄÍ¦²»ÈËÐÔ»¯ Í¦ºÃµÄÌåÑé¾Í±»²ÍÌü²¿¸ø»ÙÁË
1	1993Äê5ÔÂ£¬ÐÂ»ªÉç·¢²¼ÁËÒ»Ìõ¾ªÈËÏûÏ¢£ºÎÒ¹ú¿ÆÑ§¼ÒÑÐ¾¿»ðÉ½²¢È¡µÃÖØÒª·¢ÏÖ£¬Ï¨Ãð380¶àÄêµÄÔÆÄÏÌÚ³å»ðÉ½Èº²»ÊÇËÀ»ðÉ½£¬¶øÊÇ´¦ÔÚÐÝÃß×´Ì¬µÄ»î»ðÉ½£¡ÓÚÊÇ»³×ÅÒ»·Ý¾´Î·Óë´Ì¼¤£¬ÐÐ×ßºÍ×øÔÚÍþÑÏºÍÉñÃØµÄ»ðÉ½¿Ú£¬È´ÏëÏó×Å¡°Ä©ÈÕµØÇò¡±µÄ»­Ãæ¡£
1	ÓÐÒâË¼£¬ÈËÒ²¶à£¡ÏÂ´ÎÔÙ¼û
1	¶©µÄÇ××Ó·¿¼ä£¬º¢×ÓºÜÏ²»¶£¬Ò»Â¥ÓÐºÜ´óµÄÓÎÀÖ³¡£¬¹»º¢×ÓÍæÒ»Ìì¡£ÁíÍâ³Ô×ÔÖú²ÍÔç·¹£¬ÓÐÌØ±ðÉèÖÃ¶ùÍ¯Ñ¡²ÍÇø£¬·Ç³£ÌùÐÄ£¡ÖÜ±ß»·¾³ºÜºÃ£¬ÄÜ¿´µ½Ìì¶ì£¬»¹ÓÐ»§Íâ¸ß¶û·ò£¬ÓÐÕæÈËcs£¬ÕæÐÄºÜÔÞ£¡
1	¾ÆµêÕûÌå²»´í£¬·¿¼äºÜ¿í³¨£¬2Ã×¶àµÄ´ó´²Ò»¼ÒÈý¿ÚË¯µÃºÜÊæ·þ£¡ÍíÉÏ¾Åµã¶àÈ¥µÄÎÂÈª£¬³Ø×Ó²»ËãÌ«¶à£¬²»ÖªÊÇ·ñÒòÎªÍíÉÏµÄÔ­Òò£¬»ù±¾Ã¿¸ö³ØÍâ¼Ü×ÓÉÏ¶¼Ã»ÓÐ¸ÉÔ¡½í£¬²»¹ýÎÂÈªÀïµÄ·þÎñÔ±¶¼ºÜÈÈÇé£¬Ð¦Á³ÏàÓ­£¡×ÔÖúÔç²ÍÖÖÀà²»ÊÇºÜ¶à£¬ÖÐÎçµÄÎÂÈª×ÔÖúÐÔ¼Û±ÈºÜµÍ£¡Õû¸ö¾°ÇøºÜ´ó£¬ÖÜ±ßÅ©¼ÒÀÖ³Ô·¹±ØÐë¿ª³µ£¬×ÜÌåÀ´ËµºÜ²»´í
1	Ôç²ÍÒ»°ã£¬98ºÃ¹óÑ½¡«µ«ÊÇ¸øÎÒÉý¼¶ÁË³¬¿ªÐÄ¡«ÁíÍâÈç¹ûÒªÂò´ø»ÆÉ½¾°ÇøµÄÃÅÆ±£¬Âí·äÎÑ±È½Ï»®Ëã
1	Í¥Ôº·¿ºÜ´ó£¬»·¾³ºÜÊæÊÊ£¬ÎÂÈªÒ²²»´í£¬ÌìÀäÁË¾ÆµêÃ»¿ªÈÈ¿Õµ÷£¬Ç°Ì¨ºÜÌùÐÄµÄËÍÀ´ÁËÐ¡Ì«Ñô¹©Å¯£¬¾Æµê·¿¼äÄÚ»¹ÄÜÖ±½Óµã²Ë£¬¿ÉÎ½Ò»Ó¦¾ãÈ«
1	¸öÈË¾õ×Å¿ÖÁúÔ°»¹ÊÇ±È½Ï¿¿Æ×µÄ£¬ÊÇÖÜ¶þÈ¥µÄÈË²»ÊÇºÜ¶à£¬Ò»¿ªÊ¼¹ýÉ½Áú£¿Ã»ÓÐ¿ª£¬²»¹ýµ½ÁËÈýµãÖÓ¿ªÁË£¬»¹ÊÇºÜÔÞµÄ
1	ºÍÅóÓÑÒ»Æð³öÐÐ£¬ÎÂÈªÇøºÜ´ó£¬¼¸Ê®ÉÏ°ÙÖÖ³Ø×Ó£¬¹ÖÎÒÃÇÊ±¼äÓÐÏÞ£¬²»ÄÜÍæÌ«¾Ã£¬µ«ÊÇ×Ü¸Ð¾õ¸üÒÂÊÒºÍÔ¡ÊÒÄÇ±ßÄÄÀïµÄÉè¼Æ²»¶Ô£¬Ê¹ÓÃÆðÀ´²»Ì«·½±ã£¬¿ÉÄÜÊÇ¸öÈË¸Ð¾õ°É£¬×ÜÌå¸Ð¾õºÜºÃ
1	È¥ÌÚ³å¾ÍÒªÑ¡Õâ¸öÌ×²Í£¬³¬Öµ£¬³¬ÔÞ¡£
1	ÂùºÃµÄ£¬²»´íµÄ£¡£¡£¡£¡£¡£¡£¡£¡£¡£¡
1	ÅÀ´ó¹«É½¡¢Ð¡¹«É½¡¢×øÈÈÆøÇò£¬·ç¾°µÄÈ·ºÜÃÀ
1	»·¾³²»´í£¬¾ÆµêÓÐµãÀÏ£¬¶¨ÁËµ¥¼ä´ó´²Ãâ·ÑÉý¼¶Ì×·¿¡£¿Õµ÷ÓÐµãÀÏ£¬ÎÂ¶È²»Ì«¸øÁ¦¡£Ôç·¹Ì«Ò»°ãÁË£¬Ã»É¶³ÔµÄ£¬¶¼²»ÈçÒ»°ãµÄÁ¬Ëø¾ÆµêÔç·¹¡£ÓëÕâ¸ö¾Æµê¶¨Î»ÍêÈ«²»Ïà³Æ£¡
1	¸öÈËÈÏÎª½­ÄÏµØÇø¶È¼Ù´å·þÎñ×îºÃµÄÒ»¼Ò¾ÆµêÁË ÌØ±ðÊÊºÏÇ××ÓÓÎ ¾Æµê¾ÍÔÚÎÂÈªÅÔ±ß ³¬·½±ã ¾ÆµêÄÚÓÐ¸ö³¬´óµÄ¶ùÍ¯ÀÖÔ° ±¦±¦ÍæÁË¶¼²»Ïë×ß Ôç²ÍÒ²ºÜ²»´í Õâ¸ö¼ÛÎ»ÐÔ¼Û±ÈÊÇºÜ¸ßµÄ ÌØ±ð¸ÐÐ»ÓÎÀÖ³¡µÄÎº°¢ÒÌºÍÁø½ã½ã ¾ÆµêÖìÔ°Æ¼ ËïÖñµÄ·þÎñÌØ±ðµ½Î» ÔÙÀ´ÌÀÉ½Ò»¶¨»¹Ñ¡Õâ¸ö¾Æµê ³¬°ô
1	ÍíÉÏµÄÃí»á´ó²Í4Ð¡Ê±£¬ÎÒÃÇ³ÔÁËÁ½ÂÖ£¬»ù±¾ËùÓÐÄÜ¹»Ïëµ½µÄ²»ÄÜÏëµ½µÄ³ÔµÄ¶¼ÓÐ£¬ÎÂÈªµÄ³Ø²»ËãºÜ¶à£¬±È½Ï¶àÐ¡³Ø£¬²»¹ýÎÀÉúÌõ¼þ±£³ÖµÃºÜºÃ£¬·þÎñÔ±Ò²·Ç³£ÌùÐÄ¡£¾ÆµêÀïÃæÓÐºÜ¶àºÃÍæÓÐÈ¤µÄµØ·½¿ÉÒÔÅÄÕÕ£¬¶ÔÓÚÎÒÃÇÄêÇáÈËËãÊÇ¸ö²»´íµÄÓÎÍæµØµã£¬¸Ð¾õÕâ¸ö¼Û¸ñµÄÈ·ÊÇÖµÁË
1	°üÀ¨´ó¿ÕÉ½ºÍÐ¡¿ÕÉ½£¬¶¼¿ÉÒÔµÇµ½¶¥ÉÏ»·ÓÎÒ»È¦£¬Ö»½¨Òé¿´Ò»¸ö£¬ÒòÎª¶¼²î²»¶à¡£ÍÆ¼öÏÈÈ¥´ó¿ÕÉ½£¬Ö»ÓÐ´ó¿ÕÉ½ÄÇ±ß¿ÉÒÔ×øÈÈÆøÇò¡£ÈÈÆøÇò200¿éÒ»¸öÈË£¬²»¿Ö¸ßµÄÇ¿ÁÒÍÆ¼öÒª×øÒ»ÏÂ£¬ÉÏÃæµÄ·ç¾°¾ÍÊÇ¸©ÊÓÁ½¸ö»ðÉ½¿Ú¡£µ¨×Ó´óµÄ¿ÉÒÔÈ¥³¢ÊÔ»¬Ïè»ú£¬ÎÒÃÇÃ»È¥¡£²»×øÈÈÆøÇòµÄ»°¾ÍÈ¥Ð¡¿ÕÉ½¾Í¿ÉÒÔÁË£¬²»ÓÃÅÀºÜ¸ßµÄ¡£
1	±¾ÈËÊÇÏÂÓêÌìÈ¥µÄ£¬µ«ÊÇ»¹ÊÇ¾õµÃºÜºÃÍæ¡£ÎÂÈªÖ»¸øÃâ·Ñ×¼±¸Á½ÌõÔ¡½í£¬Èç¹û¾õµÃ²»¹»µÄÅóÓÑ¿ÉÒÔ×Ô±¸Å¶¡£¸öÈËÏ²»¶ÎÂÈªÀïµÄÓãÁÆÈª£¬ÏÊ»¨Èª¡£ÍøÉÏ¶¼ÓÐÍÅ¹ºµÄÃÅÆ±£¬»áÓÅ»ÝÐ©¡£±¾ÈËÍÅ¹ºµÄ´ø×ÔÖúµÄ²Í¾í£¬µ«ÊÇÖ»ÊÇÁ½¸öÌ×²Í£¬Î¶µÀÌ«Ò»°ã¡£
1	ÎÂÈª¶¼ÊÇÊÒÍâµÄ£¬ÓÐÔ­ÌÀ³ØÒ²ÓÐÒ©Ô¡£¬Ö²±»·±Ã¯£¬»·¾³ºÜºÃ¡£·þÎñÒ²±È½Ïµ½Î»¡£¾ÍÊÇ¶ùÍ¯µÄÇò³ØÎÂ¶ÈÔÚ40¡ãÒÔÉÏ£¬²¢²»ÊÊºÏ¶ùÍ¯ÏÂÈ¥¡£
1	ºÜ²»´í»¹·½±ã£¡°ô·½±ã¿ì½Ý
1	ÓãÁÆÈª×îºÃÍæ£¬´óÓãÐ¡Óã¶¼ºÜÓÐÒâË¼¡£»·¾³²»´í£¬ÖµµÃÒ»Íæ¡£
1	»·¾³ÓÄÑÅ£¬ÈÕÊ½·ç¸ñ£¬ÎÒÃÇ×¡ÔÆÀ´¶þÂ¥£¬·¿¼ä¸É¾»ÎÞÒìÎ¶£¬µÆ¹âÎÂÈá£¬Ï¸½Ú´¦ÀíµÃºÜºÃºÜÌùÐÄ¡£´óÌÃ½ø³ö¶¼ÊÇÓÐÈË´òÉ¡£¬·þÎñÖÜµ½¡£ÎÂÈªºÜ¸É¾»£¬Õû¸ö¹ý³Ì¶¼ÊÇÓÐ´÷¶·óÒµÄ°¢ÒÌ°ïÃ¦¶Ë²èµÝË®£¬ÐÝÏ¢ÊÒÓÐÃâ·ÑµãÐÄÒûÁÏ¿§·È¡£ÁíÍâÔç²Í×ÔÖúÊ½·Ç³£·á¸»£¬ÓÃxÊÒÎÂÜ°ÊæÊÊ£¡ÖµµÃÒ»È¥£¡
1	µ½ÊÛÆ±´¦Ë³ÀûÈ¡Æ±£¬ÎÂÈªÖÖÀàºÜ¶à£¬º¢×Ó³¬¼¶Ï²»¶£¬»¹¿ÉÒÔÓÎÓ¾£¬ÓãÁÆ³ØÓÐ3¸ö£¬ÌØ±ðÊÜ»¶Ó­£¬ÔÞ£¡
1	¿ÉÄÜÊÇÍâÇ½Î¬ÐÞ£¬´°Íâ¶¼´î×ÅÖñÅï£¬·¿¼ä¸ôÒô²»¹»ºÃ¡£
1	ÔÚÈ«¹úÊ×¼ÒÍÆ³öÁËÏã²èÈª¡¢Ïã¾ÆÈª¡¢¿§·ÈÈª¡¢ÖÐÒ©Èª¡¢Ò¬ÄÌÈª¡¢ÓãÁÆÈª¡¢³åÀËÈª¡¢°´Ä¦Èª¡¢Ë®ÉÏÀÖÔ°ºÍÎÂÈªÓ¾³ØµÈÏîÄ¿¡£ÕâÀïÐÎÌ¬¡¢¹¦ÄÜ¸÷ÒìµÄÎÂÈª³Ø60¸ö£¬¾ù·Ö²¼ÔÚÌìÈ»Ò¬ÁÖÖÐ£¬Ò»³ØÒ»¾°£¬µ±È»Ò²°üÀ¨ÁËÓÐÃûµÄÐ¡ÓãÎÂÈª
1	·¿¼ä×°ÐÞºÜºÀ»ª£¬¸÷ÖÖÅäÌ×ÓÃÆ·ÆëÈ«£¬ÑôÌ¨ÉÏµÄ³Ø×Ó¿ÉÒÔ¾¡ÇéµØÅÝË½¼ÒÎÂÈª£¬ÏëÓÃ²ÝÒ©°üÐèÒªÁíÍâ¸¶·Ñ£¬ÒÔºóÓÐ»ú»áÀ´µÄ»°×Ô¼º¿ÉÒÔ´øÒ»Ð©»¨²ÝÖÐÒ©À´¡£ÎÂÈªÔ°ÇøÀïÌåÑéÒ²ºÜºÃ£¬ÎÂÈª¶à£¬Ë®ÖÊ²»´í£¬·þÎñÈËÔ±ºÜÈÈÇé£¬ÐÝÏ¢ÇøÀïÓÐÒ»Ð©¼òµ¥µÄ³ÔµÄºÈµÄ£¬¹Ü±¥£¬Ôç²ÍÆ·ÖÖ¾Í±È½Ï¶àÁË£¬×ÜµÄÀ´ËµÍÆ¼ö¡£
1	´ËÐÇºþ¾Æµê¾ÍÔÚÌÀÉ½ÎÂÈªµÄÒ»¸ö¾°ÇøÄÚ¡£¾ÆµêÀï·ç¾°Èç»­£¬¶øÇÒÅÔ±ßÓÐÑï×ÓöùµÄ²©Îï¹Ý¡£¾àÀë£¬Ë®ÉÏÀÖÔ°Ò²ºÜ½ü¡£¾ÆµêµÄ´óÌÃ£¬ºÜÆ¯ÁÁ£¬·¿¼ä¸üÃ»µÄËµ£¬ÕâÃ´ºÃµÄ·¿¼ä£¬²Å400¶àÒ»Íí£¬ÐÔ¼Û±È·Ç³£Ö®¸ß£¬Èç¹ûÊÇÀ´ÂÃÓÎµÄ»°£¬×¡ÔÚ¾°ÇøÀï£¬ÔçÉÏ¾ÍÄÜ¿´¼û£¬ÓÅÃÀµÄ·ç¾°£¬ºÜºÃ¡£¾ÆµêµÄÔç²ÍºÜ·áÊ¢£¬Ñ¡ÔñÐÔºÜ¶à£¬ÕâÖÖ¼ÛÎ»£¬ÕâÖÖ·þÎñ£¬ÕâÖÖÔç²Í£¬·Ç³£ÂúÒâ¡£
1	²»´í¡£Õâ¸ö¼ÛÌ«ÖµÀ²¡£ÔÞÒ»¸ö
1	·¿¼ä²»´í£¬·þÎñ²»´í£¬Ôç²Í¼òµ¥£¬¾àÀëÎÂÈª³¬½ü¡£
1	¾ÆµêµÄ·þÎñºÜºÃ£¬Ã¿µ½Ò»¸öµØ·½£¬¶¼ÓÐ·þÎñÈËÔ±µÄÐ¦Á³¡£ÌØ±ðÊÇÔÚ´óÌÃ°ÉÐÝÏ¢µÄÊ±ºò£¬ÎÒ×Ô´øÁË²è±­£¬Ã»ºÃÒâË¼ÒªµãË®£¬·þÎñÔ±Ö÷¶¯¹ýÀ´µ½ÁËË®£¬»¹ÎÊÐ¡±¦±¦ÓÐÊ²Ã´ÐèÒª£¿·¿¼äµÄÉèÊ©Ò²Ò»Ó¦¾ãÈ«£¬ÓÐ±¦±¦µÄÏ´ÔèÅè
1	×öÎªÎåÐÇÂÃÓÎ¾°µã£¬Á¬Í£³µ³¡£¬¹Û¾°³µ»¹ÊÕ·Ñ£¬È·¶¨ÓÐµã¡­¡­
1	×ÏÇåºþÁ¢ÓÚÈºÉ½»·±§Ö®ÖÐ£¬×ÔÈ»·ç¹âÐãÀö£¬»·¾³¾²Ú×ÊæÊÊ£¬¸ºÑõÀë×Óº¬Á¿ÊÇÊÐÇøµÄ300±¶£¬É­ÁÖ¸²¸ÇÂÊ´ïµ½80%ÒÔÉÏ£¬ÊÇ³ÇÊÐÕæÕýÒâÒåµÄ¡°ÌìÈ»Ñõ°É¡±¡£¹ÅµäÖÐÊ½·ç¸ñÓëÉ½Ë®Èª¾°ÏàµÃÒæÕÃ£¬ÉÝ»ªÆ·ÖÊ£¬×ÔÈ»ÀÖÈ¤½ÔÍêÃÀ³ÊÏÖ¡£¾ÆµêÕ¼µØÃæ»ýÔ¼ÆßÍòÆ½·½Ã×£¬¼¯ÐÝÏÐ¡¢ÓéÀÖ¡¢ÉÌÎñ¡¢¶È¼ÙÎªÒ»Ìå£¬ÊÇÖÐ¹ú¾ßÓÐÌØÉ«µÄÎÂÈªÎÄ»¯Ö÷Ìâ¾ÆµêÖ®Ò»¡£È¥ÁËºÜ¶à´Î£¬×¡¹ýºÜ¶à´ÎÁË£¬Õâ´ÎÏëÈÃº¢×ÓÍæµÄ¾¡ÐË£¬ËùÒÔÑ¡ÔñÈë×¡£¬·¿¼äºÜÕû½à£¬·þÎñ·Ç³£µ½Î»È¥¹ýµÄÎÂÈªÏà±È½Ï£¬×ÏÇåº…
1	Ò»¸ö·Ç³£ÓÐÌØµãµÄ¾°Çø£¬ÎÂÈª×ÊÔ´·á¸»£¬¾°Çø¹æ»®ºÏÀí¡£´ó¹ö¹ø´¦Õô¼¦µ°£¬ÈÃº¢×ÓÃÇºÜ¿ªÐÄ£¬ãåÔ¡×ÅÎÂÅ¯µÄÑô¹â£¬ÓÃ¸Õ´Ó´ó¹ö¹øÀï´òÉÏÀ´ÎÂÈªË®ÅÝ½Å£¬ÄÇ½ÐÒ»¸öã«ÒâÑ½£¡
1	¹ºÆ±·½±ã£¬ËÍÈËµÄ£¬Ó¦¸Ã»¹¿ÉÒÔ£¬
1	»¹ÐÐ£¬µ«ºÍÖÜ±ßÌÀÉ½¡¢ÌìÄ¿ºþÏà²î¶àÁË£¡
1	µÚ¶þ´ÎÈë×¡ÁË£¬²»´íµÄÔ°ÁÖ¾Æµê£¬Í£³µÃâ·Ñ£¬·¿¼äÈÕÊ½·ç¸ñ¡£·þÎñÈËÔ±ÅàÑµµ½Î»£¬·þÎñÒâÊ¶Ç¿¡£Ôç²ÍÆ·ÖÖ·á¸»¡£¸½½üÓÐ¸ö»áÍ¬´å£¬³ö·¢ÉÏ¸ßËÙÇ°¿ÉÒÔ×ªÒ»ÏÂ
1	È¥¹ýÁ½´ÎÁË£¬ºÜÔÞ£¡²»ÒªÔÚÍâÃæÂò¼¦µ°£¬¾°µãµÄ¼¦µ°ºÍÍâÃæµÄÒ»¸ö¼Û¡«ÈÈ¹ö¹øÀïÖó³öµÄ¼¦µ°ºÜºÃ³Ô£¡
1	ÌÚ³å×îÖµµÃÒ»È¥µÄ¾°µã£¬Èç¹ûÓÐ»ú»áÒ»¶¨ÒªÀ´°¡¡£
1	ÌØ±ð²»´í »·¾³·Ç³£ºÃ ÖµµÃÒ»ÓÎ
1	Ãí»á»·¾³²»´í£¬³öÆ·»¹Ëã¹ýµÃÈ¥°É£¬µ«ÊÇÓÐ¼¸¿îÎ¶µÀºÜÆæ¹Ö£¬¶øÇÒÈýÎÄÓã²»ÐÂÏÊ
1	Í¦ºÃµÄ ÆïÂíÉÏÉ½×ßÏÂÀ´µÄ¡£²»´í
1	°ÙÌ¬ÎÂÈªÈÈÎíÕôÌÚ¶ÀÒ»ÎÞ¶þ×ÔÈ»¾°¹Û²»µÃ²»È¥
1	»·¾³ÓÄ¾²£¬·þÎñºÃ
1	¸É¾»ÎÀÉú£¬ÎÂÈªÊæ·þ
1	Í¦·½±ãµÄ£¬ÏÖÂòÏÖÓÃ¡£Ò»Â·Ë³³©£¡
1	¸Ð¾õ»¹Í¦²»´íµÄÓÐºÜ¶àµÄ³Ø×Óµ½ÁËÇ×Ç×ÓãÁÆ¹¤×÷ÈËÔ±Íõè¤µÄÌ¬¶ÈºÜºÃ·þÎñÌØ±ðµÄÈÈÇé
1	º¢×ÓºÍÏ±¸¾ºÜ¿ªÐÄ£¬ÊÕ·ÑÇ×Ãñ£¬´ó²¿·Ö¶¼¼Û¸ñ¿ÉÒÔ½ÓÊÜ¡£
1	ºÃ¿©´ó¼ÒÀ´¿©Ë¯¿©Å¶Å¶ÍÃÍÃ lowÍ¿Ä¨ÔÚÓãÍ·ÅÝ·¢Ï´ÒÂ·þµÄÈ·
1	ºÜ²»´í£¬µÚÒ»´ÎÅÝÎÂÈª£¬¾ÍÑ¡ÔñÁË¿ÖÁú¹ÈÎÂÈª¡£ÕæµÄÐÔ¼Û±ÈºÜ¸ß£¬ÈË²»¶à£¬Ò²ºÜ°²¾²¡£
1	²»´íÖµµÃÒ»ÓÎ£¬È¡Æ±·½±ã
1	ÎÂÈªÈËÌ«¶à£¬ÅÅ¶ÓÈË¶à£¬»¹ÏñÏÂ½È×Ó¡£ÎÂÈª¹È¹ÜÀíÓÐÐ©»ìÂÒ¡£¿ÖÁú¹ÈºÜ²»´í£¬Ö±½ÓË¢Éí·ÝÖ¤½ø£¬µ«ÊÇÀïÃæºÜ¶àÏîÄ¿ÒòÎª¶¬Ìì¶ø¹Ø±Õ¡£
1	ÕæÊÇºÜ²»´í£¬Õý×ÚµÄÁò»ÇÎÂÈª£¬»¹ÓÐÈÈÆøÇò
1	Ôç²ÍºÜ·á¸»£¬»¹ÓÐ×¨ÃÅ¸ø¶ùÍ¯×¼±¸µÄ²Í¾ß¡£·¿¼äÀïÃæÒ²ºÜ¸É¾»£¬ºÜÊæ·þ¡£¾Æµê¸½½üµÄ¾°É«Ò²ºÜÃÀ£¬ÓÐÉ½ÓÐË®£¬ÐÄ¿õÉñâù
1	»·¾³ÓÅÃÀ£¬´óÌÃ¾­ÀíÁõÇ¿·þÎñÌ¬¶È·Ç³£ºÃ£¬±¦±¦ÍæµÄ·Ç³£¿ªÐÄ
1	Í¦ºÃµÄ£¬³Ø×Ó±È½Ï¶à£¬¸÷ÖÖ³Ø×Ó
1	·Ç³£ºÃµÄÒ»´ÎÓÎÍæ£¬µÚ¶þ´ÎÈ¥ÁË£¬ÎÂÈªºÍÓ¾³ØÃ»µÃËµ£¬Ëµµã²»×ã°É£¬1½»Í¨²»Ì«·½±ã£¬Ã»³µ¸ù±¾²»ºÃÈ¥£¬ÎÒÊÇÔÚÁêË®¡£2ÓÐµÄ³Ø×ÓÎÀÉú¸ãµÄ²»ºÃ£¬ÇåÀí²»¸É¾»£¬ÔçÉÏÐÂ·ÅµÄË®¾ÍºÜ¶àÐü¸¡Îï£¬»¹ÓÐ·ÅË®Ì«ÍíÁË£¬¶¼Ê®µãÖÓµ½ÓÐµÄ³Ø×Ó»¹Ã»·ÅË®ÄØ3¸üÒÂÊÒÁÜÔ¡ÄÇÃ»ÓÐÏãÔí¡£
1	·þÎñºÜºÃ£¬¾ÍÊÇ½Ú¼ÙÈÕÈËÌ«¶à¡£×ÔÖú²Í»¹²»´í£¬³Ô±¥Ã»ÎÊÌâ¡£Ïû·Ñ¼Û¸ñºÏÀí¡£
1	ÕâÀïµÄ¾°ÇøµÄ¾°É«ºÃ É½ÁÖÃ¯Ê¢ Á÷Ë®äýäý ÎÂÈª·Ö²¼ÆäÖÐ ÓÅÈçÏÉ¾³
1	ºÜ²»´í£¬ºÜÊæ·þ£¬Ã¿¸öÈª¶¼ºÜÓÐÌØµã£¬ÌØ±ð½â·¦
1	ºÍ¼ÒÈËÒ»ÆðÈ¥µÄ Î¨Ò»Ò»µã²»ºÃ¾ÍÊÇ1Ã×4µÄº¢×ÓÐèÒªÂò³ÉÈËÆ± ÔÚ´ó±§¶÷ËÂ º¢×Ó¾ÍÃ»ÓÐÂòÆ± Ð¡º¢ÂòÆ±»¹118×íÁË ÎÂÜ°ÌáÐÑÈ¥µÄÊ±ºòÒª´øºÃÓ¾ÒÂÓ¾¿ã ÎÒÃÇÈý¸öÈËÂòÓ¾ÒÂÓ¾¿ã»¨ÁË¿ì300
1	Õâ´Î±Ü¿ª¹úÇì¸ß·åÀ´×ÏÇåºþ¶È¼Ù³¬ÔÞµÄ£¬ÕâÊÇÒ»¸öÐÂ¿ª·¢µÄ¶È¼ÙÇø£¬Õ¼µØÃæ»ý´ó£¬¸÷ÖÖÀàÐÍµÄ¶È¼ÙÎÝ¶¼·ÖÉ¢ÔÚ²»Í¬µÄÇøÓò£¬ÖÜ±ßÖ²±»Ê÷Ä¾´òÀíµÃ·Ç³£ºÃ£¬×ßÔÚÓÄ¾²µÄÉ½µÀÉÏÓÌÈçÔÚÂÌÉ«Ñõ°É£¬Èç¹û²»Ïë×ßÂ·»¹¿ÉÒÔÁªÏµµçÆ¿³µ½ÓËÍ£¬·¶Î§ÔÚÔ°ÇøÄÚ¶¼¿ÉÒÔµÄ£¬Ô°ÇøÄÚµÄ·þÎñÕ¾Ò²¿ÉÒÔ°ïÃ¦½Ð³µµÄ£¬Õâ´ÎÈë×¡ÁªÅÅ±ðÊû£¬ÓÐÒ»¸öË½ÈËÅÝÎÂÈªµÄ³ØºÜÊÇ¾ªÑÞ£¬·ÅË®Ò²·½±ã£¬ËÙ¶ÈÒ²ºÜ¿ì£¬»¹ÓÐÀäÈÈË®µ÷½Ú¿ª¹Ø£¬·¿¼äÓÐÒ»¸öÐ¡ÐÍÁÏÀíÌ¨ÅäÁËµç´ÉÂ¯£¬µ«Ã»ÓÐ¹ø¾ßÓÃÆ·£¬ÍíÉÏÈ…
1	ÎÒÃÇÈë×¡µÄÇ××Ó·¿ÉèÊ©ÆëÈ«£¬×°ÊÎÒ²¼ò½à¡¢¿¨Í¨£¬ÓÃ¾ß¶¼Âú×ã2¸öÐ¡º¢µÄÐèÇó£¬ÌØ±ðÊÇÑÀË¢±­£¬ºÍ¸ßµÍÌ¨µÄÏ´ÊþÅè£¬Ð¡º¢×ÓºÜÏ²»¶¡£Î¨Ò»²»×ãµÄ¾ÍÊÇ²»ÄÜ¿´µ½ºþ¾°£¬ÓÐµãÒÅº¶¡£Ï£Íû¾Æµê¿¼ÂÇ°ÑÇ××Ó·¿ÒÆµ½ºþ¾°ÄÇ±ß¡£
1	¾ÆµêºÜºÃ?£¬´²ºÜ´ó£¬ºÜÊæ·þ£¬ÄÜ¿´µ½ºþ£¬ºÜ°²¾²ÊæÊÊ£¬ÊÊºÏÆ½Ê±ÐÝÏÐ¶È¼Ù¡£ÖÜÄ©ÈË¶à£¬¼Û¸ñÐ¡¹ó£¬Æ½Ê±À´Ó¦¸Ã¸üºÃ¡£ÓÐÍ£³µ³¡£¬ºÜ·½±ã¡£
1	ÈËÌ«¶à£¬ÌØÒâ¸ÏÔçÈ¥£¬Ã»Ïëµ½ÒÑÓÐÉÏ°ÙÈËÅÅ¶Ó£¬³Ø×ÓÊýÁ¿»¹ÊÇÂù¶àµÄ£¬¾ÍÊÇÐÝÏ¢ÊÒµÄÌÉÒÎÊýÁ¿¸ú¹Ë¿ÍÊýÁ¿ÑÏÖØÊ§ºâ£¡
1	»¹²»´íµÄÌåÑé£¬Ê®ÄêÇ°¾ÍÌåÑé¹ý£¬»¹ÄÜ±£³ÖÒ»¶¨µÄÆ·ÖÊ
1	¼Û¸ñ²»¹ó£¬¾°µã²»´í£¬»¹¿ÉÒÔµÄ¡£
1	ÓÉÓÚ¶©µÄ±È½Ï¼±£¬ºÜ¶à¹ýÁËÍíÉÏ11µã¾Í²»ÄÜ¶©ÁË£¬»¹ºÃÈ¥ÄÄ¶ùÓÐ¶©µ±ÌìÆ±£¬ÔÞÒ»¸ö£¬È¡Æ±Ò²ºÜ·½±ã£¬¿Í·þ»á·¢Äã¶þÎ¬Âë£¬ÔÚÇ°Ì¨É¨Ò»ÏÂ¾ÍÄÜ½øÁË£¬ÎÂÈª»·¾³ºÜ°²¾²£¬ÒòÎª´ø×ÅÐ¡º¢À´µÄ£¬»ù±¾¾ÍÒ»¼ÒÈËÅÝÒ»¸ö³ØÁË£¬Î¨Ò»ÒÅº¶µÄÊÇ´ó³ØÃ»ÓÐ¿ª£¬¾ÍÖ»ÓÐ¼¸¸öÐ¡³Ø£¬×ÜÌåÀ´Ëµ»¹ÊÇ²»´íµÄ£¡
1	¾ÆµêµÄ¶ùÍ¯ÀÖÔ°ºÜÔÞ(?????)£¬ºÜÊÊºÏÇ××Ó³öÓÎ£¬»¹ÓÐÎÂÈª£¬¿ÖÁúÀÖÔ°£¬ÖÜ±ßµÄ»·¾³ºÜ°²ÒÝ£¬ÍíÉÏÓÐºþ±ßÉÕ¿¾£¬±ðÑùµÄ¸ÐÊÜ£¬²ÍÌüÀïÓÐ×¨ÃÅµÄ¶ùÍ¯Ñ¡²ÍÇø( ?????)£¬±È½ÏÓÃÐÄ£¬¶ùÍ¯ÀÖÔ°×öµ°¸âºÜ¿ªÐÄ£¬Èý¸ö¹¤×÷ÈËÔ±ºÜÈÈÇé£¬Ò»¸öÐÕÎºµÄÖ¸µ¼µÄ£¬×ÜÌåºÜ²»´í£¬ÍíÉÏµÄÑÌ»¨ÐãºÜÃÀ
1	·¿¼äºÜºÃ£¬Ï²»¶£¡ÀîÇÙ°¢ÒÌ·Ç³£ºÃ?»¹¸ø±¦±¦×¼±¸ÁËÓÃµÄÔ¡ÅÛ£¡
1	Ô¡¹ÈÎÂÈªºÜ°ô£¬ÅÝ³Ø¶à£¬Ë®ºÜºÃ£¬Áò»ÇÔíÒ²ºÜ°ô¡­·þÎñÒ²ºÜºÃ£¬Ëæ´¦¶¼ÓÐ´¿¾»Ë®»òÕßÒûÁÏµÄ¡­»¹ÓÐË®¹ûºÍÉ½Ò©µ°¼¦µ°»¨ÉúµÄÁãÊ³¡­ÈÈº£¾°ÇøÒ²²»´í¡­·ç¾°ºÜÃÀ£¬ºÜÔ­Ê¼¡­
1	¾Æµê·þÎñºÜ°ô£¬ºþ¾°·¿ÊÓÒ°ºÜ°ô£¬ÎÂÈªÒòÎªÍíÉÏ²ÅÈ¥ÅÝ£¬Ã»ÌåÑéÍêÊÒÍâµÄ³Ø×Ó£¬ÓÎÀÖ³¡ÓÐÃâ·Ñ²¿·Ö£¬´øº¢×Ó³öÓÎÊæÊÊ×îÖØÒª£¬¾ÆµêÐ¡»ï×ÓÐ¡¹ÃÄï»¹°ïÃ¦½Ð³µ£¬ÒòÎªÀëµê½Ð³µºÜÄÑ½Ð£¬ËÄÎå¸öÈË°ïÎÒ½Ð³µ£¬ºÜÎÂÜ°£¬ÏÂ´Î»¹Ïë´ø¼ÒÈËÀ´¶È¼Ù¡£¸ÐÐ»ÙÚÔÊÕý£¬ÖìÑÅÙ»£¬¶­ÎÄ£¬ËïÓ°°ïÎÒ½Ð³µ¡£
1	ºÜ²»´í£¬¿ÉÒÔÍæÉÏÒ»ÕûÌì£¬»·¾³Ò²ºÜºÃ£¡
1	ÌÚ³åµÄÌìÆø·Ç³£ÊÊºÏ¶¬ÌìÈ¥ÂÃÓÎ£¬¶¬Ìì²»ÊÇºÜÀä£¬»ù±¾Ã»ÓÐÓêÑ©ÌìÆø£¬»¹¿ÉÒÔÈ¥ÈÈº£ÅÝÎÂÈª¡£»ú³¡³öÐÐÒ²Ê®·Ö·½±ã£¬ÓÐÌÚ³åÖ±´ï³É¶¼£¬À¥Ã÷µÄ·É»ú¡£
1	ÌÀÉ½ÎÂÈªÃû·ûÆäÊµ£¬ÅÝµÄºÜÊæ·þ
1	»·¾³²»´í£¬ºÜÊÊºÏÐÝÏÐ¶È¼Ù£¬ÖÜÄ©ÎÂÈªÅÀÉ½ºÃÈ¥´¦£¬Ð¡ÅóÓÑ×î°®ÀïÃæµÄ¶ùÍ¯ÓÎÀÖÉèÊ©
1	ÍøÉÏ¶©Æ±·½±ã£¬ÓÅ»Ý±È½Ï´ó¡£
1	ºÍ¯·@µÄÎººÍÆ½£¬ ÇÕ×Àû¸úÁõä­£¬·þÕ·Ç³£ÙNÐÄ¡£¾Æµê­h¾³·Ç³£ºÃ£¬ßmºÏ¼ÒÍ¥³öß[·Åó £¬ÏÂ´ÎßþÔÚí¡£
1	Ë¾»úÏàµ±²»´í£¬ºÜÈÈÇé£¬¹Ø¼üÊÇºÜÓÐÄÍÐÄ£¬ÎÒºÍÎÒÀÏ¹«¶¼ÊÇÏ²»¶ÕÕÏàµÄÈË£¬ÎÞÂÛÎÒÃÇËµÔÚÄÄ¶ùÍ£»òÕßµÈ¶à¾Ã£¬Ê¦¸µ¶¼ºÜÀÖÒâ£¬ÕâÕýÊÇÎÒ°ü³µËùÐèÒªµÄ^_^
1	ÎÂÈª²»´í£¬Ë®ÎÂÓÐ¶àÖÖÑ¡Ôñ£¬»¹ÓÐÐÄÐÄÄîÄîµÄÐ¡ÓãÎÂÈª£¬ÈÃÈË·ÅËÉºÜÊæÊÊ
1	ÌØ±ðÏ²»¶Õâ¸ö·¿¼ä£¬¹Ø¼üÔÚÓÚÏë×¡¶àÉÙÈË¶¼¿ÉÒÔ¡«ÆßÔÂµ×È¥ºÜÇå¾²£¬ÈË²»¶à£¬Ò²²»¾õµÃÈÈ£¬ÅÝÎÂÈªºÜÊæ·þwÃí»áÉÏ¶«Î÷·Ç³£·á¸»£¬½ÖµÀÒ²ºÜÓÐÆø·Õ ÍíÉÏ³ªkÈËÒ²²»¶à£¬Ê®¶þµãÖ®ºóÎÒÃÇÈý¸öÈË¾Í°ü³¡À² ÎÂÈª³Ø×ÓÀàÐÍ¶à£¬Ò²ÓÐÐÝÏ¢ÊÒ£¬Ë®Ò²¸É¾»£¬µãÔÞ
1	ÔÚ¾üÇøÁÆÑøÔºÀïµÄ£¬¿ª³µµÄ»°Ò»¶¨Òª×¢Òâ¿´ÃÅÅÆºÅ²»È»ºÜÈÝÒ×¾Í¿ª¹ýÍ·ÁË£¬ÀïÃæÓÐÃâ·ÑµÄÍ£³µÎ»£¬·þÎñ»¹ÊÇ¿ÉÒÔµÄ£¬³Ø×ÓËäÈ»²»ÊÇÌØ±ð¶àµ«¸ÃÓÐµÄ»ù±¾¶¼ÓÐÁË£¬¶øÇÒÕâÀïµÄÐ¡Óã³Ø²»ÊÇÁíÍâÊÕ·ÑµÄ£¬ÀïÃæµÄ²ÍÒû¼Û¸ñÒ²±È½ÏÊµ»Ý£¬Òµ½çÁ¼ÐÄ°¡£¡
1	Í¦ºÃµÄ ¾ÍÊÇÉ¹ÈË¡­¡­Ñô¹âÌ«´ó
1	ÑbäêÊÇºÜ²»åe£¬ÓÐÈÕÊ½ïLÎ¶£¬µ«ÊÇ·¿égÓÐücÎ¶µÀ£¬²»ÖªµÀÊÇ²»ÊÇ¿ÕÕ{µÄî}¡£³Ô·½Ãæ£¬´óÊ³RþºÜ¶àßxñ£¬µ«ÒªÅÅê £¬Ö»ÄÜß ³Ôß ÅÅ¡£ÒòéÎÒÍíÁËÈë×¡£¬ËùÒÔ²»òrég£¬ºÜ¶àÐ¡ß[ò]Íæµ½£¬ÓÐüc¿ÉÏ§£¡ÙËÍµÄ×ÔÐÐÜÆ±Ò²]ÓÐÓÃµ½¡£ÍíÉÏÈ¥ÁËÅÝÎÂÈª£¬·NîÒ²²î²»¶à¶þÊ®¶à¿î£¬·þÕTÒ²þÖ÷Óß^íÒª²»ÒªïÁÏ£¬ÎÂÈªÒ²ÔOÓÐÐÝÏ¢ ^£¬ÓÐÐ¡Ê³ºÍïÁÏ¡£ÍíÉÏÈ¥Ç§É«ºúÍ¬³ª¸è£¬µ«Ö»ÊÇ´ód£¬Ý²»µ½ÎÒ³ª¸è¾ÍÒªêPéTÁË£¡Ôç²ÍÓÐÖÐÊ½ºÍÎ÷Ê½ßxñ£¬Èë×¡rÒªÏÈßxº…
1	ÎÂÈªºÜ¸øÁ¦£¬ÒªÊÇ×ÔÖú²ÍÀïÆ¡¾ÆÃâ·Ñ¾ÍºÃÁË
1	¡¾Â¶ÌìÔ¡³Ø£¬ÊÊºÏÇ××Ó£¬ÈÕÊ½½¨Öþ£¬±»×ÓÊæ·þ£¬»ú³¡½ü£¬»·¾³ºÜ¸É¾»£¬³Ô·¹·½±ã£¬¸ôÒôºÜºÃ¡¿
1	Ôç²Í²»´í£¬½»Í¨Ò²±È½Ï·½±ã
1	½Ú¼ÙÈÕÃÅÆ±²»ÕÇ¼Û£¬²»¹ý×îºÃÊÇ³Ë×ÅÆ½Ê±È¥£¬½Ú¼ÙÈÕ¶Â³µÑÏÖØ£¬ÈÈº£ÀïÃæµÄÃÀÅ®³ØÎÂÈª»¹ÊÇÍ¦²»´íµÄ
1	ÉÏº£¹ýÀ´¸ßÌú ½»Í¨·½±ã£¬·þÎñÔ±ÀîÏ£·þÎñÈÈÇéÖÜµ½£¬ÒÔºó»áÔÙÀ´¡£¿ÖÁúÔ°¾ÍÔÚÅÔ±ß£¬ÊÊºÏÈ«¼Ò¶È¼Ù£¬ÎÂÈª»¨Ê½Ò²ºÜ¶à¡£
1	ÖµµÃÒ»È¥£¬Ç¿ÁÒÍÆ¼ö£¡
1	ºÃ²»ÈÝÒ×ÅÀÉÏÉ½¶¥£¬´«ËµÖÐµÄ´ó¹ö¹øÒ²¾ÍÈç´Ë¡£È¥ÅÝÁËÎÂÈª£¬¸öÈË¸Ð¾õË®ÎÂÌ«ÌÌÁË¡£ÌýÕâÀïµÄ·þÎñÔ±Ëµ£¬ÕâÀïµÄË®¶¼ÊÇÀ´×Ô´ó¹ö¹øÒ»°ÙÁùÊ®¶ÈµÄË®£¬ÏÈÐîË®£¬ÔÙ¾­¹ýÏû¶¾½µÎÂ·Å½øÎÂÈª¡£¶ÔÍâºÃÏñ280Ôª£¬ÎÒÃÇÍ¨¹ýµ¼ÓÎÂòµÄ£¬120Ôª¡£
1	ÅÀÍêÌì¶¼·å»Øµ½¾ÆµêÏ´ÈÈË®ÔèÅÝÎÂÈª£¬¼òÖ±²»ÒªÌ«ÅäÅ¶!¶©µÄ±ê¼äÃâ·ÑÉý¼¶µ½ÐùÔ¯¾Æµê£¬¾Æµê²ÍÌüµÄ·¹¼Û¸ñÒª±ÈÉ½ÏÂ¹óµ«»¹ºÏÀíÎ¶µÀÒ²²»´íÁ¿Ò²´ó£¬Ôç²Í·áÊ¢Î¶µÀºÃ!¾ÆµêµÄ·þÎñÏ¸ÖÂµ½Î»£¬½ÓËÍÐÐÀî½ÓËÍÎÂÈªË¾»úÊ¦¸µ±£°²Ç°Ì¨¶¼±ò±òÓÐÀñ£¬ÅÝÍêÎÂÈªÔÙÔÚ¾ÆµêÃÀÃÀË¯Ò»¾õ£¬µÚ¶þÌìÍÈÒ²Ã»ÄÇÃ´Í´ÁË£¬ÈËÒ²ÇåË¬ÁË!ÅÀÍê»ÆÉ½×¡ÎÂÈª¶È¼Ù¾Æµê£¬×îºÃµÄÑ¡Ôñ!
1	¼¸ÄêÇ°×¡¹ýÒ»Â¥£¬Õâ´Î×¡µÄÈýÂ¥Ìì¾°·¿£¬¾ªÏ²µÄÊÇ¾¹È»ÓÐ´°×Ó¡£ÓôÃÆµÄÊÇ£¬ÎÀÉú¼äµØÂ©Íù·¿¼äµ¹¹àÏÂË®µÀ³ôÎ¶£¬¹Ø¼üÎÀÉú¼ä¶¥ÊÇ¿ÕµÄ£¬²»ÃÜ·â¡£¾ÆµêÏÈºóÓÃÁË»¨Â¶Ë®ºÍ¾«ÓÍ¶¼¸Ç²»×¡³ôÎ¶£¬È´²»Ìá»»·¿¼äµÄ·½·¨¡£Ò»ËÑÆÀÂÛ£¬²»ÏÂÊ®¸öÆÀÂÛ¶¼Ëµ³ô£¬¿É¼ûÊÇÆÕ±éµÄÎÊÌâ¡£¾ÆµêÐèÒª³¹µ×¸ÄÔìÏÂË®ÏµÍ³£¬¶ø²»ÊÇÓÃÆäËûÎ¶µÀÀ´ÕÚ¸Ç£¬ÕâÖÎ±ê²»ÖÎ±¾µÄ¡£
1	ÑøÉú¸ó×øÂäÔÚÈÈº£¾°ÇøÀïÃæ£¬³µ¿ÉÒÔÖ±½Ó¿ª½øÀ´£¬Èë×¡·Ç³£µÄ·½±ã£¬Ð¡¹Ü¼Ò·þÎñ·Ç³£µÄÌùÐÄºÍÖÜµ½£¬¾«ÐÄ×¼±¸ÁËÃÛÔÂ²¼ÖÃ£¬»¹·ÅºÃÁËÅÝ³ØµÄË®£¬ÔÞÒ»¸ö£¡? Èë×¡»¹¿ÉÒÔÆ¾·¿¿¨Ãâ·ÑÈë¾°µã£¬³Ë×ø¾°ÇøÓÎÀÀ³µµÈµÈ¡£ÔçµãÒ²ºÜ²»´í£¬ÓÐ¶üË¿Ã×ÏßÃæÌõÒ²ÓÐ¼òµ¥µÄÎ÷Ê½²Íµã£¬Ë®¹ûÖÖÀàºÜ¶à¡£ ÌùÐÄµÄÒ¹µãÒ²×¼Ê±ËÍµ½ÁË£¬ÖÜ±ß»·¾³ºÜ°²¾²ÊÊÒËÑøÉú¶È¼Ù¡£¾ÆµêµÄÅÝ³ØÒýÈë»ðÉ½ÈªË®ÅÝÎÂÈªÒ²ºÜ²»´í£¬ÅÝÍêÆ¤·ôºÜ»¬¡£ ×ÜÌåÀ´ËµÕâ¸ö¼Û¸ñÏíÊÜÕâÑùµÄ·þÎñºÍÅäÖÃÍ¦²»´íµÄ£¬¸…
1	Ãí»áÍí²ÍÈ·ÊµºÜ·á¸»£¬Õæ²ÄÊµÁÏ£¬Ôç²ÍÒ²ºÜÂú×ã£¬ÎÂÈªËäÐ¡µ«»¹Ëã¿ÉÒÔµÄ£¬µ¥³µ¾ÍÌ«ÉÙÁË£¬Ã»°ì·¨ÅÅµ½¶ÓÍæ£¬·¿¼äÒ²ºÜÐ¡£¬ÎåÈËµÄÀïÃæÖ»ÓÐËÄÌ×Éú»îÓÃÆ·£¬ÎÒÃÇÁ½·òÆÞ´ø×Å½«Ä¸ÄïºÍËÄ¸öº¢×Ó£¬¾ÓÈ»Ë¯ÔÚÍ¬Ò»ÎÝ£¬Ã»ÓÐÇ½Ã»ÓÐÃÅ£¬³¬ÞÏÞÎ?²»¹ýºÜÊÊºÏ¹ëÃÜÓÎ£¬´òËãÕâ¸öÔÂ¸ú¹ëÃÜÔÙÈ¥Íæ
1	4Î»ÀÏÈË´Ó¶«±±À´ÅÝÎÂÈª£¬ºÜÊæ·þºÜÌùÐÄ£¡
1	»¹²»´í£¬ÊÊºÏ¶È¼Ù£¬ÒªÌáÇ°Âò£¬¼Û¸ñ¿ÉÒÔÔÙÓÅ»ÝµãµÄ
1	ºÜºÃÍæ£¬ÎÂÈªºÜÊæ·þ£¬±¾À´ÒÔÎªÏÄÌìÅÝÎÂÈªºÜÄÑÊÜ£¬Ë­ÖªµÀ»¹ÐÐ
1	ÌÀÉ½ÓÐÌØÉ«µÄµØ·½£¬ÎÂÈª¶ÔÓÚÉíÌåºÜ½¡¿µ¡£
1	Èë×¡µÄÇ××Ó·¿£¬ÀïÃæÓÐ±¦±¦Ô¡½í£¬±¦±¦ÑÀË¢£¬±¦±¦ÍÏÐ¬£¬ºÜÈËÐÔ»¯£¬·þÎñÈËÔ±ËïÓ°µÄ·þÎñÌ¬¶ÈºÜºÃ£¬ÏÂ´Î»¹»áÑ¡Ôñ
1	»¹²»´íºÜºÃ£¬ÖµµÃÒ»È¥
1	ºÜÊÊºÏÐ¡ÅóÓÑµÄµØ·½£¬ÓÈÆäÊÇÐ¡ÓãÎÂÈª
1	·½±ã¿ì½Ý£¬¼Û¸ñÒ²Êµ»Ý±ãÒË
1	»·¾³ºÃ·þÎñºÃ³ÔµÄºÃ×¡µÃºÃ
1	·Ç³£ºÃ£¬»·¾³¸É¾»£¬¿Í·¿·þÎñºÜµ½Î»£¬ÏÂ´Î»¹»ØÀ´µÄ¡£
1	ÉÏÎçÈË²»¶à£¬ÖÐÎçÈË±È½Ï¶à
1	ºÜºÃ ÊÊºÏºÍÅóÓÑÒ»ÆðÈ¥ÖÜÄ©Ð¡¾Û
1	ÈÈº£»¹ÊÇÖµµÃÒ»È¥£¬×îºÃÔÚÉ½ÏÂÂòÒ»´®5ÔªµÄ¼¦µ°Ìáµ½´ó¹ö¹øÖó£¬8·ÖÖÓ¾ÍÖóºÃ£¬Î¶µÀ²»´í¡£¾°É«ÒËÈË
1	·Ç³£ºÃµÄ¾Æµê£¬È¥»ÆÉ½µÄ²»¶þÖ®Ñ¡¡£
1	ÌÀÉ½±È½Ï´«Í³µÄÎÂÈª£¬»¹ÊÇ²»´íµÄ¡£
1	Èç¹ûÔÚÆäËûµØ·½¿´¹ý»ðÉ½¿ÓµÄ£¬¾Í²»ÒªÔÙÀ´¿´ÁË¡£Èç¹ûÃ»ÓÐ¿´¹ýµÄ£¬ÄÇÃ´¾ÍÀ´ÌÚ³å¿´£¬»¹ÊÇºÜÓÐ»ðÉ½ÌØÉ«µÄ£¬È»¶ø¼òµ¥µÄËµ£¬¾ÍÊÇÒ»¸ö¿Ó¡£
1	¿Í·¿·þÎñºÜºÃ£¬È»ºó·þÎñÈËÔ±ºÜÎÂÜ°¡£ÅóÓÑºÜÏ²»¶ÕâÀï¡£ÎÂÈªºÜÔÞ£¡
1	È¡Æ±·½±ã£¬ÍæµÄ²»´í£¬³¬Öµ£¬»·¾³ºÃ
1	·þÎñºÃºÃ£¡·½±ãµÄ£¬Ôç²Í·á¸»£¡
1	ÖµµÃÒ»¿´£¬ÈÈÈª·ÐÌÚ£¬¾°É«×³¹Û£¬¶ÀÊúÒ»ÖÄ¡£ÅÝÅÝÎÂÈª½â·¦£¬ã«ÒâÊ®×ã£¬Ë®ÖÊ»¬ÄåÊæÊÊ£¬·þÎñÖÜµ½¡£´ó¹ö¹øÃÀÊ³ÉÐ¿É£¬Ã×ÏßË¬¿Ú£¬·ÝÁ¿×ã¹»¡£
1	Ôç²ÍºÜ·áÊ¢£¬»¹ÓÐ¶ùÍ¯²Í¾ß?µÏÊ¿ÄáµÄÄØ¡£ÎÒÃÇ¶¨µÄ¼ÒÍ¥·¿£¬ÌØ±ðÊÊºÏÒ»¼ÒÀÏÐ¡´ø×Åº¢×ÓÀ´£¬´²ºÜ´ó£¬²»ÅÂ²»¹»Ë¯µÄ¡£ÖÜ±ßÓÐÊÒÍâÎÂÈª£¬·¿¼äÄÚÒ²ÓÐ´óÔ¡¸×£¬ÀïÃæÓÐÎÂÈªË®£¬ÓÐÒ»´ÎÐÔÔ¡¸×ÕÖ£¬²»ÓÃÅÂ²»ÎÀÉú¡£
1	Êµ»ÝµÄ Õâ¸ö¼Û¸ñ µ½ÁËÂòÁËÂíÉÏ½øÈ¥µÄ
1	ºÃ·½±ãÑ½£¬¼´Âò¼´ÓÃ£¬ÎÞÐè»»Æ±£¬Ö±½ÓÉ¨¶þÎ¬ÂëÍ¨¹ý¡£½¨ÒéÄãÏÂ¹«³µÒÔºó¿´µ½Ð¡··¾Í¿³¼ÛÂò¼¦µ°Ñ¼µ°Ê²Ã´µÄ£¬ÄÃ½øÈ¥ÀïÃæÕô£¬ÒòÎª¾°ÇøÃÅ¿ÚÀëÈë¿Ú¾àÀë15·ÖÖÓ£¬Ô¡¹ÈÎÂÈªÀëÈë¿Ú25·ÖÖÓ£¬ÎÒÃ»Âò½á¹ûÅÝÎÂÈªÊ±¶öµÃÓÐµãºó»ÚÁË¡£½øÈë¾°ÇøºóÒ»Â·ÄÃ×Å²»ÄÜÕô£¬×îºóÒ»¸ö´ó¹ö¹ø¾°µãÄÜÕô£¬Ò²ÓÐ¼¦µ°Ê²Ã´µÄÂò¾ÍÊÇ¹ó£¬10Ôª4Ö»¼¦µ°£¬ÎÂÈªÈý±¦ðÆðÈµ°ÍÁ¶¹»¨ÉúÐ¡·Ý35´ó·Ý65Ôª¡£¾°ÇøÀïÃæµØÖÊÇé¿ö×ÔÈ»¾°¹ÛÌØ±ðÊÊºÏ½ÌÓýº¢×ÓÆÕ¼°ÖªÊ¶£¬»¹ÓÐÃâ·Ñ²©Îï¹Ý£¬·Ç³£ÖµµÃÈ¥Ò»…
1	¾Æµê²»´í£¬ÃÅÍ¯»á°ïÃ¦¿ªÃÅÄÃÐÐÀî£¬Ôç²ÍÒ²²»´í£¬Ç××Ó·¿ËÄ¸öÈË´øÐ¡ÅóÓÑ¿ÉÒÔ×¡£¬»¹ÓÐ¶ùÍ¯ÀÖÔ°ºÍÎÂÈª
1	½»Í¨±ãÀû£¬ÏÂÁË¸ßËÙ¾Íµ½£¬·þÎñÔ±ÈÈÇé£¬¸ø²é°®ÇÙµãÔÞ£¬Ð¡º¢µÄÍÏÐ¬Ô¡ÅÛÃ»ÓÐ£¬ÂíÉÏ°ïÎÒÄÃÀ´ÁË
1	ºÜ²»´í£¬Ö±½Ó¶þÎ¬ÂëÉ¨Âë½ø²»ÓÃ»»Æ±£¬·½±ã¡£¾°É«²»´í£¬»¹ÓÐ¸ö²©Îï¹ÝÄÜÑ§µ½ÖªÊ¶
1	Ôç²Í»¹Ëã·á¸»£¬µ«ÊÇÃ»ÓÐÈÈµÄ³´²Ë£¬¾Æµê·¿¼äÉèÊ©ÊÇÎÒºÜÏ²»¶µÄÔ­Ä¾·ç¸ñ£¬ºÜÇåÐÂµ­ÑÅ
1	È¡Æ±ºÜ·½±ãÓÃÉí·Ý*¾Í¿ÉÒÔ£¬¼Û¸ñ»®Ëã£¬ÎÒÃÅÈ¥µÄÊ±ºòÕýºÃ¿ªÃÅ£¬ÈË²»¶à£¬ÀïÃæµÄ³Ø×ÓºÜ¶à£¬ÉÏÃæ»¹ÓÐÐÝÏ¢¿´µçÊÓ³ÔÐ¡³ÔµÄµØ·½£¬¾ÍËµÀïÃæµÄ³ÔµÄ²»ºÃ³Ô»¹¹ó£¬3ÔÂ·ÝÈ¥µÄ²»Àä²»ÈÈ£¬ºÜºÃµÄÒ»´ÎÂÃ³Ì
1	ºÍ¿ÖÁúÔ°ÔÚÒ»ÆðµÄ£¬»·¾³ÓÅÑÅ£¬ÊÇÐÝÏÐÑøÉúµÄºÃµØ·½£¡
1	ÌÀÉ½Ò»ºÅÎÂÈª¸Ð¾õÃ»ÓÐÒÃÉÐÀ´µÄºÃ£¬³Ø×ÓÃ»ÓÐÄÇÃ´¶à£¬ÉèÊ©Ã»ÓÐÄÇÃ´ÍêÉÆ£¬µ«ÊÇÀïÃæµÄÎÂÈªË®¾ø¶ÔÊÇ´¿ÌìÈ»µÄ£¬·þÎñÒ²²»´í£¬ºÜµ½Î»
1	´ó´óÐ¡Ð¡20¶à¸öÎÂÈª³Ø×Ó£¬ºÜºÃ£¬»¹ÓÐÓÎÓ¾ÇøºÍË®ÉÏÀÖÔ°¡£È¥ÈýÑÇ±ØÅÝµÄÎÂÈª£¡
1	½¨ÒéÒ»¶¨À´ÕâÀï£¡ÓÐÌõ¼þµÄ»°×¡ÉÏÒ»Á½Íí±ðÊûÇø»áÊÇÊ®·ÖÃÀºÃµÄÌåÑé£¡Ò²½¨ÒéÈ¥ÖÐ²ÍÌü³Ô·¹£¬ËäÈ»¼Û¸ñÂÔ¹óµ«ÊÇÎ¶µÀÊÇ¼«ºÃµÄ£¡¸öÈËÊ®·ÖÏ²»¶£¡»¹ÓÐÕâÀïµÄ·þÎñÌ¬¶È³¬¼¶ºÃ£¡µ«ÊÇÅ¶ÕâÀïµÄÎÃ×Ó²»ºÃ¶Ô¸¶°¡£¡ÎÂÈªºÜÊæ·þ£¡£¡»¹ÓÐÓ¾³Ø£¬ºÃÆ¯ÁÁ£¡ÕâÀïÕæµÄÊÇÊæÊÊµÄ¶È¼Ù£¡
1	¿ÉÒÔ£¬¸É¾»£¡°²¾²
1	ÈË±È½ÏÉÙ£¬²»Ëã·±»ª£¬ºÜÊÇÇå¾»¡£
1	»ù±¾ÉÏ¾ÍÊÇ´óÐÍ»§ÍâÔèÌÃ£¬ÏÂÎçºÜÉ¹
1	Ö±½Óµ½Ç°Ì¨¾ÍÄÜÈ¡Æ±£¬ºÜ·½±ã£¬·þÎñºÜºÃ£¬Ã»Ïëµ½ÏÄÌìÒ²Í¦¶àÈËÅÝÎÂÈª£¬Ö»ÊÇµØ·½²»´ó£¬³Ø×ÓÉÙ¡£
1	ÎÂÈªºÜÆ¯ÁÁ£¬¸÷·½Ãæ¶¼²»´í£¬ÏÂ´ÎÈ¥ÈýÑÇ»¹»áÀ´ÕâÀïÅÝÎÂÈªÄØ£¡
1	5·Ö£¬·þÎñºÃ£¬»·¾³ºÃ£¬ÉèÊ©ÆëÈ«£¬ºÜ²»´í£¬»áÍÆ¼öÅóÓÑÀ´Íæ¡£
1	Ð¡ÅóÓÑºÜ¿ªÐÄ£¬ÎÂÈª²»´í£¬·¿¼ä»·¾³ºÜºÃ£¬ÀîÐ¡ÏãµÄÈÈÇé·þÎñ·Ç³£ºÃ£¬¾Æµê´óÌÃºÜ¸ß´óÉÐ¡£
1	µÚ¶þ´ÎÀ´ÁË£¬ÀÏÈËº¢×Ó¶¼¿ªÐÄ
1	¸Ð¾õ²»´í »·¾³ÎÀÉú¶¼ºÜºÃ
1	ÃûÆøºÜ´ó£¬µÚÒ»´ÎÅÝ¾ÍÊÇÕâ¸ö£¬ºóÀ´È¥ÁËÒÃÉÐ£¬¾Í²»ÔÙÈ¥ÁË£¬¸Ð¾õ»¹ÊÇÒÃÉÐºÃÒ»µã
1	ÊÒÄÚÊÒÍâ¶¼ÓÐ ¹ÜÀí±È½ÏÈËÐÔ»¯ ÖµµÃÒ»È¥
1	´Óº£ÄÏÒ»Â·ÓÎÍæ¹ýÀ´£¬ÔÚÍøÉÏ¶©ÁË²»ÉÙÃÅÆ±£¬Ö»ÓÐÔÚÕâÏíÊÜµ½ÁËÕæÕýµÄ±ã½Ý¡£²»½öÁ¢¶©¿ÉÊ¹ÓÃ£¬ÇÒÎÞÐèÈ¡Æ±£¬Ö»ÐèÔÚÈë¿Ú´¦Ë¢Ò»ÏÂÊÖ»ú¼´¿É£¬ÕæµÄÊÇÌ«·½±ãÁË¡£
1	Í¦²»´íµÄÎÂÈª£¬Ï´×ÅÊæ·þ£¬ÔÚº£ÄÏËãÊÇ×îºÃµÄÁË£¬Ð¡Óã³ØµÄÓãÓÐµã´ó£¬Ð¡Óã³ØµÄË®Á¹Ò»Ð©¡£
1	Ô°Çø·þÎñºÜºÃ£¬ÌØ±ðÊÇ¸ß½ÜÔÚÓã³Ø·þÎñÌ¬¶ÈºÃ£¬ºÜÈÈÇé£¬Ð¡»ï×ÓÕæ²»´í?
1	ºÜ°ô¡­ÈëÃÅË¢Éí·ÝÖ¤¾ÍÐÐ¡­
1	Àë¿ÖÁú³ÇºÜ½ü£¡»·¾³²»´í£¡²ÍÌü·þÎñÔ±³ÂÀ¼ÈÈÇéÖÜµ½£¬·þÎñÏ¸ÖÂ£¡
1	ºÜºÃµÄÎÂÈª£¬ÓÐµã¾É¡£ºÜÀÏÁËÒ»°É
1	·þÎñºÜºÃ£¬È¥µÃºÜÍí£¬°ïÃ¦È¡Æ±£¬²¢´òµç»°È·ÈÏ
1	Õæ²»´í¡¢ÔçµãÈ¥¡¢Òª²»ÓÐµÃ³ØË®Ì«»ëÁË£¡
1	°ô£¬Ò»Ö±ÄîÄî²»Íü£¬ÎÒÓÖÀ´ÁË£¡
1	·Ç³£ºÃ£¬ÎÂÈª90Ôª£¬º¬×ÔÖú²Í£¨ÎÒÃÇÃ»³Ô£¬ÒòÎªÃ»·¢ÏÖ£©£¬ºÜ¶àÅÝ³Ø£¬·ç¾°ÐãÃÀ£¬×îºÃÍæµÄ£¬»¹ÓÐöùÓã?£¬Ð¡ÅóÓÑºÜÐÀÏ²£¬¾Æµêº¬Ó×¶ùÓÎÀÖÔ°£¬ÍË·¿Ê±ºò²Å·¢ÏÖµÄ£¬ÕæÊÇºóÖªºó¾õ°¡£¬555¡­¡­
1	°ô°ôßÕ ·þÎñºÜºÃ ÎÂÈªÒ²ÊÇ°ô°ôßÕ¡¢¡¢¡¢
1	ÒòÎª¿´ÆÀÂÛËµÔç³¿µÄË®ÖÊºÜºÃ£¬ËùÒÔÎÒºÍÀÏ¹«ÌØÒâÆðÁË¸ö´óÔç£¬µ½´ïÒÔºó·¢ÏÖÎÒÃÇÁ©ÊÇµÚÒ»²¨ÉõÊÇ¿ªÉ­£¬»»ÁËÒÂ·þ¾ÍÈ¥ÏíÊÜÁË£¬¿ÉÊÇÃ²ËÆÌ«ÔçÁË£¬¹¤×÷ÈËÔ±ÕýÔÚµ÷ÊÔË®£¬ÎÒµÄ½Å¸ÕÒ»ÏÂÈ¥Ë²¼ä¸Ð¾õ±»ÖóÁË£¬È»ºóÔÚÔ°Àï×ªÁËÒ»´óÈ¦²Å¿ªÊ¼ÁËÎÂÈªÖ®ÂÃ£¬Ô°×Ó²»´ó£¬µ«ÊÇ³Ø×Ó²»ÉÙ£¬È¥·ÅËÉÒ»ÏÂ»¹ÊÇ²»´íµÄ£¬ÖÐÎç³ÔBBQ×ÔÖú£¬ÈâÊ³µÄÍ¯Ð¬ÃÇ»¹ÊÇ»á¿ªÉ­µÄ£¬¶ÔÓÚÎÒÃÇÁ©¸öËØÊ³ÕßÀ´Ëµ£¬±È½Ïã°âê£¬×îºóÎÒÏë³¢³¢¿¾Ïº£¬¾ÓÈ»µÈÁË°ë¸ö¶àÐ¡Ê±£¬ÕæµÃÄÃ×ÅÅÌ×ÓÈ¥ÅÅ¶ÓµÈ£¬Òª…
1	ÎÂÈª²»´í£¬²»¹ýÉèÊ©»¹²»¹»ÍêÉÆ£¬ÅÔ±ßÌæ»»Ã«½í»¹²»¹»¶à
1	²»´í »¹»áÔÙÀ´µÄ¡­·¢Æ±ÍøÉÏ×Ô¼º¸ã¶¨
1	½¨ÖþÓÐÌØÉ«£¬ÎÂÈªÖÖÀà²»ÉÙ£¬ÖµµÃÒ»È¥
1	»·¾³ºÜ²»´í£¬µØÈÈºÜÆæÌØ£¬²»´íµÄÒ»´ÎÂÃÐÐ¡£
1	ÈÈº£¿ÉÒÔÓÃÁ½¸ö×Ö¡®ÆæÌØ¡¯À´ÐÎÈÝ£¬Ò²ÊÇÉí±ßÈ¥¹ýÌÚ³åµÄÅóÓÑÁ¦¼öµÄµØ·½¡£ÌÚ³åµØÇø´ó¸ÅÓÐ7×ùËÀ»ðÉ½£¬1¸ö»î»ðÉ½£¬½ÅÏÂµÄÈÈº£¾ÍÊÇÎ¨Ò»µÄÒ»×ùËÀ»ðÉ½¡£µØÈÈÈÃÈËÅ¯Å¯µÄ£¬Ò²ÓÐµ­µ­Áò»ÇµÄÎ¶µÀ£¬Õâ¸ö¾°µãÓÐÒâË¼µÄµØ·½¾ÍÊÇÓÎ¿Í¿ÉÒÔÔÚÉ½¶¥ÓÃµØÈÈË®ÌÌ½Å·ÅËÉ£¨ÅÝÉÏÈ¥»¬»¬µÄ£©»òÕßÃÅ¿ÚÂòÆ±È¥ÅÝÎÂÈª£¬Â·¹ý¿´ÉÏÈ¥»¹²»´í¡£µ±È»ÕôÆûÒ²»¹¿ÉÒÔÖóµ°£¬ÒÔ¼°ÆäËûÐ¡Ê³£¬ÍÆ¼öÐ¡ðÆðÈµ°£¬Î¶µÀÌØ±ðºÃ¡£´ó¸Å×Ô¼ºÕôÉÏ8·ÖÖÓ¼¦µ°¾Í»áºÜÄÛÁË¡£
1	¶ù×ÓµÚÒ»´ÎÈ¥£¬ºÜÐË·Ü£¬ËäÈ»ÏÂÓêÁË£¬Ò²Ã»ÓÐÓ°Ïì¡­¡­¸öÈË¾õµÃÃ»ÓÐÒÔÇ°³Ø×Ó¶àÁË£¬ÓÐµÄ³Ø×ÓÃ»ÓÐ¿ª£¬¶øÇÒ±êµÄÎÂ¶ÈÒ²²»×¼ÁË£¬ÕâÐ©¶¼ÊÇ¿ÉÒÔ¸Ä½øµÄ£¬Ï£ÍûÏÂ´ÎÈ¥ÄÜÍêÉÆµÄ¸üºÃ
1	¾°Çø²»´ó£¬µ«ºÜÓÐÌØÉ«£¬´ó¹ö»öÀïÖó¼¦µ°ÌØ±ðºÃ³Ô£¬ÖµµÃÇ°È¥ÓÎÍæ¡£
1	·þÎñÌ¬¶ÈºÜºÃ¿´ÎÒ´ø×Å±¦±¦¶¼ºÜÌùÐÄ°ìÀíºÃÈë×¡»¹°ïÃ¦ÌáÐÐÀîËÍµ½¿Í·¿·¿¼äÎÀÉú¹¤×÷Ò²ºÜ²»´íÎÂÈªÒ²²»´íÖÜ±ß¶¯ÎïÔ°»¹Ã»ÅªºÃÒÔºóÅªºÃÁË»áÔÙ´øº¢×ÓÀ´
1	×¡µÄ»°»¹ÊÇÒªÑ¡ÐùÔ¯¾Æµê£¬ÎÂÈªÆäÊµÒ²²»Ô¶¿ÉÒÔ×ßÂ·È¥¡£³ýÁË¾Æµê¿Õµ÷Ã»ÓÐÆôÓÃÖ®ÍâÆäËü»¹²»´í¡£ËüÅÔ±ßµÄÄÇ¸öÐ¡·¹µê»¹²»´í¡£
1	È¡Æ±ºÜ·½±ã£¬ÔÚÈ¥ÄÄÍø¹ºµÄÆ±ºÜÖµ£¬¾°Çø»·¾³ºÜºÃ£¬·þÎñÈËÔ±ºÜÌùÐÄ£¬Ð¡ÓãÎÂÈªºÜºÃÍæ¡£
1	ÎÂÈªÈ·ÊµÃû²»Ðé´«£¬ºÜ¶àÎÂÈª³öÂ¶µã£¬Å¨Å¨µÄÁò»ÇÎ¶£¬Ò»Â·¸ÐÊÜµØÖÊÆæ¹Û´ø¸øÎÒÃÇµÄ¿ìÀÖ£¬ÓÖÑ§Ï°µ½ÁËºÜ¶à¶«Î÷£¬ÍÆ¼ö£¡
1	Î»ÓÚº£ÌÄÍåÄÏÌïÂÃÓÎ³ÇÄÚ£¬ÊÇÎÒ¹ú×î´óµÄÂ¶ÌìÎÂÈª£¬±»ÓþÎª¡°ÉñÖÝµÚÒ»Èª¡±¡£
1	³Ë×øÈÈÆøÇò¿ÉÒÔ¿´¼ûÈ«Ã²£¬¾°ÇøÈË²»¶à£¬·½±ãÕÕÏà¡£
1	ºÜ²»´íµÄÌåÑéÄØ¡£±ùÓë»ðµÄ½»ÈÚ¡£
1	Í¦ÉÌÒµ»¯µÄ º£Ë®Ó¾³ØÒ²ºÜÐ¡ ÇøÓò²»´ó ¾°É«»¹ÐÐ°É º£Ë®ÖÊÁ¿²»´í ÏÐÁï´ïÈ¥Ò»È¥»¹ËãÖµµÃ°É òÚÖ§ÖÞÂëÍ·¸½½üµÄÂÃµê²»´í »¹¿ÉÒÔÈ¥ºóÃæº£Àï×½ó¦Ð· Õâ¸ö±È½ÏºÃÍæ
1	±ãÒËÁËÒ»°ëÄØ£¬ÍÆ¼ö´ó¼ÒÔÚÕâÀïÂòÅ¶¡£
1	ÓùÎÂÈªÊÇÖéº£×îÊÜ»¶Ó­µÄÎÂÈª£¬Ò²ÊÇ×îÓÐÃûµÄÎÂÈª£¬ÕâÀïÓÐ30¶àÖÖ²»Í¬µÄÅÝ³Ø£¬ÈÕÊ½·ç¸ñ£¬·þÎñÒ²ºÜ²»´í£¬ÖÜÄ©ÈË±È½Ï¶à£¬Èç¹ûÊ±¼äÔÊÐíµÄ»°½¨Òé±Ü¿ªÖÜÄ©»á¸üÊæ·þ¡£
1	¿ÖÁúÔ°²»´í£¬ÎÂÈª»¹ÐÐ¡£
1	²»´í£¬ÖµµÃÈ¥µÄÒ»¸öµØ·½£¬ÉíÐÄµÃµ½¾Þ´óµÄ·ÅËÉ
1	ÔÚ°ËÈýÒ½ÔºÀïÃæ£¬»·¾³ºÃ£¬¼Û¸ñÊµ»Ý£¬ÖµµÃÒ»È¥£¡
1	ÌÀÉ½Ò»ºÅÎÂÈªÒ»Ö±ÊÇÎÒµÄ×î°®£¬Ã¿Äê¶¬¼¾¶¼»áÀ´ÕâÀïÅÝÉÏÁ½´Î£¬ÌÀ³ØºÜ¶àÐ¡Óã³Ø»¹Ãâ·Ñ¡£ÅÝºÃÎÂÈªÈ¥³Ô×ÔÖú²Í¼òÖ±ÍêÃÀ¡£²ÍÊ³ÑùÆ·ºÜ¶àºÜÐÂÏÊ²¹¸øÒ²ºÜ¿ì¡£
1	ºÜºÃ£¬ÎÒÃÇ¶¼ºÜÏ²»¶£¬ÏÂ´Î»¹À´£¡
1	µØ·½ºÜºÃ£¬·þÎñÌ¬¶È²»´í£¬ÎÂÈª³ØºÜ¶à¿ÉÒÔÌôÑ¡
1	»·¾³ºÜºÃ¡¢×¡µÄÊÇé½é½Ã×Á½¼ä·¿»¹¿ÉÒÔ»¥Í¨£¬×îÓÐÌØÉ«¾ÍÊÇÄÇÌõ¹ÅÉ«¹ÅÏãµÄÊ³½Ö
1	ÌÚ³å×îÃµÃÒ»È¥µÄ¾°µã£¬Óê¼¾È¥µÄ£¬ÈË²»¶à£¬¿ÉÒÔÌåÑéµØÈÈÕô¼¦µ°£¬º¢×ÓÒ»¿ÚÆø³ÔÁËÈý¸ö£¡Á¬ÖÐÎç·¹¶¼Ê¡ÁË£¬Ò»Â·×ßÏÂÀ´Ò²²»ÀÛ¡£ÍÆ¼ö£¡
1	Õæ²»´í£¬ÅÝÍêÉíÌå»¬»¬µÄ£¬Ð¡ÅóÓÑÐ¡Á³¹âÁÁÁÁµÄ
1	¾Æµê·þÎñ³¬°ô£¬Ãâ·ÑÉý¼¶µ½Ì×·¿ºÜºÃ£¬·¿¼äÉèÊ©È«Ãæ¶øÇÒÎÂÜ°£¬Ò»½øÃÅ¾Í¸Ð¾õºÜÓÐ¼ÒµÄ¸Ð¾õ£¬ÁÖ±õ¾­Àí·þÎñµ½Î»Ç××ÔËÍÎÒÃÇµ½·¿¼ä£¬°ïÃ¦ÄÃÐÐÀî£¬ÕæÊÇnice£¬ÏÂ´Î»¹Ïë×¡
1	²»´íÍæµÄÍ¦ºÃ£¬ÎÂÈªÖÖÀà¶à
1	¾ÆµêÒ»ÍûÔ¶´¦·ç¾°ÃÔÈË£¬È¥»ðÉ½¹«Ô°¿´¿´£¬ÒòÎªÍüÁËÈ¡Æ±Æ±£¬Ã»ÄÜ×øµ½ÈÈÆøÇò£¬µ«ÊÇ£¬ÌÚ³åÎÒ»¹»áÔÙÀ´µÄ£¬ÏÂ´ÎÒ»¶¨ºÃºÃÍæ¶à´ô¼¸Ìì£¬Õâ±ß¿ÕÆøÌ«Êæ·þÁË£¬´ô×Å¾Í²»Ïë×ßÁË
1	È¡Æ±Ïàµ±·½±ã£¬·þÎñÒ²²»´í£¬¾ÍÊÇÉèÊ©ÀÏ¾ÉÁËÒ»µã¡£Íí²ÍÖ»ÓÐ×ÔÖú£¬Ã»ÓÐµã²ËµÄ
1	È¥µÄÊ±ºò»¹ÓÐµãÁ¹£¬ÎÂÈªÓ¾³ØºÜºÃ£¬¿ÉÒÔÅÝÀïÃæ
1	ºÜÊÊºÏ¶È¼Ù??·¿¼äÍ¦´óµÄ»·¾³Ò²²»´í?
1	³öÆ±¹»¿ì£¬·þÎñ²»´í£¬ÖØµãÊÇºÜÊµÔÚ£¬¼Û¸ñ±ãÒËºÜ¶à¡£ºÃÆÀ£¡ºÃÆÀ£¡£¡£¡£¡
1	¾°Çø²»´ó£¬ÂýÂýÓÎ2¸öÐ¡Ê±¹»ÁË£¬ÔÚ´ó¹ö¹øÅÔ±ßÕô¼¦µ°ÖÁÉÙ°ëÐ¡Ê±£¬Ò»°ãÃ»ÊìÍ¸¡£ÏÂÎçÅÝÎÂÈª£¬ÓÐÁ½¸öµØ·½¿ÉÒÔÑ¡£¬Ò»°ã4¸öÐ¡Ê±Ò²¾Í¿ÉÒÔÁË£¬»Ø¾Æµê¸½½üÍí·¹£¬Ò»ÌìÏÂÀ´ºÜÇáËÉÌÚ³åÊÇ¸öºÃµØ·½£¬ºÍË³¹ÅÕòÒ»¶¨Òª¶à×¡Á½Ìì£¬¹úéäÄ¹Ô°Ò²ÒªÈ¥Ãå»³ÏÈÁÒ£¬Ò»¶¨ÒªÇë½âËµ²ÅÓÐÒâÒå
1	Ôç²ÍºÜ·áÊ¢£¬ÊÊºÏ´øÐ¡º¢È¥£¬¾ÍÊÇ¾ÆµêµÄÖÐ²ÍÌüºÜ¹ó£¬²»Èç´ò³µÈ¥ÕòÉÏµÄÍÁ²Ë¹Ý³Ô·¹£¬´ò³µºÜ·½±ã£¬Á½ÌìÒ»Ò¹ÕýºÃ
1	×ÜÖ®»¹ÊÇºÜºÃµÄÒ»´ÎÌåÑé ×ø³µ23ÏÂ³µÒª´ò¸öÐ¡ÈýÂÖÊ®¿éÇ® »¹Òª×ßºÜÔ¶ 29Â·Ö±½Óµ½ÎÂÈªÃÅ¿Ú º£ÌÄÍåÃâË°µêÓÐº£ÌÄÒ»ºÅÒ²Ö±½Óµ½ÃÅ¿Ú ×ÔÖúÃ»ÓÐ³Ô²»ÖªµÀÊ²Ã´Ñù ÎÂÈªÓÐÊ®¶à¸ö ÓÐ¼¸¸öÔÚÇå½à Ã»ÓÐ¿ª Ð¡ÓãÎÂÈª×îºÃÍæ ×êÐÄµÄÑ÷ ºÜºÃÍæ ¶ùÍ¯ÀÖÔ°Ö»ÓÐÒ»¸ö»¬ÌÝ º¢×ÓÃÇÍæµÄ²»ÒàÀÖºõ ´óÈË»¹ÊÇ°²ÐÄÅÝÔè°É Ô°Çø»·¾³»¹ÊÇÍ¦²»´íµÄ ÖµµÃÈ¥Ò»´Î µ«ÊÇºÃÏñÉÙÁËµãÊ²Ã´ÎüÒýÈËµÄ¶«Î÷ Ð¡ÓãÎÂÈªËäÈ»ºÜºÃÍæ µ«ÊÇÎÒ×Ô¼ºµÄ»° »¹ÊÇ²»»áÑ¡ÔñÈ¥µÚ¶þ´Î ÅãÅóÓÑµÄ»° »¹ÊÇ»áÑ…
1	ÔÚº£ÑóÍõ¹úÔÙÈ¥ÅÝÎÂÈª¿ª1Ð¡Ê±³µ¾Íµ½´ï¡£
1	¶©µ½ÁË³¬¼¶ºÏÊÊµÄÎÂÈª¾Æµê£¬º¬ÎÂÈªºÍÔç²Í£¬Ôç²ÍÖÖÀà²»¶àµ«³Ô×ÅÊæ·þ¡£·¿¼äÔ¤¶©µÄÊ±ºòÏÔÊ¾ÎÞ´°£¬µ«ÎÒÃÇÈë×¡µÄÓÐ´°£¬·¿¼ä²»´ó£¬ÉèÊ©ÉÔÓÐÀÏ¾É£¬µ«×¡µÄÕûÌåÊæÊÊ
1	ÎÂÈªºÃ£¬·þÎñ´«¡£Ã¿Äê¶¼»á¹ýÀ´µÄ¡£
1	·¿¼ä»¹¿ÉÒÔ£¬¾Æµê´óÌÃÍÆÏú³¬ÊÐ²úÆ·µÄÌ«·³ÈËÁË
1	­h¾³ß¿ÉÒÔ£¬ØÈªË®²»ÔõüN¸ÉQ£¬ÃâÙMÐ¡Ê³Æ··NºÜÉÙ£¬r¸ñÉÒÙF¡£
1	ºÜºÃ£¬¸Ð¾õºÜºÃ£¬µÚÒ»´Î¼ûÕâÃ´Æ¯ÁÁµÄÎÂÈª¡£
1	»·¾³ºÜ°ô ·þÎñÒ²ºÜºÃ ¼ÙÆÚ×îºóÒ»ÌìÈË²»¶à ÂúÒâ£¡
1	ÇåÃ÷½ÚÈ¥ÁË£¬»·¾³ºÍÉèÊ©¶¼·Ç³£ÆëÈ«£¬ÄÚÓÐÎÂÈª£¬ÖÐÎ÷²ÍÌü£¬ÅÝÎÂÈªÔ°ÄÚ»¹ÓÐµãÐÄ³Ô¡£
1	À´ÄÏ¾©ÍæµÄÊ±ºòÌØÒâ°²ÅÅµÄÐÐ³Ì£¬ÕæÊÇ°ô°ôßÕ¡«±¾À´»¹ÒªË³Â·È¥ÄÇ¸öÔ³ÈË²©Îï¹Ý£¬½á¹ûÅÝÌ«¾Ã¹ØÃÅÁË£¡ÓÐµãÒÅº¶£¡½»Í¨Ò²»¹Ëã·½±ã£¬×ÜÖ®²»´í
1	5·Ö£¬»·¾³ºÜÔÞ£¬ÅäÌ×ÉèÊ©ÆëÈ«£¬×ÔÖúÔç²ÍÒ²²»´í£¬·þÎñÒ²ºÃ£¡ÔÞÔÞÔÞ£¬ÒÔºóÓÐ»ú»á»¹»áÑ¡ÔñËû
1	¾Æµê×ÜÌåÉèÊ©²»´í£¬Õâ´ÎÂÃÓÎÍ¦ÂúÒâ¡£³öÈë·½±ã£¬ºÜÈÝÒ×ÕÒ¡£Èë×¡°ìÀíµÄÊ±ºò·¢ÏÖÂèÂèÃ»ÓÐ´øÉí·ÝÖ¤£¬ºóÀ´¾­¹ýÐ­ÉÌÒ²Ë³Àû½â¾öÁË¡£·¿¼äÖÐ¹æÖÐ¾Ø£¬Ãæ»ý²»Ëã´ó£¬µ«ÊÇÒ²¹»×¡ÁË¡£ÈÕÊ½·ç¸ñÈ·ÊµÊÇÒ»¸ö²»´íµÄÌåÑé¡£´ó²ÍÃí»áÊÇ¾«»ªËùÔÚ£¬Èë×¡²»ÄÜ´í¹ý¡£Ê³ÎïºÜ·á¸»£¬ÀÖ¶Ó³ª¸èºÜ¶¯Ìý£¬ËÄËêµÄÅ®¶ù±ß³Ô±ß¸ú×ÅÒôÀÖ»ÎÍ·»ÎÄÔ¡£Ð¡ÅóÓÑ¿ÉÒÔDIY±ý¸É£¬ÓÐ¿¾ÃÞ»¨ÌÇµÈµÈ£¬Å®¶ùÌØ±ð¿ªÐÄ¡£ÎÂÈª»·¾³ÓÅÃÀ£¬ÈË²»Ëã¶à£¬·þÎñÖÜµ½£¬ÓÐºÜ¶àºÈµÄ¿ÉÒÔÑ¡Ôñ£¬»¹ÓÐÒ»¸ö×¨ÃÅµÄ…
1	»¹ÊÇ²»´íµÄ£¬¿ÉÄÜÌìÆø²»Ì«ºÃ£¬²»Ã¦²»¼·
1	¿ÉÒÔÈ¥¿´¿´µÄ£¬ºÜÈÝÒ×ÅÀÉÏÈ¥¡£
1	ÂúÒâ£¬Ôç²Í½áÊøÓÐµãÔç¡£
1	ÌìÈ»µÄÎÂÈªÊ¤µØ£¬»ðÉ½ÑÒÎÂÈªË®£¬Ò²ÄÑ¹Öµ±Äê¹í×Ó¶¼ÁôÁµÓÚÕâ¸öµØ·½£¬È·Êµ±ÈÆð±±º£µÀÔý»Ï£¬ÕâÀïºÁ²»Ñ·É«¡£
1	º££¬ÕæµÄÇå³º¼ûµ×£¬ºÃÏ²»¶£¬ºÃÏ²»¶£¬ÔÝ±ðÁË·±ÄÖµÄ¶¼ÊÐ£¬Î¨ÓÐÐ¡µºµÄÄþ¾²£¬ºÃ°®ÎâÖ§ÖÞ
1	¾ÆµêºÜºÃ ÒÔºó»¹»áÔÙÀ´
1	²»´íµÄÅÝÌÀ£¬¾ÍÊÇÈËÌ«¶àÁË£¬ÏÂ´Î±Ü¿ª½Ú¼ÙÈÕÈ¥
1	»¹ÐÐ£¬È·ÊµºÜÓÐÌØÉ«£¬¶øÇÒÃÅÆ±Ò²²»¹ó
1	ÃÀ·­ÁË£¡Æù½ñÎªÖ¹¿´µ½×î°ôµÄÓêÁÖ¹«Ô°¡«
1	¾Æµê×¡µÄº£¾°·¿ºÜ´í£¬°ÉÌ¨ÓÐÒ»Î»Ë§¸çºÜÈÈÇé£¬Õâ¼Ò¾Æµê¾ø¶Ô²»´íµÄÑ¡Ôñ
1	²ÍÒû¿ÉÒÔ£¬ÎÂÈªÒ²¿ÉÒÔ£¬¾ÍÊÇ·¿¼äÓÐµã¾É¡£´ó»·¾³¿ÉÒÔ¡£
1	È¡Æ±ºÜ·½±ã£¬Ò²ºÜ¿ì½Ý£¬ÒÔºó»á¼ÌÐøÓÃ
1	ÎÂÈªºÜ´ó£¬²»ÀÛ£¬ÆøºòºÜºÃ£¡¾ÍÊÇÏÂÐ¡ÓêÁË£¡
1	ÀÁ°©Ö¢»¼Õß£¬8ÔÂÈë×¡£¬10ÔÂÀ´µãÆÀ¡£¹Ø×¢ÖÐÉ½ÎÂÈª±ö¹ÝÒÑ¾Ã£¬ÊÇÖÐÉ½ÀÏÅÆÎÂÈª±ö¹Ý£¬ÒÔÇ°¶¼ÊÇÕÐ´ýÁìµ¼ÓÃµÄ£¬ËùÒÔµ£ÐÄÄêÔÂ¾ÃÁË£¬ÉèÊ©²»Õ¦µÄÒ»Ö±²»¸ÒÀ´£¬Êî¼ÙÀ´ÁËÒ»´Îºó¾õµÃºóÐøÓ¦¸Ã»¹»áÔÙÀ´¡£ÎÒÃÇÊÇÇ××Ó³öÓÎ£¬½¨Òé´øÐ¡º¢µÄ¸úÎÒÃÇÒ»ÑùÑ¡ÔñÇ×Ë®·¿ÐÍ£¬Â¥ÏÂ¾ÍÊÇÎÂÈªÇøÁË£¬ÒªÖªµÀÎÂÈª±ö¹ÝÕæµÄÊÇÂù´óµÄ£¬×ßÀ´ÓÖÔ¶²»×ß¾ÍÒªcallµçÆ¿³µÂé·³£¬ÁíÈÕÊ½é½é½Ã×´²Ð¡ÅóÓÑÓÖÄÜÔÚÉÏÃæ¸÷ÖÖÈö»¶£¬¿É¿ªÐÄÁË¡£ÎÒÃÇ¶©µÄÇ×Ë®Ô°¹Û¾°·¿£¬È«²¿Î»ÓÚÈýÂ¥£¬·¿¼äÃÅ¿ÚÊÇ…
1	·Ç³£²»´í£¬±ÈÏëÏóÖÐµÄºÃ¶àÁË
1	ºÃÍæ£¬º¢×ÓºÜÏ²»¶£¬È¡Æ±Ò²·½±ã£¬²»ÅÅ¶Ó
1	¾ÆµêÎ»ÖÃÓÅÔ½¡¢Ôç²ÍÉÐ¿É¡¢ÊÊºÏ´øº¢×Ó³öÓÎ¡¢Í£³µÎ»²»¶à¡¢×ÜÌåÆÀ¼Û²»´í£¡
1	»·¾³·Ç³£ºÃ£¬ÎÒ¸úÀÏ¹«ÍæµÄºÜ¿ªÐÄ£¬ÓÐ»ú»á»¹Ï£ÍûÈ¥Íæ°¡
1	4·Ö£¬¾°É«²»´í£¬Ö»ÊÇÓ¾³Ø²»ÄÜÓÃÓÐµãÒÅº¶
1	¹«Ë¾Äê»áÑ¡ÔñÀ´Öéº£ÅÝÎÂÈª£¬Ñ¡ÔñÁËÕâ¼Ò¾Æµê¡£¾ÆµêÔÚÖéº£¶·ÃÅÇø¶·ÃÅÕò¶·ÃÅ´óµÀ£¬ÔçÉÏ´ÓÉîÛÚ³ö·¢µ½´ï¾Æµê ¿ªÁË3¸ö¶àÐ¡Ê±£¬´ó¸ÅÔÚ12µã¶àµ½´ï¾Æµê¡£¶È¼Ù´åÖÐÓÐºÜ¶à¼ÒÅ©¼ÒÀÖ£¬ÍÁ²Ë¹Ý¡£¿ÉÒÔÂú×ã³Ô·¹¾Û²ÍµÄÒªÇó¡£³µÖ±½Ó¿ªµ½ÁË¾ÆµêµÄÃÅ¿Ú£¬Íâ¹Û¾ÍÃ»ÓÐÅÄÉã¡£¾ÆµêµÄ´óÌüºÜ¿í³¨£¬×°ÐÞµÄºÜºÀ»ª£¬ÖÐ¼äÒ»ÅÅÔ²ÐÎµÄÐÝÏ¢Çø£¬É³·¢ÉÏ´ý³äµç¿Ú¡£¿ÉÒÔÂú×ãÐÝÏ¢³äµçµÄÐèÇó¡£Ç°Ì¨µÄ·þÎñÒµÎñË®Æ½ºÜÊìÁ·µÄ£¬¹«Ë¾¼¸Ê®ÈËµÄÈë×¡ÊÖÐø¾ÍÍê³ÉÁË¡£ÔÚ¾ÆµêÖÐÓöµ½µÄ¹¤×…
1	ºÃ*****************************
1	²»´í£¬È¡Æ±±È½Ï·½±ã¡£
1	¾Æµê³´¼¦°ô£¬ÊÇÎÒ³öÐÐ×¡¹ý×îÂúÒâµÄ¾Æµê£¬¸÷ÖÖÉèÊ©£¬·þÎñ¶¼³´¼¦ÌùÐÄ£¬ÎÂÈªÒ²ºÜ°ô£¬Ôç²ÍÒ²ºÜ¶à£¬·¿¼äÌØ±ðÓÐÌØÉ«
1	Ì«ºÃÁËÀÏÈËº¢×ÓÌØÏ²»¶
1	¾Æµê»·¾³·Ç³£ºÃ£¡ÓÐöùÓã¿ÉÒÔ¿´£¬¾Æµê·ç¾°Ò²ºÃ£¡·þÎñ·Ç³£ÌùÐÄ·Ç³£ºÃ£¡ÌØ±ðÊÇËïÐ¾£¡·þÎñÕæµÄºÜºÃ£¡ÏÂ´Î»¹»áÑ¡ÔñÕâÀï
1	¾Æµê·þÎñ·Ç³£ÂúÒâ£¬ÁøÁÕ¡¢ÎâÕ×ÀûµÄ·þÎñ¸ø¸ö´ó´óµÄÔÞ?£¡
1	×ÜµÄÀ´Ëµ»¹²»´í ½øÈ¥Ò»¹É³ô¼¦µ°µÄÎ¶µÀ ÎÂÈªµ¹ÊÇÕý×Ú
1	¾°É«²»´í¡£ÅÀÉ½ËäÈ»ÀÛÒ»Ð©£¬µ«¸Ð¾õ»¹ÊÇÍ¦ÖµµÄ£¬Ã»ÓÐ°×À´¡£
1	ÌÚ³å×îÖøÃûµÄµØ±êÐÔÂÃÓÎ¾°µãÖ®Ò»¡£4·Ö¡£ÍÆ¼öÈ¥¡£
1	²»´í£¬ºÜÊæ·þ£¬Ë½ÃÜÅÝ³ØÓÐÎ»¹¤×÷ÈËÔ±Ñî¿­Ë§¸ç£¬·þÎñºÜÈÈÇé£¬Ì¬¶È·Ç³£ºÃ?
1	ÈÈº£ÊÇÌÚ³åÂÃÓÎµÄ±ØÀ´Ö®µØ£¬Õû¸ö¾°ÇøÓÐºÜ¶àÌìÈ»µÄÎÂÈª£¬ÓÐºÜ¶àÒÀÈ»¶ÔÍâÅçÉä£¬Áò»ÇÎ¶ºÜÖØ£¬×ßÍêÕû¸ö¾°ÇøÒª°ëÌìÊ±¼ä£¬ÓÐºÜ¶àÎÂÈªÕôÖóµÄ¶«Î÷¿ÉÒÔ³Ô¡£
1	ºÜÓÐÌØÉ«µÄ¾°µã£¬Õë¶ÔÎÂÈªµÄ×¨Ìâ¾°Çø£¬È«¹ú»ù±¾ÎÞÍ¬ÖÊ»¯µÄ¾°µã£¬ÖµµÃ¼ûÊ¶Ò»ÏÂ¡£¾°ÇøµÄÎÂÈª½Ï¹ó£¬ÐÔ¼Û±È²»¸ß¡£¾°Çø²»´ó£¬×ß×ßÍ£Í£2¸öÐ¡Ê±×ã¹»ÁË£¬¸ÏÊ±¼äµÄÓÎ¿Í¿ÉÒÔ¿¼ÂÇµçÆ¿³µ¡£
1	¾°ÇøÀïÓÐ½ü°Ù¸öÎÂÈª£¬ÕæÊÇÏàµ±¶ÀÌØ£¬´ÓÀ´Ã»¼û¹ýÕâÃ´¶àÃ°×ÅÈÈÆøµÄºÓÁ÷£¬»¹¿ÉÒÔÔÚ¾°Çø¸½½üÅÝÎÂÈª£¬ÖóÎÂÈªµ°£¬¾ÍÊÇ¾°ÇøÄÚÕæµÄºÜÈÈ£¬±Ï¾¹ÊÇÔÚµØÈÈÇøÂï
1	ÅÝµÃºÃÊæ·þ Õû¸öÈË¶¼ÅÝ·¢ÁË ÍíÉÏÅÝÌØ±ðÓÐ¸Ð¾õ µ«ÊÇÍÏÐ¬ÄÜ²»ÄÜ»»Ò»ÖÖ ´©×ÅÕæµÄºÃÌÛ
1	·Ç³£¿ªÐÄµÄÒ»´ÎÓÎÍæ£¬ÏÂ´Î»¹»áÈ¥¡£
1	²»´íµÄÎÂÈª£¬¼¸ºõÃ¿Äê¶¼»áÈ¥
1	»¹ÊÇºÜ·½±ãµÄ¡£·þÎñÌ¬¶ÈÒ²¿ÉÒÔ¡£
1	¾Æµê»·¾³ÓÅÃÀ£¬ÓÐÅÝÎÂÈªÔùËÍ£¬·¿¼äÅä±¸ÆëÈ«£¬Ôç²ÍÖÖÀà·á¸»£¬¾Í²ÍÍ¬Ê±»¹ÄÜÐÀÉÍÐãÉ½ÃÀ¾°£¬ÅÝÎÂÈªÌØ±ðÊæ·þ£¬ÖµµÃÒ»×¡¡£
1	»·¾³ºÃ£¬·þÎñºÃ£¬·¿¼äºÍÎÂÈª¶¼·Ç³£°ô£¬ÏÂ´Î»¹»á×¡
1	ÔOä¸ú·þÕ¶¼ºÜ°ô ÓÈÆäÊÇ­h¾³ ÕæµÄºÜÖµµÃí×¡Ò»ÏÂ
1	ÀïÃæ»·¾³²»´íÅ¶£¬ÂòÆ±Ò²Í¦·½±ã
1	ºÜ²»´í¡«¡«¡«·þÎñÔ±Ò²ºÜÇ×ºÍ¡«¡«¡«»¹ÓÐ¶ùÍ¯ÓÎÀÖÉèÊ©¡«¡«¡«
1	»¹²»´íµÄ¾°Çø£¬ÖµµÃÒ»Íæ£¬Í½²½Ò»È¦´óÔ¼Ò»¸ö¶àÐ¡Ê±£¬ÒÔºóÔÙÈ¥ÒªÅÝÏÂÎÂÈª
1	º¬²ÍµÄ¶ùÍ¯Æ±ÓÐµã¹óÅ¶
1	·Ç³£²»´í£¬·Ç³£ºÃ¡£È¡Æ±ÌØ±ð·½±ã£¬¼ÛÇ®»¹ºÜ±ãÒË£¬±ÈÕý³£¹ºÂò±ãÒË¶àÁË¡£³Ø×Ó±È½Ï¶à£¬µ«ÊÇÈ¥ÍíÁËË®³ØÈË±È½Ï¶àµ±È»Ò²±È½ÏÔà¡£Ë®ÎÂÓÐµÄµÍÓÐµÄ¸ß£¬³ÔµÄÒ²ºÜºÃÅ¶£¬¶ÔµÃÆð¼Û¸ñÁË¡£½¨Òé´ó¼ÒÔçµãÈ¥ÓÐÒ©ÎïµÄ³Ø×Ó£¬¶àÅÄÕÕÆ¬Å¶£¬ÊÇÖµµÃÈ¥µÃµØ·½¡£
1	±êÖ¾ÐÔ¾°µã£¬ÃûÈçÆäÊµ£¬ÈÈÈªÏñÒ»¿Ú´ó¹ø£¬Ç³À¶É«µÄÈªË®´¿¾»ÎÞÏ¾£¬²»¶ÏµØ·­¹ö·ÐÌÚ£¬ÈÈÆøËÄÒç£¬·Â·ðµ×ÏÂÉú×Å»ðÕýÔÚÉÕË®¡£¹øÀïµÄË®³£Äê´ïµ½90¶ÈÒÔÉÏ£¬ÅÔ±ßÓÐÐ¡··ÓÃµ¾²Ý´®³É´®³öÊÛ¼¦µ°£¬Õâ¾ÍÊÇÔÆÄÏÊ®°Ë¹ÖÖ®Ò»£¬¡°ÔÆÄÏµÚÒ»¹Ö£¬¼¦µ°ÓÃ²Ý´®×ÅÂò¡±¡£
1	ºÍÎÒ¼¸ÄêÇ°È¥µÄÊ±ºòÃ»ÓÐÁ½Ñù£¬ÓÉ¼¸¸ö´óÅÝ³ØºÍÊ®¼¸¸öÐ¡µÄÅÝ³Ø×é³É£¬»·¾³ÒÀÈ»ÊÇÄÇÑù£¬Õâ´ÎÎ¨Ò»¿ÉÏ§µÄÊÇÃ»ÓÐÅ£ÄÌ³Ø£¬ËµÊÇÔÚÎ¬ÐÞ£¬ÅÝ¹ýÈË²Î£¬ÁéÖ¥£¬¿§·È£¬Þ¹ÒÂ²ÝµÈµÈ¡£ËäËµ²»ÄÜÇ¿Éí½¡Ìå£¬µ«Ò²ÊÇÐÄÀïÉÏµÄÒ»ÖÖÏíÊÜ£¬²»´í£¬ÒÔºó»¹»áÔÙÀ´£¡
1	ÒÑ¾­À´ÁËºÃ¼¸´ÎÁË£¬¾ÆµêÎ»ÖÃºÜºÃÕÒ¸ßËÙÒ»³öÀ´Ã»¶à¾Ã¾Íµ½ÁË£¬Í£³µ³¡µÄÎ»ÖÃ×ã¹»¶à²»µ£ÐÄÃ»Í£³µÎ»£¬Ôç²ÍÏà¶ÔºÜ·áÊ¢£¬»ù±¾ÉÏÃ¿Äê¶¼»áÀ´Ò»´Î£¡±ßÉÏ¾ÍÊÇ¿ÖÁú¹ÈÀÖÔ°»¹ÓÐµÏÅµÐ¡Õò£¬·Ç³£ÊÊºÏÇ××Ó³öÓÎ£¬Ã÷Äê»¹»áÀ´£¡
1	ÓÐµãÊ±¼äÁË£¬»¹ÄÜÆÀ¼Û£¬ºÜÖµµÃÈ¥
1	³¬¼¶ÎÞµÐºÃÍæ£¬ºÜÏ²»¶£¬±¦±¦ÃÇÍæµÃÒ²ºÜ¿ªÐÄ£¬·¿¼ä¶¼ºÜºÃ£¬Ê³Æ·Ò²·Ç³£ºÃ³Ô£¡ÏÂ´Î»¹»áÔÙÀ´µÄÅ¶£¡ÔÞÔÞÕæÔÞ£¡
1	°²¾²£¬Ò²ÓÐ¸ßµµ¾ÆµêµÄÆ·ÖÊ£¬¾ÍÊÇ¿Í·¿¸ñ¾ÖÉÔÎ¢ÀÏÊ½¡£ÕûÌìÐÔ¼Û±È½Ï¸ß¡£
1	ÈýÑÇµÄÖé½­ÄÏÌïÎÂÈª»¹ÊÇ±È½Ï³öÃûµÄ£¬Èç¹ûÄãÊ±¼äÐÐ³Ì¶¼ÔÊÐíµÄ»°£¬½¨Òé¿ÉÒÔÈ¥Å¶¡£Èç¹ûÄãÓÐ¼ÝÕÕÒ²½¨Òé×Ô¼º×â³µ³öÐÐ£¬·½±ã¡£
1	ÎÂÈª³ØÉÙÁËµãµ«ÊÇºÜ¶à¶«Î÷Ê³
1	ÔçÉÏ¿ªÃÅ½øµÄ£¬ÈËÉÙÊæ·þ£¬ÖÐÎçÊ®Ò»µã×óÓÒÈË¿ªÊ¼¶àÆðÀ´
1	ÖÜÁùÈÕÈËÌ«¶à£¬ÎÂÈªÏñÓ¾³Ø
1	ÕâÀïÓÐ¸öÓÎÒÕ³¡£¬ÊÊºÏ´øº¢×ÓÒ»ÆðÀ´Íæ£¬¾ÆµêÉèÊ©ÆëÈ«£¬¿ÉÒÔ×¡¸öÒ»¡¢Á½Ìì£¬¿ÉÊÇ³Ø×Ó¸Ð¾õ²»Ì«¶à¡£»·¾³¡¢·þÎñÒ»Á÷£¡
1	»·¾³ºÍ·þÎñ¶¼·Ç³£ºÃ£¬ºÜÔÞ¡£ÍøÉÏ¶©Æ±µÄ¼Û¸ñÒ²±ãÒË¡£
1	·þÎñ²»´í£¬²»¹ýÎÃ×ÓÓÐµã¶à
1	Ã»ÓÐ´µµÄºÃ£¬Ò»°ã°ã£¬½»Í¨Ìõ¼þÒ²²»ºÃ
1	È¡Æ±·½±ã£¬Ó¦ÔçÉÏÈ¥£¬ÈËÉÙ£¬¶ùÍ¯ÓÎÓ¾³Ø°²È«£¬ÇÒÊÇÈÈË®£¬ºÜºÃ
1	È¡Æ±·½±ã£¬¼´Âò¼´ÓÃ£¬²»´í
1	ÀëÎÂÈªºÜ½ü ²»´í ÏÂ´Î»¹È¥
1	ÎÂÈª³Ø±È½ÏÉÙ£¬Èç¹ûÓÎ¿ÍÉÙÒ»µãÒ²Ðí¿ÉÒÔÍæµÃ¸ü¿ªÐÄ
1	»·¾³ÓÅÃÀ£¬·þÎñÌ¬¶ÈºÃ¡£
1	»·¾³Í¦ºÃµÄ£¬ÍæµÄÍ¦¿ªÐÄ£¬³ÔµÄºÜ²»ºÃ
1	Þ¹ÒÂ²ÝÌØ±ðºÃÎÅ ³ØÀïÎÂ¶ÈÒ²Í¦¸ßµÄ£¬×îÏ²»¶Ð¡Óã³Ø£¬¾ÍÊÇÈËºÃ¶à£¬ºÍÄÐÅóÓÑÒ»ÆðÀ´µÄ£¬¾ÍÊÇÎªÁËÌåÑéÏÂÌÀÉ½ÎÂÈª ×øÁËÁ½¸öÐ¡Ê±¶àµÄ³µ!²»ÓÃµ£ÐÄÃ»´øÓ¾ÒÂ ÏÂ³µµÄÌÀÉ½¶« ÅÔ±ß¶¼ÊÇÓ¾ÒÂµê ¼Û¸ñÒ²»¹ºÃ!
1	ºÜºÃÍæ£¬ÏîÄ¿ºÜÆëÈ«£¬ÓÈÆäÊÇ´©Ô½ÙªÂÞ¼Í³¬ÔÞ
1	ºÜºÃ£¬¾Í»ÆÉ½°ëÉ½Ñü£¬µ½´È¹â¸ó×ßÂ·10¼¸·ÖÖÓ£¬ÎÒÃÇµ½´È¹â¸óÊ±ÆÁÄ»ÏÔÊ¾¾°Çø¾Í14ÈË£¡²»¹ý»ÆÉ½ÎÂÈªÕæµÄ²»ÔõÃ´Ñù
1	»ðÉ½µØÖÊ¹«Ô°³ýÁË´ó¿ÕÉ½¡¢Ð¡¿ÕÉ½»ðÉ½ÒÅ¼£»¹ÓÐÖù×´½ÚÀí¡¢ºÚÓãºÓ£¬¹²Èý´¦¹¹³É¡£ÎÒÃÇ×öÁË»¬ÏèÒí´Ó¿ÕÖÐÄñî«»ðÉ½£¬·Ç³£×³¹Û¡£
1	ÎÂÈª¶È¼Ù´å²»´í?ÖµµÃÄúÑ¡Ôñ£¬¾Æµê·¿Êµ»Ý£¬Íâ¾°ºÜÆ¯ÁÁ£¬Î÷²ÍÁùµã×ÔÖú²Í£¬¾Æµê¿Í£¬128Ò»Î»£¬±ãÒË?¾­¼ÃÊµ»Ý£¬ÏÂ´Î»¹À´
1	ºÜ°ôÅ¶£¬³öÎÂÈªµÄÊ±ºòÓÐµãÐ¡Àä¡£
1	Í¦ºÃµÄ£¬¾ÍÊÇ¼Û¸ñÓÐµã¹ó£¡ÈÈº£ÎÂÈªÖµµÃÒ»È¥¡£
1	Ãí»á×ÔÖú²Í·Ç³£ºÃ£¬»¹ÓÐºÜ¶àÐ¡³ÔºÍÓÎÏ·Íæ£¬ºÜÊÊºÏÇéÂÂÈ¥Íæ
1	­h¾³ß¿ÉÒÔË®ØßmºÏ¡£ÓÐÐ¡ô~Ò§Ä_ºÃÓÐÒâË¼
1	µÚÒ»´ÎÑ¡Ôñ£¬¸Ð¾õ¾ø¶ÔÊÇÕýÈ·µÄ
1	ºÜÏ²»¶ÔÚÈÈ´øÅÝÎÂÈª¡£ÄÏÌïÎÂÈªºÜ´ó£¬ÓÐºÜ¶àºÜ¶à³Ø×Ó£¬µ±È»ÈËÒ²²»ÉÙ¡£ÈÈ´øµÄÎÂÈª£¬±ð×ß·çÎ¶£¬ÓÐºÜ¶àµõ´²£¬Ë¯ÔÚÉÏÃæ£¬Í·ÉÏÊÇÆ¬Æ¬Ò¬×ÓÒ¶×Ó£¬ÔÙÀ´ÉÏÒ»¸ö±ù¶³Ò¬Çà£¬ÏíÊÜ°¡
1	ºÜ²»´í£¬¾ÍÊÇ½¨Òé·Ç½Ú¼ÙÈÕÈ¥ºÃÐ©£¡
1	±£°²£¬Í£³µ·þÎñ£¬È±·¦¹µÍ¨¡£ºÜÂé·³
1	·Ç³£²»´íµÄÇ××Ó¾Æµê£¬ÊÊºÏÇ××Ó£¬ÓÎÀÖÏîÄ¿ºÜ¶à¡£¾ÆµêµÄ»î¶¯Éè¼ÆµÄºÜºÃ£¬×ÔÖú²ÍÐÔ¼Û±È·Ç³£¸ß£¬ÍÆ¼öÁ½ÈÕÓÎµÄÇ××Ó¼ÒÍ¥Èë×¡
1	¾°É«ÐãÀö ÎÂÈª´¿×ÔÈ» Ï´ÍêÆ¤·ô¹â»¬ ÕæÊÇºÃµØ·½
1	ÉèÊ©ºÜºÃ£¬ÎÂÈªºÜ¶à£¬½»Í¨·½±ã
1	ÖÐ²ÍÌüºÃ£¬¾Æµê·þÎñºÃ£¬ÈË²»¶à
1	»·¾³ºÜ°ô£¬°²¾²¡£·¿¼ä×°ÐÞ¿ÉÄÜÒòÎªÊ±¼ä½Ï³¤£¬ÂÔÎ¢¼òÂª¡£×ÜÌåÀ´Ëµ£¬ÖµµÃÍÆ¼ö£¡
1	¶¼ËãÍ¦ºÃ£¬¾ÍÊÇ·¿¼äÃ»ÅÝ³Ø²»ºÃ£¬ÓÐÅÝ³ØµÄ·¿¼ä¼Û¸ñÓÖÌ«¹ó
1	¾ø¶Ô³¬Öµ£¬ÎÂÈª¡¢µöÓã¡¢ÓÎÓ¾¡¢£¬·¿¼äÒ²ºÜ´ó£¬ÏÂ´Î»¹À´£¡
1	ÎÞÐÄ²åÁøÁø³ÉÒñ£¬¿ª³µÂ·¹ýÄÏ¾©£¬¾õµÃ¿ªµÄÌ«ÀÛÁË£¬¾ö¶¨ÁôËÞÒ»Íí¡£Ã»Ïëµ½Óö¼ûÒ»¼ÒºÜ²»´íµÄ¾Æµê¡£ÎÒÃÇ¶¨µÄ±ðÊû·¿£¬·¿¼äÄÚ¾Í¿ÉÒÔÅÝÎÂÈª¡£Èç¹û´ºÏÄÀ´»á¸ü²»´í¡£Ôç²ÍÒ²ºÜ¾ªÏ²£¬ÌØ±ð½ÓµØÆø£¬Ò²ÌØ±ðºÃ³Ô¡£Òø¶úÌÀºÍÑ©ÀæÌÀ¶¼°¾µÄºÜºÃ¡£¸ü¾ªÏ²µÄÊÇ£¬ÕâÀïÓÐ¸ö´ó´óµÄ¶ùÍ¯ÓÎÏ·ÊÒ£¬ÕæµÄ·Ç³£µÄ´ó£¬ÕâÀïµÄ·þÎñÈËÔ±ºÜ²»´í£¬ºÜÇ×ÇÐ¡£ÓÐÎ»½ÐÁõÒÕµÄÅ®º¢£¬ºÜÇ×ÇÐºÜÓÐ°®£¬±¦±¦ÍæµÄÒ»Éíº¹£¬»¹°ï±¦±¦²Áº¹£¬ÎÒÕâ¸öµ±ÂèµÄ¶¼´ÖÐÄÁËÃ»Ïëµ½¡£Î¨Ò»²»ÂúÒâµÄ¾ÍÊÇÇ°Ì…
1	³öÆ±¿ì£¬¾°µãÒ²²»´í£¬¾ÍÊÇ´º½ÚÄÄÀïÈË¶¼¶à¡£
1	ÆäÊµ°ÉÔÚÈýÑÇÅÝÎÂÈªºÜÐèÒªÓÂÆø£¬ÒòÎªÕæÐÄºÜÈÈºÜÈÈ°¡£¬¿ÉËØÐ¡»ï°éÃÇÏ²»¶£¬ÎÞÄÎ¡£ÄÏÌïÎÂÈªÓÐºÜ¶àµêµÄËµ£¬ÆäÊµ´óÍ¬Ð¡ÒìµÄ£¬Ï²»¶Ð¡ÓãÎÂÈª¹þ¹þ¡£
1	ÆïÂíÊ®¼¸·ÖÖÓ¾ÍµÇÉÏÁË´ó¿ÕÉ½¡£ÏÂÎçÈ¥µÄ£¬¿ÉÏ§Ã»¸ÏÉÏÈÈÆøÇò£¬¸øÒÔºóÁôÏÂÄîÏë¡£
1	ÉñÆæµÄÌÚ³å£¬µØÐÄµÄÎÂ¶ÈºÍµØÇòµÄºí¹Ü£¬·ÐÌÚÈªË®ÈÕÒ¹²»¶Ï¡£
1	»¹¿ÉÒÔ£¬µ±Ê±È¥ÈË²»ÉÙ£¬²ÍÒû²»·½±ã
1	ºÜ³öÃûµÄÒ»¸öÎÂÈª¶È¼Ù´å£¬Õâ´ÎÖÕÓÚÓÐÊ±¼ä¹ýÈ¥ÍæÒ»´Î£¬ÕâÀïµÄ·þÎñÔ±·þÎñºÜµ½Î»£¬»·¾³²»´í£¬Õû¸öÂ¥¶¼ÊÇÄ£·ÂÈÕ±¾½¨ÖþµÄ£¬·¿¼äÊÇé½é½Ã×£¬·¿¼ä¹»´ó¡£
1	Ôç²ÍÒ»°ã£¬ÎÂÈªµÄÇ°Ì¨·þÎñÔ±ºÜºÃ£¬ÎÒÃÇÈ¥ÅÝÎÂÈªÊ±Ã»ÏÂÓê£¬ÅÝÍê³öÀ´Ê±ÏÂÓêÁË£¬·þÎñÔ±½èÁËÉ¡¸øÎÒÃÇ£¬Ð»Ð»ÁË
1	×ÔÖú²ÍÎ¶µÀ²»´í£¬·þÎñºÍ»·¾³¶¼ºÜºÃ¡£¾ÍÊÇ¾°µã×ÔÖúÓÐµã¹ó¡£
1	¾­³£À´µÄ¾Æµê ·þÎñÌØ±ðºÃ
1	·ç¾°Í¦ºÃ£¬ÖµµÃÈ¥¿´¿´
1	ºÜºÃ£¬ÔÚÈýÑÇÅÝÎÂÈª£¬×îÏ²»¶È¥µÄ¾ÍÊÇÖé½­ÄÏÌïÎÂÈª¶È¼Ù´åÁË£¬¾õµÃÊÇÈýÑÇ×îºÃµÄÎÂÈª£¬³Ø×Ó¶à»¹ÓÐÓÎÀÖÔ°£¬·þÎñÒ²ºÜºÃ£¬ºÃÆÀ
1	ÆÚ´ýºÜ¸ß£¬½á¹ûºÜÔ¶µÍÓÚÆÚÍûÖµ£¡ËùÎ½µÄÈÈº£¾°¹Û£¬Ò²¾ÍÄÇÃ´ÁãÐÇµÄ¼¸¸ö³Ø×Ó£¬µ±È»ÅÄ³öÀ´µÄÕÕÆ¬¶¼ÊÇºÃ¿´µÄ¡£Ö»ÊÇÐÔ¼Û±ÈÊµÔÚ²»ÊÇºÜ¸ß£¬ÎÂÈªË®ÖÊºÜ²»¸É¾»£¬¸½´øµÄ²úÆ·ÄÚÈÝÒ²²»·á¸»¡£ÔÚÈÈº£´ó¹ö¹øÅÔ±ßÂôÐ©¸ß¼ÛµÄÎÂÈª¼¦µ°¡¢ÅÝ¸öÎÂÈªÄ¾Í°×ã£¬¾ÍËãÊÇ¶ÔµÃÆðÕâÒ»ÌËÁË¡£¸úÈÕ±¾¡¢Ì¨ÍåµÄÎÂÈªÍêÈ«ÎÞ·¨ÏàÌá²¢ÂÛ£¬Ã»ÓÐÈËÎÄµÄ³ÁµíºÍÄÚÈÝ£¬·´ÊÇ²»Ìô²»¼ðµÄÅªÁËÐ©µÍËØÖÊµÄÍÅ¶ÓÀ´³å²úÁ¿£¬¼¦µ°¿Ç¡¢¹Ï×Ó¿Ç¡¢»¨Éú¿ÇÈÓµÃÂúµØ¶¼ÊÇ£¬µ½´¦ÍÂÌµ¡¢³éÑÌ¡£
1	ºÜºÃ ÍæµÄºÜ¿ªÐÄ µç×ÓÆ±ÃâÈ¥ÁËÈ¥ÂòÖ½ÖÊÆ±µÄÂé·³ ºÜ¿ìÈëÔº ¾ÍÊÇÈËÌ«¶àÅÅ¶ÓÒªºÃ¾Ã ÆäËû¶¼²»´í
1	°¡·Ç³£ºÃ µ½ÈýÑÇ±ØÈ¥µÄµØ·½ ¸É¾»ÎÀÉú ÅÝ³ØÒ²ºÜ¶à
1	²»´íÄØ£¬»¹»áÔÙÈ¥µÄ£¬ÆÚ´ýÏÂ´Î
1	Í¦²»´íµÄ£¬ÎÂÈªºÜºÃ£¬»î¶¯·á¸»£¬ÏÂ´Î»¹»áÈ¥¡£
1	È·ÊµºÜÊæ·þ£¬ÖµµÃÒ»È¥.¾ÍÊÇ´øÐ¡º¢µÄ»°£¬Òª×öºÃ³ä·Ö×¼±¸¡£
1	·Ç³£ºÃµÄ¾Æµê
1	Õâ¸ö¼¾½Ú²»Ì«ÊÊºÏÈ¥£¬ÎÂÈªÀï¶¼ÊÇÊ÷Ò¶£¬ÏÔµÃË®²»¸É¾»
1	²»´í£¬»ðÉ½Ì«Ô¶ÁË£¬ÅÀµÃºÃÀÛ
1	Ê×ÏÈÈ¡Æ±·Ç³£·½±ã¡¢ÀïÃæ»·¾³ºÜºÃ¡¢ÎÂÈªÒ²ºÜ²»´í¡¢ÀïÃæÒ²ÊÊºÏÐ¡º¢×Ó¡¢Ò»¼ÒÈËÈ¥ºÜºÃ£¬
1	ÈÈº£ÎÂÈª¾°Çø·Ç³£²»´í£¬ÊÊºÏÐÝÏÐÓÎ£¬ÎÂÈªÒ²·Ç³£²»´í£¬ºÜºÃ¡£
1	ºÜ²»´íµÄ¾°µã£¬ÎÂÈªÒ²ºÜºÃ
1	·Ç³£ÂúÒâµÄÒ»´Î³öÐÐ£¬ÕæµÄ³¬¼¶°ô£¬¼Û¸ñºÏÀí£¬ÎÂÈªÊæ³©£¬ÔÚÀïÃæÒ»Ìì¶¼¸Ð¾õ·Ç³£ºÃ£¬ÅÝ¹ýÎÂÈªÐÝÏ¢Ò»»á¸Ð¾õÕû¸öÈË¶¼Êæ³©µÄºÜ£¬ÅóÓÑ¶àËµ·Ç³£ºÃ
1	Ã¿ÄêÈýÑÇÐÐ»Ø³ÌÇ°Ò»Ìì±ØÁì¼ÒÈËÈ¥Õâ¼ÒÅÝÎÂÈª
1	²»´í£¬Í¦´ó£¬º¢×ÓÍæµÄÍ¦ºÃ
1	¿ÖÁú¹ÈÎÂÈªÊÇ»·Çò¿ÖÁú³ÇµÄÍõÅÆÏîÄ¿£¬Ò²ÊÇ³£ÖÝÖ®ÂÃ²»ÄÜ´í¹ýµÄ¡£ÕâÀï£¬ÎÂÈª»·¾³ÌØ±ðºÃ£¬±£ÃÜÐÔÒ²ºÜºÃ£¬¸úÆäËûµØ·½²»´óÏàÍ¬¡£ÎÂÈªÒ²ÊÇ2000Ã×ÏÂµÄµØÏÂË®£¬¸»º¬¸÷ÖÖ¿óÎïÖÊ£¬¡£ÔÚ¿ÖÁúÔ°·èÍæÒ»Ìì£¬ÔÙ¹ýÀ´ÅÝÒ»ÏÂ£¬·Ç³£µÄã«Òâ¡£
1	ÎÀÉúÒ»°ã£¬Ô¡½í³Â¾É£¬ÁÜÔ¡·¿°ë¿ª·ÅÊ½£¬ÓÐµãÞÏÞÎ£¬ÎÂÈªÉÏÎçÖ»¿ªÒ»»á£¬ÇÒ¿ª·ÅµÄ³Ø×ÓÉÙ£¬¾Æµê·þÎñ»¹±È½ÏÈÈÇé£¬Àë¿ÖÁúÔ°×ßÂ·´ó¸ÅÐèÒªÊ®·ÖÖÓ£¬¸ô±ÚÎ¬¾°ÓÐ°à³µ£¬¿ÉÕâ¸ö¾ÆµêÃ»ÓÐ¡£
1	Ò»¼ÒÈËÈ¥µÄ.Ð¡ÅóÓÑÍæµÄÍ¦¿ªÐÄ.ÓÐ»ú»áÔÙÈ¥.Ï£ÍûÆ±¼ÛÄÜ±ãÒËÐ©.
1	·Ç³£·½±ã£¬¶©Æ±-È¡Æ±-¶¼¿ìËÙ±ã½Ý¡£Ã¿ÄêÈ¥ÈýÑÇ¶È¼ÙÊ±±ØÈ¥µÄµØ·½£¬Ò»¼ÒÀÏÐ¡ÍæµÃÒ²Í¦¿ªÐÄ¡£
1	¾°µãÓÐÌØÉ«£¬×ÊÔ´ºÜºÃ£¬ÅäÌ×²»ÐÐ£¬Ó²¼þÂäºó
1	Õâ´ÎÈ¥µÄ±È½ÏÔç£¬Ã»Ê²Ã´ÈËÁË£¬ÍêÁËÒ»±ßÈË²ÅÂ½Â½ÐøÐøÀ´£¬¹þ¹þ
1	»·¾³²»´í£¬ÎÀÉúÒ²ºÜºÃ£¬¸ôÒôÐ§¹ûºÃ£¬°²¾²£¬¶øÇÒÉÏÉ½·½±ã
1	ÍÅ¹ºµÄ¼ÒÍ¥Ì×Æ±Èë×¡¿ÖÁú¹ÈÎÂÈª¶É¼Ù´å£¬¿ÉÒÔÖ±½ÓÔÚ¾Æµê»»ºÃÓ¾ÒÂ£¬ÓÐ×¨ÃÅÍ¨µÀÖ±½ÓÈ¥ÅÝÎÂÈª£¬·¿¼äÒ²ÓÐ´óÔ¡¸×¿ÉÒÔÖ±½ÓÅÝÎÂÈª£¬¸Ð¾õ³¬°ô
1	È¡Æ±·½±ã£¬¾°ÇøÃÅ¿ÚÏÂµ¥ÂòµÄ£¬Á¢¿Ì¾Í¿ÉÒÔÓÃ¡£ÔÞÒ»¸ö£¡
1	´ÓÖé½­¾Æµê×ø´ó°Í³ö·¢µ½´ïÄ¿µÄµØ£¬¸Ð¾õË¾»úÈËÍ¦ºÃµÄ£¬ÒòÎªÎÒºÍ¹ëÃÛÊÇË¾»ú¶¼¿ì¹ØÃÅµÄÊ±ºò²Å¸ÏÉÏ³µµÄ¡£È¡Æ±·½±ã£¬Õâ¸öÊ±¼äÈ¥¾°ÇøÅÝÎÂÈªÍ¦±ãÒËµÄ£¬Á½¸öÈËÔÚÈ¥ÄÄ¶ùÍøÉÏ¶©Æ±210¿é£¬ÎÒºÍ¹ëÃÛÔÚÀïÃæÅÝÎÂÈª¶¼²»Ïë»ØÈ¥ÁË£¬±¾À´ÒÔÎª´óÈÈÌìÎªÁË±ãÒËÅÝÎÂÈª¿Ï¶¨»áºÜÈÈºÜÔÎ£¬Êµ¼ÊÉÏÕæµÄºÜÊæ·þ¡£
1	Ò»´óÔçÍÞ¾ÍÄÖ×ÅÔÙÈ¥ÅÝÎÂÈª£¬½á¹ûÁ¬×ÅÎÒÃÇÓÖÀ´ÁË¡£½ñÌìÅÝÁËÐ¡ÓãºÍ´óÓã³Ø£¬¸Ð¾õºÜÌØ±ð¡£ÕâÀïÈË²»¶à£¬Óã¶¼¶ö£¬Ò»Óµ¶øÉÏÕÅ¿ª×ì´ó¿ÚÒ§¡£Óã³Ø²»µ¥ÊÕÇ®£¬ÔÞ
1	·¿¼äÕæµÄ³¬ÔÞ£¬ÎÞÂÛÊÇ¿ÖÁúÉ½¶´Ö÷ÌâµÄ·¿¼ä»¹ÊÇ³¬´óÂäµØ´°µÄ·¿¼ä£¬¶¼·Ç³£ÓÐÈ¤£¬Âú×ã²»Í¬µÄÐèÒª¡£ÊÒÄÚÔ¡¸×Í¨ÁËÎÂÈª£¬»¹ÓÐÍ¶Ó°µçÊÓ¿´£¬¼¸ºõËùÓÐÎïÆ·¶¼ÓÐ¿ÖÁúÔªËØ¡£È±µãÊÇ£ºÊÒÍâµÄÎÂÈª¾ÓÈ»Ã»¿ª¡­Ôç²ÍÕæµÄÌ«¼òÂª¡­¡­
1	»¹ËãÂúÒâ£¬¾ÍÊÇÀïÃæµÄ¶«Î÷ÓÐµãÐ¡¹ó
1	·Ç³£ÖµµÃÒ»È¥£¬¶ùÍ¯ÓÎÀÖ³Ø¡¢Ð¡Óã³Ø¶¼ÖµµÃÒ»ÅÝ
1	ºÜÊÇ²»´íµÄÅ¶£¡»·¾³ºÜÊæ·þ£¡¸Ð¾õºÜºÃ£¡
1	»·¾³ÓÅÃÀ£¬À´¹ý¼¸´ÎÁË£¬Ôç²Í·Ç³£°ô¡£Ð¡º¢ÍæµÄºÜ¿ªÐÄ£¡
1	Í¦ºÃµÄ£¬¾ÍÊÇÓÐµã¹ó£¡
1	ÖµµÃÒ»¿´£¬ËäÈ»µ¥µ÷µã£¬±Ï¾¹ÊÇ»ðÉ½£¬ÈÈÆøÇòÓÐµã¹ó£¬Ã»ÉáµÃ³Ë£¬Ò²ÊÇÓÐµãÐ¡ÒÅº¶
1	#ÍêÃÀ·þÎñ#ºÜ¸ÐÐ»ÓùÎÂÈªµÄ·þÎñÈËÔ±£¬ÕýÈçÖ®Ç°À´¹ýµÄÂÃ¿ÍËùËµ£¬ÕâÀïµÄ ·þÎñÊÇÒ»Á÷µÄ¡£Ã¿Ò»Î»¹¤×÷ÈËÔ±¶¼ÊÇÓÃÐÄÈ¥¶Ô´ýÃ¿Ò»ÌìÎ»ÓÎ¿Í¡£»·¾³ÓÅÑÅ£¬È«ÈÕÊ½µÄ¸Ð¾õ£¬±öÖÁÈç¹é¡£¾ÍÊÇÓùÎÂÈªÔÚ***Õ¾´úÀíÂÃÐÐÉç¶©·¿±ÈÎ¢ÐÅ¹ÙÍø¹ó¡£
1	Àë¿ÖÁúÔ°Âù½üµÄµÏÅµË®Õò£¬¾Æµê·þÎñ²»´í£¬ÀïÃæ°¢ÒÌ¶¼ÂùºÃ¡£
1	ÖµµÃÈ¥£¬ÎÂÈªÖó¼¦µ°ºÜºÃ³Ô£¬º¢×ÓÃÇÍæµÄºÜ¿ªÐÄ
1	ºÜÖµµÄÒ»´ÎÓÎÍæ£¬ÀïÃæºÜ´ó£¬È¥µÃ»°¼ÇµÃÍ¿ºÃ·ÀÉ¹
1	ËãÊÇÒ»ÈÕÓÎ£¬µ±ÌìÀ´µ±Ìì×ß£¬ÎÂÈªÓÐºÜ¶àÖÖ£¬ÍæµÃºÜ¿ªÐÄ£¬Ë®¿´ÉÏÈ¥Ò²ºÜ¸É¾»£¬¾°É«Ò²ºÜºÃ£¬ÈË²»ÊÇºÜ¶à£¬µ«¿ÉÄÜ²»ÊÇ½Ú¼ÙÈÕÓÐ¼¸¸öÔ¡³ØÃ»¿ª£¬Ïñ»ðÉ½Ô¡µÈ
1	ºÜºÃ£¬Ð¡ÓêÎÂÈª¿ªÊ¼²»ÊÊÓ¦£¬Í¦ºÃÍæ
1	ÏÖÔÚÒÑ¾­±ä³É³£ÖÝÖøÃûµÄ¾°µãÁË¡¢ºÜ¶àÈË£¬ÍæµÄÒ²ºÜ´Ì¼¤¡£ÓéÀÖÐÔ·Ç³£Ç¿£¡
1	»·¾³ºÃ¡«Ð¡ÓãÎÂÈªÒ²ºÜ°ô¡«´óÓã¸ü¹ýñ«¡«
1	ºÜºÃºÜ·½±ã ÒÑ¾­À´¹ý3´ÎÁË
1	×øÈÈÆøÇò¸ß¿Õ¿´¿´»¹¿ÉÒÔ£¬´ó¿ÕÉ½±ÈÐ¡¿ÕÉ½ºÃµã¡£
1	×÷ÎªÈ«¹úÖªÃûµÄÂÃÓÎÊ¤µØ£¬³ýÁËÉÙÊýÃñ×åÌØÓÐµÄÎÄ»¯µ×ÔÌÖ®Íâ£¬Ò²ÊÇÓñÆ÷µÄ´ó¼¯É¢ÖÐÐÄ£¬ÔÚÐÀÉÍÃÀ¾°µÄÍ¬Ê±´øÒ»Á½¿éÓñ¸ø¼ÒÈË£¬Ò²ÊÇ¼«ºÃµÄ£¡
1	ÈÈº£×ßÂ·½øÈ¥¾°ÇøÊµÔÚÌ«Ô¶ÁË£¬¾°Çø²»´ó
1	³ýÁË´ó¹ö¹ø£¬ÆäËû±È½ÏÒ»°ã£¬¸Ð¾õÃÅÆ±ÉÔ¹óµãÁË¡£½¨ÒéÔÚÃÅ¿ÚÂò´®¼¦µ°´øÉÏÈ¥Öó£¡
1	ÅÝÎÂÈªµÄÈËºÜ¶à£¬³ØË®ºÜ¸É¾»¡£
1	Ãí»áµÄÊ³ÎïÐÂÏÊºÃ³Ô£¬×¡ËÞµÄ»°£¬½¨ÒéÍíÉÏÃí»á½áÊøºó»òÕßµÚ¶þÌìÔçÉÏÈ¥£¬ÈË»áÉÙÒ»Ð©£¬·Ç³£ÏíÊÜ
1	ÈÈº£»¹ÊÇ²»´íµÄ£¬»ðÉ½²îÒ»µã¡£
1	È¥¹ýºÜ¶à´ÎÁË£¬»¹Ëã¿ÉÒÔ°É£¬ÓãÁÆ²»´íµÄ¾ÍÊÇÐ¡º¢×Ó¶àÁËµãÓÐµã³³
1	ÎÂÈªÖÖÀà¶à£¬ÎÂ¶È¿ÉÒÔ£¬¶øÇÒ¶¼ÊÇÔÚÂ¶ÌìÒ¬ÁÖµ±ÖÐ;£¬»¹ÓÐºÜ´óµÄÂ¶ÌìÓ¾³Ø;£¬°ÍÊ¿½ÓËÍÃâ·Ñ£¬ÍæµÄ·Ç³£¿ªÐÄ¡£
1	Ôç²Í·á¸»£¬ºÜÊÊºÏÇ××ÓÓÎ
1	¸ôÒô²»Ì«ºÃ ÍíÉÏÓÐµã³³ ¶ùÍ¯ÀÖÔ°²»´í ÎººÍÆ½ÎâÕ×Àû ÁøÁÕ Í¦ºÃËµ»°µÄ ×ÜÌå¿ÉÒÔ Ò»¼ÒÈý¿ÚÀ´²»´í
1	¸ß¶Ë¾ÆµêµÄÈë×¡ÏíÊÜ£¬·¿¼äÉèÊ©ÆëÈ«·Ç³£Ï¸ÖÂÖÜµ½£¬´²Æ·Õû½à¸É¾»£¬Ô¡ÊÒË®Ñ¹ºÃ´óÈÈË®ºÜÊæ·þ£¬¾ÆµêÈËÔ±·þÎñÌ¬¶ÈºÜºÃ£¬ÓÈÆäöùÓã¹Ý½²½âÔ±¼°5DÓ°Ôº·þÎñÈËÔ±£¬ÄÜÏ¸ÖÂÌå²ìÎÒµÄ¹ÛÓ°²»ÊÊ£¬¼°Ê±°ïÖú´ø³ö£¬ºÜ¸Ð¶¯£¡
1	»¹²»´íµÄÒ»¼Ò¾Æµê£¬±Ï¾¹ÔÚ°ëÉ½Ñü£¬ÍíÉÏÏ´ÔèÊ±ºò¸Ð¾õ³öË®×´¿ö²»ÊÇºÜºÃ£¬ÔçÉÏ³ÔÔç·¹µÄÊ±ºò»¹ÒªÅÀÒ»»áÉ½½×²Åµ½àÞ£¬·Ç³£µÄÌØ±ð£¬ÁíÍâ¾Æµê±ßÉÏµÄÒ»¼ÒÅ©¼ÒÀÖ·Ç³£°ô£¬ÀÏ°åÈËÒ²ºÜºÃ?£¬ÉÕµÄ²ËÒ²²»´í£¬Ï²»¶Ï²»¶?
1	µÚ¶þ´ÎÈë×¡ Ö»ÊÇÏëÅÝÎÂÈª²ÅÑ¡Õâ¼Ò¾Æµê...
1	µØ·½ºÜ´ó£¬ÓÐºÜ¶à²»Í¬µÄÎÂÈª³Ø£¬Ò²ÓÐÇ³Ë®Çø£¬ÊÊºÏ±¦±¦Íæ¡£Ö±½ÓË¢¶þÎ¬Âë½øÈëµÄ£¬ºÜ·½Ãæ¡£ÓÐÃâ·ÑµãÐÄ£¬Ò»¿é±ý¸É£¬Á½¸öÎ÷ºìÊÁ¡£ÖÜÄ©È¥ÈËºÜ¶à¡£
1	¾Æµê»·¾³ºÜºÃ£¬ÓÐÉ½ÓÐË®ÓÐÎÂÈª£¬·þÎñÒ²ºÜ°ô£¬Â·³ÌÉÔÔ¶¿ÉÒÔ´î³ËµçÆ¿³µ£¬·Ç³£ÊÊºÏÇ××ÓÓÎ¡£ÎÒÃÇÈ¥Ê±µÄÎ¨Ò»ÒÅº¶¾ÍÊÇöùÓã³ØÖØÐÂÐÞÕûÎ´¿ª·Å¡£¾ÆµêÎ»ÓÚÌÀÉ½·ç¾°ÇøÄÚ£¬¿ÕÆø¼«ºÃ£¬Í£³µ·½±ã¡£Ôç²Í±È½Ï·á¸»£¬Ò»Ö±¹©Ó¦µ½Ê®µãÖÓ£¬µ«ÊÇ¸ß·åÆÚÈË»¹ÊÇÍ¦¶àµÄ£¬ÐèÒªµÈÎ»¡£
1	»·¾³²»´í£¬·þÎñºÜºÃ£¬¾ÍÊÇÖÜÄ©ÈË¶à£¬ÓÐÐ©ÓÎ¿ÍËØÖÊÌ«²î£¬¹ÜÀíÐèÒªÌá¸ßÖÊÁ¿
1	Õâ¸öÊÇÂòµÄ¿ÖÁúÔ°ºÍ¿ÖÁú¹ÈµÄÎÂÈªÌ×Æ±£¬È¥Íæ¿ÖÁúÔ°£¬ÔÚµ½Õâ±ßÀ´ÅÝÅÝÎÂÈª»¹ÊÇºÜã«ÒâµÄ£¬²»ÒªÖÜÄ©½Ú¼ÙÈ¥°¡£¬ÈË»áºÜ¶à
1	ÎÂÈªºÜ°ô£¬ÖµµÃÒ»È¥£¬ÀïÃæÓÐÇ×Ç×ÓãÁÆ£¬·þÎñÔ±Íõè¤·þÎñÌØ±ð°ô£¬ºÜÈÈÇé
1	¸É¾»£¬¿óÎïÖÊ¶à£¬¶ÔÉíÌåºÃ£¬ÓÈÆä¶¬Ìì£¬Êæ·þ°¡
1	ÑÇÁúÍåºÜÒ»°ã£¬Ã»¿´µ½¶àÉÙÈÈ´øµÄ¶«Î÷¡£ÄÏÌïÎÂÈª³¬¼¶°ô¡£
1	µÚÒ»´Î¼ûµ½£¬Í¦Õðº³µÄ£¬µØÈÈ¸ßÇ¿
1	¶¨ÁË´øÎÂÈªµÄ±ðÊû£¬¸÷·½Ãæ·þÎñ¶¼ºÜµ½Î»£¬Ò»²ã¶ùÍ¯ÀÖÔ°µÄÎººÍÆ½·þÎñÕæµÄºÜ°ô...·Ç³£ÄÑÍüµÄÒ»´Î³öÐÐ£¡»¹»áÔÙÀ´£¡
1	ÌÚ³åÈÈº£¾°ÇøÃÅÆ±60¼Û¸ñ»¹ÐÐ¾°µã·Ç³£²»´íÓÈÆäÊÇÈÈº£´ó¹ö¹ø·Ç³£µÄ×³¹ÛÖµµÃÒ»ÓÎ£¬ÖµµÃÍÆ¼ö£¡£¡
1	À´ÌÚ³åÒ»¶¨ÒªÀ´µÄÒ»¸ö¾°µã£¬ÀïÃæµÄ¸òó¡ÅçË®ºÍ´ó¹ö¹øºÜÁîÈËÕðº³¡£¾°ÇøÓÐÃÅÆ±£¬Èç¹ûÒªÔÚ¾°ÇøÀïÅÝÎÂÈªµÄ»°ÒªÁíÍâÂòÆ±£¬ÎÒÃÇÓÉÓÚÊ±¼äÔ­ÒòÃ»ÓÐÈ¥ÅÝ£¬ÓÐµã¿ÉÏ§¡£ÎÂÈª´ø×ÅÅ¨Å¨µÄÁò»ÇÎ¶£¬ºÜÕý×Ú¡£´ó¹ö¹øÄÇ±ß±¾À´Ëµ¿ÉÒÔ×Ô¼ºÖó¼¦µ°Ê²Ã´µÄ£¬¿ÉÄÜÈ¥µÄÊ±ºòÊÇÊ®Ò»£¬Öó¼¦µ°ÈËÌ«¶àÁË£¬¾ÍÒªÄÃºÅÅÆÂÖÁ÷ÄÃÁË¡£¾°ÇøÈë¿Ú´¦Ò»´®ÓÐ4¸ö¼¦µ°5¿éÇ®£¬µ½ÉÏÃæÊÇÒ»¸ö¼¦µ°2¿é£¬ËùÒÔ²»Ô¸ÒâµÈµÄ»°£¬¾ÍÖ±½ÓÔÚÉÏÃæÂò°É£¬»¹ÓÐÖóºÃµÄðÆðÈµ°£¬´ó¼Ò¶¼¾õµÃ±È¼¦µ°ºÃ³Ô¡£
1	4.5·Ö£¬¾°É«²»´í£¬¾ÍÊÇ¾°ÇøÓÐµãÐ¡£¬ÃÅÆ±ÏÔ¹ó
1	ºÜºÃ£¬·ç¾°ºÜÃÀ£¬Æøºò¿ÕÆøÒ»Á÷£¬ÌìÈ»ÎÂÈªºÜÊæ·þ£¬·Ç³£ÖµµÃÈ¥µÄµØ·½
1	ÎÂÈªÖÖÀàÍ¦¶à£¬È¡Æ±·½±ã£¬µ«ÊÇ³åÁÜÉè±¸ÀÏ¾É£¬ºÃ¶à¶¼ÊÇ»µµÄ£¬Ð¡º¢×ÓÏ´µÄÊ±ºòºÜÀä£¬Ï£Íû¸Ä½ø¡£
1	·¿¼ä¸É¾»£¬²ÍÌü³ô÷¬ÓãºÃ³Ô£¬Ôç²Í·áÊ¢
1	ÊÂÏÈÔÚÍøÉÏ¿´µÄÆÀÂÛ£¬¿ÉÄÜÃ»ÓÐÌ«´óÆÚÍû£¬ËùÒÔ¾õµÃºÜ¾ªÏ²£¡·Ç¼ÙÆÚÈ¥µÄ£¬ÈË¸Õ¸ÕºÃ¡£ÔçÉÏÈ¥Âò¸ö²Í°É£¬Ò»»á¾Í»áÅÝ¶ö¡£Ð¡ÅóÓÑºÜÏ²»¶£¬ËµºÜºÃÍæ¡£Ã÷Äê»¹À´
1	Õâ¸ö¾°µã±¾ÉíÒ»°ã£¬×øÈÈÆøÇò¿´´óÐ¡¿ÕÉ½£¬¼ÇµÃÒ»¶¨ÒªÈ¥¸½´øµÄÖù×´½ÚÀíºÍºÚÓãºÓ£¬ÕâÁ½¸ö¸½´øµÄ¾°µãºÃµÄ±¬Õ¨¡£
1	¾Æµê»·¾³ºÜ²»´í£¬·þÎñÒ²³¬¼¶ºÃ£¬ÎÂÈªºÜ½ü£¬³Ø×ÓÒ²ºÜ¶à£¬Ç××ÓÓÎµÄºÃÈ¥´¦
1	ÓÅÃÀµÄ·ç¾°£¬Ò»Â·ÐÀÉÍ£¬Ò»Â·ÅÄÕÕ£¬²»Öª²»¾õÒ»ÏÂÎç¾Í×ßÍêÁË£¬ÂÌÊ÷³ÉÒñ£¬»¨ÍÅ½õ´Ø£¬ÈçÍ¬À´µ½ÉñÏÉ¹ú¶È£¬Ò²Íü¼ÇÉíÔÚºÎ·½¡­¡­
1	±È½ÏºÃÍæ£¬ÎÂÈªÖÖÀàºÜ¶à£¬ÊÊºÏ´ø¼ÒÈËÀ´Íæ£¬¾ÍÊÇ»ØÈ¥°à³µÌ«·Ñ¾¢£¡
1	»·¾³²»´í£¬ÎÀÉú²»´í£¬·þÎñÈÈÇé
1	µÚÒ»´Î·ÇÍú¼¾´ø×Å¼ÒÈËºÍº¢×Ó¹ýÀ´ÅÝÌÀ£¬ÎÂÈªºÜÔÞ£¬¾°É«ÒËÈË£¬·þÎñµ½¼Ò¡£ÑØ×Åºþ±ß±¼ÅÜµÄ¸Ð¾õºÜÊæË¬£¬Ð¡±¦ºÜÏ²»¶?ÎÂÈª¾ÍÔÚ¾ÆµêºÍºþµÄÅÔ±ß£¬±È½Ï·½±ã£»1Â¥ÓÐ¸öºÜ´óµÄ¶ùÍ¯ÀÖÔ°£¬¿ÉÒÔ°ïÃ¦ÍÐ¹Ü¶ùÍ¯£¬Ê¡ÐÄ²»ÉÙ¡£ÌØ±ðÌáÐÑ£º¾ÆµêÀëµ¼º½µØÖ·ÓÐÒ»¶ÎÂ·£¬·Ç×Ô¼ÝµÄ¿ÉÒÔÌáÔçµç»°¾ÆµêÈÃÆäÅÉ³µ½ÓËÍ£»ÌØ±ð¸ÐÐ»£º¾ÆµêÙÚÔÊÕý°ïÎÒ¼°Ê±ÁªÏµµ½»ÅÂÒÖÐÂäÏÂµÄÐÐÀî£¬¶ùÍ¯ÀÖÔ°µÄÎººÍÆ½ºÍÁøÁÕ°ïÖúÕÕ¹ËÐ¡±¦¡£anyway Ò»ÌË²»´íµÄÂÃÐÐ£¬ÍÞ¿ªÐÄ¾ÍºÃ£¬ÓÈÆäÊÇÔÚÌÀ³ØÀïÓÎ…
1	Ò»°ã°ã£¬¾¡¹ÜÒòÎªÆïÂí²å¶ÓÅÅÉÏÁËÈÈÆøÇò£¬µ«¸Ð¾õÒ»°ã°ã£¬ÉÏÉýÊ±ÍÈÓÐµãÈí£¬Ö»¹Ë×ÅÅÄÕÕÁË£¬Ò»»á¾ÍÏÂÁË
1	Ç××Ó¾ø¶ÔÊ×Ñ¡£¬Ç××ÓÌ×·¿£¬ÉÏÏÂÆÌ£¬ºÜÊÊºÏÈ«¼Ò´øÀÏÈË´ø¶þ±¦³öÓÎ¡£»·¾³Ïàµ±ºÃ£¬×°ÐÞºÜÐÂ£¡ÀëÎÂÈªºÜ½ü£¬×ÔÖú²ÍÒ²»¹¿ÉÒÔ¡£×îºó±íÑïÒ»ÏÂ¶ùÍ¯ÀÖÔ°£¬ÔùËÍµÄ£¬º¢×ÓÍæµÄºÜ¿ªÐÄ£¬ÓÐÍæÉ³£¬´óÐÍ¶ùÍ¯ÓÎÏ·Çø£¬»ýÄ¾Ê²Ã´µÄ¶¼ÓÐ£¬ÎººÍÆ½£¬ÁøÁÕ£¬ÎâÕ×ÀûµÄ·þÎñÌ¬¶ÈÒ²ºÜºÃ¡£ÔÙ´Î¸ÐÐ»¾ÆµêµÄËùÓÐÔ±¹¤£¡£¡£¡£¡
1	ºÜ²»´íµÄÎÂÈª»·¾³ºÜºÃ£¬´ø×Åº¢×ÓÍæµÃºÜ¿ªÐÄ¡£
1	ÍæµÄºÜºÃ£¬ÎÂÈª²»´í»¨°êºì¾ÆÄûÃÊ
1	ÓÐºÃ¶àÖÖÎÂÈª£¬»¹ÓÐ¸öË®ÉÏÀÖÔ°£¬ÓÐ»¬ÌÝ¶¼¿ÉÒÔÖ±½Ó³åµ½Ó¾³ØÀï£¬×îºÃµÄÊÇ¿ÉÒÔ°áÄÇÖÖ¿ÉÒÔÉ¹Ì«ÑôµÄµÊ×Ó£¬ÔÚÊ÷ÒñÏÂ£¬ÌØ±ðÊæ·þ£¬ÏíÊÜÒ»ÏÂÃÀÀöµÄÈÕ¹âÔ¡£¬ºÜ¶àÊ÷£¬Ï´Ï´·Î£¬»¹ÓÐÐ¡ÓãÎÂÈª£¬ÓãÒ§½ÅºÜÑ÷£¬»¹ÓÐºì¾ÆÎÂÈª£¬ÄûÃÊÎÂÈª£¬ºÜ²»´í£¬¶ÔÉíÌåºÃ¡«
1	ÐÀÉÍÊÀ½çÉÏº±ÓÐµÄ»ðÉ½»î¶¯²úÎï¡¾ºÚÓãºÓºÍÖù×´½ÚÀí¡¿£¬Öù×´½ÚÀíÊÇ´óÆ¬»ðÉ½±¬·¢Ê±Åç³öµÄÎ´Â¶ÓÚµØ±íµÄÑÒ½¬ÀäÄýºóÐÎ³ÉµÄÖù×´½á¾§£¬µ±µØÈËÔòÐÎÏóµØ½ÐËü¡°ÉñÖù¡±¡£
1	ÎÒ×¡ÔÚº£ÔÂ¹ã³¡ ½ÓËÍ¶¼ÔÚ425Ò½Ôº ±È½Ï·½±ã ¿ÉÒÔ×ø¹«½»»òÕß²½ÐÐµ½425 Ê±¼äÀ´²»¼°µÄ»°´ò³µ5·ÖÖÓ 10Ôª òÚÖ§ÖÞµºÉÏ×øµÄµçÆ¿³µ Èç¹û²»×ø ÓÐ¶Î·ç¾°¾Í¿´²»µ½ µçÆ¿³µ·Ö80 120 150 ÈýÖÖ ÎÒ×øµÄ120¿ÉÒÔÏÂÀ´ÕÕÏàµÄ µ«¸öÈË¸Ð¾õ×ø80µÄ¼ÓÉÏ²½ÐÐÒ²¿ÉÒÔ°Ñ¾°µã´óÖÂ¿´Íê Ã»É¶±ØÐëÏÂÀ´ÅÄÕÕµÄ¾°µã ÏÂÎçÓÐ³µÔÚòÚÖ§ÖÞµº½ÓÎÒÃÇÈ¥ÎÂÈª ºÜ·½±ã ÎÂÈªÉèÊ©¶¼ºÜºÃ Ë®ÖÊÒ²²»´í Èç¹û¸Ð¾õÅÝÈªÊ±¼ä²»¹» ¿ÉÒÔ×øÎÂÈª°à³µ»ØÊÐÇøÈç¹û²»ÔÚòÚÖ§ÖÞµºÉÏÍæË®ÉÏÏîÄ¿ Õâ¸öÍÅµÄÊ…
1	·Ç³£ºÃµÄÎÂÈª£¬×ÔÖú²Í¿¾ÈâºÜºÃ³Ô
1	Ò»¼ÒËÄ¿Ú³öÓÎ£¬º¢×ÓÃÇÍæµÃºÜ¿ªÐÄ£¬ºÜ²»´íµÄÎÂÈª¡£ÎÒÃÇ´Ó·ðÉ½³ö·¢ÉÏÁË¸ßËÙºóµ½´ïÄ¿µÄµØÒ»Â·³©Í¨£¬Ã»ºìÂÌµÆ£¬Ï²»¶ÕâÑùµÄÏç´åÓÄ¾²£¡Ãí»áÆ·ÖÖ¶à£¬Ê³²ÄÐÂÏÊ£¬¿ÉÒÔ±ß×ß±ß³Ô£¬»·¾³¸É¾»£¡
1	ºÜºÃÍæ£¬ÈËÌØ±ð¶à£¬È¥ÍæÇ°ÏÈ³Ôµã¶«Î÷
1	´ø×ÅÓÆÏÐµÄÐÄÇéÈ¥ºÃºÃÌåÑé°É¡£É½Ò²²»¸ß£¬²»»Å²»Ã¦µÄ£¬ÊÊºÏÓÎÍæ¡£
1	Î»ÖÃ·Ç³£ºÃ£¬Ôç²Í¡¢Ôç²ÍÊÇ×ÔÖúµÄ£¬Î¶µÀÒ²·Ç³£²»´í£¬ÔÚÉ½ÉÏÄÜÓÐÕâÑùµÄµØÌúÍ¦ºÃµÄ¡£
1	¾Æµê·þÎñºÜºÃ£¬ÌØ±ðÊÇÀîÇÙ£¬Óà³¤ºç¶þÎ»´ó½ã·Ç³£ÈÈÇéÖÜµ½£¬Ð»Ð»£¡
1	ÊÇ×Ô¼ºÅÝ¹ýµÄÎÂÈªÀï±È½Ï²»´íµÄÒ»¸ö ÉèÊ©¶¼»¹±È½ÏÐÂ Ë®ÎÂÊÊÖÐ ³õ¶þÈ¥µÄÈËÒ²²»Ëã¶à ÃÀÖÐ²»×ãµÄÊÇÊ³ÎïºÍÏ´Ô¡ÓÃÆ·Ë®×¼Æ«µÍ »ðÉ½ÄàÔ¡ºÜºÃÍæ Ð¡Óã³ØÒ²²»ÓÃÁíÍâÊÕ·Ñ ºÜÊæ·þ
1	È¡Æ±·½±ã£¬Ãâ·Ñ´ó°ÍÒ²²»´í
1	ÌÚ³åÈÈº£¾°Çø£¬²»´íµÄÑ¡Ôñ£¡£¡£¡ÏÂ´Î»¹À´£¡£¡
1	È¡Æ±ºÜÇúÕÛ£¬²»¹ý¿Í·þÓ¦¶Ô»¹ÊÇºÜ¼°Ê±£¬×îºóÔ²Âú½â¾öÎÊÌâÎÂÈªÌÀ³ØÖÖÀà²»¶à£¬Ò»°ã°ã
1	¶©Æ±·Ç³£¿ì½Ý¡¢·½±ã£¬Ê¡ÁËºÜ¶àÊ±¼ä¡£
1	ÎªÁËÅÝÎÂÈª£¬Èç¹û²»Ñ¡ÎÂÈª¾Æµê£¬ÄÇ»¹ÓÐ¸üºÃÑ¡ÔñÂð£¿¾ÆµêÅÔ²»µ½°ÙÃ×¾ÍÊÇÎÂÈª£¬ÅÝÍêÎÂÈªÂþ²½»Ø·¿¼äÒ»Ò¹ÎÞÃß£»ÉÏÉ½Ò²·½±ã£¬×øÉÏÉ½³µµ½ÀÂ³µ´¦£¬Ò»ÌìÉÏÉ½£¬ÏÂÉ½ÔÙÅÝÎÂÈª¾ø¶Ô½â·¦¡£ñöÈªÂ¥ËæÊÇÀÏÂ¥£¬²»¹ýÊ¤ÔÚÀëÎÂÈª½ü£¬ÐùÔ¯Â¥¾Ó×¡»·¾³¸üºÃ¡£
1	ÍÅ¹ºÈ¥µÃ£¬²»¹ó£¬¶øÇÒÎÂÈªÅÝµÄ³¬Êæ·þµÄ¡£
1	¡­¡­ÎÂÈªÓ¾³ØºÜÔÞ£¬º¹ÕôÒ²ºÜºÃ£¬¾ÍÊÇÎÂÈªµÄ³ØË®»¹ÊÇÓ¦¸ÃÔÙ¸É¾»Ò»µã~
1	¾ÆµêÔÚ»ÆÉ½½ÅÏÂ£¬»·¾³ºÜºÃ£¬¾ÍÊÇ½»Í¨²»Ì«±ãÀû£¬ÎÂÈª»¹²»´í£¬º¢×ÓÍæµÄºÜ¿ªÐÄ
1	»¹ÒÔÎªÒªµ½ÊÛÆ±µãÈ¥»»Æ±£¬½á¹û²»ÓÃ£¬Ö±½Óµ½ÈÈÆøÇòÆð·ÉµãµÄ¹¤×÷ÈËÔ±´¦ÑéÁË¾ÍÐÐÁË£¬·Ç³£·½±ã¡£
1	ÎÒ¾õµÃÊµÔÚÊÇÌ«°ôÁË£¡Õû¸öÐÐ³Ì¶¼Êæ·þ¡£µ±ÌìÌìÆøºÜÀä£¬ÅÝÌÀ×î¼Ñ¡£ËÄ¸öÈË×¡£¬Ì¯ÏÂÀ´ºÜ±ãÒËÁË¡£×ÔÖú²ÍÈËÌ«¶à£¬³Ô²»µ½Ê²Ã´¡£¡£¡£
1	ºÜºÃ£¬ÒÑ¾­¶à´ÎÈë×¡¡£ÒÔºó»¹»áÀ´µÄ¡£
1	ÓÃ»¼õÁËÎåÔª ºÜ°ô È¥ÄÄ±ãÒË¿¿Æ×
1	È¥µÄÊ±ºò»¹ºÃÈË²»¶à£¬ËäÈ»ÊÒÍâ1¶È£¬µ«40¶ÈµÄË®ÅÝÅÝ³öÀ´Ò»µãÒ²²»Àä£¬ÅÝ36¡¢7¶ÈµÄ³öÀ´¾ÍÓÐµãÀäÁË¡£Ã«½íÈ«¹Ò¼Ü×ÓÉÏºÜÈÝÒ×¸ã´í£¬²»¹ýÕÒ¹¤×÷ÈËÔ±»»Ò²Í¦·½±ã¡£Ð¡Óã³Ø½øÈ¥»¹Òª¼Ó38ÓÐµã¿Óµù£¬Èý¸ö³Ø¶¼²»´ó¡£
1	ÈË½Ï¶à£¬µ«ÎÂÈªºÜÔÞ¡£Ð¡ÅóÓÑÍæµÃºÜ¿ªÐÄ£¬½þË®Ê±¼ä¾Ã£¬ÊÖÖ¸Æ¤·ô¶¼ñÞÖåÁË£¬»¹²»Ô¸»ØÈ¥¡£×ÜÖ®ÐÔ¼Û±È²»´í¡£ÖµµÃÒ»È¥¡£
1	Õæ²»´í Êµ»Ý ·ç¾°Ò²Í¦ºÃ
1	±¦±¦Íæ·èÁË·Ç³£ºÃ´ó¼Ò¶¼ÂúÒâ
1	»¹ºÜ²»´íÅ¶£¡£¡£¡ºÜ¾ÃÁË²ÅÀ´µãÆÀ
1	ºÜÃÀ£¬Ò»¶¨Òª×öÈÈÆøÇòºÍÆïÂíÉÏÉ½
1	Õâ´ÎÂÃÓÎµÄÕûÌåÂúÒâÕâ´ÎÂÃÓÎµÄÕâ´ÎÂÃÓÎµÄÕûÌåÂúÒâÕâ´ÎÂÃÓÎµÄÕûÌåÂúÒâÕûÌåÂúÒâ
1	³Ø¶à£¬»·¾³ºÃ£¬·þÎñºÃ£¬Íæ¹ý×îÔÞµÄÎÂÈª
1	5·Ö£¬ºÜÖµµÃÈ¥£¬µØµÀÁò»ÇÈª
1	ÈÈº£´ó¹ö¹øÔÚÈÈº£µÄ¾°ÇøºÜÖøÃûµÄ£¬¹ö¹öµÄÎÂÈªË®£¬Å¨Å¨µÄÁò»ÇÎ¶¶ù£¬ÔÚÕâÀï¿ÉÒÔÖó¶«Î÷³Ô£¬»¹¿ÉÒÔÅÝÒ»ÏÂ£¬·Ç³£µÄã«Òâ¡£
1	ÍæµÃºÃÈ¡Æ±²Ù×÷·½±ã·þÎñºÃ
1	ÍæµÄ·Ç³£¿ªÐÄ£¬ºÜÓä¿ìºÜºÃ
1	µ½ÌÀÉ½Ò»ºÅ»¹Í¦·½±ã£¬¾ÍÊÇÈËÌ«¶àÀ²£¬ÀïÃæ·þÎñ»¹ÊÇ²»´íµÄ£¬É³·¢´²£¬É¶µÄ£¬¶¼²»´íßÏ£¬¹ýÄêÔÙ´øÀÏÂèÈ¥£¡
1	ÍæµÃºÜºÃ£¬ÖØÒªµÄµØ·½¶¼È¥ÁË£¬Ë¾»úÊ¦¸µÈË·Ç³£ºÃ¡£
1	µØµãºÜ·½±ã£¬Ã¿´ÎÅÝÎÂÈªµÄÊ×ßxµØ·½
1	ºÜºÃµÄ»·¾³£¬×öµÄ·¹²ËÎ¶µÀÒ²ºÜºÃ£¡»¹¿ÉÒÔÅÝÎÂÈª£¡ÎÂÈªÎÞÉ«£¬ÎÞÎ¶£¡ÕæºÃ£¡ÏÂ´Î»¹ÒªÈ¥ÕâÀï×¡
1	»·¾³¸ú·þÎñ»¹ÊÇÍ¦²»´í£¬¾ÍÊÇÀïÃæÃ»É¶³ÔµÄ£¬³ØµÄÊýÁ¿Ò²Ã»ÓÐ¶àÄêÇ°ºÃ
1	µ½ÌÀÉ½Ã¿´Î¶¼À´£¬Ï²»¶£¡»·¾³ÓÅÃÀ
1	£µÈË·ÖÁËÁ½¸ö¶©µ¥£®×ÜÌåÀ´½øºÜÂúÒâ£®ÎÂÈª³Ø±È½Ï½ô´Õ£¬Ã»¾õµÃÀä£¬ÒÑ¾­½øÈëÁíÒ»¸ö³Ø×Ó£¬ÏíÊÜÄÇ·ÝÅ¯ÒâÁË£¬·Ç³£ÊæÊÊ£®
1	¾Æµê¸É¾»Õû½à£¬·þÎñÈËÔ±ÈÈÇé½Ó´ý£¬·þÎñÖÜµ½£¬·Ç³£ÂúÒâ¡£
1	¸É¾»¡¢Êæ·þ£¬³ÔµÃÒ²ºÜºÃ¡£µãÔÞ£¡
1	·¿¼ä²»´í£¬ÖÜ±ß»·¾³ºÜºÃ¡£Ôç²Í·áÊ¢£¬»¹ÓÐ¶ùÍ¯ÀÖÔ°£¬ÊÇÇ××ÓÓÎµÄ²»¶þÑ¡Ôñ¡£×îÖØÒªÊÇÒ»¼ÒÈË£¬ÌØ±ð¿ªÐÄ¡£ÖµµÃ±íÑïµÄ·þÎñÈËÔ±Ö÷¶¯ÈÈÇé£¡¸ÐÐ»ÎÒÃÇµÄÏúÊÛ¾­ÀíÐìÇç£¬ÈÈÇéÖÜµ½£¬±öÖÁÈç¹é£¡ÒÔºó»¹»áÔÙÀ´£¡ÕÒÄãÓ´£¡
1	·ç¾°ÐãÀö£¬»·¾³ÓÅÑÅ£¬·þÎñÌ¬¶ÈºÃ£¬ÎÂÈªÎªÏÌË®ÎÂÈª
1	Ô­ÒâÊÇÏëÈ¥´Ó»¯ÎÂÈªÕòµÄ£¬ÒòÎªÄÇ¶ùÈ¥µÄ±È½Ï¶à£¬ºóÌýÅóÓÑ½éÉÜËµÖÐÉ½ÎÂÈª¾ÍÉÏÍøËÑÁËÒ»ÏÂ£¬ÊôÓÚÖÐ¹úÊ®´óÎÂÈªÖ®Ò»£¨Õâ¸öÃûÍ·³É¹¦µÄÎüÒýÁËÎÒ£©£¬È»ºó±ã×Ô¼ÝÓÎÀ´ÌåÑéÁËÒ»·¬¡£ÏÖÔÚºÍ¸÷Î»Â¿ÓÑ·ÖÏíÒ»¶þ£º Ò»ÊÇ½»Í¨·½Ãæ¡£½¨Òé¼Ý³µÇ°Íù¡£¸½½ü½ÖÕò¸Ð¾õÓÐµãÆ«Æ§£¨µØ´¦Öéº£ÖÐÉ½½»½ç£©£¬¸½½üÏÖÔÚÓÖÔÚ¸ã½¨Éè£¬Ã»¼ûµ½ÓÐ¹«½»½øÀ´£¨²»¹ýÌýËµ¾ÆµêÓÐ½Ó³µ·þÎñ£¬·Ç×Ô¼ÝµÄÅóÓÑ¿ÉÊÂÇ°×ÉÑ¯£©¡£×Ô¼ÝºÜ·½±ã£¬ÏÂ¸ßËÙºÜ¿ì¾Íµ½£¬Í£³µÎ»Ò²³ä×ã¡£ ¶þÊÇ¿Í·¿·½Ãæ¡£±¾È…
1	ºÜMÒâµÄÒ»´ÎÂÃ³Ì£¡ ØÈªºÜÊæ·þ£¬T¹¤·þÕºÜÙNÐÄ£¬ þ¶¨r§ïÁÏÀä½íß^í£¬Ê®·ÖówÙN£¡ÍíÉÏâ·Õ¸üºÃ£¡£¡ ½¨×h×Ôñ{ß[þ±ÈÝ^ºÃ£¬® ¾¹ëxÊÐ ^ÐUßhµÄ£¡¸½ÉÏÍµÍµÅÄµÄ×ÕÕÆ¬£¬ ¢¿¼Ò»ÏÂ°É
1	ÅÀ»ðÉ½ÓÐÐ©ÀÛ£¬µ«·ç¾°ºÜºÃ¡£ÈÈÆøÇòºÜÆ¯ÁÁ¡£µØÖÊ²©Îï¹ÝºÜÓÐÖªÊ¶ÐÔ¡£ÖµµÃÒ»È¥¡£
1	ºÜ²»´íÑ½£¡£¡Ò»Ö±Ñ¡ÓÃÕâ¸ö°ì·¨£¬×î±ãÒËÁË£¡£¡
1	ºÜÏ²»¶£¬»·¾³ºÜºÃ£¬·þÎñËØÖÊºÜ¸ß£¬Õâ´Î¶¨ÁËÒ»¸öºþ¾°Ë«´²·¿Ò»¸ö¾«Æ·Ë«´²·¿£¬Í¼Æ¬ÊÇºþ¾°·¿£¬ÍÆ¼ö´ó¼ÒÀ´ÄØ
1	ºÜÏ²»¶ÕâÀï£¬·þÎñ±È½ÏºÃ£¬¸öÈË¾õµÃ±ÈÌÀÉ½µÄÎÂÈªºÃ¶àÁË
1	¾ÆµêÔç²ÍºÜ·áÊ¢£¬·¿¼äºÜ´ó£¬Ò»¼ÒÈË×¡ÍêÈ«Ã»ÎÊÌâ£¬Á½ÕÅ´ó´²¼ÓÒ»¸ö¶ùÍ¯´²¡£·¿¼äÓÐ²»¼ä¶Ï¹©Ó¦µÄÎÂÈªË®£¬ËæÊ±¿ÉÅÝÔè¡£ ¾Æµê»¹ÓÐÒ»¸öºÜ´óµÄ¶ùÍ¯ÓÎÀÖÔ°£¬Ð¡±¦ÍæµÃºÜ¿ªÐÄ¡£
1	¾Æµê»·¾³ºÃ£¬ÎÀÉú´òÉ¨µÄ·Ç³£²»´í£¬¸É¾»£¡·þÎñÔ±Ì¬¶ÈÌØ±ðºÃ£¬ÅóÓÑÉúÀíÆÚ£¬·þÎñÔ±ÖÜºìÓñ¡¢²é°®ÇÙ×¨ÃÅÎªÎÒµÄÅóÓÑËÍÀ´ÁËÉúÀíÃÞ£¬·Ç³£¸ÐÐ»ËýÃÇ£¡
1	£¬±ÈÒÔÇ°¸üºÃÁË£¬ÐÔ¼Û±ÈÕæµÄºÜ¸ß£¬Ò»Ö±»áÈ¥µÄÕâÃ´¶àÄêÒ»Ö±ÅÝÍ¦ºÃµÄ£¬ÏÖÔÚÓÖ´ÓÐÂ×°ÐÞÁË¡£
1	5·Ö£¬ÎÂÈªºÜÃÀ£¬ºÜºÃÍæ¡£
1	¸ÕÈ¥µ½Ò»Ö±²é²»µ½¶©µ¥£¬ºóÀ´Ç°Ì¨²Å¶©µ¥¡£×î½üÓùÎÂÈªÒ»Ö±ÔÙÖØ×°£¬È¥ÁËÒ»Á½Äê»¹ÊÇÓÐ²¿·Ö³Ø×ÓÃ»×°ºÃ£¬ÊýÁËÊý³Ø×ÓÌ«ÉÙÁË£¬¼ÓÆðÀ´¶¼²»¹»30¸ö¡£²»¹ý·þÎñ»¹¿ÉÒÔ¡£
1	Í¦ºÃÍæµÄ£¬¶©Æ±È¡Æ±¶¼ºÜ·½±ã£¬ÄÚ²¿ÉèÊ©¹»µµ´Î£¬ÎÂÈª³ØÖÖÀà¶à£¬ÎÒÃÇÍæµÄºÜ¿ªÐÄ¡£
1	»·¾³ºÃ£¬ÓÖÃâÔ¤Ô¼£¬·Ç³£·½±ã£¬Â·ÏßÒ²ºÃÕÒ¡£
1	ÓÖ¿ìÓÖºÃ£¬·½±ã¿ìËÙ¡£ºÃÆÀ
1	ºÜ·½±ã£¬É¨¸ö¶þÎ¬Âë¾Í¸ã¶¨ÁË£¬·þÎñºÜÖÜµ½£¬ºÜ¿ªÐÄµÄÒ»´ÎÈ«¼ÒÂÃÐÐ£¬È¥µÄÊ±ºòÈË²»¶à£¬ÅÝµÄºÜÊæ·þ£¬ÍæµÄºÜË¬£¬´ø±¦±¦È¥µÄ£¬ËûÍæµÄÌØ±ðµÄ¸ßÐË£¬
1	´Ó¾ÆµêÖ±½Ó»»ºÃÓ¾ÒÂ½øÎÂÈª£¬±È½Ï·½±ã
1	ÌÚ³åÈÈº£ÎÂÈª¾°É«ÃÀ£¬ÖµµÃÈ¥Íæ¡£
1	ºÜ°ôµÄ¶È¼Ù´å£¬ºþºóÃæµÄÐ¡É½ÆÂÒ²ºÜºÏÊÊÉ¢²½£¬»·¾³ºÜºÃ£¬·þÎñÒ²¸üºÃ£¬·Ç³£Ï²»¶£¬»¹»áÔÙÀ´
1	ºÜºÃºÜ²»´í£¬ÖµµÃÒ»ÓÎàÞ¡£
1	¾Æµê»·¾³ÓÅÃÀ£¬×°ÐÞ·ç¸ñÇåÐÂ¡£ÓÐºÚÌì¶ì£¬öùÓã£¬´óöò£¬Ïë³¢ÏÊµÄ¿ÉÒÔÊÔÊÔ¡£¶ùÍ¯¹ÝÍæµÄÏîÄ¿±È½Ï¶à£¬º¢×ÓÃÇÍæµÄºÜ¿ªÐÄ¡£ÎÂÈªÏîÄ¿Ò²²»´í£¬ÍíÉÏ»¹ÓÐÑÌ»¨ºÍÉÕ¿¾¡£³ÔµÄ»°¿ÉÒÔÔÚ¾Æµê³Ô£¬Ò²¿ÉÒÔ¿ª³µ³öÈ¥£¬2¹«Àï¾ÍÓÐºÜ¶à³ÔµÄÅ©¼Ò²Ë¡£
1	Î¨Ò»²»×ãÊÇÃÅµÄ¸ôÒôÌ«²î£¬¸Ð¾õºÍÃ»ÓÐÒ»Ñù£¡
1	·Ç³£·½±ã£¬µ½ÁËÖ®ºó£¬ºÜ¿ì¾Í½øÈ¥ÁË¡£
1	5·Ö£¬¾°É«ÕæµÄºÜÃÀ£¬ºÜºÃÍæµÄ°¡¡£
1	ÐÝÏ¢Á½Ìì´ø×Å±¦±¦ºÍÀÏÂèÏëÕÒ¸öµØ·½ÐÝÏÐÒ»ÏÂ£¬¿´µ½°¡ºÜ¶àºÃÆÀ£¬×îÖÕÔÚÑ¡¶¨ÁËÕâ¼Ò¾Æµê£¬µÚÒ»´ÎÀ´£¬¹ûÈ»Ã»ÈÃÎÒÊ§Íû¡£µöÓãÌ¨Á¬ÅÅ±ðÊû£¬ÕæµÄºÜÏ²»¶£¬±¦±¦ºÜÐ¡£¬ÅÂÔÚÍâÃæ×ÅÁ¹ÁË£¬ÔÚÕâ¸öË½ÃÜÊÒÄÚµÄ·¿×ÓÁË£¬ºÜÊæ·þ£¬ÎÒÒ²Ï²»¶Ë½ÃÜÒ»µãµÄ¡£»¹ÓÐ¾ÆµêµÄ·þÎñÒ²ºÜºÃ£¬ÈË¶¼³¬ÈÈÇé£¬¿¼ÂÇÖÜÈ«ÌùÐÄ£¬²»ÖªµÀ¸øÎÒ°ìÀíµÄÇ°Ì¨ÃÀÅ®Ãû×Ö£¬ÈËºÜºÃ(?¨?)»¹ÓÐÇ°ÌüÄÇ¸öÄêÇáÐ¡»ï×Ó£¬¶¼³¬ÌùÐÄµÄ¡£ÕâÀï»¹ÊÇºÜÊÊºÏÇ××ÓÓÎµÄ£¬³ýÁËÎÂÈª£¬»¹ÓÐöùÓã£¬±¦±¦ÓÎÀÖÔ°£¬ºÚÌì¶…
1	·Ç³£ºÃ ×øÉÏÁËÈÈÆøÇò ºÚÓãºÓÖù×´½ÚÀí¶¼È¥ÁË ·Ç³£Óä¿ìµÄÒ»´ÎÌåÑé
1	Õâ´ÎµÄÓÎ³Ì·Ç³£Óä¿ì£¬¾ÆµêµÄ¹¤×÷ÈËÔ±·þÎñÌ¬¶È·Ç³£ÈÈÇé£¬·ç¾°ÓÅÃÀ£¬ÎÂÈªÒ²·Ç³£Êæ·þ
1	È¡Æ±ºÜ·½±ã£¬±ÈÈ¥ÄÏÌïÂò±ãÒËºÜ¶à¡£ÀïÃæ»·¾³²»´í¡£Ð¡Óã³ØµÄÓãºÜ¶à¡£ºÜ°ô£¡
1	ÖÜÎ§¶¼ÊÇÎÂÈª£¬ÓÐµãÈÈ£¬»·¾³ºÜºÃ
1	ºÍÅóÓÑÈ¥µÄ£¬»¹²»´í£¬ÏÂ´ÎÔÙÈ¥£¡
1	ÌÚ³å»ðÉ½ÈÈº£¹«Ô°¸÷ÖÖÎÂÈª¶¼ÓÐ£¬ËãÊÇ´ó¿ªÑÛ½çÁË
1	¶¬ÌìÅÝÎÂÈªÕæµÄºÜÊæ·þ¡«ËäÈ»Ò»¿ªÊ¼´©×ÅÓ¾ÒÂ½øÈ¥ºÜÀä£¬µ«ÅÝÒ»»á¶ù¾Í»áÈÈÆðÀ´£¬ÓÈÆäÊÇÀïÃæµÄÎÂÈª¶¼ºÜÌÌ£¡ÎÂÈªµÄ×ÔÖú²Í±È½ÏÒ»°ã£¬µ«¸½½üÒ²Ã»Ê²Ã´³ÔµÄ¿ÉÒÔÂò ¾Í½«¾ÍÒ»ÏÂ°É¡«Õû¸öÎÂÈªÔ¡³¡»¹ÓÐºÜ¶à°´Ä¦Äó½ÅµÄ·þÎñ£¬ÊÕ·ÑÒ²»¹¿ÉÒÔ£¬¿ÉÒÔÐ¡Ð¡ÏíÊÜÒ»ÏÂ£¡
1	»·¾³²»´íÅ¶¡£ÉÏÎçÈ¥ÈË±È½ÏÉÙ£¬Ð¡º¢×ÓÈ¥ÍæÍæÒ²¿ÉÒÔµÄ¡£°øÍí±ß¿ªÊ¼ÈË¾ÍºÜ¶àÁË£¬²»ÊÊºÏÐ¡º¢×Ó½øÈ¥ÁË¡£
1	ºÜ¿ªÐÄÅãÂèÂèÈ¥³öÓÎ.Ê²Ã´¶¼ºÃ.¾ÍÊÇÔçx¹óÓÖÃ»Ê²Ã´ÌØÉ«.ÆäËû¶¼ºÃ.ÕâÀïÍ¦ÊÊºÏÂýÉú»î.ÎÂÈªÒ²ºÜºÃ?.Ò»¸ö×Ö£¨Åõ£©
1	È¡Æ±ºÜ·½±ã£¬ÎÂÈªÖÖÀà¶àÑù3¸öÈËÕûÕûÅÝÁË3¸ö¶àÐ¡Ê±£¬Æ¤·ô²»ÆðÖå»¹¹â»¬ËµÃ÷ÊÇ²»²ô¼ÙµÄÎÂÈªË®£¬ÕâË®ÅÝ?¾Í¸üºÃÁË5.1ÔÙÀ´Ï£ÍûÓÐÍÅ¹º´øÀÏÈËÒ»ÆðÀ´¸ÐÊÜÒ»ÏÂÕýÕæµÄÎÂÈª
1	¹ºÆ±Ë³Àû£¬Æ±ÎñÂô¼Ò·þÎñÌùÐÄÌØÒâÌáÐÑ×Ô¼Ý³µÍ£³µµØµã¡£È¡Æ±´¦Î»ÓÚ¾°µã¸½½ü£¬±È½ÏºÃÕÒ¡£
1	±ãÒË£¡£¡£¡£¡·þÎñ³¬ÔÞ£¡
1	»·¾³ÓÅÃÀ£¬·þÎñºÃ£¡Ôç²Í·á¸»£¡ÖµµÃÒ»×¡£¡
1	²»´í£¬¸úÅ®ÅóÓÑÈ¥£¬ÅÜÍêºÜÊæ·þ¡£
1	Ö±½ÓÉ¨Âë¾ÍÈëÔ°ÁË£¬ÂíÉÏ¶©ÂíÉÏÓÃ£¬²»ÓÃºÍÄÇÐ©´óÂèÇÀ²å¶Ó¡£
1	ÌÚ³åÊÇÖÐ¹úËÄ´ó»ðÉ½ÈºÖ®Ò»£¬ÓÐºÜ¶à×ö´óÐ¡²»Ò»»ðÉ½£¬¡£
1	·Ç³£ºÃµÄÂÃÓÎ£¬ÖÜÄ©ºÜÇáËÉ£¬Ã»Ïëµ½ÄÏ¾©»¹ÓÐÕâ¸ö·çË®±¦µØ¡£±ö¿Í¹ØÏµÖ÷¹ÜËïÐ¾·Ç³£nice£¬ÒÑÍÆ¼öÅóÓÑÀ´ÍæÁË¡£
1	·½±ã±ãÒË£¬¾°ÇøºÜ²»´í£¬²»ËãÌ«ÀÛ£¬µ½´ó¹ö¹ø»¹ÄÜÎÂÈªÖó¼¦µ°£¬Ç¿ÁÒÍÆ¼ö
1	ÎÂÈª³Ø×Ó²»¶à£¬Ò»°ãÐÔ£¬·þÎñ»¹¿ÉÒÔ
1	²»´í£¬¶ù×Ó³ÔµÄºÜÏã£¬Æ·ÖÖ¶à£¬ÉÕ¿¾ºÍ²ËË®¹û¶¼ÓÐ
1	Âô¼ÒÔ¤¶¨µÄËÙ¶È·Ç³£¿ì£¬Æ¾Éí·ÝÖ¤¾Í¿ÉÒÔÖ±½Ó½øÈëÎÂÈª£¬Ë«ÐÝÈÕ¾ÍÊÇÈËÌ«¶àÁË£¡
1	¾°ºÜÃÀ£¬»·¾³ÊæÊÊ¡£µ«ÊÇ¾ÆµêµÄÆäËûÓ²¼þºÍÈí¼þÒª¸úÉÏ¡£±ÈÈç²ÍÒû£¬Ôç²ÍÎ»ÖÃ²»¹»£¬²ÍÊ³ÅÅ¶ÓºÜ³¤£¬ÌåÑéºÜ²î¡£ÀíÂÛÉÏ£¬¾ÍËãËùÓÐ¿Í·¿Ôç²ÍÔÚÒ»¸öµØ·½£¨ºþ¾°±ðÊû»¹Òª¿ª³µÈ¥³ÔÔç·¹£©Ó¦¸ÃºÏÀí°²ÅÅÈËÁ÷£¬ÖÁÉÙ±£Ö¤²ÍÊ³ÊýÁ¿£¬¿ÉÊÇÊµ¼ÊÉÏ£¬ÎªÁË³ÔÍëÈÈÃæ£¬ÅÅÍê¶ÓÖ®ºóÒ²²»ÏëÒ²Ã»Ê±¼ä³ÔÆäËûµÄÁË£¬°¥£¡Íü¸Ä½øÕâµã£¬ÆäËû»¹ÊÇ²»´íµÄ¡£
1	Ã»¼û¹ýÕâÃ´Ð¡µÄÍÁ¶¹£¬¶øÇÒ³Ô×ÅºÜÃÀÎ¶£¬ÊÊºÏ³Ô»õ¡£¶øÇÒ·ç¾°ºÜÃÀ£¬Ö÷Òª¿ÕÆøºÃ£¬ÕâÀï¾ÍÊÇ¸ö´óÑõ°É¡£ÖµµÃÒ»È¥¡£
1	ÈËÎ´µ½£¬ËÍÆ±µÄµç»°¾ÍÀ´ÁË£¬È¡Ç®·½±ã¼°Ê±£¡
1	±ðÊûÊÇÉÏÏÂÁ½²ãµÄ£¬¶¼ÓÐ´ó´²£¬ÊæÊÊÈáÈí¡£Â¥ÏÂÓÐ¸öÔº×Ó£¬Ôº×ÓÇ°ÃæÄÜ¿´¼ûºþ£¬ÌÀ³ØÔÚÒ»Â¥£¬³Ø×Ó¸É¾»£¬ÌÀÈªºÜÅ¯ºÍ¡£±¦±¦Ò²ÄÜÅÝ£¬µ«ÊÇË®ÎÂ²»ÄÜÌ«¸ß¡£±ðÊûÓÐµç´ÅÂ¯ºÍ³éÓÍÑÌ»ú£¬¿ÉÒÔ»ð¹ø³Ô¡£¾ÆµêÔç²Í·á¸»¡£¾ÆµêÒ»Â¥ÊÇ¶ùÍ¯ÀÖÔ°£¬¿ÉÒÔ´ø±¦±¦À´Íæ¡£
1	»·¾³ÊÇÒ»Á÷µÄ£¬¾ÍÊÇÈ¥µÄÓÐµã¶ù²¨ÕÛ£¬Ö®Ç°¶¨µÄÊÇ31ºÅµÄÆ±£¬µ«ÁÙÊ±¸Ä¶¯30ºÅÏÂÎç¾Í×¼±¸È¥À²£¬È»ºóÂòÆ±ÍËÆ±£¬ÊÖÐø·ÑÃ¿ÈË¿ÛÁË10¿éÇ®£¬ËÄµã³öÃÅÏÂÂ¥×ø³µ¡£µ½ÁËÕ¾µã²ÅÖªµÀ29ÏßÒÑ¾­ÏÂ°àÁË£¬Ã»°ì·¨£¬È¥Öé½­»¨Ô°¾Æµê×øÎåµã°ëµÄÃâ·Ñ´ó°Í£¬µ½¾°ÇøÊÇÁùµãÊ®·Ö¡£ÏÈÈ¥³Ô·¹£¬µ½²ÍÌü·¢ÏÖÎÒÃÇ¶¨µÄÊÇÉÌÎñÌ×²Í£¬±¾ÒÔÎªÊÇ×ÔÖúµÄ°¡¡£¿ÓµùµÄÉÌÎñÌ×²Í£¬ÄÑ³ÔÖÁ¼«£¬¸ù±¾Ã»ÔõÃ´³Ô£¬²»ÈçÂò**µÄÒ¹³¡´ø×ÔÖúµÄÁË£¡ÍíÉÏ¾ÍÊÇÎÃ×ÓÌ«¶àÁË£¬ÎÃ×Ó°Ñº¢×ÓÒ§µÄ»ëÉíÊÇ°ü£¡»ØÀ…
1	Î»ÖÃºÃ£¬ÉèÊ©²»´í£¡×ÜÌåËãÂúÒâÁË£¡£¡£¡
1	·¿¼äÃâ·ÑÉý¼¶£¬¿í³¨¡¢¸É¾»£¬Ôç²Í·á¸»£¡
1	²»´í¡­ºÜ´ó£¬ÓÐÍ£³µ³¡£¬»¹ÓÐÒ½ÎñÊÒ
1	Ã¿Äê±ØÐëÀ´¼¸´Î£¬Èª¶à£¬µØ·½´ó£¬»¹ÓÐÊÊºÏ±¦±¦ÍæµÄµØ·½
1	ºÜÊÊºÏÇ××ÓÓÎ£¬»·¾³ÕæµÄºÜÓÅÃÀ£¬Ã¿´ÎÈ¥¶¼¸Ð¾õÌØ±ð·ÅËÉ¡£·þÎñÌ¬¶ÈÒ²ºÜºÃ£¬¸ø´óÌÃ¾ÆµêÈë×¡µÇ¼ÇµÄÃÃ×ÓµãÔÞ£¡Ð¡ÅóÓÑÍæµÄÉèÊ©Ò²ºÜÆëÈ«£¬ÌØ±ð¿ªÐÄ£¡
1	¸öÈË¾õµÃÐÔ¼Û±È¸ß£¬ÖµµÃÈ¥£¡
1	·Ç³£²»´íµÄ¶È¼ÙµØµã ÎÂÈªºÜÊæ·þ ¾Æµê·þÎñºÃ
1	ºÜºÃÍæ£¬ºÜ²»´íµÄÎÂÈªà¸£¡ÄÇÀïµÄ·þÎñÈËÔ±Ì¬¶È¶¼³¬¼¶ºÃµÄ£¡»¹°ïÄã°Ú·ÅÍÏÐ¬¡£ÎÒÃÇÊÇÏÂÎçÈ¥µÃ£¬ÈË²»Ì«¶à£¬ÎÂÈª»·¾³ºÜºÃ£¬ÅÝÒ»ÅÝºÜÊæ·þµÄ¡£ÓÐºÜ¶à¸ö³Ø×Ó ¶¼¸÷¾ßÌØÉ«£¬Í¦²»´íµÄ¡£È¡Æ±µÄÊ±ºòÊÇ´Ó¹©Ó¦ÉÌÄÇ±ßÈ¡µÃÆ±£¬ÑéÖ¤µÄÊ±ºòºÜ¿ì¡£
1	ÍøÉÏ¹ºÂò³¬»®Ëã£¬ÎÂÈªÊæ·þ»·¾³ÓÅ5£¡
1	»·¾³ºÍ·þÎñ¶¼²»´í£¬ÏÂ´ÎÀ´ÈýÑÇÄÏÌïÎÂÈªÊÇ±ÈÀ´µÄ£¬ÓÎÍæ¼¸Ìì¹ýÀ´ÅÝÅÝÎÂÈªºÜÊæ·þ£¡
1	ºÜ·½±ã£¬Ë¢Ò»ÏÂ¾ÍºÃ£¬ÏÂ´ÎÔÙÂò
1	ÖÜÄ©ÈËÌ«¶àÌ«¼·£¬ÏñÏÂ½È×ÓÒ»Ñù£¬×ÜÌå»¹ÊÇ²»´íµÄ?
1	ÍøÉÏ¶©Æ±·Ç³£·½±ã£¬ÏÖ³¡Ò²²»ÓÃ»»Æ±£¬Ö±½ÓÄÃÊÖ»úÔÚÉè±¸ÉÏÉ¨¶þÎ¬Âë¾Í¿ÉÒÔ½øÈ¥£¬·Ç³£¿ì½Ý
1	µØÖ·ÊÇ·Ç³£µÄ²»´í£¬ÒªÊÇÈí¼þÓ²¼þÉÏÔÚÉýÒ»ÏÂ¼¶¹À¼Æ¾ÍÄÜ³ÉÎªÒ»¸öÐÂµÄ¾ø¼ÑÂÃÓÎ¾ÆµêÁË¡£
1	ºÜ²»´íÅ¶ ºÜ¶à³Ø×Ó Í¦Ï²»¶µÄ ¶øÇÒ»¹ÓÐ³µ½ÓËÍºÜ·½±ã
1	ºÜÓÐÄêÍ·µÄÎÂÈª¾Æµê£¬µ«×¡·¿×°ÐÞÊÇÐÂµÄ£¬ÔÞ£¡ÖÐÐÄÔ°¸ß¼¶·¿È¥ÎÂÈªÒ²ºÜ·½±ã£¬Ôç²ÍÖÐ¹æÖÐ¾à£¬Ë®ÉÏÀÖÔ°ÍæµÃºÜ¿ªÐÄ£¡
1	ÕâÊÇÖÐÐÄÔ°Çø£¬¾ÍÔÚÎ÷²ÍÌüÅÔ±ß£¬ÀïÃæÓÐÁ÷Ë®£¬×ßÀÈ£¬·ç¾°ºÜÃÀ£¬Ò»ÈºÐ¡º¢×ÓÔÚÕâÀïÒ²ÍæµÄ²»ÒàÀÖºõ£¬²»¹ýÈç¹ûÌìÆøÁ¹µÄ»°£¬ÕâÀï»á±È½ÏÀäÅ¶ ÖÐÐÄÔ°ÇøµÄ·ç¾°£¬ÕâÀïµÄÊ÷Ä¾¶¼ÊÇ¹ÅÊ÷£¬·Ç³£ÓÐ¶È¼Ù·ÕÎ§ ÍíÉÏÔÚÎ÷²ÍÌüÓÃµÄ×ÔÖú²Í£¬ÓÐÊÒÄÚÊÒÍâµÄ×ùÎ»£¬ÎÒÃÇÑ¡ÔñÁËÔÚÊÒÍâ£¬ÒòÎª·ç¾°ºÜÃÀ£¬Ö÷ÒªÊÇÓÐÆÙ²¼£¬»¹ÓÐÒ»¸öÉÕ¿¾¹¤×÷ÈËÔ±ÔÚË®³Ø±ßÉÕ¿¾£¬¸Ð¾õ»¹ÂùÓÐºÜÓÐÇéµ÷µÄ£¬²»¹ýÉÕ¿¾Ô±Õâ¸öÉÕ¿¾µÄËÙ¶È»¹ÊÇÓÐºÜ´óµÄÌá¸ß¿Õ¼äµÄ£¬Ò»¸öÅ£°ÇµÈÁË°ë¸öÐ¡Ê±£¬ÄÇÊ±»¹Ã»Ó…
1	µÚÒ»´ÎÀ´ÖÐÉ½ÎÂÈª±ö¹Ý£¬ÕûÌå»·¾³·Ç³£ºÃ¡£×¡µÄ¿Í·¿ÎÀÉúºÜ¸É¾»£¬ÅäÌ×ÉèÊ©Ò²Í¦¶àµÄ£¬ÒòÎªÊÇÁ½ÕÅ1.2µÄ´²Æ´½ÓµÄ£¬×ã¹»´ó¡£ ×îÈÃÈËÊæ·þµÄÊÇ·þÎñÕæµÄ·Ç³£µÄºÃ£¬Õâ¸öÒ»¶¨ÒªÔÞ ÏÂ´ÎÓÐÊ±¼ä»¹À´¹â¹Ë
1	²»´íµÄÒ»´ÎÎÂÈªÌåÑé£¬¸ö±ð³Ø¾ÍÊÇË®Ì«ÌÌ£¬ÏÂ²»È¥?
1	¶ÔÓÚº¢×ÓÀ´Ëµ£¬Íæ¶ùµÄÒª°²È«£¬³ÔµÄÒ²²»´í£¡
1	ÈÈº£×î³öÃûµÄ¾ÍÊÇ´ó¹ö¹ø£¬ÄÃ×Å¼¦µ°ÔÚÉÏÃæÕô£¬Î¶µÀÔ­Ö­Ô­Î¶
1	ÌÀË®ºÜºÃ£¬×ÔÈ»ÎÂÈª£¬¾°É«ºÜÃÀ£¬ÅÝ¹ýºÃ¶àµØ·½¸Ð¾õ»¹ÊÇÌÀÉ½Ò»ºÅµÄÎÂÈªÁé£¡
1	Ò»ÇÐ¶¼²»´í£¡
1	ÐÔ¼Û±È³¬¸ßµÄ¾Æµê£¡ÍÆ¼ö´ó¼Ò
1	¾°µã·þÎñ»¹ÊÇ²»´íµÄ¡£¾ÍÊÇÉèÖÃÉÔÎ¢ÓÐÒ»µã¾ÉÁË¡£²»¹ýÎ¬»¤µÄ»¹²»´í¡£»·¾³Ò²ºÜÃÀ¡£¾ÍÊÇÒÔÇ°Ãâ·ÑÌá¹©µÄÒ»´ÎÐÔ·ÀË®´ü£¬ÏÖÔÚ²»Ìá¹©ÁË¡£È¡¶ø´úÖ®µÄÊÇÒª¹ºÂòµÄ¡£
1	×ÔÖúÔç²ÍºÍÍí²Í·Ç³£·á¸»£¡Õû¸öÎÂÈª¾ÆµêµÄÖ÷Ìâ¶¼·Ç³£ºÃ£¬ÎÂÈª³ØÒ»Á÷£¬·¿¼äÕû½à¸É¾»£¡´óÃí»á×ÔÖú²Í£¬±ØÐëÒªÊÔ£¬ÖÖÀà³¬¼¶¶à£¬¶øÇÒ£¬Î¶µÀÒ»Á÷£¡³ÔÍêÍí²Í£¬ÍíÉÏ»¹¿ÉÒÔÆ¾ÓÎÏ·È¯ÍæÐ¡ÓÎÏ·Ó®½±Æ·£¡
1	ÌØ±ðºÃ£¬¾°É«ºÃ£¬ÎÒ´ÓÀ´Ã»ÓÐ¼û¹ýÒ»¸öÂÌÉ«ÄÜÆ¯ÁÁ³ÉÄÇÑùµÄ¡£Ò²ÐíÌìÌìÀ´¾ÍÃ»ÒâË¼ÁË¡£¿ÉÊÇÎÒÊÇ¾õµÃºÜ²»´í¡£¶ÔÁË£¬¼ÇµÃ´ø³ÔµÄ°¡
1	»ÆÉ½ÎÂÈª¾Æ·Ç³£ºÃ ÓÖ·½±ã Ç°Ì¨½­Ï¼Ð¡½ã·þÎñÌ¬¶ÈºÜºÃ ºÜÖÜµ½
1	»¹ºÃ£¬Ò²Ëã±ãÒË£¬¾ÍÊÇÎÂÈª³Ø¿ª·ÅµÃÌ«ÉÙÁË£¡Ö»¿ªÁËËÄÎå¸ö³Ø
1	»·¾³²»´í£¡¸Ð¾õÐ¡ÓãÎÂÈªºÃÍæ£¬Å®Ê¿¿ÉÒÔ¶àÅÝÅÝÉú½ªÎÂÈªºÍÒ¬ÄÌÎÂÈª.ÓÐ»ú»á»¹»áÈ¥ÅÝ
1	5·Ö£¬¾°É«²»´í£¬ÎÂÈªÖÖÀàºÜ¶à£¬ÈËÆøÒ²ºÜÍú£¬öÏÓãÒ²Ïã°¡£¬¾ÍÊÇÉÏ°¶»»³Ø×ÓÓÐµãÀä¡£
1	¾Æµê×¡µÄºÜºÃ?
1	»·¾³ºÜ²»´í£¬·¿¼äÒ²Í¦¸É¾»£¡
1	·Ç³£Ï²»¶µÄÎÂÈªÖ®Ò»×îÖ÷ÒªµÄÊÇ³ÔµÄºÃ£¡
1	´øÀÏÈË¼°±¦±¦È¥£¬»¹¿ÉÒÔÈË²»¶à
1	·ç¾°ÇøºÜÆ¯ÁÁ£¬ºÜ³¬Öµ¡«×ø¸öÀÂ³µ°É£¬·½±ã
1	Í¦ºÃ£¬³Ø×ÓºÜ¶à£¬»·¾³Ò²ºÃ
1	¸Ð¾õ»¹²»´í¡£¡£¡£¡£¡£¡£¡£¡£¡£¡£
1	ÎÂÈªÖÖÀàºÜ¶à£¬ÎÂÈªÖÜ±ß¾°É«Ò²ºÜºÃ£¬¿ÉÄÜÈË²»¶à£¬¸Ð¾õÎÂÈªË®Í¦¸É¾»¡£×ÔÖú²ÍÐÔ¼Û±ÈºÜ¸ß£¬ÖµµÃÍÆ¼ö¡£
1	ºÜºÃ£¬È¡Æ±ÌØ±ð·½±ã£¬ÔÚÖé½­»¨Ô°¾Æµê×ø°à³µÈ¥µÄ£¬Àï±ß»·¾³ºÜºÃ£¬ºÃ¶à³Ø×Ó¡£
1	ºÜ²»´í£¬»ÆÉ½ÎÂÈªÊ×Ñ¡¡£
1	ÌÚ³åÈÈº£´ó¹ö¹ø£¬²»ÊÇÒ»°ãµÄ³öÃû£¬µ­¼¾È¥ÈË»¹ÄÇÃ´¶à°¡£¡µçÆ¿³µÆ±±»ºöÓÆÁË£¡
1	±È½ÏÒ»°ã£¬»·¾³²»ÊÇºÜºÃ
1	×ÜÌå»¹²»´í£¡ÕâÌõÂÃÓÎÏßÂ·ÐÔ¼Û±ÈÍ¦¸ßÕâÌõÂÃÓÎÏßÂ·ÐÔ¼Û±ÈÍ¦¸ß
1	×¡µÄÍ¦ºÃµÄ£¬»·¾³ºÃ£¬¹¤×÷ÈËÔ±·þÎñÌ¬¶ÈÒ²ÌØ±ðºÃ£¬»áÔÙ´øº¢×ÓÀ´µÄ¡£
1	´ÓÉÏº£×ø¸ßÌúÈ¥³£ÖÝÎÂÈª¶È¼Ù´å»¹ÊÇºÜ·½±ãµÄ£¬´Ó¸ßÌú×ø³ö×âÒ²¾Í¶þÊ®·ÖÖÓ¾Í¿ÉÒÔµ½¾Æµê£¬¾ÆµêÅÔ±ßµÄ·¹µêÒ²²»´í£¬ËäÈ»²ËµÄ¼Û¸ñ²»±ãÒË£¬µ«ÊÇ·¹µêµÄ·þÎñÌ¬¶ÈºÜºÃ£¬³£ÖÝ²ËÒ²×öµÄºÜµØµÀ£¬×ÜÌå¸Ð¾õ²»´íµÄ£¬ÎÂÈª¶È¼Ù´åµÄÎÂÈª»¹ÊÇÖµµÃÈ¥ÅÝÒ»ÏÂ£¬ÄÜ¹»½â·¦Ò²²»´í£¬×ÜÌåÀ´ËµÎÂÈª¶È¼Ù´å»¹ÊÇÎïÓÐËùÖµ£¬ÐÔ¼Û±È²»´í£¬ÒÔºó»áÍÆ¼öÅóÓÑºÍÍ¬ÊÂÒ»ÆðÀ´Íæ¡£ÔÞÒ»¸ö£¡
1	ÓÄ¾²£¬¸É¾»£¬·½±ã£¬ÖµµÃÓµÓÐ£¬ÏÂ´ÎÔÙÔ¼ÅóÓÑÒ»ÆðÀ´£¬ÎÂÈª²»´í£¬ÈëÊÒ£¬·½±ã£¬¿É¶à´Î£¬³ØÒ²¹»´ó£¬¿ÉÅÝÁ½¸öÈË.....
1	ÌÚ³åµÄÖøÃû¾°µã£¬±é²¼ÎÂÈª£¬¸öÈË¸Ð¾õ¶¬ÌìÈ¥±È½ÏÊæ·þ¡£
1	ºÜ²»´íµÄ¾Æµê£¬·¿¼äºÜºÃ£¬¿ÕÆøÐÂÏÊ£¬Ñô¹âÃ÷ÃÄ£¬·þÎñÈËÔ±ºÜºÃ£¬Ç°Ì¨µÄÖìÔªÆ¼£¬¶­ÎÄ£¬ÁõÇ¿¶¼ÊÇºÜ×¨ÒµºÜ²»´í°ïÃ¦ÄÃÐÐÀî£¬´øÎÒÃÇËÍ·¿¼ä¡£»¹ÓÐËïÖñÍË·¿»¹°ïÃ¦ÁªÏµ³ö×â³µ£¬¹þ¹þ¹þ×î¿ªÐÄµÄÊÂ£¬ÉíÌå²»Êæ·þ´òµç»°µ½´óÌÃ£¬´óÌÃ¹¤×÷ÈËÔ±È¥°ïÄÃµÄÍâÂô£¬Ç××ÔËÍµ½·¿¼ä£¬ËûµÄÃû×ÖÊÇ½ÐÙÚÔÊÕý£¬¸ÐÐ»£¬ÏÂ´Î»á´ø¸¸Ä¸ÔÚ¹ýÀ´£¬
1	ÕæÕýµÄÌìÈ»Ô¡³Ø£¬ºÜºÃµÄ£¬¾°ÇøÊ²Ã´¶¼ÓÐ¡£
1	ÅóÓÑÍÆ¼öÀ´µÄÕâÀï£¬¾ÝËµÊÇÔÚÉ½ÀïµÄÎÂÈª£¬ÈËÉÙ¸É¾»£¬¶øÇÒÓÐÇ××ÓÀÖÔ°£¬ËùÒÔÕÒÁË¸öÖÜÄ©À´°Î²Ý¡£ÏÈËµÕûÌåÉèÊ©£¬¶È¼Ù¾ÆµêÔÚÌÀÉ½ÕòÄÚ£¬»·¾³ÊÇÕæµÄ²»´í£¬¾ÝËµÓÐ¹«Ô¢ºÍ¾ÆµêÁ½ÖÖ·¿¼ä£¬´ø×Åº¢×Ó»¹ÊÇÑ¡ÔñÁË¾Æµê£¨Ã²ËÆ»¹ÓÐ¿ÉÒÔµ¥¶ÀÅÝÌÀµÄ±ðÊû£©£¬·þÎñÈËÔ±±È½ÏÈÈÇé£¬º¢×ÓÃÇÔÚ´óÌÃµøµ¹Ê±¶à¿÷±«É¯É¯ºÍËïÓ±Á½Î»ÃÀÅ®¹¤×÷ÈËÔ±°ïÃ¦°²Î¿£¬»¹ËÍÁËÐ¡ÀñÎï£¬±¦±¦ÃÇÇéÐ÷ºÜ¿ìÎÈ¶¨ÁË£¬ÌØ±ðÖµµÃÔÞÑï¡£Õû¸ö¶È¼ÙÇøÉèÊ©ÌØ±ð¶à£¬»¹ÓÐ¸ö¾ÝËµÊÇÄÏ¾©×î´óµÄ¶¯ÎïÔ°Ò²ÔÚ½…
1	¾ÆµêÌØ±ð´ó ·þÎñºÜºÃ ¶ùÍ¯ÀÖÔ°µÄ**ÌØ±ðÓÐÇ×ºÍÁ¦ ÈÈÇéÖÜµ½
1	·þÎñÈËÔ±Ì¬¶È¶¼ºÜºÃ£¬ºÜÈÈÇé£¬ÕûÌåÌåÑé¶¼Ïàµ±²»´í£¬Ãí»áÍí²ÍºÜºÃ?£¬º¢×Ó´óÈË¶¼ºÜ¿ªÐÄ£¬»áÔÙÀ´
1	×øÁËÐÄÐÄÄîÏëµÄÈÈÆøÇò£¬È¥µÄÊ±ºòÖ»¿ªÁËÒ»¸ö£¬Ã»ÓÐ¿´µ½ÂúÌì·ÉµÄÈÈÆøÇò£¬Ã»ÓÐÏëÏóÖÐµÄºÃ¿´£¬×ÜµÄÀ´Ëµ»¹²»´í
1	ÈÈÆøÇò²»ÄÜ´í¹ý£¬±ØÐë×ø£¬ºÜÖµµÃ£¡¹«Ô°±¾ÉíÕ¼µØ²»Ð¡£¬×ßµÄ¹ý³ÌÓÐÖÖ³¯Ê¥µÄ¸Ð¾õ
1	·½±ã£¬Ö±½Ó¶þÎ¬Âë½ø¾°Çø¡£¾°É«ºÜºÃ£¬²»´ó£¬ÂýÂý×ßËæÒâ¿´£¬ÎÂÈªÖó¼¦µ°³¬ºÃ³Ô
1	ÖÜÁùÏÂÎçÈ¥µÄ£¬ÈË²»¶à¡£×ÔÖú²ÍÖÖÀàºÜÈ«¡£Ö÷ÒªÊÇÓ¾³ØµÄË®ÎÂºÜºÏÊÊ£¬²»Á¹¡£ÊÒÍâ¸÷ÖÖÅÝ³ØË®¶¼ºÜ¸É¾»¡£º¢×ÓÍæ¶ùµÄ¿ªÐÄ£¡
1	¹«Ô°±¾Éí¿É¹ÛÉÍÐÔ²»Ç¿¡£²»¹ý×øÁËÈÈÆøÇò£¬¸©ÉíÏòÏÂÍûÈ¥¾õµÃºÜÃÀ£¬ºÜºÃÍæ£¡
1	ºú¾­Àí·þÎñÈÈÇé£¬Óöµ½ÎÊÌâ»ý¼«½â¾ö£¬ÔÚÄÏ¾©ÕâÖÖ·þÎñÒÑ¾­ËãºÜºÃÁË¡£
1	·þÎñºÜºÃ£¬³µ×Ó¸Õµ½¾Æµê£¬¾ÍÓÐ±£°²ÉÏÇ°½Ó´ýÒýµ¼¡£·þÎñÈËÔ±¶¼ºÜÈÈÇé£¬ÓÐÎÊ±Ø´ð£¬»¹°ïÃ¦ÄÃÐÐÀî¡£×ÜÌåÓ²¼þ»¹ÐÐ£¬µ«Ô¡ÊÒÉè¼Æ²»Ì«ºÏÀí¡£Ô¡ÊÒºÍ·¿¼äÊÇÍ¨µÄ£¬²Á¸ÉµÄÊ±ºòºÜÀä¡£Ôç²ÍÒ»°ã£¬²»Ì«·ûºÏ¾Æµê¶¨Î»
1	Ã»ÓÐ´°£¬¿Õµ÷ºÜ¸øÁ¦£¬¸úµØÅ¯²î²»¶à£¬²»¹ýÕæµÄÊÇºÜ¸ÉºÜÈÈ£¬ÊÖ¹¤Ï´µÄÒÂ·þµÚ¶þÌì¾Í¸ÉÁË£¡×¡Ò»Ìì¸Ð¾õ²»´í£¬×¡Á½Ìì¾Í³Ô²»ÏûÁË
1	Ôç²Í³ÔµÄÍ¦ºÃ£¬ÊÊºÏ×Ô¼ÝÓÎ¡£ ¡¾ÊÊºÏ×Ô¼Ý£¬¹ÅÉ«¹ÅÏã£¬¾°µãºÜ½ü£¬¾àÀëÆ®Ñ©ÎÂÈªºÜ½ü£¬´²¸É¾»£¬½»Í¨ºÜ·½±ã¡¿
1	Èç¹û¾°µãÈË¶à²»ÒªÍæÈÈÆøÇò£¬¼ÝÊ»Ô±ÎªÁË¿ìµã£¬ÉýÉÏÈ¥¾Í»áÏÂÀ´£¬Èç¹û¾°µãÈËÉÙ½¨Òé¹ºÂò³¢ÊÔÈÈÆøÇò¡£´óÁúÉ½Ç×¼ø£¬²»ºÃ£¬¿ÉÒÔÈ¥ÊÔÊÔÐ¡µÄ¡£
1	¾Æµê»·¾³ºÜºÃ£¬ÖÜ±ßÓÐÉ½ÓÐË®·ç¾°²»´í¡£·¿¼äÉèÊ©Ò²ºÜÐÂ¡£
1	»¹¿ÉÒÔ°É¡«²»ÊÇËùÓÐ³Ø×Ó¶¼¿ªµÄ¡«ÄÇ¸öÎç²ÍÕæµÄÊÇÌ«À¬»øÁË
1	ÓÐºÜ¶à³Ø×Ó£¬ÒÅº¶µÄÊÇÃ»ÕÒµ½Ò¬ÄÌ³Ø¡£»¹ÓÐ¾ÍÊÇÀëÊÐÖÐÐÄÌ«Ô¶ÁË£¬¶ÔÓÚÎÒÃÇÕâÖÖÍâµØÈËÀ´Ëµ£¬Ì«ÄÑÕÒÁË£¬ËùÒÔ×îºÃÊÇÍÅÓÐ½ÓËÍ³µµÄ£¬¹ýÈ¥¶¼ 12µãÁË£¬ÅÝµ½Èýµã¹ý×ßµÄ£¬ÒòÎªÏÂÓêÁË£¬ËûÄÇ»¹ÓÐÓ¾³Ø£¬»¬»¬ÌÝÌØ±ðºÃÍæ£¬ºÍÒ»ÈºÐ¡ÅóÓÑÍæÁËºÃ¼¸±é£¡
1	ÔÚ´ó¹ö¹øÕô¼¦µ°£¬ÐèÒªÊ®·ÖÖÓ×óÓÒ¡£
1	Í¦ºÃµÄ¡­È¡Æ±ºÜ·½±ã ·Ç³£ÂúÒâ
1	·þÎñ³¬¼¶ºÃµÄ£¬µÚÒ»´ÎÅÝÎÂÈª£¬¸Ð¾õ·Ç³£µÄ²»´í£¬µ«ÊÇÄØ£¬¸Ð¾õÆ±»¹ÊÇÓÐµã¹óµÄ£¬ÉÏÃæµÄ·ç¾°²»´í¡£
1	ºÃÍæ¶ù£¬ÈªÌØ±ð¶à¡£»¹½ÓËÍ
1	Ïà±È½ÏÓÚÒÃÉÐÎÂÈª£¬ÌÀÉ½Ò»ºÅÎÂÈªÇ°ÍùÁÆÑøµÄÈË¸ü¶àÒ»Ð©£¬ÆäÊµÎÂÈªË®¶¼ÊÇÒ»ÑùµÄ£¬Ö»ÊÇ»·¾³ºÍ·ÕÎ§»¹ÊÇÉÔÎ¢ÓÐËù²î±ð£¬Ò»ºÅÎÂÈªÃ»ÓÐÄÇÃ´¶àÈË£¬Ïà±ÈÓÚ¸ü¼ÓÇå¾²Ò»Ð©
1	»¹²»´íÅ¶£¬¹äÁ½¸öÐ¡Ê±¾Í¹äÍê
1	µØµãÓÅÑÅ£¬»·¾³Ò»Á÷¡£¼ÒÍ¥³öÐÐ£¬ÓÅÁ¼Ñ¡Ôñ¡£
1	µÚÒ»´ÎÅÝÕâÑùÊÒÍâµÄÎÂÈª¡£³Ø×Ó¹»´ó¡£¹»¶à¡£ÓÖÃ»ÓÐÆ¯°×Ë®µÄÎ¶µÀ£¬¶à100¶à¸ö³Ø×Ó°É£¬ÄÚÓÐ×ÔÖú²Í¡£¿ÉÒÔÔÚÀïÃæ´ôÒ»ÕûÌì£¬³Ø×ÓÖÜ±ßÓÐÖ²ÎïÎ§ÈÆ¡£
1	ºÜºÃÍæ£¬À´ÈýÑÇÒ»¶¨ÒªÈ¥
1	¾Æµê²»´íµÄ£¬·ç¾°ÓÅÃÀ
1	Ã¿Äê¶¼»á¹ýÀ´Á½Èý´Î£¬»·¾³ºÃ£¬·þÎñÖÜµ½£¬ÌØ±ðÌáµ½Î÷²ÍÌüÆ·ÖÊ±£³ÖÒ»¹áË®×¼£¬ºÜºÃ¡£
1	ºÜ¿ì£¬µç×ÓÆ±Ë¢Ò»Ë¢¾Í½øÈ¥ÁË¡£¼ìÆ±µÄ¹¤×÷ÈËÔ±Ò²ºÜÓÑÉÆ£¬½â¾öÁËÖ®Ç°ÓÐµÄ¹ËÂÇ
1	»·¾³ºÜºÃ£¬·þÎñºÜºÃ£¬ÀîÏã¹¤×÷ºÜÈÈÇé¡£
1	·¿¼äÍ¦¿í³¨µÄ¡£é½é½Ã×´²£¬¶ù×ÓÍæµÃºÜ¿ªÐÄ¡£ÎÀÉú·þÎñ¶¼ºÜºÃ£¡ÎÂÈª24Ð¡Ê±¿ÉÒÔÅÝ£¬×ÔÖú²ÍÊÇÒ»¸ö´óÐÍÃí»á£¬¿ÉÒÔ³Ô¿ÉÒÔÍæ£¡ºÜÂúÒâ
1	»·¾³ºÜºÃ ²»´í ÓÐ¸÷ÖÖ³Ø×Ó ¾ÍÔÚ³£ÖÝ¿ÖÁúÔ°¶ÔÃæ ºÜ·½±ã ÍæÁËÒ»ÌìºÜÀÛÖ±½ÓÈ¥¶ÔÃæÅÝÎÂÈª ºÜÊæ·þ
1	ÓÐº¢×ÓµÄÓ¦¸Ã´øÈ¥¿´¿´£¬¿ÉÒÔÁË½âÒ»Ð©µØÀíÖªÊ¶£¬»¹ÊÇ²»´íµÄ
1	ËäÈ»¶Ô·½ÓÐµãÔ¶£¬²»¹ý»·¾³»¹ÓÐ¹¤×÷ÈËÔ±µÄ·þÎñÌ¬¶ÈÍ¦ºÃµÄ£¬ÖµµÃÒ»È¥
1	ËµÊµ»°Ôç²Í²»ÊÇºÜºÃ£¬µ«ÊÇ×¡Õâ¸ö¾ÆµêÖ÷ÒªÊÇÎªÁË·½±ãÅÝÎÂÈªµÄ£¬À´ÁËºÜ¶à´ÎÁË£¬·­ÐÂÖ®Ç°¾ÍÀ´¹ý£¬½¨ÒéÔçµãµ½£¬µ½ÁËÏÈÅÝÒ»´Î£¬³ÔÍêÍí·¹Ïû»¯Ò»ÏÂÔÙÅÝÒ»´Î£¬ÔçÉÏÔçµãÆðÀ´ÔÙÅÝÒ»´Î£¨¾ÆµêÔç·¹Ò»°ã°ã£¬¸Ï²»ÉÏµÄ»°¿ÉÒÔÈ¥¸½½üÉÌÒµ½Ö³Ô£©
1	·ÅËÉÐÄÇéµÄºÃÈ¥´¦£¬ÓÖÓÐÎÂÈªÓÖÓÐÃÀ¾°£¡ÌØ±ðÏ²»¶ÄÄÀïµÄºþ£¬²¨¹âôÔôÔ£¬Ò»¼ÒÈËÈ¥£¬»¹¿ÉÒÔ×â¸ö±ðÊûÊÔÊÔ£¬µ­¼¾Ó¦¸Ã²»¹ó£¬ÍêÃÀ£¬µãÔÞ
1	ºÜÏ²»¶£¬¿ÕÆøÇåÐÂÊæË¬£¬×îÎüÒýÈËµÄ»¹ÊÇ´ó¹ö¹ø£¬¾ÍÊÇÈ¥ÖóÊ³ÎïÊ±ÒªÐ¡ÐÄ±ðÌÌ×Å£¬ÎÒÃÇÖóÁË¼¦µ°¡¢»¨Éú£¬¿ÉÏ§ÈËÌ«¶àÌ«¼·Ê±¼ä¶Ì´ÙÃ»ÓÐÊìÍ¸¡£
1	Õâ´ÎÊÇµÚ¶þ´ÎÀ´ÁË£¬ÕûÌå¸Ð¾õÃ÷ÏÔ±ÈÒÔÇ°ºÃ¡£Ã»À´¹ýµÄµÄÅóÓÑ£¬¿ÉÒÔ¿¼ÂÇÀ´Ò»´Î¡£
1	ß@´ÎÂÃß[×¡ÔÚØÈª@£¬·¿égÒ»°ã°ã£¬ÖÜß ÔOÊ©ºÜýRÈ«£¬ØÈª³Ø·NîºÜ¶à£¬ØÈªªÔÊÇÕæµÄ£¬ÅÝµÄºÜÊæ·þ¡£
1	¸Ã¾°Çø²»À¢ÎªÌÚ³å±ØÓÎÏîÄ¿£¬Ã°ÕôÆøºÍÆøÅÝµÄÎÂÈªÔÚµØ±í¶à´¦¿É¼û£¬ºÜÊÇÆæÌØ¡£Ë®ÎÂ¸ß90ÒÔÉÏ¿ÉÕôÊì¶«Î÷£¬¼¦µ°»¨ÉúµÈÖ»¿ÉÔÚÉ½¶¥×îºóÒ»¸ö¾°µãÃâ·Ñ×ÔÖó£¬¶«Î÷É½ÏÂ¹ºÉ½ÏÂ¹óÒ»°ë¡£ËêÊýÌ«´óµÄ²»ÒªÉÏÉ½ÌÝ²½¶à¡£ÅÝÎÂÈªÊæ·þ£¬Ê¡Ç®¿ÉÑ¡Ì×²Í»òÃÀÍÅÊäÌÚ³åÎÂÈª¶¨¡£
1	È¡Æ±·½±ã£¬Ö±½Óµ½¾°ÇøÑéÆ±¿ÚË¢ÏÂ¶þÎ¬Âë¾ÍÐÐ£¬Ö»ÊÇÓÅ»ÝÁ¦¶È¸ü´óµã¶ù¾Í¸üºÃÁË£¬¸Ð¾õÕû¸ö¾°Çø´¦ÔÚÒ»Æ¬ÑÌÎíçÔÈÆÖ®ÖÐ£¬ÊÊºÏ¶¬ÌìÈ¥
1	ºÜÏ²»¶£¬ºÜÓÐÈÕ±¾¸Ð¾õ????2¶ÔÈËÍíÉÏÈ¥µÄ£¬Æø·ÕºÜºÃ??£¬ÈËÒ²²»ÊÇºÜ¶à£¬ÈªË®ÎÂ¶È¸ÕºÃ£¬×îÏ²»¶Ò©×ãÔ¡ºÍÏãÞ¹³Ø£¬ÀïÃæÓÐÐÝÏ¢ÌüÃâ·ÑÌá¹©²ÍÒû£¬Ð¡³ØÃ»ÈËµÄ»°»áÇåÀí£¬²»¹ýµÈ²»µ½ÇåÀíÍê±Ï¡£....Ò²ÓÐÓÎÓ¾³Ø£¬²»¹ýÓÐ¼¸¸ö³ØÃ»¿ª£¬²»ÖªµÀÊÇÔÚÇå½à»¹ÊÇÊ²Ã´£¬ÀïÃæÓÐ±¸Ô¡ÅÛ£¬Ô¡½í£¬Ó¾ÒÂÓ¾¿ã£¬ÍÏÐ¬£¬ãåÔ¡Â¶£¬Ï´·¢Ë®£¬»¤·¢ËØ£¬Ï´ÃæÄÌ£¬¶øÇÒÊÇÓÐÈÈË®µÄ???Ã»×¡ÀïÃæÓÐµã¿ÉÏ§£¬²»È»¿ÉÒÔÊÔÊÔ°×ÌìÅÝÊÇÊ²Ã´¸Ð¾õ??
1	¸Ð¾õ²»´í ·þÎñºÜºÃ ´øÅóÓÑÀ´¶È¼ÙµÄºÃµØ·½
1	¾ÆµêËÍÁËÃ¿¸ö·¿¼äÁ½ÕÅÎÂÈªÈ¯ÕæµÄ³¬¼¶»®Ëã£¡ÅÀÍê»ÆÉ½ÔÙÅÝÒ»ÏÂÎÂÈªÕæµÄÌØ±ð½â·¦£¡¶øÇÒ¾ÆµêµÄÔç²ÍÊ±¼äÒ²¹æ»®µÄºÜºÃ£¡ÕæÊÇÒ»´ÎºÜ²»´íµÄÌåÑé£¡
1	Ê±¼äÌ«¶ÌÁË£¬Ö»ÓÐ¼¸·ÖÖÓ
1	ºÃÆÀ£¬Ð¡ÓãÎÂÈªÔÚÀïÃæ±¾À´¾ÍÊÇÃâ·ÑµÄ£¬²»ÓÃµ¥Áí¹ºÆ±¡£
1	¾ÆµêºÜÐÂ£¬×ÜµÄÀ´Ëµ¸÷·½Ãæ¶¼»¹Í¦²»´íµÄ
1	È¡Æ±ºÜ·½±ã¡£Ê³ÌÃµÄÌ×²ÍÒ²¿¿Æ×£¬Ò»Ö±¾õµÃÖé½­ÊÇÄÏÌïÀïÃæ×îºÃµÄÎÂÈª¡£
1	×ßµÄVIPÍ¨µÀ£¬»¹²»´í£¬½¨ÒéÌáÇ°Ò»Á½Ð¡Ê±Ê±¼ä¶©¡£
1	²»´í£¬·þÎñÌ¬¶ÈºÜºÃ£¬ÍíÉÏ11µã¶à´òµÄµç»°£¬ºÜ¿ì¾Í°²ÅÅÁË£¬ÔçÉÏÀ´½ÓÎÒÃÇ£¬Ò»Ö±´òµç»°ÕÕ¹Ë£¬ÈÃÎÒÃÇ¸Ð¾õºÜÎÂÜ°£¬¾°µãÒ²²»´í£¬òÚÖ®ÖÞµºË®ºÜÇå£¬É³×ÓºÜ°×£¬Ò»ÇÐ¶¼ÊÇÎÒÏëÏóµÄº£Ì²µÄÑù×Ó£¬ÎÂÈªÒ²²»´í£¬µØ·½ºÜ´ó¡£
1	ÕæÊÇÒ»¿ÅÉ½¼äµÄÃ÷Öé£¡¿ªÁËÒ»Ç§¹«Àïµ½Õâ£¬ÊµÔÚÊÇ²»¹¼¸ºÕâ·¬ÐÁ¿à¡«ÎÂÈªË®Æ·ÖÊµÚÒ»£¬ÓÖ×øÂäÓÚÉ½¼ä£¬Óë´ó×ÔÈ»»ëÈ»Ìì³É£¬ÁîÈËÉñÇåÆøË¬£¬âùÈ»×ÔµÃ£¡Ë®ºÃ£¬ÉèÊ©ºÃ£¬·þÎñºÃ£¬ÈÃÎÒÁ÷Á¬Íü·µ£¡
1	ÓÐµã¾ÉÁËÅ¶£¡!!!!!!!1ÐÔ¼Û±È²»¸ß
1	Ö±½ÓÉ¨ÂëÈëÔ°£¬·Ç³£·½±ã¡£»ðÉ½ÎÂÈªºÜÓÐÒâË¼£¬¸÷¸öÈªÑÛ¸÷ÓÐÌØÉ«¡£
1	??????????
1	ºÃ¹óµ«ÓÐºÜ¶à³ÔµÄµØ·½ºÜ´óºÜ¶àÈË
1	Íæ¶ùµÄºÜ¿ªÐÄ£¬±¦±¦ºÜÏ²»¶£¡
1	»·¾³³¬ºÃ ÖµµÃÒ»È¥ ÓÐ²»Í¬µÄÃâ·ÑÈÈË®¿ÉÒÔºÈ
1	ÎÂÈªÓ¦¸ÃÊÇÎ¨Ò»ÁÁµã£¬»·¾³»¹ÐÐ£¬µ«ºóÆÚÈË¹¤µñ×ÁÎ¶Ì«ÖØ¡£±È½ÏÓÐÒâË¼µÄÊÇ´ó¹ö¹øÖó¼¦µ°
1	Ô­ÏÈ¶©µÄ·¿¼äÔÚ»ÆÉ½±ö¹Ý£¬µ½´ïºó±»¸æÖªÉý¼¶µ½ÐùÔ¯±ö¹Ý£¬Éý¼¶Ô­Òò²»Ïê£¬ÄÜÉý¼¶»¹ÊÇ²»´íµÄ£¬Õâ¼¸¼Ò±ö¹Ý¶¼ÊÇÊôÓÚ»ÆÉ½ÎÂÈª¶È¼Ù¾Æµê¡£×Ô¼Ý³µ¿ÉÒÔµ½´ï±ö¹Ý£¬Õâ»¹ÊÇºÜ·½±ãµÄ£¬Í£³µÒ²Ã»ÎÊÌâ£¬Ç°Ì¨·þÎñÐ¡À¼ºÜÈÈÇéÖÜµ½£¬Ôç²ÍºÜ²»´í£¬·¿¼äÍ¦´ó£¬ÉèÊ©Ò²²»´í£¬¾ÍÊÇ·¿¼äÓÐ¹ÉÏÂË®µÀµÄÎ¶£¬Ó¦¸ÃÊÇÎÀÉú¼äµÄÏÂË®¸ôÀëÃ»×öºÃ£¬ÕûÌåÐÔ¼Û±ÈºÜ¸ß£¬ÏÂ´ÎÀ´ÅÝÎÂÈª»¹ÊÇ»áÀ´×¡¡£
1	×ÜÌå»¹ÐÐ£¬ÓÐ¿Õ¿ÉÒÔÈ¥Ò»ÏÂ£¬ÍÅÆ±¿ÉÒÔÅÝ¸ö½Å
1	ÌØ±ðÏ²»¶ÖÐÉ½ÎÂÈª¡£´óÐ¡ÊÊÖÐ¡£¼Û¸ñÊÊÖÐ¡£¹Ø¼üÓÎÓ¾ÇøÓòÒ²²»Ð¡£¬»¹ÓÐÍæÉ³×ÓµÄµØ·½¡£Ò»ÏÂ×ÓÂú×ã¶à¸öÒªÇó¡£
1	Â·Ïß·½±ã¿ì½Ý£¬·þÎñÖÜµ½£¬»·¾³ÓÅÃÀ
1	ÎÂÈªÈËÌ«¶àÁË£¬Õâ¸öÌìÆø²»Ì«ÊÊºÏÈ¥£¬ºÜ¶àÐÜº¢×Ó£¬×ÜÖ®¸öÈË²»ÊÇÌ«ÂúÒâ
1	ÓùÎÂÈª»¹ÊÇ²»´íµÄ£¬·ÇÍú¼¾È¥ÈË²»Ëã¶à£¬ÌÀ³ØÖÖÀàºÜ¶à£¬ÌØ±ðÍÆ¼öÈÈÊ¯´²£¬ÌÉ×ÅºÜÊæ·þ¡£ÎÂÈªÀïÌá¹©Ãâ·ÑµÄ×ÔÖúÐ¡²Íµã£¬ÎÒºÍÍ¬Ñ§È¥µÄÊ±ºòÊÇÍíÉÏ8µãµ½10µãÁË£¬ÈÔÓÐË®¹ûºÍÃæ°ü¡£ÕûÌå×°ÐÞÊÇÌÆÊ½·ç¸ñ£¬ÒòÎªÊÇÍíÉÏÈ¥£¬Ã»ÓÐ¹äµ½ÕÐÅÆµÄÄÇÌõÌÆ½Ö£¬ÃÅ¿Úµ¹ÕæµÄÓÐÒ»Í·Â¿×Ó£¬ºÜÓÐÒâË¼¡£Ò»Äê½«»ØÅ¯Î´»ØÅ¯µÄÊ±ºòÈ¥Ò»´ÎÅÝÅÝ£¬¼õÑ¹·ÅËÉÏÂ»¹ÊÇ²»´íµÄ¡£
1	Ô­Ö»¶©ÁËÒ»Íí£¬×¡ÉÏºóÖ±½ÓÔÙ¶à×¡Ò»Ìì¡­Ì«ÔÞÁË
1	5·Ö£¬»·¾³²»´í£¬ÊÇÀ´ÈýÑÇÃ¿´Î±ØÈ¥µÄ¾°µã£¬ºÃÍæ
1	·¿¼äºÜºÃºÜ¸É¾»£¡·þÎñÒ²ºÜ²»´í£¬Õâ¸ö¼ÛÇ®×¡Õâ¸ö¾ÆµêÕæµÄ·Ç³£ÖµµÃ£¡
1	¸É¾»ÎÀÉú£¬ÀñÃ²ºÃ£¬ºÃÍæ
1	»¹²»´í ºÜÊæ·þ ÏÂ´ÎÓ¦¸Ã»¹»áÈ¥µÄÀ²À²À²
1	²»´í£¬¸É¾»£¡ÏÂ´ÎÔÙ×¡£¡
1	ÊÊºÏÇ××Ó£¬ÇéÂÂÓÎ£¬Í£³µÎ»³ä×ã£¬ÉèÊ©ÆëÈ«»·¾³ÃÀÀö£¬ÔÞÔÞÔÞ£¬Ê®·ÖÍÆ¼ö£¡ËÍµÄ¸÷ÖÖÈ¯Íæ¸ö²»Í£³Ô¸ö²»Í££¡·Ç³£ÂúÒâ£¡
1	ÓÐÓÎÓ¾³ØºÜ²»´í£¬Ô°ÁÖÊ½µÄÌÀ³Ø¸Ð¾õºÜ¾«ÖÂºÜÊæ·þ
1	È¡Æ±ºÜÂé·³£¬ºÜÂé·³£¬ÐÄÇé»µÍ¸ÁË
1	¾°Çø·þÎñÌ¬¶ÈºÃ È¡Æ±·½±ã »ðÉ½ÈÈº£?ÌÚ³å±ØÈ¥?ÐÔ¼Û±ÈËµÊµ»°ÕæÒ»°ã
1	×ÜÌå¸Ð¾õÁ¼ºÃ£¬ºóÆÚÔÙÍ¶Èë×Ê½ð¸üÐÂÉèÊ©¾ÍÍêÃÀÁË£¡
1	×ÏÇåºþÊ¨×ÓÐÇ¶ùÍ¯ÀÖÔ°»·¾³Õû½à£¬ÉèÊ©Éè±¸ÆëÈ«¡£Ð¡ÅóÓÑÔÚÕâ±ß¹ýÉúÈÕÌåÑéµÄºÜ¿ªÐÄ ×¡µê·½ÃæÒ²ºÜÂúÒâ¡£·þÎñÈËÔ±£º³£Ã÷ Áõ¶¼ÄÈ ÁøÁÕÒ²ºÜÈÈÇéÖÜµ½Ï¸ÖÂ£¬ÁôÏÂÁËÉî¿ÌµÄÓ¡Ïó¡£ÏÂ´Î»¹»áÔÙÀ´¡£
1	ºÜºÃ·Ç³£ºÃºÜ°ô£¡£¡£¡£¡£¡
1	»·¾³ÓÅÃÀ£¬Ôç²Í·á¸»£¬·¿¼äÉèÊ©Æë±¸£¬²è¾ßºÜÊµÓÃ£¬Ç°Ìü²¿ÁõÇ¿Ö÷¹Ü·þÎñ·Ç³£ºÃ£¬½éÉÜÏêÏ¸£¬¹úÇìÆÚ¼äÓÐÑÌ»¨£¬·Ç³£ÃÀ£¡
1	ÃÅÆ±246Ôª ÒÀÉ½°øË®£¬º¬ÓÐ¶àÖÖ¶ÔÈËÌåÓÐÒæµÄÌìÈ»¹èËá£¬±»³ÆÎª¡°ÉñÖÝµÚÒ»Èª¡±¡£ Î»ÓÚÈýÑÇº£ÌÄÍåÄÏÌïÅ©³¡ÄÚ£¬ÓÐÒ¬ÁÖ±ðÊûºÍºÀ»ª¿Í·¿¡¢¶à¹¦ÄÜ»áÒéÊÒ¡¢ÖÐÎ÷²ÍÌüºÍÂÌÉ«²è°É¡¢spa ÃÀÁÆ£¬¸÷ÖÖÉèÊ©Ò»Ó¦ÆëÈ«¡£ ÎÂÈªÒÀÉ½°øË®£¬ÈÕÅÅÁ¿8000¶àÁ¢·½Ã×£¬Ë®ÎÂ57¡æ£¬º¬ÓÐµÄ·ú¡¢ÄÆ¡¢Ð¿¡¢ë±¡¢¼ØµÈ¶àÖÖ¶ÔÈËÌåÓÐÒæµÄÌìÈ»¹èËá¿óÈª£¬ÓÐÏã²èÈª¡¢Ïã¾ÆÈª¡¢¿§·ÈÈª¡¢ÖÐÒ©Èª¡¢Ò¬ÄÌÈª¡¢ÓãÁÆÈª¡¢³åÀËÈª¡¢°´Ä¦Èª¡¢Ë®ÉÏÀÖÔ°ºÍÎÂÈªÓ¾³ØµÈÏîÄ¿¡£¸ú´ó¼ÒÁÄÍêÍæµÄ£¬ÏÖÔÚ¾Í¿…
1	´ÓÈ¥ÄÄ¶ù¹ºÂòµÄÆ±¡«¸ÕÏÂµ¥¾ÍÓÐÉÌ¼Ò £¨×ßÌìÑÄ£©´òµç»°È·¶¨¡«ÌáÐÑ×¢ÒâµÄÊÂÏîºÜÊÇÌùÐÄ¡£È¥ÁËÎÂÈªºóÈ·Êµ·¢ÏÖºÜÕý¹æ¡«»¹Êµ»Ý£¬ÏÂ´ÎÓÎÍæ¼ÌÐø:)
1	»·¾³ºÃ ÊÊºÏ´øº¢×ÓÍæ
1	ÎÒÃÇ±¾¾ÍÊÇÄÏ¾©ÈË£¬Å®¶ùÊÇ¾Æµê¿Ø£¬±¾À´Ïë¶¨×Ï½ðÉ½×¯µÄ£¬¾õµÃÌ«½üÁËÓÐµãºýÅªÐ¡ÅóÓÑ¡£¾Æµê»·¾³·Ç³£ºÃ»·É½¶ø¾Ó£¬¹Ø¼üÊÇ·þÎñÌØ±ðÌØ±ðºÃ£¬×¡¹ý¹úÄÚ¸÷ÖÖÎåÐÇ¾ÆµêÒ»Ö±¾õµÃ¹úÄÚÎåÐÇ±È¹ú¼ÊÎåÐÇ¾ÆµêÒª²îÐ©ÒâË¼£¬µ«ÊÇ×ÏÇåºþ¶È¼Ù¾Æµê´Ó°ìÀíÈë×¡¿ªÊ¼£¬Ã¿Î»¹¤×÷ÈËÔ±¶¼Ð¦Á³ÏòÓ­£¬ÄÍÐÄÓÑÉÆµÄ»Ø´ðÎÒÃÇµÄÎÊÌâ¡£Èë×¡ÒÔºó·¢ÏÖ´°±ßÓÐÀäÄýË®µÎË®Ó°ÏìÐÝÏ¢£¬¾Æµê¿Í·¿²¿¾­Ð­µ÷°ïÎÒÃâ·ÑÉý·¿£¬»¹ËÍÀ´¹ûÅÌ£¬ÓÈÆäÇ°Ìü²¿ÙÚÏÈÉúÒ»Ö±°ïÃ¦»»·¿½éÉÜ·¿¼ä¼°¾Æµê»·¾³¡£Ô…
1	±È½ÏÔ­Ê¼£¬Ã»ÓÐÏëÏóµÄºÃ£¬ÒòÎªÊÇÂÃÓÎÍÅËùÒÔÃ»ÓÐ×ã¹»µÄÊ±¼äÌåÑéÎÂÈª¡£À´È¥´Ò´ÒÃ»ÁôÏÂÒ»µãÓ¡Ïó¡£
1	Ò»´ÎÓä¿ìµÄÂÃÐÐ£¡Í¬ÊÂÃÇºÜ¾¡ÐË£¡
1	ÈýÔÂ·ÝÈ¥µÄÈË±È½ÏÉÙ£¬±È½ÏÊæÊÊ
1	ÎÂÈªÅÝÅÝ»¹ÊÇÂùË¬µÄ£¬ÀïÃæ»¹²»´íµ«ÊÇºÜ¶à³Ø×ÓÒòÎª¹¤×÷ÈÕ²»¿ªÔÚÑø»¤£¬»¹Æ±Ì«Âé·³ÁËÅÜµ½ÎÂÈª¶ÔÃæµÄÐ¡µêÈ¥ÁË ÕæÊÇÔÎËÀ
1	²»Èç½­Î÷µÄ£¬ÊÇ²»ÊÇÕæÕýµÄÎÂÈª²»ÖªµÀ£¬Ë®ÎÂ²»ÐÐ£¬·þÎñÒ²²»ÐÐ
1	ÈýÑÇ±È½ÏºÃµÄÎÂÈª£¬È¥³ýÂÃÓÎµÄÆ£±¹£¬Ï²»¶Ð¡ÓãÎÂÈª
1	¸Ð¾õ·Ç³£°ôµÄÒ»¼ÒÎÂÈª¶È¼Ù´å£¬´óÃí»áµÄ×ÔÖú²ÍÕæµÄÊÇºÜÓÐÌØÉ«£¬¾ø¶ÔÒâÒåÉÏµÄÊ¢Ñç¡£ÎÂÈª×ÜÀàºÜ·á¸»£¬Ã¿Ò»ÖÖ¹¦Ð§Äã¶¼¿ÉÒÔ¿´µÃ¼û£¬ÈÕÊ½·çÎ¶Ê®×ã£¬Ç¿ÁÒÍÆ¼ö¸ø´ó¼Ò£¡
1	ºÜºÃºÜ·½±ãµÄ£¬¼´Âò¼´ÓÃ£¬²»ÓÃÅÅ¶Ó£¬½ÚÔ¼Ê±¼ä£¬ÔÞÔÞ£¡
1	¾Æµê±È½Ï°²¾²µ«Ò²±È½ÏÆ«Ô¶¡£¼Û¸ñ²»·ÆÉèÊ©±È½ÏÐÂ£¬·þÎñ»¹²»´í¡£µ«ÊÇ×¡¾ÆµêÒ²Ã»ÓÐËÍÅÝÎÂÈª£¬¶øÇÒ¶ÔÐ¡º¢×ÓÊÕ·ÑÒ²±È½Ï¹ó¡£ÎÂÈªÒ²¾ÍÄÇÑù°É¡£
1	Ãâ·ÑÉý¼¶³ÉÐùÔ¯·¿£¬·Ç³£°ô£¡
1	»·¾³²»´í£¬½»Í¨Ò²ºÜ·½±ã
1	ÎÂÈª½çµÄÌ©¶·£¬ÕâÀïµÄ»·¾³»¹Ëã²»´í£¬¾ÍÊÇÈË·Ç³£µÄ¶à£¬Ë®ÖÊºÜ²»´íµÄ¸Ð¾õ¡£
1	ºÜÄÑÍüµÄÒ»´ÎÂÃÓÎ£¬ÃÀÅ®µ¼¹ººÜÏêÏ¸µÄ½²½âÁË¾°ÇøÌØÉ«µÈ¡£×ÜÖ®£¬ÖµµÃÐÅÀµ¡£
1	Õû¸ö¾°µãÓÎÀÀ90·ÖÖÓ¸ã¶¨£¬Ã»É¶ºÜ¸ÐÐËÈ¤µÄµØ·½£¬ÎÂÈªÒ²Ñ¡ÔñºÉ»¨ÎÂÈª£¬ÈË»á±ÈÈÈº£ÎÂÈªÉÙÐ©£¬ÒòÎªÀëÌÚ³åÏØ³ÇÓÐÒ»¶¨¾àÀë
1	·¿¼ä¿Õ¼äÂÔÏÔ¾Ö´Ù£¬ÎÀÉú¼äÓÐµãÐ¡¡£µ«Ç°Ì¨·þÎñ·Ç³£ºÃ£¬ºÜÌùÐÄ¡£
1	ÎÂÈª¾ÍÔÚÎÒÃÇÏÂé½µÄ¾ÆµêÅÔ±ß ¸½½ü¾ÍÊÇ¿ÖÁúÔ° ÓÎÍæ·ÅËÉºÜ·½±ã ×ÜÌåÀ´ËµÎÂÈª¹æÄ£²»´ó ÓÐÌØÉ«µÄ³Ø×Ó±È½ÏÉÙ ËùÒÔÈ¥µÄÈËÒ²²»¶à ×ÜÖ®ÍøÉÏ¶©Æ±·½±ã Êµ»Ý
1	Æ¾Éí·ÝÖ¤ÈëÔ°ºÜ·½±ã£¬ÈËÌ«¶à£¬Ã»Íæ¾¡ÐË¡£
1	µØ°åºÜÊµÄ¾ºÜ»·±£
1	Ôªµ©È¥µÄ ÔçÉÏÊ®µã°ë×óÓÒµ½´ï ½øÈ¥Ê±ÈË»¹²»ÊÇºÜ¶à ÏÂÎç3µã¶à³öÀ´ ´óÌüÒÑ¶¼ÊÇÈË ÅÅ¶ÓÈÆ³¡¼¸ÖÜ ÇìÐÒµ½µÄÔç ³Ø×ÓºÜ¶à ºÜÊæ·þ ÏÂ´Î»¹»áÈ¥
1	¹úÇìµÚ¶þÌìÈë×¡£¬ÅÝÁËÎÂÈª£¬Ãâ·ÑËÍÔç£¬Î»ÖÃ¿¿½ü´È¹â¸óÀÂ³µ£¬ºÜ·½±ã£¬¾ÍÊÇ·¿¼äÓÐµãÎ¶£¬ÖµµÃÍÆ¼ö£¡
1	·Ç³£ºÃ£¡£¡£¡£¡£¡£¡£¡£¡£¡
1	ÕýºÃÓöµ½ÏÂÑ©£¬¸Ð¾õ²»´í£¬Ð¡ÅóÓÑºÜÏ²»¶
1	×ÜÌåÍ¦ºÃ£¬ÊÊºÏÔÚÕâÀïÍæÉÏÒ»Ìì£¬¾ÍÊÇ³ÔµÄ¶«Î÷ÈýÂ¥ÉÔÎ¢¹óµã
1	ÅäÆ±·Ç³£ÌùÐÄ£¬¸øÎå¿ÅÐÇ£¡
1	Ô¡¹ÈÈ¥µÃºÜÖµ£¬ÂèÂèºÜÂúÒâ£¬Ò»Ö±¿äºÃ£¬ËµÓÐÊ±¼ä»¹ÒªÔÙÀ´¡£
1	ÌØ±ðºÃµÄÒ»¸öµØ·½ ÔÚÐ¡ÓãÈªÏûÄ¥Ò»ÏÂÎç
1	ÕæµÄÎÂÈª£¬ÅÝÍêÔèÉíÉÏ»¬ÄåÄåµÄ£¬²»´í¡£
1	Àë»ÆÉ½ÎÂÈª³¬½ü£¬3·ÖÖÓÂ·³Ì£¬ÅÀÍêÉ½ÅÝÎÂÈª£¬Ò»¼¶°ô£¡¾ÍÊÇ·¿¼äÌ«Ð¡£¬ÉèÊ©²»Ì«ÍêÉÆ£¬É½ÀïÊªÆøÖØ£¬µØÌºÐ¡ÓÐÎ¶¡£
1	º£ÄÏÕæÊÇµÄºÃµØ·½£¡²»½öÓÐ±ÌË®À¶Ìì°×É³Ì²£¬Ò¬·çº£ÔÏË®¹ûÏã; »¹ÓÐ·á¸»µÄµØÈÈ×ÊÔ´£¬´Óº£¿Úµ½ÐËÂ¡ÔÙµ½ÈýÑÇ£¬»ðÉ½ÑÒÎÂÈªÊÇÄúÓÎÍæÖ®ºó×îºóµÄ·ÅËÉ·½Ê½¡£Ô¼Èý£¬Á½¸öºÃÓÑ£¬»½Ò»ÖÚÖª¼º£¬°üÒ»±ðÊû£¬Ôº×ÓÀï¾ÍÊÇÒ»¸öÎÂÈªÅÝ³Ø£¬»ªµÆ³õÉÏ£¬¿ªÆ¿ºì¾Æ£¬À´¼¸¸öÂ±Î¶£¬Ì¸Ì¸ÈËÉú£¬ÁÄÁÄÎ´À´£¬»ØÎ¶¹ýÈ¥Æñ²»¿ìÔÕ£¡ÄêÇáÈË¿ÉÒÔÈ¥Ç°Ãæ´ó³Ø£¬»òÓÎÓ¾£¬»ò´òË®Çò£¬»¹ÓÐ¼¸Ê®·ç¸ñ²»Í¬µÄÎÂÈª³Ø£¬ÌùÐÄµÄºìÌÇ½ª²è£¨Ãâ·ÑµÄ£©£¡ ÌáÐÑÒ»ÏÂÅ¶£¡Èç¹ûÊÇ×ö¹«¹²½»Í¨À´Íæ£¬Ò»…
1	Ôç²Í»¹²»´í£¬Õû¸öÔ°ÇøºÜ´ó£¬ÊÊºÏ´øº¢×ÓÍæ£¬·¿¼ä×°ÐÞ½²¾¿£¬È«¾°ÂäµØ´°¡£¾ÆµêÊÊºÏ×Ô¼ÝÓÎ£¬ÓÐÍ£³µ³¡¡£³Ô·¹Ö»ÄÜÑ¡Ôñ¾Æµê£¬Íâ³öÓÐµãÔ¶¡£
1	»·¾³ÓÅÑÅÃÀ¹Û£¬·þÎñÌ¬¶ÈÈÈÇé£¬½»Í¨±ãÀû£¬ÎÂÈªÅÝ³Ø¶àÑù£¬ÓÎÓ¾³ØºÜ´ó£¬ÖµµÃÏÂ´ÎÓÎÍæ£¡
1	Ï²»¶ÍøÉÏ¶©Æ±£¬¼òµ¥Ò×È¡£¬²»Âé·³¡£
1	ºÜ·½±ã£¬ÏÂ´ÎÈ¥¿Ï¶¨»áÔÙÓÃ£¡
1	¾ÆµêºÜÆ¯ÁÁ£¬ºÜÏ²»¶£¬*****·þÎñ·Ç³£ºÃ£¡ÏÂ´ÎÔÙÀ´¡£
1	Á½¸öÔÂ¹ýÈ¥ÁË£¬ÏÖÔÚÔÙÀ´µãÆÀ£¬»ÆÉ½ÕæÃÀ£¬ÕæµÄºÜÂúÒâ¡£×¡ÔÚÐùÔ¯±ö¹Ý£¬ÎÂÈªÅÝµÄºÜÊæ·þ¡£Ôç²ÍÔÚ²ÍÌü¿´µ½ÁËÒ°Éú´óºï×Ó¾­¹ý´°Íâ£¬ºÃÐË·Ü¡£
1	È¡Æ±·½±ã£¬·þÎñºÃ£¬¿¿Æ×
1	Ë®²»´í£¬Í¦»¬µÄ£¬ÈËÍ¦¶àµÄ£¬¿´À´»¹ÊÇÉîÊÜ´ó¼ÒÈÏ¿ÉµÄ¡£
1	²»´í£¬ºÃ£¬Ö±½ÓÈ¡Æ±¾Í¿ÉÒÔ£¬·½±ã
1	ÎÂÈª»¹ÐÐ£¬ÐÝÏ¢ÇøÓéÀÖÏîÄ¿²»ÊÇºÜ¶à
1	×ÜÌåÀ´Ëµ»·¾³»¹²»´í£¡¾ÍÊÇÍíÉÏ12µãÏ´Ôè£¬Ã»ÈÈË®ÁË£¡ÕâÃ´¸ßµÄ·¿¼Û£¬Ã»ÈÈË®£¬ÓÐµãÎÞÓï£¡ÁíÍâ£¬ºÅ³ÆÊÇÎÞÑÌ·¿£¬ÔÚÀïÃæÎüÑÌ£¬Òª·£500Ôª£¬ÇëÎÊÊÇË­¸øÄãÃÇµÄ·£¿îÈ¨Á¦£¿ÄãÃÇÊÇÉÏµÛ»¹ÊÇ¿ÍÈËÊÇÉÏµÛ£¿Äã
1	¾ÆµêÔÚÉ½ÉÏ£¬×Ô¼Ý¿ª³µ»á±È½Ï·½±ã£¬Í£³µÎ»Í¦¶àµÄ£¬ÎÂÈª·þÎñ»¹¿ÉÒÔ£¬»ù±¾ËæÊ±¶¼¿ÉÒÔ»»µ½¸ÉÔ¡½í£¬ÑÎÔ¡Ê¯°åÔ¡ÓãÁÆ³Ø¶¼²»ÁíÍâÊÕ·ÑµÄ¡£ºóÃæµÄºþÀïÓÐºÚÌì¶ì£¬Â¥ÏÂ»¹ÓÐÇ××ÓÓÎÀÖÔ°£¬ËÍÁËÌåÑéÈ¯£¬´øº¢×ÓµÄ¿ÉÒÔÈ¥Íæ¡£
1	Í¦ºÃÍæµÄ......²»¹ý¼Û¸ñ»¹ÊÇÓÐµã¹óµÄ
1	×î¼ÑÊ±½ÚÊÇ£ºÔÂºÚ·ç¸ßÒ¹ Ììº®µØ¶³Ê±
1	¸Ð¾õÒ»°ã£¬288µÄ»ðÉ½ÈÈº£Ì×Æ±»¹ÄÜÅÝÎÂÈª±È½ÏÊµ»Ý
1	ÎÂÈªÌ«Êæ·þÁË£¬º¢×ÓÅÝÀ´²»Ïë×ß¡£ÓÐ»ú»á»áÔÙÈ¥
1	Ï²»¶£¬ºÃÍæ£¬È¡Æ±·½±ã£¬º¢×ÓºÜÏ²»¶£¬È«Îå·Ö£¬È¥µÄÄÇÌìÓÐµãÀä£¬¶ùÍ¯ÀÖÔ°Ã»¿ª·Å£¬²»¹ý»¹ÊÇÍæµÄºÜºÃ£¬×ø³µÒª×¢Òâ°¡£¬ÓÐÃâ·Ñ°à³µ£¬È¥µÄÊ±ºò¾Í°ë¸öÐ¡Ê±¶àÒ»µã£¬ÌýËµ×ø³µÒªÒ»¸ö¶àÐ¡Ê±ÄØ£¬»ØÀ´µÄÊ±ºòÃ»ÓÐÈ¥µÄÊ±ºòÄÇÃ´¶à³µ£¬ÒªÎÊÇå³þÁËÊ²Ã´Ê±ºò·¢³µ£¬ÒªÊÇ×ø¹«½»³µ»¹Òª×ª³µ£¬Ì«·Ñ¾¢ÁË
1	ÓÎ¿Í¶à£¬ÌÉÒÎ½ÏÉÙ£¬²»·½±ãÐÝÏ¢¡£ÆäËû»¹ÐÐ¡£
1	¶¬ÌìÈ¥ÂÃÓÎµÄ£¬º¢×ÓºÜÏ²»¶£¬¾ÆµêÖ±Í¨ÓÐÎÂÈª
1	ÕæµÄ¿ÉÒÔÖóÊì¼¦µ°£¬ÎÂÈªË®ÖÊºÃ¼Û¸ñ±È¸ß......
1	Î»ÖÃ±È½ÏºÃÕÒ£¬½øÃÅÖ±½Ó±»ÒýÁìµ½Í£³µ³¡£¬×øÁË½Ó²µ³µµ½¿ÍÕ»£¬ÃÅ¿ÚÕ¾µÄ¿Í·þ²»ÖªµÀÔõÑùÒýÁì¿ÍÈËµÇ¼Ç£¬»¹±»Ö¸Òýµ½ÎÂÈªÒ»±ß£¬Ò²ÊÇ×íÁË£¬·ç²¨¹ýºó£¬¿ª·¿Èë×¡£¬·¿¼ä²»ÊÇºÜ´ó£¬ÓÐé½é½Ã×£¬»·¾³»¹¿ÉÒÔ¡£³ÔµÄÃí»á£¬ÈËºÜ¶à£¬²»¹ý±ß×ß±ß³Ô£¬ÂùÓÐÒâË¼µÄ¡£×¡µÄ·¿¼ä¿´²»µ½ÑÌ»¨£¬ÓÐµã¶ùÊ§Íû£¬Ï£ÍûÏÂ´Î¿ÉÒÔ¿´µ½¡£ÒÔºóÓ¦¸Ã¿ÉÄÜ»áÔÙÈ¥µÄ¡£Ô¼ÈýÎåºÃÓÑ»á±È½ÏÓÐÒâË¼¹þ¡£¡£¡£
1	¶ùÍ¯ÀÖÔ°µÄ¹¤×÷ÈËÔ±³¬¼¶ºÜºÃ¡«Ç×ºÍÁ¦Ê®×ã¡«ÈçÍ¼ÈçÍ¼¡£ ºÍÎÒÁÄÌìÁÄÁËºÜ¾Ã£¬ºÜÓÐÀñÃ²£¬ºÜÓÐÄÍÐÄ¡£´øÅ®¶ù×öÁËµ°¸â¡£Ì«¾ªÑÞÁË¡­¡­ÕæµÄÄÜ³ÔµÄµ°¸â¡£Å®¶ùºÃ¿ªÐÄ£¬¸ú´ó¼Ò·Ö×Å³ÔÁË¡£
1	ºÜºÃÍæ£¬ÏÂ´Î»¹»áÈ¥¡£»·¾³ºÜ°ô¡£
1	ÖÐÎçµ½µÄ¾Æµê¿ÍÈË»¹Ã»ÓÐÍË·¿£¬Ç°Ì¨Ð¡½ãÌ¬¶ÈÌØ±ðºÃÁôÏÂÎÒµÄÁªÏµ·½Ê½ºó°ïÎÒÐÐÀîÍÐÔË£¬³ÔºÃ·¹»ØÀ´ÄÃµ½·¿¿¨£¬·¿¼ä¸É¾»Õû½à£¬´²Ò²ºÜÊæ·þ£¬´òÁË¿Í·¿·þÎñËÍ¼þÐ¡º¢µÄÔ¡ÒÂºÜ¿ìµÄËÍÁË¹ýÀ´£¬·þÎñÌ¬¶ÈÌØ±ðºÃ£¬ÏÂ´Î»¹»á¹âÁÙ±¾µêµÄ
1	ºÜ²»´í »·¾³ºÃ ·þÎñºÃ
1	»·¾³ºÜºÃ£¬ÊÊºÏ¼ÒÍ¥³öÓÎ
1	ÕæµÄºÜºÃ£¬ÕâÀïÓÐºÃ¶à²»Í¬ÖÖÀàµÄÎÂÈª£¬Ð¡ÓêÎÂÈªÈË×î¶à£¬»¹ÓÐ¿§·ÈÎÂÈª£¬Þ¹ÒÂ²ÝÎÂÈª£¬ºì¾ÆÎÂÈª£¬Ãµ¹å»¨ÎÂÈª£¬ÖÐÒ©ÎÂÈª£¬ÄûÃÊÎÂÈªµÈµÈ¡£½¨ÒéÔçµãÈ¥£¬ÈËÉÙË®¾Í¸Ð¾õ£¬¹ýÁËÖÐÎçË®¾Í²»¸É¾»ÁË£¬ÔçÉÏÅÝÁËÖÐÎçÈ¥³ÔÓ¢½ãº£ÏÊµê³Ôº£ÏÊ~ÏÂÎçÔÙÈ¥ÑÇÁúÍåÓÎÓ¾£¬Éú»îÓÐ×ÌÓÐÎ¶~
1	ÓêºóÈ¥µÄ£¬¿ÕÆøÕæÇåÐÂ¡£ÎÂÈªÒ²ºÜºÃ¡£³ýÁË°×ÌìÈËÌ«¶àÒÔÍâ£¬Ã»ÓÐÈ±µã¡£ÒÔºóÓÐ»ú»áÔÙÈ¥¡£
1	º¢×ÓÍæµÃºÜ¸ßÐË£¬²»¹ýÒòÎª¹ýÄêµÄÔ­Òò£¬ÈËºÜ¶à¡£¶øÇÒË®ÓÐµã»ë×Ç£¬ÎÒÃÇÏÂÎç4µãÒÔºóµ½£¬6.µã¶à¾Í³öÀ´ÁË£¬Ê³ÎïÒ²Ö»ÓÐÃæ°üºÍÉú¹û£¬²»¹ý²èË®ºÜ¶à£¬¶ø»»Ã«½íµÄËÙ¶ÈÌ«ÂýÁË£¬Ã«½íÉÙ£¬³öÁËÎÂÈªÃ»ÓÐ»»µÄ£¬·þÎñ»ù±¾»¹ÊÇºÜºÃµÄ£¬Ö÷ÒªÊÇÓÎ¿ÍÌ«¶àÁË£¬·þÎñÔ±Ò²Ã¦²»¹ýÀ´£¬ÏÂ´ÎÒªÌôÈËÉÙµÄÊ±ºò¹ýÈ¥Íæ¡£
1	¶ÀÌØµÄµØÀí·çÃ²£¬³¤³¤¼ûÊ¶ÁË£¬ÎÂÈªÖó¼¦µ°ÆäÊµÊÇÕô¼¦µ°
1	ÈÈº£µÄ¿ª·¢ËãÊÇ³É¹¦µÄ°É£¬Ö»ÊÇ±ÈÒÔÇ°Ð¡ÁËÌ«¶àÁË¡£
1	»·¾³ºÃ£¬¾°¹ÛºÃ£¬¸üÖØÒªµÄÊÇË®ÖÊºÃ£¡
1	ÀÏÅÆµÄÎÂÈªÔ°ÁÖ±ö¹Ý£¬¿ÕÆø»·¾³ºÃ£¬·¿¼äÎÀÉú¸É¾»ÉèÊ©Æë±¸¡£·þÎñÌ¬¶È¿ÉÒÔ£¬ÎÂÈªË®»¬ÕæÎÂÈª¡£Ôç²ÍÒ»°ã¡¢ÖÐ²Í¾ÆÂ¥±¾µØÃÀÊ³ºÜºÃ?¡£
1	ºÜÖµµÃÀ´£¬ÀïÃæµÄÎÂË®³ØË®ÉÏÀÖÔ°¶¼ºÜºÃ£¬¿ÉÒÔÍæÒ»Ìì£¬¼ÛÇ®Ò²ºÜºÏÊÊ¡£»·¾³Ò²ºÜºÃ¡£
1	Ç¿ÁÒÍÆ¼ö¸÷Î»Â¿ÓÑµ½´ËÒ»ÓÎ£¡ÌáÇ°Ò»ÌìÔÚÈ¥ÄÄ¶ùÍø¹ºÃÅÆ±£¬¼Û¸ñÏàµ±±ãÒË¡£¹ºÍêÆ±ÂÃÐÐÉç»áÁªÏµÒÔÈ·¶¨´ÎÈÕ½ÓËÍµØµãºÍÊ±¼ä¡£ÂÃÐÐÉçÖ»¸ºÔð½ÓËÍºÍÃÅÆ±£¬ÎÂÈª¶È¼Ù´å¸ºÔðÏ´ÊþÓÃÆ·ºÍ²èË®¡£Â¿ÓÑÃÇÖ»Òª×Ô´øÊ³Îï¼´¿É¡£Ïàµ±·½±ã£¡¶È¼Ù´åÊ÷Ä¾´Ð´Ð£¬»·¾³ÒËÈË¡£Ð¡ÇÅÁ÷Ë®£¬Í¤Ì¨Â¥¸ó¡£Âþ²½Æä¼ä£¬¾ÍÏñÉí´¦ÈÈ´øÔ°ÁÖ¡£·Ö²¼ÓÐ¼¸Ê®ÖÖ²»Í¬ÎÂ¶È£¬²»Í¬ÁÆ·¨µÄÈÈÎÂÈª£¬Àä±ùÈª£¬Ã¿ÖÖ¶¼¸ÐÊÜÒ»ÏÂ£¬ÔÙºÈÉÏ¼¸±­Ãâ·Ñ²Î²è£¬±£Ö¤ÈÃÄã´óº¹ÁÜÀì£¬Ë¬²»¿ÉÑÔ£¡»¹ÓÐÓ¾³ØºÍÒ»¸öÐ…
1	¿ÉÒÔÓÃ¾ªÑÞÀ´ÐÎÏóÕâ´ÎÂÃÓÎ£¬µØÈÈÐÎ³ÉµÄÔÆÎíÃÖÂþ×Å¾°Çø£¬¸øÈËÃÎ»Ã°ãµÄ¸Ð¾õ£¬ÒàÈÃÈËÐË·Ü²»¼º£¬¸÷ÖÖÈªÑÛØ£×ÔÒÔ²»Í¬µÄÒô·ûÕÀ·Å£¬ÒÅº¶µÄÊÇÃ»ÓÐÌå¼ìÅÝÎÂÈª£¬Ò»¶¨ºÜÃÀÃî£¡Æß²ÊÔÆÄÏ£¬ÃÎ»ÃÌÚ³å£¡
1	ÍæÁËÕûÕûÒ»Ìì£¬ºÜ²»´íµÄ¾°µã£¬½¨ÒéÌìÆøºÃµÄÊ±ºòÈ¥£¬³öË®µÄÊ±ºòÓÐµãÀä£¬
1	È¡Æ±¾ÍÊÇµ½Ç°Ì¨¸ø·þÎñÔ±¿´Ò»ÏÂ¶ÌÐÅ£¬ºÜ·½±ã¡£ºÜ¸É¾»£¬ÈË²»¶à¡£Ð¡Óã³ØºÜºÃÍæ£¬´óÈËÐ¡º¢¶¼Ï²»¶£¡Ê¯°åÔ¡ÏñÏ´É£ÄÃ£¬·Ç³£Êæ·þ£¡ÅçË®³ØË®Á¿·Ç³£´ó£¬¿ÉÒÔÓÐÐ§µØÆðµ½°´Ä¦µÄ×÷ÓÃ£¬ÀÏÈË·Ç³£Ï²»¶£¡ÓÎÓ¾³ØÇ³Ë®ÇøÓÐ1Ã×2·Ç³£ÊÊºÏÐ¡ÅóÓÑÁ·Ï°ÓÎÓ¾£¡ÕâÊÇÒ»¸öÖµµÃÔÙÈ¥µÄµØ·½£¡:-D
1	ºÜ·½±ã£¬Ò²ºÜÊµ»Ý£¡ÎÂÈª»·¾³²»´í£¬ÊÊºÏ¼¸¸öÈËÒ»ÆðÈ¥·ÅËÉÒ»ÏÂ¡£
1	Ïë×Ô¼ºÕô¼¦µ°µÄ½¨Òéµ½ÈÈ¹ø×ó±ßµÄÓÐ¸ÇµÄÄÇÀïÕôÕôÆø×ã±È½ÏÈÝÒ×ÊìÀÁµÃ´ÓÍ£³µ³¡ÄÃµ°È¥ÈÈ¹øµÄÔÚÈÈ¹øÄÇÀïÓÐ¹¤×÷ÈËÔ±ÕôºÃµÄÎ¶µÀÒ²ºÜ²»´íÈÈ¹øÔÚ±È½ÏÉÏÃæµÄµØ·½×ß×Å×ß×ÅÀÛ²»¹ý»¹ÐÐ²»Ô¶
1	Ê¡À²²»ÉÙÇ® È¡Æ±Ò²ºÜ·½±ã¡£·Ç³£ºÃ
1	Õâ¸öÎÂÈªÊÇÕæÎÂÈªË®£¬ÓÐ²É¿óÐí¿ÉÖ¤£¬ºÜ²»´í£¡»·¾³Ò²ºÜºÃ£¡ÏÖÔÚÆäËûºÜ¶àÎÂÈª¶¼ÊÇ¼ÙµÄ
1	·¿¼äºÜ´ó£¬Ãâ·ÑÎÂÈª£¬»¹ÊÇ±È½ÏÊµ»Ý£¬Ôç²ÍÒ»°ã£¬¾Æµê×°äê¿ÉÄÜÓÐµãÄêÍ·ÁË£¬Êî¼ÙÁË£¬ËäÈ»ÏÄÌì£¬ÅÝÎÂÈªµÄÈË»¹ÊÇÍ¦¶à
1	¾Æµê²»´í£¬·þÎñºÜºÃ£¬´Ó»ð³µÕ¾¹ýÀ´Ò²·½±ã£¬¾ÍÔÚ¿ÖÁúÔ°±ßÉÏ¡£ºÜ²»´íµÄ×¡ËÞÌåÑé¡£
1	Ì×²ÍºÜÊµ»Ý£¬ÎÀÉúºÜºÃ¡£
1	ºÜÓÐÒâË¼¡£ ¸ÐÌ¾´ó×ÔÈ»µÄÉñÆæ¡£ ¾ÍÊÇ¹úÇìÈ¥ÈË³¬¶à¡£ ÎÂÈªºÜÔàºÜ¶àËÀÆ¤¡£
1	¾°µã±È½Ïµ¥µ÷£¬ÈÈÆøÇòÃ»ÓÐÆ®µ½»ðÉ½¿Úµ«ÅÀÉ½ÉÏÈ¥¹Û²ìµØÃ²Ò²ºÜ²»´í¡£
1	ÔÂÔ²ÖÐÇïÒ¹¾²Ú×£¬×ÏÇåºþÃÀ¾° ÓÎÀÖ³¡Á½¸ö±¦±´ÍæµÄ¿ªÐÄÓä¿ì£¬»¬»¬ÌÝ µ´ÇïÇ§ Ð¡Ð¡ÊÀ½ç £¬´óÌÃ·þÎñ ÖìÑÅÙ» ÁõÎ°·þÎñÔÞÔÞ¡£
1	ÃÀÅ®³ØÎÂÈª£¬ÐÔ¼Û±ÈÒ»°ã£¬×ÔÖú²ÍÌüÌ«Ð¡£¬·þÎñ²î¡£
1	Ö±½ÓË¢Éí·ÝÖ¤½øÈ¥£¬²»¹ý½¨ÒéÓÐÑ§ÉúÖ¤°ë¼ÛµÄÓÃÑ§ÉúÖ¤¸ü»®Ëã£¬¾°ÇøÍâÃæÂòµÄËÄ¿éÒ»À¦¼¦µ°ºÜºÃ³ÔÓ¦¸ÃÂòÁ½À¦
1	¸Ð¾õ»·¾³²»´í£¬ÊÊºÏ´øº¢×ÓÀÏÈË³öÀ´É¢ÐÄ£¡Ç°Ì¨ÀîÐ¡Ïã·þÎñ²»´í
1	Õâ¸öÎÂÈªÇ¿ÁÒÍÆ¼ö´ó¼ÒÈ¥À² ¶¬ÌìÅÝÎÂÈª²»ÉÙ Ã»¼û¹ýÌìÈÈÅÝÎÂÈªµÄ ±ðÓÐÒ»·¬ÇéÈ¤àÞ ¶øÇÒÑùÊ½³¬¼¶¶à ´óÈËÐ¡º¢¶¼ºÃÍæ ¶ÔÁË »¹ÓÐ´óÐ¡µÄÓã³Ø×ÓàÞ Ç×Ç×µÄÑ÷Ñ÷µÄ ÀïÃæ»·¾³ºÜºÃ ¿ÉÒÔÍæºÃ¾Ã ¾ÍÊÇµØ·½ÓÐµãÔ¶ µ±È»ÁË ×îÍÆ¼ö»¹ÊÇÕâÀïÂòÆ±È¡Æ±ÁË ¶ÔÓÚ×ÔÓÉÐÐµÄÎÒÃÇ³¬°ô
1	ÎÂÈªºÜ°ô¡«¹¤×÷ÈËÔ±Ì¬¶È¶¼ºÃµÃÒ»ËúºýÍ¿°¡°¡£¡Ô­±¾º¹Õô·¿ÒÑ¾­¹ØÁË£¬½á¹ûÎÒÃÇÎÊÁËÒÔºó¹¤×÷ÈËÔ±ÓÖ°ïÎÒÃÇ´ò¿ªÀ²¡«·¿¼äÕæµÄ¡­ÓÐ¿ÍÌüÓÐÔ¡¸×£¨³öÎÂÈªÔ­ÌÀµÄÄÇÖÖ¡£ÔÚ·¿¼äÅÝ¸öÎÂÈªºÈ¸öÐ¡¾ÆÕæµÄ²»ÄÜ¸üã«ÒâÁË¡«Å·£¬¾ÆµêÀïÃæ»·¾³Ò²ºÜºÃ£¡£¡£¡½¨ÒéÓÐ¿ÕµÄÐ¡»ï°é¿ÉÒÔÈ¥¹ä¹ä¡«
1	Ô¡¹ÈÎÂÈªÕæµÄ²»´í£¬Í¦ºÃµÄ£¡¿ÉÒÔÈ¥ÏíÊÜÒ»ÏÂ£¬Æ¤·ôÏ¸ÄåÁËºÃ¶à
1	ÎåÒ»ÈË¶à£¬Ôç²ÍÈË¶à£¬ÎÂÈªÈË¶à.... ·¿¼ä´í£¬¾ÍÔÚÎÂÈªÇø¸ôÀë£¬¹ýÈ¥ºÜ·½±ã£¬×¡¿Í¿ÉÒÔÎÞÏÞ´ÎÅÝÎÂÈª£¬ºÜ»®Ëã£¬´ÎÈÕÍË·¿ºó»¹ÄÜÒ»Ö±ÅÝµ½6µã£¬ÅÝÎÂÈªµ¥¼ÛÒª168°É¡­¡­ ²»¹ýÕæÐÄ¾õµÃ±Ü¿ªÈËÁ÷ÊÇ±È½ÏºÃµÄÑ¡Ôñ¡­¡­ µ±È»ËäÈ»ÈË¶à£¬¸÷Ïî·þÎñ»¹ÊÇËãµ½Î»
1	ÅÝµÃºÜË¬£¬ÏÂÎçÈ¥±È½ÏºÃ£¬ÈË±È½ÏÉÙ
1	±ÈÏëÏóÖÐ·½±ãÌ«¶à£¬¼ÙÈÕÈË¶àÌØµØÃÅ¿ÚÓÐÐ¡Ä¾ÎÝ¿ÉÒÔ´òÓ¡Æ±¸ù!Ê¡È¥¸ü¶àÅÅ¶ÓÊ±¼ä
1	¾°É«·Ç³£ÃÀ£¬ºÜÖµµÃÒ»È¥£¡
1	·Ç³£ÖµµÃÈ¥µÄ¾°µã£¬ÕæÕýµÄÎÂÈª£¡Ò»¶¨ÒªÓÃÒ»ÕûÌìÈ¥Íæ£¬·ñÔò²»¾¡ÐË£¡
1	²»´íµÄÌåÑé£¬ÖµµÃÒ»È¥
1	ÍæÁËÒ»ÌìºÜàËÆ¤£¡£¡±ØÐëºÃÆÀ
1	³Ø×ÓºÜ¶à¡£Ð¡Óã£¬ÖÐÓã£¬´óÓãµÄ¶¼È¥¹ý£¬ºÜÓÐÒâË¼¡£»¹ÓÐÒ»Ð©¹¦ÄÜÎÂÈª£¬ÀýÈç°¬²ÝµÈ¡£ÖµµÃÒ»È¥¡£Ò»ÔÂÈ¥£¬ÈË»¹ÊÇÂù¶àµÄ£¬²»¹ýÆøÎÂÕýºÃ¡£´©Ó¾ÒÂ³öÀ´ÅÜÀ´ÅÜÈ¥Ò²²»¾õµÃÀä¡£µ«ÊÇÄÇ¸ö³£ÎÂµÄÓ¾³ØÓÃÆðÀ´»¹ÊÇÀäÁËÒ»Ð©¡£Ò»°ãÈË»¹ÊÇ²»Òª³¢ÊÔµÄºÃ¡£
1	»·¾³·Ç³£ºÃ£¡ÄÇÌìÕýºÃÏÂ×ÅÐ¡Óê£¬ÌÀ³Ø±ßÎíÆøçÔÈÆ£¬ÓÌÈçÖÃÉíÓÚÏÉ¾³£¡Ì« perfect ÁË£¡£¡£¡
1	ºÃÍæ£¬Êæ·þ£¬³Ø×Ó¶à£¬µØ·½´ó£¬¼Û¸ñÓÅ»Ý£¬ÖµµÃÍÆ¼ö
1	¸öÈËÈÏÎªÄÏÌïÎÂÈª»¹ÊÇ²»´íµÄ£¬±Ï¾¹ÊÇÉñÈªÂð£¬¾ÍÊÇÔÛÃÇ×Ô¼ºÈ¥³µ·ÑºÃ¹óµÄ£¬³öÀ´ÂÃÓÎÒ»´Î¶¼²»ÈÝÒ×£¬ÎÒÃÇ×¡µÄµØ·½ÔÚ´ó¶«º£µÄÏÄÈÕ°Ù»õ¸½½üËµÊÇ29Â·¿ÉÒÔµ½ÆäÊµÊÇ¿Óµù°¡£¬Ö±½Ó¸øÀ­µ½òÚÖ§ÖÞÈ»ºó×øº£ÌÄ1²Åµ½µÄ£¬»¹µÃ×ß1¹«ÀïµÄÂ·£¬Ã»ÓÐÖ±´ïµÄ£¬ÔÚÕâÀï·îÈ°×ÔÖúÓÎµÄÅóÓÑÒªÓÐÐÄÀï×¼±¸£¬29Â·12Ôªº£ÌÄ1ÊÇ5Ôª¡£ ÎÂÈªÀïÓÐºÜ¶àºÃÍæµÄ£¬º¢×ÓÍæµÄµØ·½Ë®ÓÐµãÁ¹²»¹ýÎÒÃ»ÓÐ½ÐÔÛ¼ÒÐ¡Å®Íæ£¬ÎÂÈªµÄÖÖÀà·±¶à´ó¶¼ÊÇ39ÉãÊÏ¶È×óÓÒµÄ£¬ºÜÊÊÒË¡£±ðµÄÒ²²»ÓÃËµÁË´ó¼Ò…
1	Íú¼¾µÄÊ±ºòË®Ì«Ôà ³ýÁËÕâ¸ö¶¼ºÜºÃ
1	·þÎñºÃ³öÆ·ºÃÎÂÈª¸É¾»³ØÉÙÁËÐ©ºÜÓÐÌØÉ«ÖµµÃ×¡
1	²»À¢Îª¹ú¼ÒµØÖÊ¹«Ô°£¬×ÔÐìÏ¼¿Íºó¾ÍÎªÊÀÈËËùÖª¡£Ô°ÄÚµØÈÈÎÂÈªÔÆÕôÏ¼Îµ£¬¸÷ÖÖÎÂÈª¸÷¾ßÌØÉ«£¬É½ÁÖÖ²±»Ã¯ÃÜ£¬¿ÕÆøâùÈËÇåË¬£¬ÂÃÓÎµ¼ÀÀÐÑÄ¿£¬°ÙÄêÎÂÈª¶ø½ñÓÖ»À·¢¹â²Ê¡£
1	Ç×ÃÇÕæÐÄ²»´í£¡£¡£¡£¡£¡£¡£¡£¡
1	j½»Í¨±ãÀû»·¾³ÓÅÃÀ¡£·þÎñÔ±²é°®·þÎñ·Ç³£ÂúÒâÏÂ´ÎÔÙÀ´
1	¶©µÄ·¿²»°üº¬Ôç²Í£¬ËùÒÔ²»ÖªµÀÔç²ÍÈçºÎ¡£¾Æµê»·¾³²»´í£¬ÎÂÈª·ÖÀàÒ²Í¦¶à£¬Ë®ÉÏÊÀ½çÕâ¸öÍ¦ºÃÍæ£¬ÏÖÔÚ»¹¿ÉÒÔÍæ£¬³ÙÏÂÌìÆøÀä¾ÍÌ«ÀäÁË¡£ÊÊºÏ´øÐ¡º¢£¬ÓÐÇ××ÓÅ©³¡¡£
1	È¥²»ÁËÈÕ±¾ »ØÀ´Öéº£µÄÓùÎÂÈª°É °ô°ôßÕ ¸ß¶Ë´óÆøÉÏµµ´Î ¹þ¹þ¹þ Â¶ÌìÎÂÈª »·¾³ºÃ Ë®ÖÊºÃ ·þÎñºÃ Ëæ´¦¿É¼û·þÎñÉú¶Ë×ÅË®±­¸ø¿ÍÈËËÍ²èÒû ·Ç³£ÌåÌù °´Ä¦ÊÕ·ÑÒ²ºÜºÏÀí ÐÝÏ¢ÊÐÓÐË®¹û Ãæ°ü ·Ç³£ÃÀÎ¶?ÎÒÃÇÕâ´ÎÒ»¼ÒÈý¿ÚÂÃÐÐ ×îºóÒ»Õ¾Ñ¡ÔñÁËÓùÎÂÈª ÍêÃÀÊÕ¹Ù ÓÐ»ú»áÒ»¶¨»áÔÙÀ´
1	Ôç²ÍÃ»È¥³Ô²»²ÎÓëÆÀÂÛ£¬·Ç³£ÊÊºÏ´øº¢×ÓÒ»ÆðÓÎÍæ£¬ÓÐ³¬´óÍ£³µ³¡£¬¶¼ÊÇÃâ·ÑÌá¹©µÄ¡£»¹ÓÐÃâ·ÑË®¹ûÒûÁÏÌá¹©£¬Ïàµ±²»´í£¬·þÎñÌ¬¶È³¬ºÃ¡£
1	Èë×¡ËÄÈË¸ñ£¬´óÃí×ÔÖúÍí²ÍÌ«°ôÁË¡£
1	·þÎñ»·¾³¶¼ºÃ£¡×ÞÑÇË³£¬ÈÖºìÏÉ·þÎñºÜºÃ
1	ÎÂÈª·Ç³£²»´íºÜÊæ·þ£¬ÓÐ¸ö×¢ÒâµÄµØ·½²»Òª¹ºÂò×ÔÖú²Í£¬ÀïÃæºÜ¶à²ÔÓ¬£¬±ÈÄã³ÔµÄ»¹¿ì£¬ÕæµÄ²»ÊÇÒ»°ã¶àÅ¶
1	·Ç³£·½±ã£¬µ½Öé½­¾Æµê×øÃâ·Ñ³µ£¬43·ÖÖÓ¾Íµ½ÁË£¬Ò»¼ÒÈËÔÚÎÂÈªÍæµÃ·Ç³£¿ªÐÄ
1	ÁªÅÅ±ðÊûºÜ°ô£¬Ë½ÃÜÐÔÇ¿£¬³µ×ÓÍ£ÃÅ¿ÚºÜ·½±ã£¬ÅÝÌÀºÜÊæ·þ£¬¾Æµê·þÎñºÃ£¬¾ÍÊÇÈë×¡Ê±ÈË¶àµÈµÄÓÐµã¾Ã£¬Ôç²ÍºÜ·á¸»£¬ÓÐ±¦±¦²Í¾ß£¬Íí²Í¸½½üÅ©¼ÒÀÖ10·ÖÖÓ³µ³Ì£¬ÓÐ¶ùÍ¯ÀÖÔ°£¬²»¹ýÃ»Âò¹«¹²ÎÂÈªÃÅÆ±ÐèÒªÁíÍâÊÕ·Ñ£¬´øº¢×ÓÅÝÌÀ»¹ÊÇÒ»¸ö²»´íµÄÑ¡Ôñ
1	»·¾³ºÜºÃ£¬·þÎñºÜÌùÐÄ£¡ºÜÂúÒâ
1	¾Æµê¸É¾»£¬º¢×ÓÃÇÔÚÓÎÀÖ³¡ÍæµÃºÜ¿ªÐÄ¡£»¹ÄÜ×öµ°¸âÅ¶£¬¹¤×÷ÈËÔ±ÎººÍÆ½£¬ÁøÁÕ£¬ÐìÃô£¬ÎâÕ×Àû·þÎñºÜÓÃÐÄ£¬µãÔÞ£¡
1	µÚ¶þ´ÎÈ¥ÁË£¬ºÜÏ²»¶£¬´º½Ú¼ÌÐø£¡
1	À´ÈýÑÇÃÍÍæÁ½Ìì È«Éí¶¼ºÜÆ£·¦ ÓÚÊÇºÍÅóÓÑ¾ö¶¨ÔÚµÚÈýÌìÅÝÎÂÈª Ñ¡ÔñÄÏÌïÎÂÈªÊÇÒòÎªÌýºÃ¶àÈË½éÉÜ ÓÚÊÇ¾ÍÔÚÈ¥ÄÄ¶ùÍÅ¹ºÁË ×Ô¼º×ø³µÈ¥Ò²²»ÊÇºÜÔ¶ ÀïÃæÓÐºÃ¶àÖÖÀàµÄÎÂÈª ÎÒÃÇÈ¥µÄÍíÁË ×ßµÄÊ±ºò»¹ÓÐºÃ¼¸¸öÃ»ÅÝ ÓÐµãÒÅº¶ ²»¹ý°ëÌìÏÂÀ´ÉíÐÄÍêÈ«·ÅËÉÁË ÖµµÃÒ»Ìá ÀïÃæµÄÉèÊ©·Ç³£Íê±¸ ·þÎñÒ»Á÷ ÕæµÄºÃÏë´ø¸¸Ä¸ÔÙÈ¥Ò»´Î
1	³¬¼¶ÃÀµÄµØ·½ ÏÂ´ÎÓÐ»ú»á»¹ÒªÈ¥
1	ÕâÀïºÜÃÀÏòÍùµÄµØ·½£¬ÏÂ´Î»¹ÒªÀ´Õâ¸öµØ·½£¡
1	ºÜÆæÌØµÄµØÈÈ¾°¹Û£¬±È»ðÉ½ÓÎ³Ì³¤Ò»µã£¬ÄÚÈÝ¶àÒ»µã£¬»¹¿ÉÒÔ°É¡£
1	³Ø×ÓºÜ¶à£¬Ë®ºÜÅ¯ºÍ£¬ÅÝÔÚÀïÃæÊæ·þ¼«ÁË£¬ÖÎºÃÁËÎÒµÄ¸ÐÃ°£¬¹ý¼¸Ìì¼ÌÐøÈ¥
1	×¡ËÞ·¿¼äºÜºÃ£¬´²µ¥±»Ì×¸É¾»£¬ÎÂÈªÌ×Æ±Êæ·þ£¬Ãâ·ÑÔç²Í¿É¿Ú
1	¼ÛÎ»ºÜ»¬ÂòÂò»®Ëã ºÍ¼ÒÈËÒ»ÆðÈ¥µÄ ÏÈÂòºÜ¹ó²»ÖµµÃ ÍøÉÏ¹ºÆ±ºÜ»®Ëã
1	Ã»ÓÐ×Ô±¸³µ¹ýÈ¥²»ÊÇºÜ·½±ãÖ»ÄÜ´ò³µ£¬¹ýÈ¥ÒÔºóµØ·½ºÜ´ó£¬»·¾³ºÜºÃ£¬¿ÉÄÜÈ¥µÄÔçÈËºÜÉÙ£¬Ë®ºÜ¸É¾»£¬ÖÐÎç×ÔÖú²ÍÒ²²»´íÖµ68Æ±¼Û¡£
1	Â·±ê¶¼ºÜÃ÷Îú ¾­µäÒ²ºÜÓÐÌØÉ« ÊÕ·ÑºÏÀí
1	ÕâÊ±¼ä¶ÎÕýºÃ´ÙÏú£¬¼Û¸ñ²ÅÔ­¼ÛµÄËÄ·ÖÖ®Ò»£¬¹û¶ÏÁ¬¶©Á½Ìì¹þ¹þ
1	»¹²»´í¡¢¡¢·þÎñÌØ±ðºÃ¡¢¡¢¾ÍÊÇÂéÀ±ÌÌ²»Ì«ºÃ³Ô
1	²»´í£¬Õðº³ÓÚ´ó×ÔÈ»µÄÉñÆæ£¡ÓÐ»ú»áÔÙÈ¥£¡
1	µØ·½ºÜ²»´í£¬×ÔÖú²Í¶«Î÷ÒªÔÙ¶àµã¾Í¸üºÃÁË£¡ÊÊºÏ¼¸¸öÅóÓÑÒ»ÆðÈ¥Íæ
1	·ç¾°ÓÅÃÀ »·¾³ºÜºÃ ÏîÄ¿×î¶à ÉèÊ©ÆëÈ« ·þÎñÌ¬¶ÈºÜºÃ ÌØÉ«·þÎñÌ¬¶ÈºÃ ÈËÃÀË®ÃÀÉ½ÃÀ
1	¾ÆµêÖÜ±ß»·¾³ºÜºÃ£¬Ó²¼þÅäÌ×Ò²²»´í£¬¾ÍÊÇÎÂÈªÈËÌ«¶à£¬·þÎñ¸ú²»ÉÏ£¬×ÜÌåÀ´¿´»¹ÊÇ²»´íßÕ¡£¶ùÍ¯ÀÖÔ°ºÜ´ó£¬ºþ±ß¿´¿´Ìì¶ìÒ²ºÜºÃ¡£
1	·Ç³£ÓÐÌØÉ«¡¢ÈÈº£ÎÂÈªÈÈÀË¹ö¹ö¡¢¾°É«ÓÅÃÀ¡¢ÊÊºÏÐÝÏÐÓÎ
1	·Ç³£¿ªÐÄÒ»´ÎÓÎÍæ£¬¸úÅóÓÑÃÇ¶÷ºÜ¿ªÐÄ¡£·þÎñºÜºÃ¡£
1	²»´í£¬Í¦ºÃµÄ£¬Ð¡ÓãÎÂÈªºÜºÃ
1	·Ç³£ÂúÒâ£¡Ò»¼ÒËÄ¿ÚÈë×¡£¬ÎÂÈª£¬¶ùÍ¯ÀÖÔ°£¬»¹ÓÐ¾°É«ºÜÃÀ£¡
1	¾Æµê»·¾³ºÜºÃ£¬·þÎñÌ¬¶ÈºÜºÃ£¬ÎÂÈªÒ²²»´í
1	ºÜºÃ£¬ºÜÃÀµÄµØ·½£¬ÖµµÃÒ»È¥¡£
1	·¿¼ä¸É¾»ÎÀÉú£¬ÅäÌ×ÊæÊÊºÍÌùÐÄ
1	È¥ÏíÊÜÂ¶ÌìÎÂÈª£¬¸Ð¾õ¾ø¶ÔË¬£¬ÖµµÃÒ»È¥
1	ºÜ·½±ãÏÂ´Î»¹»áÊ¹ÓÃ£¬ºÃÆÀ£¡
1	Ôç²ÍÖÐ²Í¶¼ºÜ°ô£¬ÌØ±ðÊÇÃí»á´ó²Í£¬ÒÑ¾­µÚ¶þ´ÎÈ¥ÁË£¬ÎÂÈªÒ»°ã£¬²»¹ýÃ«½íËæ±ãÓÃ£¬·þÎñÌ¬¶È³¬¼¶ºÃ£¬Õâ¸öºÜÔÞ£¬»¹»áÔÙÈ¥µÄ
1	¹úÄÚ×îºÃµÄÎÂÈª£¬¸÷·½Ãæ¶¼²»´í¡£
1	ÅÝ²»Íê°¡£¬ÎÂÈªÌ«¶àÁË¡£¡£
1	ºÜ»®Ëã£¬È¡Æ±·½±ã£¬ÎÂÈªÒ»¼¶°ô£¬È¥¹ýºÃ¼¸´ÎÁË£¬º¢×ÓÍæ¶ùµÄºÜ¿ªÐÄ
1	¾ÆµêµÄ·þÎñºÜ²»´í£¬¾ÍÊÇÎÂÈª³Ø±È½ÏÉÙ¡£×ÔÖú²Í³ÔµÄ¶«Î÷¶¼ºÜºÃ£¬³öºõÒâÁÏµÄºÃÔÞÒ»¸ö¡£
1	´ó¹ö¹ø¼¦µ°ÊÇÌØÉ«£¬ÎÂÈªÊÇÌØÉ«£¬Ô¡¹È»¹ÊÇ²»´í£¬Ï²»¶ÅÝÔèµÄÉÏ¡£¾ÍÊÇ¿´µ½¹úÈËÔÚÔ¡³ØÀïÃæ´êÔèÓÐµã¶ñÐÄ£¬Ã»ÅÝÒ»»áÉíÉÏ·¢Ñ÷£¬ÌáÇ°ÊÕ¹¤¡£
1	ÓùÎÂÈªÀï·þÎñºÜµ½Î»£¬ÉèÊ©Ò²±È½ÏÍê±¸£¬ÊÇ¶ÌÆÚÐÝÏÐ¶È¼ÙµÄºÃµØ·½£¬µ«ÊÇÖÜÎ§µÄµêÆÌÌØ±ðÉÙ£¬Ò»Á½ÌìµÄÂÃ³ÌÈ¥ÄÇÀïÊÇÃ»ÓÐÎÊÌâµÄ¡£
1	ÈÈº£¾°Çø»¹ÁíÐè¹ºÂò15Ôª¾°Çø¹«½»Æ±£¬²»È»×ß½øÈ¥»¹ÊÇÂÔÔ¶µÄ¡£´ó¹ö¹øÈÈÁ¦Ê®×ã²»¸Ò¿¿½ü¡£»ðÉ½µØÖÊ¹«Ô°Õâ¸ö¾°µãºÜ¿Óµù°¡£¬ÅÀÁËÍ¦¸ßµÄÌ¨½×ÉÏÈ¥Ã»É¶ºÃ¿´£¬Ó¦¸Ã×ø¸öÈÈÆøÇò¾Í×ß¡£
1	·¿¼äºÜ´ó£¬ÊÒÄÚ½ÓÈëµÄÎÂÈªºÍÔ¡¸×²»´í¡£Ã»ÓÐË®¾°£¬²»Ó¦¸Ã½Ð×öË®¾°·¿£¬Ó¦³ÆÖ®ÎªÎÂÈª·¿¡£Ôç²ÍÒ²ºÜ²»´í¡£·þÎñµ½Î»
1	¾ÆµêºÜ¸É¾»£¬·þÎñÈËÔ±ÈÈÇé£¬ÖÜÎ§µÄ»·¾³»¹¿ÉÒÔÔÙÌáÉý£¬×ÔÖúÔç²ÍºÜ·á¸»£¬×ÔÖúÍí²ÍµÄÎ¶µÀºÍ¿îÊ½²»ÔõÃ´Ñù¡£
1	¿ÉÒÔ£¬¾ÍÊÇÎÂÈª²»Ì«ºÃÍæ¡£µ«»¹ÊÇÍ¦±ã½Ý
1	·¿¼äºÜ´ó£¬µ«ÊÇÈ·ÊµÓÐÐ©ÀÏ¾ÉÁË£¬·¿¼äÑôÌ¨µÄÎÂÈª³ØÒ²ºÜÀÏ¾É£¬ÌåÑé±È½Ï²î£¬»·¾³»¹ºÃ£¬±È½Ï°²¾²£¬¾ÍÊÇ¼Û¸ñ¸ß£¬·¿¼ä±È½ÏÀÏ¾ÉÁË£¡
1	­h¾³ÔÚÌ«ÃÀÁË£¬·þÕB¶È³¬¼ºÃ¡£¾ÍÊÇØÈª²îÁËüc
1	°ô°ô£¡ÊÊºÏ¼ÒÍ¥ÖÜÄ©ÓÎ~
1	ºÜºÃÍæ£¬Ð¡Óã³Ø²»ÓÃÊÕ·Ñ£¬»¹ÓÐÐ¡ÐÍµÄ¶ùÍ¯ÀÖÔ°£¬±¦±¦ÍæµÄ¶¼²»Ïë³öÀ´£¬°ô°ôßÕ£¬ÖµµÃÍÆ¼ö£¬¾ÍÊÇ×Ô¼ºÒª´ø¶«Î÷³Ô£¬×ÔÖú²Í68ÔªÒ»Î»£¬ÓÐµã¹ó£¬Ãâ·ÑµÄÒ»ÈËÖ»ÄÜÄÃÒ»·ÝÊ³Îï£¬ÓÐ´ý¼ÓÇ¿£¡
1	·Ç³£ºÃµÄÎÂÈªÌåÑé£¬»·¾³ºÃ£¬Èç¹ûË®ÉÏÓéÀÖÏîÄ¿ÔÙ¶àÒ»Ð©¾ÍºÃÁË
1	ÌÀÉ½Ò»ºÅÎÂÈª¶È¼Ù´å¸Ð¾õ²»´í£¬Ë®ÎÂÊæÊÊ£¬ÎÂÈª³Ø×Ó´óÐ¡ÓÐ¼¸Ê®¸ö£¬ÖÜÄ©´ø×ÅÀÏÈËºÍÐ¡º¢Ò»ÆðÀ´µÄ£¬Ð¡º¢ºÍÀÏÈË¶¼·Ç³£¿ªÐÄ£¬Îç²ÍÒ²·áÊ¢£¬ÏÂ´Î»¹»á´ø×Å´ó¼ÒÒ»ÆðÀ´ÅÝÎÂÈª¡£
1	¾ÆµêºÜÊæ·þ Ç××Ó·¿ºÜÌùÐÄ
1	½»Í¨·½±ã£¬»·¾³²»´í£¡·þÎñÔ±²é°®ÇÙºÜÈÈÇé£¬·þÎñºÜÖÜµ½£¬°ïÎÒÃÇËÍÀ´Ð¡ÅóÓÑÐèÒªµÄÎïÆ·¡£
1	¶©µÄÌØ¼Û·¿£¬»¹ËÍµÄÎÂÈªÆ±£¬»¹ËÍÔç²Í£¬Ò²²»´í£¬ÅÀÍê»ÆÉ½£¬Ö±½ÓÈ¥ÅÝÎÂÈª£¬ÊÒÍâÎÂÈª»¹²»´í£¬ÒÔºóÀ´»ÆÉ½»¹»áÀ´×¡
1	È¡Æ±·½±ã ÈÈº£ÖµµÃÒ»È¥
1	½»Í¨:¾Æµê¾ÍÔÚÄÏ¾©ÌÀÉ½£¬×Ô¼º¿ª³µ¹ýÈ¥ºÜ·½±ã£¬»¹ÊÇºÜºÃÕÒµÄ£¬Í£³µÒ²ºÜ·½±ã ·þÎñ:·þÎñ¶¼ºÜºÃ£¬°ïÃ¦ÄÃÐÐÀî£¬½Ó´ýÈËÔ±Ò²¶¼·Ç³£ÈÈÇé£¬¿Í·¿·þÎñÔ±Ì¬¶ÈÒ²ÊÇ·Ç³£ºÃµÄ ¾Æµê:¶©µÄÁ½¼ä´ó´²·¿£¬·¿¼äÍ¦´ó£¬Ã»ÓÐÔ¡¸×£¬´²ÉÏ°ÚµÄ»¨»¨£¬ºÜÏ²»¶Ï´ÊþÌ¨µÄÉè¼Æ£¬ÊÇ·Ö¿ªµÄ£¬Á½¸öÃæÅè£¬Á½¸öË®ÁúÍ·£¨ÎæÁ³£¬ÍüÁËÅÄÕÕ£©£¬¾ÆµêÔç²Í»¹Ëã·áÊ¢ ¾Æµê»·¾³ºÜºÃ£¬ºÜÌØ±ðµÄÊÇ£¬Ò»Â¥ÊÇÒªÍùÏÂµÄ£¬´øº¢×ÓÈ¥ºÜ·½±ã£¬ÓÐÓÎÀÖ³¡ÊÇº¢×ÓÃâ·ÑÍæµÄ£¬ºÃÏñÒ²ÓÐÊÕ·ÑÏîÄ¿£¬¿ÉÒÔ¼ÄÍÐº…
1	Ã¿Äê¶à´ÎÈ¥ÌÀÉ½Ò»ºÅÎÂÈª£¬ÍâµÄµØ·½¶¼]È¥ÁË£¬¶þ¸ö×Ö£¬Ï²»¶¡£
1	´ø±¦±¦È¥ÍæµÄ£¬ÀëµÄÒ²²»Ô¶£¬×Ô¼ÝÓÎ£¬Ò»¼ÒÈËÍæµÃºÜ¿ªÐÄ£¬ÓÐ»ú»áÔÙÈ¥¡£
1	»¹ÊÇ²»´íµÄ£¬¶©µÄ¾ÆµêµÄÇ××Ó·¿£¬º¢×ÓÃÇºÜÏ²»¶£¬±È½ÏÌùÐÄ£¬Õû¸öÉè¼Æ¶¼¿¼ÂÇµ½ÁËº¢×ÓµÄÐèÇó£¬¸ßµÍ´²£¬ÌØ±ðÊÊºÏÑ§ÁäÇ°¶ùÍ¯£¬»¹ÓÐÒ»¸öÃâ·ÑµÄÓÎÀÖ³¡¡£ÍæÀÛÁËÅÝ¸öÌÀ£¬³Ô¸ö·¹£¬»Ø¾ÆµêË¯¾õ£¬ÍêÃÀ£¡
1	ºÜºÃ£¬»·¾³²»´í£¬¾ÍÊÇÎÀÉú²»Ì«ºÃ
1	ÌåÑéºÜ°ô£¬µöÓãÌ¨±ðÊû¾°É«ºÜÃÀ£¬Ò»¼ÒÈËÔÚ·¿¼äÄÚÅÝÎÂÈªºÜºÃ£¬Ë½ÃÜÐÔÇ¿£¡¾ÍÊÇÎÀÉú¼äÐ¡ÁËµã£¡¹Ü¼Ò°¢ÒÌ·þÎñÌ¬¶È¸Ü¸ÜµÄ£¡Ë®¹û£¬ÒûÁÏ£¬º¢×ÓÂíÍ°×ùÒÎ¶¼ÓÐ¡£¼ÙÆÚ´øº¢×ÓºÍÀÏÈËÀ´¿´¿´öùÓã£¬¿´¿´°ßÂí£¬Ò»Â¥µÄ¶ùÍ¯ÓÎÀÖ³¡·Ç³£ÓÐÈ¤Í¦ºÃµÄ£¡ÏÂ´ÎÊÔÊÔºþ¾°±ðÊû£¡¾ÍÊÇ²ÍÒû²»·½±ã£¡Ç°Ì¨ËïÓ°£¬¶­ÎÄ·þÎñºÃ£¬ºÜÈÈÇé£¡Õâ´Î¶È¼ÙºÜ¿ªÐÄ£¡
1	Í¦±ãÒËµÄÕýºÃÏÂÑ©ÌìÈ¥µÄ£¬Ë®ÎÂÕýºÃ£¬³Ø×ÓÒ²¸É¾»
1	Ïàµ±²»´íµÄ×ÔÖú²Í£¬»·¾³Ò²ºÃ
1	¿ÖÁú¹ÈÎÂÈªºÍ¿ÖÁú³Ç´ó¾çÔº£¬¿ÖÁú³Ç¿¿µÄºÜ½ü£¬°²ÅÅÁ½ÌìµÄÐÐ³Ì£¬×¡¸öÌØÉ«¾Æµê£¬ÅÝ¸öÎÂÈª£¬ÕæÃÀ°¡¡£
1	Í¦·½±ãµÄ£¬¿ÉÒÔÖ±½ÓÔÚÇ°Ì¨»»£¬ÎÂÈªÅÝµÄºÜÊæ·þ£¬¶øÇÒÈË²»ÊÇºÜ¶à¡£ÓÐºÜ¶à¶¼Ã»¿ª£¬ÏëÈ¥ÅÝÞ¹ÒÂ²ÝµÄ
1	ºÃÊæÊÊµÄ¾Æµê£¬¶ÔÃæ¾ÍÊÇÎÂÈª£¬·½±ã
1	5·Ö£¬¾°É«ºÜÃÀ£¬ºÜºÃÍæ£¬ÏÂ´Î»¹È¥
1	»·¾³ÇåÓÅ Ôç²Í·á¸» Ó¦¸ÃÊÇÒª°üÎÂÈª¸üºÃ
1	µØ·½ºÜºÃÍæµÄ£¬ÏûÊîºÃÈ¥´¦£¬¼ÒÈËÍæµÃºÜ¿ªÐÄ£¬Ð¡ÅóÓÑÃÇÒ²¶¼ºÜÏ²»¶
1	ÅÝµÄºÃ£¬ÍæµÄºÃ£¬ÈËÒ²ºÃ£¬¼¦µ°Ò²²»´í
1	ÖÜÄ©Ê±¼äÉÏÎçÈ¥µÄ£¬ÈË²»¶à£¬Ë®ºÜºÃ£¬ºÜºÃµÄÒ»´ÎÅÝÎÂÈª£¬×ÔÖú²ÍÒ²²»´í£¡
1	ÅÝÎÂÈª¾ÍÖ±½Ó×¡ÁË¾Æµê ·¿¼ä²»´í ²»¹ýÃ»ÌáÇ°Ô¤¶¨ Ö±½Ó¹ýÈ¥Ò»Ç§ÎåµÄÑù×Ó ÓÐµãÐ¡¹óÚÀ ·¿¼äÕæÐÄ²»´í ·þÎñÒ²Í¦ºÃ ¾ÍÊÇ¹úÄÚÎÂÈª¾Í¶¼ÄÇÑù¡«
1	»·¾³ºÜºÃ£¬ºÃ¶àÐ¡Óã£¬·ç¾°Ò²ºÃ£¬·þÎñÒ²ºÜºÃ
1	¼ÙÈÕ³öÐÐÈËÌØ¶à£¬¾°µã²»Ëã´ó£¬1¸ö°ëÐ¡Ê±×óÓÒ¿ÉÒÔÓÎÍê£¬¾°É«²»´í£¬ÑØÍ¾¶¼ÓÐÐ¡¾°£¬ÍâÃæ¿ÉÒÔÂò¼¦µ°µ½´ó¹ö¹øÖó£¬ËÄ¸öÒ»´®5Ôª£¬¾°ÇøÀï¹óÒ»±¶£¬¸ÐÊÜÔÆÄÏÒ»¹Ö£¬¹ö¹øË®ÅÝ½Å40Ôª£¬´ó¸Å20·ÖÖÓ£¬ÌÚ³å±ØÈ¥¾°µã
1	»¹¿ÉÒÔ£¬¾à¹«½»Õ¾½Ï½ü£¬ÏÂ³µºó²½ÐÐ¼´¿É¡£
1	ÎÂÈªºÜºÃ¡£ÏÂÑ©ÌìÈ¥ÅÝµÄºÜÓÐ¸Ð¾õ
1	ÕâÊÇ¸öºÜ²»´íµÄµØ·½£¬ÖµµÃÒ»ÓÎ¡£ÕâÀïµÄ¶ÄÊ¯ÓÎÏ·ÕæµÄÕæµÄ·Ç³£·Ç³£´Ì¼¤£¬¶øÇÒÕâÀïÓÐ·Ç³£¶àµÄÅá´äÓñÊ¯£¬ÖµµÃÓµÓÐ£¡Ç¿ÁÒÍÆ¼ö´ó¼ÒÈ¥ÕâÀï¹ºÂòÓñÊ¯¡£
1	ÃûÆøÔÚÍâ£¬È·ÊµºÜ´ó£¬ÅäÌ×ÆëÈ«¡£
1	ÎÂÈªºÜºÃ£¬±ÈÏëÏóÖÐµÄºÃ¡£»·¾³ºÃ£¬Ë®ÖÊºÃ£¬·þÎñºÃ£¬×ÜÖ®¶¼ºÜºÃ¡£Î¨Ò»ÃÀÖÐ²»×ãµÄ¾ÍÊÇÈ¡Æ±µØµã¾àÀë¾°µãÃ»ÓÐÖ±´ï³µ£¬²½ÐÐÓÐµãÔ¶¡£
1	ÕâÊÇÒ»´Î°ü³¡ÓÎÍæ£¬¾°ÇøÄÚÖ»ÓÐÎÒÃÇÁ½ÈË£¬²»ÒªÌ«Ë¬
1	½øÈ¥Ö®Ç°»áÓÐÈË¸øÄãÌùÒ»¸öÎÆÉí£¬×÷ÎªÒ»¸öÆ¾Ö¤¡£»¹ÓÐÊ®ÕÅÑÃÆ±£¬¿ÉÒÔÈ¥¶Ä£¬»¹¿ÉÒÔ¿ÉÒÔÈ¥»»¶«Î÷£¬ËãÃü£¬ºÈ¾Æ¡£½¨ÒéÏÈÈ¥¶ÄÒ»°Ñ£¬×¬¶àµãÔÙÈ¥ÅªÆäËûµÄ£¬ÒòÎªÒ»¸öÈË¿ªÊ¼¾ÍÖ»ÓÐÊ®ÕÅ¡£È¥¶ÄºÜÈÝÒ×Ó®£¬¾ÍÊÇÂò´óÐ¡¡£ÎÒÃÅ×îºóÓ®ÁËÎåÊ®¼¸ÕÅ£¬»»ÁËÒ»¸öÍÞÍÞ£¬ËãÁËÒ»ÏÂÃü¡£ËãÃüÒ»´Î°ËÕÅ¡£ÔÙÀ´ËµËµÀïÃæ³ÔµÄ¶«Î÷£¬ÕæµÄºÜ¶à£¬ÁÕÀÅÂúÄ¿£¬Ëæ±ã³Ô¡£Ïë³ÔÊ²Ã´ÄÃÊ²Ã´£¬³Ôµ½±¥ÎªÖ¹¡£µ«ÊÇ¸Ð¾õ³Ô²»ÁË¶àÉÙ¾Í±¥ÁË£¬³Ô²»ÏÂÁË¡£Î¶µÀ¶¼ºÜ²»´í¡£
1	Ò»¶¨ÒªÔçÉÏÈ¥£¬×îºÃÔçÉÏÆðÀ´¾ÍÈ¥£¬¿ÉÔÚÃÅ¿ÚÂò¼¦µ°´øÉÏÈ¥£¬ÔÚ´ó¹ö¹ø´¦ÓÐ¹¤×÷ÈËÔ±Ãâ·ÑÕôµ°£¬µ«ÒªµÈ30·ÖÖÓ£¬Ê±¼ä³äÔ£¿ÉÒÔÂòÌ×Æ±ÅÝÎÂÈª£¬ÏÂÀ´ÔÚ´ó¹ö¹øÊ³¸®¿ÉÆ¾Æ±³ÔÍëÎ¶µÀ²»´íµÄ¶üË¿¡£
1	·þÎñ·Ç³£ºÃ£¬²ÍÌüºÜÐ¡£¬µ«±ãÒËºÃ³Ô£¬Ð»Ð»¿Í·¿·þÎñµÄ²é°¢ÒÌ¶Ô±¦±¦ÈÈÐÄ°ïÖú£¬ÎÂÈªºÜàÇ
1	Õâ¸ö¶È¼ÙÔ°ÇøÉè¼ÆºÍ×ÔÖú²ÍÍ¦ÓÐÌØÉ«µÄ£¬×ÔÖú²ÍµÄÊ³Îï²»´í£¬ÓÈÆäÊÇÌðÆ·£¬»¹ÓÐÓÎÏ·Íæ£¬µ«ÎÒÃÇÈ¥µÄÊ±ºòºÜ¶àµØ·½ÔÚÎ¬ÐÞ£¬Ó°Ïì²¿·Ö¾°¹Û£¬µÚ¶þ´ÎÈë×¡ÁË£¬Ô½À´Ô½¹óÁË?µ«ÌåÑéÃ»ÓÐµÚÒ»´ÎºÃ?
1	ºÃÍæ£¬ÅÝµÄÊæ·þ£¬·þÎñÈÈÇé£¬ÅÝºÃÁË»¹ÓÐÐ¡µãÐÄ³Ô³Ô¡£
1	ÕæµÄÌØ±ð°ô¡«ÌáÇ°Ò»Ìì¶©µÄ£¬µÚ¶þÌìÖ±½ÓÈ¥È¡Æ±ÈëÔ°£¬·Ç³£ºÃÅ¶£¬ºÃ°Ö°ÖÂèÂèÒ»ÆðÅÝÎÂÈª£¬·ÅËÉÁËÒ»Ìì£¬ÉíÐÄÊæ³©¡£È¡Æ±·½±ã¿ì½Ý£¬ºÃÆÀ
1	È¥µÚ¶þ´ÎÁË¡£Ò»Ö±ÔÚÈ¥ÄÄÍø¹ºÆ±¡£³öÆ±¿ì¡£·þÎñºÃ
1	ÒÑ¾­È¥¹ýÓùÎÂÈªºÜ¶à´Î£¬³ö·¢µã¶¼ÊÇÎªÁËº¢×Ó¶øÈ¥£¬Æ½ÐÄ¶øÂÛ£¬ÓùÎÂÈªÊÇ¸öºÜÊÊºÏÐ¡º¢È¥µÄÎÂÈª£¬ÕâÊÇµÚÒ»´ÎÔÚÈ¥ÄÄ¶¨£¬Ö®Ç°¹â¹ËµÄ´úÀíÕâ´ÎÃ»·¿¶¨¡£ÒòÎªÊÇº®¼ÙµÄµÚÒ»Ìì£¬ÓöÉÏÖÜÄ©£¬¿ÉÄÜ·¿¼ä±È½ÏÇÀÊÖ£¬ÒòÎª´ðÓ¦ÁËº¢×Ó±ØÐëÂÄÐÐ³ÐÅµ£¬ÔÚÈ¥ÄÄÉÏ¿´µ½ÓÐ·¿£¬¸Ï½ôÔ¤¶¨ÁË£¬µ«ÊÇÈ¥ÄÄÍøÉÏµÄ¼Û¸ñÖ»ÊÇ¸öÖÜÄ©¼Û¸ñÈ´¸ß³öÎÒÖ®Ç°¹ú¼Ò·¨¶¨¼ÙÈÕµÄ¼Û¸ñµÄÒ»±¶£¬Ì×²Í°üº¬µÄÄÚÈÝÈ´·´¶øÉÙ£¬Õâ¸ö¸ß¼ÛÎ»ÕæÐÄ»°ÒÑ¾­ÊÇÍÁºÀ¼ÛÁË£¬±È´º½Ú»¹¹óµÄ¼Û¸ñ£¬È´²»ËÍ°ÝÊ¦È¯£¬Õâ¸…
1	¾°ÇøÎÂÈª¹æÄ£ºÜ×³¹Û£¬ÌØ±ðÊÇÎÂÈªµ°ÌØºÃ³Ô¡£
1	»·¾³ÓÅÑÅ²»´íÅ¶¡«
1	´ó¹ö¹øÖó¼¦µ°ºÃ³Ô²»¹ó£¬¹þ¹þ¹þ¹þ¡£
1	Ö±½ÓË¢Éí·ÝÖ¤ÈëÔ°³¬¼¶·½±ã¡£
1	ÌÚ³åµÄÎÂÈªÈ«¹úÖªÃû£¬ÈÈº£ÊÇÆäÖÐµÄÙ®Ù®Õß¡£»¹Î´½øÈë¾°Çø£¬¿ÕÆøÖÐ³äÂúÁËÅ¨ÖØµÄÁò»ÇÎ¶£¬¸òó¡×ì²»Í£µÄÉ¢·¢ÈÈÆø£¬´¿ÌìÈ»µÄ¡£°üº¬¶à¸öÎÂÈª£¬ÆäÖÐµÄë±ÎÂÈª¿ÉÒÔÒûÓÃ£¬µ«Î¶µÀÓÐÐ©¿àÉ¬¡£ÈÈº£´ó¹ö¹øÊÇÕû¸öÈÈº£¾°ÇøµÄ×îÁÁµã£¬Ë®ÎÂ×î¸ß´ïµ½92¶È£¬ÅÔ±ßÍ¨ÁËÒ»¸öÐ¡¶´×¨ÃÅÓÃÀ´Õô¼¦µ°É½ÓóµÈ£¬¿ÉÒÔ¹ºÂòÒ²¿ÉÒÔ×Ô´ø£¬»ù±¾Ê®·ÖÖÓ¾ÍÊìÁË£¬»¹¿ÉÒÔÓÃ´ó¹ö¹øµÄÈÈË®¶ÒË®ÅÝ½Å¡£¾°Çø°üº¬Èý¸öµµ´ÎµÄ¾Æµê£¬ÓñÎÂÈªÊÇ×î¸ßµµµÄ£¬Õû¸ö¾°ÇøÒ»Â·³©Í¨ÎÞ×è£¬Ê£ÓàÁ½¸ö¾ÆµêÖ…
1	²»´í£¡Ë®ÉÏÀÖÔ°Ð¡ÁËµã£¡ÎÂÈªË®»¹¿ÉÒÔ£¡
1	È¡Æ±·½±ã£¬ÈË²»¶à£¬Ð¡º¢×ÓÍæµÄºÜ¿ªÐÄ£¬·þÎñÔ±ºÜÈÈÇé£¬ÖµµÃÈ¥¡£
1	¹ýÄêÇ°Ò»¼ÒÈý¿ÚÈ¥µÄ£¬·¿¼äµÄÎÀÉú¼äÌ«Ð¡ÁË£¬´°²»ÄÜ´ò¿ª£¬¸Ð¾õ¿ÕÆø²»Á÷Í¨£¬»·¾³ºÍÎÀÉú¶¼²»´í£¬Ãí»á´ó²Í·á¸»£¬ÎÂÈªÒ²ÊÇ24Ð¡Ê±ÈÎÅÝµÄ
1	È¡Æ±Í¦·½±ãµÄ£¬´åÂäºÜÔ­Ê¼
1	ÁÙºþ±ðÊûºÜºÃ£¬»·¾³Ò²ºÃ£¬ÓÐÔº×ÓË½ÅÝÎÂÈª£¬µ«Ï´ÊÖ¼äµÄÏÂË®µÀÃ»ÓÐ×öºÃ£¬ÕâÊÇÖÐ¹úµÄÍ¨²¡¡£´óÖÚÎÂÈªÈËÌ«¶à£¬Ë®²»¸É¾»¡£
1	½»Í¨·½±ã£¬»·¾³ÓÅÑÅ£¬²ÍÌü¶«Î÷²»´í£¬ÐìÖ¾ºì·þÎñÌ¬¶ÈºÜºÃ
1	Âí°ïÀ­»îÈÃÈË¸Ð¾õ¾°Çø¹ÜÀíÉ¢ÂÒ£¬Ö®Ç°Ò»Ö±¾õµÃÌÚ³åµÄ¾°µã¹ÜÀíÂùºÃµÄ£¬×îºóÒ»ÌìáÛ¸²£¬Ô­À´Ò²Ã»Ê²Ã´Çø±ð
1	5£¬ÈÈº£·Ç³£²»´í£¬Ö±µÃÒ»È¥
1	À´»ÆÉ½Îå´Î£¬Ã¿´ÎµÇÉ½¾Í×¡Õâ¼Ò¾Æµê£¡Èç¹ûÒª×öµÚÒ»°àÀÂ³µÉÏÉ½µÄ£¡Õâ¼Ò¾ÆµêÊÇ×îºÃµÄÑ¡Ôñ£¡
1	yÒ»°ã£¬·ÇÕæÕýÎÂÈª£¬¿óÎïÖÊ²»·á¸»
1	»·¾³ÓÄÑÅ¡¢¾°¹ÛÆ¯ÁÁ¡¢Ò¬·ç¡¢À¶Ìì¡¢°×ÔÆÒ»ÀÀÎÞÒÅ¡£Ö»ÓÐÄãÏë²»µ½µÄ¸÷ÖÖÎÂÈª¡¢¿ìÀ´ÌåÑé°É¡£Îå·Ö
1	ÕâÊÇ·Ç³£Æ¯ÁÁµÄÎÂÈª£¬Èª²»Ëã¶à£¬µ«ÊÇÎÂÜ°Æ¯ÁÁ£¬Î÷²ÍºÃ³Ô£¬·ÆÂÉ±ö½Ó´ý±ÈÃÀ¹úµÄ³øÊ¦ÓÐÀñÃ²£¬¹í×ÓÌ«²î£¬¾ÆµêºÜºÃ£¬¿ÍÕ»±ãÒËÐ©£¬1200£¬¾ÆµêºÀ¸®¹ó£¬¼Ó´²ºó2000¶à£¬µ«ÊÇÌõ¼þºÃ¼«ÁË£¡À´¹ý¼¸´Î£¬Ã¿Äê¶¼À´£¬Ï²»¶£¡
1	³Ø×Ó¶à£¬ÈËÒ²¶à£¬Ã¿Äê±ØÈ¥µÄÒ»´Î¡£
1	Ç××Ó·¿ÓÐÖÇÄÜÐ¡°®Í¬Ñ§£¬º¢×ÓÌØ±ðÏ²»¶ÁÄÁË°ëÌì¡£Î»ÖÃºÃ£¬×ÔÖú²Í·á¸»£¬È¥¿´ÈÕ³ö·½±ã£¬Î÷º£´óÏ¿¹È¾ÍÔÚÅÔ±ß£¬ÏÂ´Î»¹»á¿¼ÂÇÈë×¡ºÜÂúÒâ
1	¾ÆµêÔÚ»ÆÉ½½Å£¬ÎÀÉú¸÷·½Ãæ²»´í£¬ÎÂÈª¾Í¸Ð¾õÒ»°ã£¬ÒòÎªÊÇµ­¼¾Ö»¿ªÁË3¸ö³Ø×Ó¡£²»¹ý¿ÉÒÔÔÚÀïÃæ×Ô·Ñ³Ô·¹£¬»¹ÊÇ·½±ã¡£ÎÒÃÇÊÇÅÝÁËÎÂÈªÔÙ³ÔÁË·¹ºÈ¸öÐ¡¾ÆÇýº®ºÜ²»´í?
1	ºÜ²»´íµÄµØ·½£¬¾°É«ºÜºÃ£¬ÏÂ´Î»¹»á
1	­h¾³ÃÀ¡«×îºÃ°×ÌìÔÚÄÇÑeÅÝØÈª??
1	Ð¡º¢ÍæµÄ²»´íºÜ¿ªÐÄ£¬Á¬¶©Á½Ìì£¡
1	ÂòÁËÎåÕÅÆ±£¬ÓÎÍæÊ±¼äÇ°Ò»Ìì²Å·¢¶Ò»»Âë¡£Ê¹ÓÃµ¹ÊÇÍ¦·½±ã£¬Ç°Ì¨¿Í·þ¼ÇÂ¼ÁË¾Í¿ÉÒÔÁìºÅÅÆ½øÈëÁË¡£¸üÒÂÊÒ¹ñ×Ó´óÐ¡ÂÔÕ­µ«¹»ÓÃ¡£È¥µÄÊ±ºòÉÏÎçÊ®µã²»µ½£¬ÈË²»Ëã¶à£¬µ«ÊÇÊ¯°åÔ¡£¬É£ÄÃ·¿£¬°´Ä¦³ØµÈ¶¼Ã»¿ª¡£³Ø±ßÓÐ¸ÉÃ«½íºÍºÈË®µÄµØ·½Ì«ÉÙ£¬¸ÉÃ«½í¸ú²»ÉÏ£¬ÓÐµÄ³Ø×ÓÌ«Æ«£¬Ò»²»Ð¡ÐÄ¾Í´í¹ýÁË¡£ÆÙ²¼Ô¡ÊÇÁÁµã£¬ºÜ°ô¡£×Ô¼º¿ª³µÈ¥»¹ÐÐ£¬¹«¹²½»Í¨ÕæµÄ²»·½±ã¡£
1	»·¾³Í¦ºÃµÄ
1	ÏÖÔÚÈÈº£ÎÂÈª¿ÉÒÔÅÝÎÂÈªÂð£¿
1	·Ç³£Ò»°ãµÄ£¬²»»®Ëã£¬¾°ÇøÌ«Ð¡ÁË¡£
1	»ðÉ½¿ÚÅÀÉÏÈ¥Í¦ÀÛµÄ ²»¹ý»¹ÊÇÖµµÃÈ¥¿´¿´¡£±ßÉÏµÄºÚÓãºÓ¾°ÇøÒ²²»´í
1	Ð¡º¢×Ó±È½ÏºÃÍæ£¬ÓÐ¶ùÍ¯»¬»¬ÌÝ
1	ÕæµÄÂùºÃÂùÓÐÌØÉ«£¬·þÎñÌ¬¶ÈÂùºÃ£¬ÃÅÆ±¼Û¸ñÒ²ÊÊÖÐ¡£
1	ºÜ¿ªÐÄ£¬ºÜºÃÍæ£¬µÈÌìÀäÀÖ»¹»áÀ´£¬´ø±¦±¦µÄ»°ºÜ·½±ã
1	ºÃ£¬Ò»¼ÒÈËÈ¥µÄ£¬¼ÒÈË¶¼¾õµÃºÜÖµºÜ¸É¾»Êæ·þ
1	Verygoodhotel
1	×ÔÖú²Í»·¾³ºÜºÃ ×¡ËÞºÜÓÐ·ç¸ñ
1	¿ÉÊÇËµÊÇµ½ÔÆÄÏ±Øµ½ÌÚ³å£¬µ½ÌÚ³å±ØÀ´ÈÈº££¡Õâ¸ö´ó¹ö¹øÕæµÄÊÇ°ÔÆøÍþÎä£¡ÎÊ¾°ÇøÄÚµÄÃ÷ÐÇ¾°µã£¬´Ë´¦ÎÂ¶ÈºÜ¸ß£¬´¿ÌìÈ»ÎÂÈª£¬ºÜÔ¶¾ÍÓÐÒ»¹ÉÎ¶µÀ¡£ÕâÀïÓÐÂô¼¦µ°¡¢ðÆðÈµ°¡¢»¨Éú¡¢ÓñÃ×£¬Äã¿ÉÒÔÂòÒ»Ìá¼¦µ°°¼ÔìÐÍÅÄÕÕ£¬Ò²¿ÉÒÔ·Å½øÖ¸¶¨ÈÈ¹øÖÐÖó£¬ÈËÆøºÜÍú£¬¿ÉÊÇÄãÒª×¢Òâ°²È«Å¶£¬Ç§Íò²»Òªµô½øÈ¥¡£Õ¾ÔÚ¹ö¹øÃæÇ°ÅÄÕÕÈÃÎÒ¾õµÃÓÐ°ËÏÉ¹ýº£µÄ¸Ð¾õ£¬ºÇºÇ¡£ÃÅÆ±¼Û¸ñÎÒÍüÁË£¬Äã¿ÉÒÔÔÚAppÉÏ¶¨£¬Äã¶®µÄ¡£
1	Ò»ÄêÇ°È¥µÄ£¬ÏÖÔÚ²ÅÀ´ÆÀ¼Û£¬Èç¹ûÓÐ»ú»á£¬ÎÒ»¹»áÈ¥µÄ
1	ËÄÄêÇ°È¥¹ýÒ»´Î£¬ÉèÊ©Î¬»¤µÃÏàµ±ºÃ£¬·þÎñÌ¬¶ÈÒ²·Ç³£ºÃ£¬ÀñÃ²ÖÜµ½¡£»·¾³°²¾²¸É¾»£¬·¿¼ä¸É¾»Ã»ÓÐÒìÎ¶£¬é½é½Ã×µæ×ÓË¯µÃºÜÊæ·þ£¬ÌÉÏÂÒ»»á¾ÍË¯×ÅÁË¡£Ôç²ÍºÜ·áÊ¢£¬Î¶µÀºÜºÃ£¬ÖÐÊ½Î÷Ê½µÄ¶¼ÓÐ£¬º¢×Ó³¬Ï²»¶¡£ÎÂÈª³ØÉÏ·½Ôö¼ÓÁËÕÊÅñ£¬·ÀÖ¹ÓÐÂäÒ¶µô½ø³ØÀï¡£ÌùÐÄÖÜµ½¡£
1	Ë®ÎÂºÜºÃ¡£ÍæµÃºÜ¿ªÐÄ¡£ÈË²»ÊÇºÜ¶à¡£
1	Ï£Íû¸Ä½øµÄ·þÎñÔÚÃÅ¿Ú¡£ÎÂÈª³¬¼¶
1	·¿¼äÊ®·ÖÆ¯ÁÁ£¬ÎÒºÍÅ®ÓÑ¶¼ºÜÏ²»¶¡£À´ÁËÁ½Ìì¶à£¬ÅÝÁËÈý´ÎÎÂÈª£¬ÖµµÃÍÆ¼ö£¬±Ü¿ª¹«ÖÚ¼ÙÆÚÊ±¶ÎÀ´£¬ÈËÁ÷¾Í²»»áÌ«¶à£¬ÅÝµÃÊæ·þ£¬ÍæµÃ¿ªÐÄ¡£
1	¾ÆµêºÜÓÐÀ´Í·£¬ËùÒÔ¸÷·½ÃæÕæµÄºÜ²»´í£¬·¿¼äÓëÆäËµ¾É£¬²»ÈçËµ¹Åµä£¬Ï¸½ÚÕæÐÄÂú·Ö£¬Ì«ÈËÐÔ»¯ÁË£¬×ÔÖúÔç²ÍºÜ²»´í£¬Õû¸ö¾Æµê³ÊÍ¥ÔºÊ½£¬²¿·ÖÉè¼ÆÔÚµ±Ê±¿´À´ÕæµÄºÜÓÐÇ°Õ°ÐÔ£¬ÎÒ»¹ÌØÒâ×ªÁËÒ»´óÈ¦È¥²Î¹ÛÑ§Ï°?
1	·þÎñÌ¬¶È·Ç³£ºÃ£¬ÑÌ»ð±íÑÝºÜ¾«²Ê£¡ºÜ¿ªÐÄ£¡
1	ÎÂÈª¼ÓÉÏ´ó¹ö¹ø£¬ÖµµÃÒ»È¥
1	Æ¾Éí·ÝÖ¤È¡Æ±·½±ã£¬ÏÂ´Î³öÓÎ»¹ÒªÓÃÈ¥ÄÄ¶ù
1	ÖµµÃÒ»ÓÎµÄµØ·½£¬»áÏòÖÜÎ§µÄÅóÓÑÐû´«£¬¹Ä¶¯ËûÃÇÓÐ»ú»áÈ¥¡£
1	ÓÅµã£º1£º·¿¼ä¸É¾»Õû½à£¬ÎÀÉú³¬°ô£»2£º²ÞËùÓÐÅ®ÉúÌùÐÄÐ¡ÓÃÆ·ÒÔ¼°·ÅÏ´ÊþÆ·µÄµØ·½±¸ÓÐ´ü×Ó¿É¹©¿Í»§×°Ò»Ð©±ØÐèÆ·£»3£ºÎÂÈª³ØÖÖÀà·±¶à£»4: ·þÎñÔ±Ì¬¶ÈÇ×ÇÐ£»5: Ãí»á³ÔºÈÍæÀÖÆ·ÖÖ·á¸»¶à²Ê£»È±µã£º1: ÔÚÈ¥ÄÄ¶ùÉÏ¶¨µÄÆ±£¬ÒÔÎªÈ«°üÁË£¬È¥µ½ÁË²Å·¢ÏÖ¸úÆäËûÈË²»Ò»Ñù£¬ÎÒµÄÊÇÔç²ÍÈ¯£¬¶ø±ðÈËµÄÈ´ÓÐÍíÉÏÃí»áµÄ×ÔÖú²ÍÈ¯£¬²»µÃÒÑÖ»ÄÜ×Ô¼ºÈ¥Ç°Ì¨ÖØÐÂÂò£¬»¨·Ñ336Ôª£»2:Èë×¡Ê±¼äÍí£¬ÏÂÎç3µã²ÅÄÜÈë×¡3£º¾°µã×¨ÓÃ³µÊ±¼äÎÒ»¹ÊÇÔÚ¹«ÖÚºÅ²éµ½µÄ£¬½¨ÒéÍÆ¹ã…
1	ºÜÃÀµÄµØ·½£¬¾°É«ºÜÃÀ£¬ºÜÖµµÃÈ¥µÄµØ·½
1	4·Ö£¬ÌÀ³Ø»¹Ëã¶àµÄ£¬µ«·þÎñ¸ú²»ÉÏ£¬ÓªÒµµ½23:00£¬µ«9µã°ë¿ªÊ¼ÌÀ³Ø¾ÍÂ½Ðø¹Ø±Õ£¬ÐÝÏ¢ÌüÌá¹©µÄÃâ·ÑÐ¡Ê³Ò²ºÜÒ»°ã£¬ÕâÖÖÌìÆøÍíÉÏÅÝÃ»ÓÐÔ¡ÅÛÌá¹©£¬Åû¸öÔ¡½í»¹ÊÇÂùÀäµÄ¡£ÍíÉÏÈ¥ÅÝµÄ£¬Î´¼ûÊÒÍâÓÎÓ¾³Ø£¬²»ÖªÊÇ·ñÓÐ£¡
1	»ðÉ½¾°ÇøÊÇ°üÀ¨´óÐ¡¿ÕÉ½£¬ºÚÓãºÓ£¬Öù½ÚÀïÈý¸ö¾°µã¡£Ò»°ãÒ»ÈÕÓÎÖ»´øµ½´óÐ¡¿ÕÉ½£¬ÕâÀï¿ÉÒÔ´î³ËÈÈÆøÇò¹ÛÉÍ»ðÉ½¡£ÅÀµ½É½¶¥ÉÏ±¾ÉíÈ¤Î¶²»´ó£¬Ò²¿´²»µ½ÆäËû»ðÉ½£¬ÒªÅÀ¼¸°Ù¼¶Ì¨½×ÐèÒªµãÁ¦Æø¡£ÅÀ²»¶¯µÄÒ²¿ÉÒÔÆïÂíÉÏÀ´¡£
1	»¹²»´í£¬ÎïÓÐËùÖµ
1	×îÏ²»¶µÄµØ·½£¡ÈÈº£Î»ÓÚÌÚ³åÏØ³ÇÎ÷ÄÏ20¹«Àï´¦£¬Ãæ»ýÔ¼Îª 9Æ½·½¹«Àï£¬½Ï´óµÄÆøÈª¡¢ÎÂÈªÈº¹²ÓÐ80Óà´¦£¬ÆäÖÐ10¸öÎÂÈªÈºµÄË®ÎÂ´ï90¡æÒÔÉÏ£¬µ½´¦¶¼¿ÉÒÔ¿´µ½ÈÈÈªÔÚºôºôÅçÓ¿¡£ÊÀ½çÉÏÓÐÎÂÈªµÄµØ·½ºÜ¶à£¬µ«ÏñÌÚ³åÈÈº£ÕâÑùÃæ»ýÖ®¹ã¡¢ÈªÑÛÖ®¶àÊµÊôº±¼û¡£ÈÈº£ÖÐ×îµäÐÍµÄÊÇ¡°´ó¹ö¹ø¡±¡£ËüµÄÖ±¾¶ÊÇ3Ã×¶à£¬Ë®Éî1.5Ã×£¬Ë®ÎÂ´ï97¡æ£¬ÖçÒ¹·­¹ö·ÐÌÚ£¬ËÄ¼¾ÈÈÆøÕôÌÚ¡£ÔÚÔèÌÁºÓ£¬ÓÐÒ»¸öµØÖÊ¶ÏÁÑ´øºÍÒ»Ìõ´óºÓ½»²æÐÎ³ÉÒ»¸ö·ÉÐººäÃùµÄÆÙ²¼£¬ÏÂÃæÓÐÊ®¼¸´¦ÈÈÈ…
1	Ò»¼ÒÈý¿Ú¹ýÀ´¶È¼Ù£¬ÕæµÄÏñÊÀÍâÌÒÔ´£¬µÍµ÷µÄÉÝ»ª£¬·¿¼äºÜ´óºÜÐÂºÜ¸É¾»£¬Éè¼Æ¸ÐÍ¦Ç¿£¬ÎÒÌØ±ðÏ²»¶¡£±¦±¦×î°®¶ùÍ¯ÀÖÔ°£¬ÀïÃæ³¬¼¶´ó£¬¹Ø¼üÊÇ¼¸¸ö°®ÍæµÄ¶¼ÊÇÃâ·ÑµÄ£¬±¦±¦ÍæµÄÌØ±ð¿ªÐÄ£¡Ôç²Í×ÔÖúºÜºÃÆ·ÖÖºÜ¶à£¡¶øÇÒÏ¸½ÚºÜºÃÓÐ±¦±¦Çø¡£ ×ßµÄÊ±ºò¶ªÁËÒ»¸öÇýÎÃÆ÷£¬¾ÆµêµÄ·þÎñÈËÔ±·¢ÏÖºóÁ¢¿ÌÁªÏµÎÒ¸øÎÒ·¢ÁËË³·á£¬·Ç³£¸ÐÐ»£¡Ç××Ó³öÓÎ·Ç³£ºÃµÄµØ·½£¡ÒÑ¾­ÍÆ¼öºÜ¶àÅóÓÑ´ø±¦±¦¹ýÀ´¹ýÁùÒ»À²£¡
1	È¡Æ±·½±ã£¬´óÆø£¬·þÎñÌ¬¶ÈºÃ¡£
1	ÈÈÆøÇòËäÈ»Ê±¼ä²»³¤ µ«ÊÇÉÏÈ¥ºóÒ»ÀÀÖÚÉ½Ð¡µÄ¸Ð¾õºÜºÃ ¿´µ½»ðÉ½¿ÚÀïÃæÈ«ÊÇÂÌÉ«Ö²Îï
1	ºÜ²»´íµÄ£¬È¥ÍæºÜÖµµÃµÄ¡£¡£¡£¡£¡£¡£¡£¡£¡£
1	ÅÝÅÝÎÂÈª»¹¿ÉÒÔ¡£¿¾³¦Ì«²îÁË£¬È«ÊÇÃæ¹À¼Æ¶¼Ã»Èâ£¬ÔõÃ´Ò²µÃ±È½Ö±ß»õÇ¿µã°É£¡
1	²»´í ±ãÒË ¾°ÇøÈË¶à ³µ²»¹» »ØÊÐÀïµÈ³µµÈºÃ¾Ã
1	£¬£¬£¬£¬£¬£¬£¬£¬£¬£¬£¬£¬£¬
1	ÎÂÈªÃ»ÏëÏóÖÐÄÇÃ´ºÃ£¬¸Ð¾õ¾ÍÊÇÅÝÈÈË®£¬µØ·½ÓÐµãÐ¡£¬Ò»ÏÂ×Ó¾Í¹äÍêÁË£¬ÍíÉÏµÄ×ÔÖú²Í¸Ð¾õ²»´í£¬Æø·ÕºÜºÃ
1	ÎÂÈªµÄÈ·²»´í£¬ÌØ±ðÊÇÐ¡Óã£¬º¢×ÓÌØ¸ßÐË¡£È¡Æ±Ô¤¶¨¶¼ºÜ·½±ã£¬ÔÞ
1	ÆÀ·Ö£º5·Ö£¬¾°É«²»´í£¬ºÜÐÝÏÐ¡¢ÎÂÜ°£¬ÐÔ¼Û±È¸ß£¬ÎÂÈªË®ÖóµÄ¼¦µ°ºÃ³Ô¡£
1	¶¨ÍêÆ± Ö÷¶¯´òµç»°¸øÎÒ ÎÊÎÒÊ²Ã´Ê±ºòÈëÔ° Ô¤¶¨Íêºó ¾ÍÄÜ½øÈ¥ÁË È¥ÎÂÈª¾ÆµêµÄÃâ·Ñ°ÍÊ¿ÔÚÖé½­»¨Ô°¾ÆµêÃÅ¿Ú ¿Í·þ¸øÎÒÁË¾Æµêµç»° ÎÊµÄ·¢³µÊ±¼ä Ãâ·ÑµÄÉÌÎñ²ÍÒ²¿ÉÒÔ ×Ô¼ºÔÚÀïÃæÂò´ó¸Å48»òÕß58Ò»·Ý°É ÔùµÄÃµ¹å¹ÈÒòÎª¸ÏÊ±¼äÃ»È¥Íæ
1	°ëÉ½Ñü»·¾³²»´í£¬ÊÊºÏÒ»¼ÒÓÎÍæ£¬²»¹ý¶¬ÌìÅÝÎÂÈª»¹ÊÇÓÐµãÀäµÄ£¬´ó´óÐ¡Ð¡ÎÂÈªºÃ¶à¸ö£¬¶¼²î²»¶à£¬×î¿ªÐÄµÄ¾ÍÊÇº¢×Ó£¬ÀÖÔ°ÀïÒ²ÊÇÃâ·ÑµÄ£¬¸øÀÖÔ°¹¤×÷ÈËÔ±ÁøÁÕ/ÎâÕÑÀûµãÔÞ£¬ÈÈÐÄ·þÎñ£¬ÍËÁË·¿¿¨Ð¡ÅóÓÑ»¹ÏëÍæ£¬»¹ÊÇÈÈÇéÕÐ´ýÁË£¬Ð»Ð»
1	ÖµµÃÒ»È¥£¬ÌìÈ»ÎÂÈª??£¬´ó×ÔÈ»µÄ¹í¸«Éñ¹¤¡­¡­
1	»ðÉ½±¾ÉíÈç¹û²»ÊÇ¸ãµØÖÊÑÐ¾¿µÄ ¿ÉÄÜ²»»áÓÐÌ«´óÐËÈ¤ ¾°É«ºÜÒ»°ã ÅÀÉÏÈ¥¿´Ò»¸öÊ²Ã´¶¼Ã»ÓÐ³¤ÂúÒ°²ÝµÄ´ó¿Ó¡£»¹Ã»ÓÐº£¿ÚµÄ»ðÉ½¹«Ô°ºÃ¿´ ÄÇÀï»¹ÓÐÒ»Ð©Ææ¹ÖµÄÖ²Îï ÕâÀïÊ²Ã´¶¼Ã»ÓÐ¡£µ«ÊÇÍæÕâ¸ö¹«Ô°ÓÐÁ½´ó¿´µã¡£1£¬ ±ØÐë×øÈÈÆøÇò£¡ÎÒÀ´»ðÉ½¹«Ô°¾ÍÊÇ³åÕâ¸öÀ´µÄ ËäÈ»Ê±¼ä¶Ì µ«ÊÇÔÚÈý°ÙÃ×¸ß¿ÕÄñî«»ðÉ½¾ÍÍêÈ«ÁíÍâÒ»»ØÊÂÁË¡£¾°É«³¬°ô£¬¸Ð¾õºÜÊæÊÊ¡£ÄÜ¿´µ½ºÜÔ¶ºÜÔ¶¡£2£¬ ±ØÐëÆïÂí£¬ÂíÂíºÜÌý»°£¬×ßÐ¡É½Â· ±ðÓÐ·çÎ¶ ÉÏÉ½ÏÂÉ½¼Û¸ñÒ²ºÜÊµ»Ý£¬80»¹ÊÇ10…
1	·Ç³£ºÃ£¬ÃÀ¾°£¬´²ºÜÊæÊÊ£¬ÎÂÈªÊæ·þ£¬Ê®·ÖÍÆ¼ö
1	²»´í£¬·þÎñºÜºÃ£¬·¿¼äÒ²¸É¾»
1	ÕûÌåÀ´Ëµ¾Æµê·Ç³£ÊÊºÏÇ××ÓÓÎ£¬·¿¼äµÄÉèÊ©»¹ÊÇºÜ²»´íµÄ£¬·ç¾°ÓÅÃÀ£¬ÎÂÈª??Ã»ÓÐÊ²Ã´¾ªÑÞ£¬¶¼ÊÇÖÐ¹æÖÐ¾Ø£¬ÍíÉÏÅÝµÄÎÃ×ÓºÃ¶à£¬ÓÐÃâ·ÑµÄ±ùä¿ÁÜ?£¬¿ÉÀÖ£¬±¬Ã×»¨??Ê²Ã´µÄ£¬Ã»ÓÐ³Ô£¬º¢×ÓÃÇµÄ¿ÞÉùÐ¦ÉùÒ»Ö±ÔÚ¶ú±ß£¬ÇéÂÂ³öÓÎµÄÅÂÊÇ²»Ï²»¶¡­¡­Ôç²Í?ÈË³¬¼¶¶à£¬ÐÔ¼Û±ÈºÜ¸ß£¬Ò²ÓÐÎª¶ùÍ¯Éè¼ÆµÄ¾Í²Í·½Ê½£¬²Í¾ßÌ××°Ê²Ã´µÄ£¬Í¦²»´í¡£¾ÆµêÃ»ÓÐÉÌ³¡£¬¸öÈË¾õµÃÓ¦¸ÃÔö¼Ó£¬ÄÇÃ´´óµÄ¿Õ¼ä£¬Ó¦¸ÃÓÐÂôÉú»îÓÃÆ·µÄ³¬ÊÐ£¬ÕâÑù¾Í²»ÓÃÈ¥ÌÀÉ½ÕòµÄ³¬ÊÐÂò¶«Î÷ÁË£¬À´»Ø×…
1	·Ç³£ÂúÒâ¡£ÓÐÉ½ÓÐË®ÓÐÎÂÈª£¬»·¾³ÓÅÃÀ£¬·ç¾°×ÔÈ»¡£Îª³ö²î£¬ÂÃÓÎ£¬¶È¼ÙÖ®Ê×Ñ¡£¬ÏÄ¼¾À´µÄ¸üºÃ£¬ÈËÉÙ°²¾²£¬ÖµµÃÍÆ¼ö¡£
1	È¡Æ±ºÜ·½±ã£¬ÓÃÉí·ÝÖ¤Ë¢Ò»ÏÂ¾Í¿ÉÒÔÀ²£¬µ«ÊÇÕâ¸öÌ×Æ±±È·Ö¿ªÂò¿ÖÁúÔ°Ñ§ÉúÆ±ºÍÎÂÈªÆ±¹óÒ»µã¡£¡£µ±Ê±²»ÖªµÀÑ§ÉúÆ±²»ÐèÒªÑ§ÉúÖ¤¡£¡£¿ÉÏ§°¡¡£¡£ÆäËû¶¼²»´í
1	¿ÉÒÔÈ¥òv_»ðÉ½Èº£¬×øáâÇòµÄÑ£¡
1	²»´íµÄµØ·½£¬Ë½ÌÀ²»´í¡£·ç¾°ºÜºÃ£¬ºÜ°²¾²£¬ÊÊºÏÐÝÏÐ£¬×ÔÖú²ÍÐÔ¼Û±È»¹ºÃ£¬ÓÐµãÂÒ£¬Òª¶àµãÆ·ÖÖ¾ÍºÃÁË£¬ÏÂ´Î´ø¸¸Ä¸À´
1	¹äÍê¾°Çø£¬ÔÙ¶¨¸öË½¼ÒÎÂÈª³Ø£¬Ò¹ÀïÍû×ÅÐÇ¿ÕÅÝÎÂÈªÊÇ¸öºÜ²»´íµÄÑ¡Ôñ£¡
1	ÈËÕæµÄºÜ¶à£¡ÎªÊ²Ã´¹úÄÚÊ²Ã´¾°µãÈË¶¼ÄÇÃ´¶àÄØ£¿²»¹ýÕâ¸öÎÂÈª»¹²»´íµÄ£¬ÔÚÈÕ±¾Ò»Ö±ÅÝÄÐÅ®·Ö¿ªµÄ£¬Õâ¸öÔÚÒ»ÆðÓÐµã²»Ï°¹ß
1	·Ç³£·½±ã£¬½¨Òé¶©¹º£¡·Ç³£·½±ã£¬½¨Òé¶©¹º£¡·Ç³£·½±ã£¬½¨Òé¶©¹º£¡·Ç³£·½±ã£¬½¨Òé¶©¹º£¡·Ç³£·½±ã£¬½¨Òé¶©¹º£¡
1	Õâ¾°ÇøÀ÷º¦£¬¼«Îªº±¼ûµÄ×ÔÈ»¾°¹Û£¬ÌåÑé¼«¼Ñ
1	ÍíµãÈ¥°É 3 4µã¼òÖ±É¹ÈÚ ÓÐÐ©³Ø²»ÊÇÌØ±ð¸É¾»¡£¶«Î÷Í¦ºÃ³ÔµÄ ÌØ±ðÄÇ¸öÈýÎÄÖÎ¡­¡­ÁÜÔ¡ÉèÊ©ÆëÈ« »¹ÄÜÄÃÒ»´ÎÐÔÑÀË¢ ÓÐÊá×Ó ÓÐËÜÁÏ´ø¸øÎÒÃÇ·ÅÊªµÄÒÂ·þ ÓÐ³¬¼¶ÃÍµÄ´µ·çÍ²¡«ÎÂÈªºÜÒ»°ã ·þÎñÌ¬¶È100 ÉèÊ©100¡«
1	È¡Æ±·½±ã£¬ÖµµÃ¹ºÂò£¬ËÙ¶È¿ì
1	·þÎñºÜºÃ£¬ºÜÈÈÇéÓÐÀñÃ²£¬¾ÆµêÒ²ºÜ¸É¾»£¬´øÐ¡±¦±¦Ò²ÓÐÓÎÀÖÔ°¿ÉÒÔÍæ£¬ÖµµÃÎåÐÇºÃÆÀ¡£
1	²»´í£¬¾°ÇøÍ¦ÓÐ¿´µãµÄ£¡
1	×¡ÔÚÑÇÁúÍå£¬°ü³µÈ¥µÄ£¬½»Í¨²»·½±ã£¬ÌÔ±¦ÉÏÂòµÄÆ±±ãÒËµã£¬ÈËÌ«¶àÁË£¬»·¾³¾°É«¶¼ÊÇÒ»Á÷µÄ¡£
1	ºÍÈý¸ö¹ëÃÜÒ»ÆðÈ¥ÅÝÎÂÈª£¬ºÜÊæ·þ¡£ÔÚÃæÇ°·ÅËÉÒ»ÏÂ×Ô¼º£¬ÅÝ×ßÒ»ÕûÄêµÄÐÁ¿à?
1	ÒÑ¾­µÚ¶þ´ÎÀ´ÁË£¬»·¾³ºÜºÃ£¬³Ø×ÓÖÖÀàÒ²ºÜ¶à£¬ÍæµÄ·Ç³£¿ªÐÄ¡£¿ÉÏ§ÃÅÆ±ÀïµÄÅä²Í²»ÊÇ×ÔÖú²Í£¬Ö»ÓÐÁ½ÖÖ£¬½¨Òé×Ô¼º´ø³ÔµÄ£¬²»¹ýÔ°ÀïÃ»ÓÐÈÈË®¡£
1	¡¾Â¶ÌìÔ¡³Ø£¬ÈÕÊ½·çÇé£¬Ã«½í¸É¾»¡¿
1	ºÜÕðº¶£¬ÎÂÈªÊÇÕæµÄÅÝ×ÅÊ®·ÖÊæ·þ
1	ËäÈ»ÊÕÃÅÆ±µ«¾ø¶ÔÖµµÃÒ»È¥£¡ÒÔÇ°ÕæµÄÃ»¼û¹ýÕâÖÖÆæ¹Û£¡Ë®»¹ÄÜÖ±½ÓÖóµ°£¡
1	»·¾³»¹ÊÇ¿ÉÒÔµÄ£¬ÍíÉÏË¯¾õ²»ÓÃ¿ª¿Õµ÷£¬Ç°Ì¨·þÎñÌ¬¶È·Ç³£?£¬ÉÏÉ½ÏÂÉ½¶¼Í¦·½±ãµÄ¡£
1	¡¾ÊÊºÏº¢×Ó¡¿
1	Ê®·Ö²»´í£¬º¢×ÓºÜ¸ßÐË£¡È¡Æ±ºÜ·½±ã
1	ºÜ·½±ã£¬É½ÉÏºÜÃÀ£¬µ«ºÜÀÛÕýºÃÏÂÀ´ÅÝÎÂÈª½â·¦ÌØ±ðÊæ·þ #·¿¼äÉèÊ©
1	Ôç²ÍÍ¦ºÃµÄ£¬ÊÊºÏÒ»¼ÒÀÏÐ¡³öÓÎ¡£ÓùÎÂÈª·þÎñÌ¬¶ÈºÜºÃ£¬ÈËºÜÖ÷¶¯Ò²ºÜÈÈÇé£¬ÕâµãÊÇ·Ç³£ÖµµÃ³ÆÔÞµÄ£¬ÎÒ·ÅÁËÒ»Ìõ¶ªÆúµÄ¿ã×ÓÔÚ·¿Àï£¬Àëµêºó£¬¾Æµê»¹ÌØÒâ´òµç»°À´Ñ¯ÎÊÊÇ²»ÊÇ¶«Î÷Â©ÁË£¬Ïàµ±¸ºÔðÈÎ¡£×ÔÖúÔç²ÍºÍÍí²ÍÒ²²»´í£¨ÎÒ¶©µÄÍí²Í²»ÊÇÃí»á×ÔÖú£¬ÊÇÅË½ðÁ«»ð¹ø»òÕßÇ§É«ºúÍ¬ÖÐ²Í£¬£©²ËÆ·Ò²»¹ok£¬Íí²ÍÖÐ²Í¿ÉÒÔ8Ñ¡5£¬»·¾³Ò²²»´í¡£µ«ÊÇÖÜÄ©Ì«¶àÈËÁË£¬×¨ÃÅÈ¥ÅÝÎÂÈª»¹ÊÇÆ½ÈÕÈ¥°É£¬ÎÂÈªµÄ³ØÓÐµãÉÙ£¬Ò»²¿·ÖÊÇ ²»¿ª·ÅµÄ£¬½¨ÒéÈË¶àµÄÊ±ºòÈ«²¿¿ª·Å°É
1	Ó²¼þ»¹¿ÉÒÔ£¬³Ø×ÓÍ¦¶à£¬ÓÎÓ¾³ØÍ¦´ó£¬µ«·þÎñºÜÒ»°ã£¡
1	ºÜ·½±ã£¬¾ÍÔÚÎÂÈª¸½½ü£¬¼Û¸ñºÏÊÊ¡£
1	ÈÈº£ÖµµÃÒ»¿´£¬ÓêÖÐÂþ²½»¹²»´í£¬ÆøÎÂ±ÈÖÜÎ§µØÇøÆ«¸ßÅ¶£¡ÏÂÓê¾ÍÁ¹Á¹µÄ£¬´ó¼Ò×¢ÒâÅ¶£¡
1	Ôç²ÍºÜ²»´í?¾Æµê¿ªÁË¿Õµ÷Ö®ºóºÜÅ¯ºÍ Ò»µãÒ²²»Àä È¥ÎÂÈª»¹ÓÐ½ÓËÍ·þÎñ£¬Ë¾»úÐ¡¸çÍ¿¾Å½ïÈËºÜºÃ£¬³¬¼¶°ô!
1	Õâ¸öÊ±¼ä¶ÎÀ´Íæ£¬ÈËÉÙ£¬·þÎñ²»´í°¡¡£
1	³¬¶àÎÂÈª³Ø£¬Ò²ÓÐ¿ÉÒÔ¿ÉÒÔº¹Õô£¬·þÎñÔ±³¬¼¶ÈÈÇé£¬ÓÐÒ»Î»Ðì»³æ·µÄ¹¤×÷ÈËÔ±³¬¼¶°ô£¬ÒòÎªµÚÒ»´ÎÈ¥²»ÈÏÊ¶Â·£¬»¹ÌØÒâ´øÎÒÃÇÈ¥£¬°ô°ôßÕ?????
1	ÕæµÄ²»´í¡£Ñ½Åµ´ïÃÅÆ±µãÅÅ¶ÓÈËºÜ¶à£¬Ï£Íû¶à¸ß·åÊ±¶Î¿ª´°¿ÚÈ¡Æ±¡£Ñ½Åµ´ïµÄ¾°É«¶ÔÓÚËÄ´¨ÈËÀ´Ëµ£¬Ã»ÓÐÌ«¶à¾ªÏ²¹þ£¬µ«ÊÇ¾°ÇøµÄ¹ÜÀí¾ø¶Ô¹æ·¶ºÍ³ÉÊì£¬ÓÐÌõ²»ÎÉ¡£Öé½­ÄÏÌïÎÂÈª¾°É«»¹¿ÉÒÔ£¬µ«ÊÇË®ÎÂÆÕ±é±È½Ï¸ß£¬¶øÇÒË®¶¼ºÜÇ³£¬Ð¡ÅóÓÑÕÒ²»µ½ÓÎÓ¾µÄ¸Ð¾õ¡£
1	ÃÅÆ±60Ôª£¬µçÆ¿³µµ¥³Ì10Ôª£¬Íù·µ15Ôª¡£ÈÈº£´ó¹ö¹øÊÇÒ»¸öÖ±¾¶Îª3Ã×¶àµÄÅèÐÎ·ÐË®³Ø£¬ÉîÔ¼1.5Ã×£¬ÖÕÄêÃ°×Å97¡æµÄ·ÐË®£¬ÏìÉùÕð¶ú¡¢ÕôÆû³åÌì¡£µ±µØ°ÙÐÕ»¹ÀûÓÃÈª±ßµÄ³öÆø¿×£¬µæÉÏµ¾²Ý£¬ÕôºìÊí¡¢ÍÁ¶¹£¬²¢ÔÚ¡°´ó¹ö¹ø¡±ÎÂÈªÀïÖó¼¦µ°£¬Á¢µÈ¿ÉÊ³£¬Î¶µÀÏãÃÀ¡£ÔÚÕâÀï¼ûµ½µÄ¼¦µ°¶¼ÊÇÓÃ²ÝÉþ´®×ÅÂô£¬ÕâÒ²ÊÇÔÆÄÏÊ®°Ë¹ÖÖÐµÄÒ»¹Ö~
1	·þÎñ·Ç³£ºÃ °üÀ¨¾Æµê´óÌü£¬ÖÐ²ÍÌü£¬¶ùÍ¯ÀÖÔ°£¬ÎÀÉú·½ÃæÒ²²»´í¡£ÎÂÈª³Ø×ÓºÜ¶à£¬Ë®ÎÂÒ²ºÜºÃ£¬µ«ÊÇ´øÁË±¦±¦Ò²²»·½±ãµ½´¦ÅÜ£¬¾ÆµêµÄÈËËµ10µãÖÓµÄË®ÊÇ×î¸É¾»µÄ¡£Ã÷ÄêÔÙÀ´ÅÝÅÝ
1	»·¾³ºÃ£¬È¡Æ±·½±ã£¬³¬Öµ¡£
1	»¹ÊÇ²»´íµÄ ¿¿Æ× ³¡µØ´ó
1	×°ÐÞ±È½Ï³Â¾É£¬ÎÒÃÇ¶©µÄÊÇÁù¸ñÈëµÄ·¿¼ä£¬µ«ÊÇÕæµÄÊÇÌ«Ð¡ÁË£¬Ï´ÊÖ¼äÒ²Ð¡£¬ÆäËû»¹ºÃ»¹ÓÐ¾ÍÊÇ¿É¹©´©µÄºÍ·þÌ«ÉÙ»¹ºÜ¾É£¬ÏÊÑÞÆ¯ÁÁµÄ¶¼ÒªÁíÍâ¸øÇ®×âµÄ£¬ÍíÉÏÒòÎªÏû·À°²È«È¡ÏûÁËÓÐµãÊ§Íû?¡£µ±ÌìÉúÈÕËÍÁË¸ö¹ûÅÌ³¬ÐÂÏÊµÄ£¡£¬Õâ¸öÖµµÃÔÞ
1	»·¾³²»´í¡£
1	²»´í£¬ÐÔ¼Û±È¸ß£¬¾°É«ÃÀ£¡ÕûÌå²»´í£¡
1	×Ô¼º¿ª³µÉÏÉ½£¬ÌáÇ°¸ú¾ÆµêËµºÃ³µÅÆºÅ¾ÍÐÐ£¬Ãâ·ÑÉýÁË·¿£¬ÀëÎÂÈªÒ²¾ÍÊ®¼¸·ÖÖÓÂ·£¬¾àÀëÓñÆÁË÷µÀ¶þÊ®¼¸·ÖÖÓ£¬¾ÆµêÔç²Í¿ÉÒÔ£¬ÖÐ²ÍÌü²ËµÄÎ¶µÀÒ²²»´í
1	»·¾³ºÃÊÊºÏ¶É¼ÙÐÝÏÐ
1	Í¦ºÃµÄ ¾ÍÊÇÌ«Ô¶ ¿ÉÒÔ×ö´ó°Í µ«À´»Ø¶¼Ã»¸ÏÉÏ ÒÑ¾­Á¬ÐøÈ¥ÁËºÃ¼¸Äê Ô½À´Ô½²îÁË
1	ÅÝÎÂÈªºÜÊæÊÊ£¬»·¾³²»´í»¹ÓÐË®¹û³Ô
1	ÐÔ¼Û±È¸ß£¬»·¾³ºÃ£¬ºÜÓÐÌØÉ«£¬ÓÈÆä¸÷¸öÎÂÈªÕæÊÇÈÃÈË¾õµÃ´ó×ÔÈ»µÄÉñÆæ£¡
1	ÐÔ¼Û±ÈºÜ¸ßµÄÒ»Ëù¾Æµê£¬»·¾³£¬ÉèÊ©µÈ¶¼¶ÔµÃÆðÕâ¸ö¼Û¸ñ£¬´í·åÅÝÌÀÈ»ºóÔÙÈ¥¿ÖÁúÔ°ÍæÍæÊÇ·Ç³£²»´íµÄÑ¡Ôñ£¬×¡¾ÆµêµÄ¿ÍÈË»¹ÓÐÆäËûÓÅ´ý£¬×ÜÖ®5ÐÇ£¬·Ç³£ºÃ¡£
1	·Ç³£ºÃµÄ¸Ð¾õ£¬¶¨µÄÊÇ´ø²ÍµÄÆ±£¬½á¹ûÀÏÆÅÒ»Íæ¿ªÐÄ£¬Íæ¹ýÁË£¬·¹Ò²Ã»³ÔÉÏ£¬²»¹ý»¹ÊÇºÜ¿ªÐÄ£¬¸÷ÖÖµÄÎÂÈª£¬¼òÖ±²»Ïë³öÀ´ÁË
1	¶¼ºÜ²»´í£¬ÈËÒ²²»ÊÇºÜ¶à
1	·Ç³£ÊÊºÏ´øÐ¡ÅóÓÑµÄ¼ÒÍ¥³öÐÐ¡£·¿¼äºÜ´ó£¬²¼¾ÖºÏÀí£¬¾ùÓÐ¶ÀÁ¢ÎÀÉú¼ä£¬ÕâÑù¼È¿ÉÒÔÕÕ¹Ëµ½Ð¡ÅóÓÑ£¬Ò²²»»á»¥Ïà¸ÉÈÅ¡£±¦±¦¿ÉÒÔÔÚ´óÔ¡³ØÀïÅÝ£¬²»ÓÃÈ¥¹«¹²ÎÂÈª£¬¾Æµê»¹ÌùÐÄÅä±¸ÁËÒ»´ÎÐÔÅÝÔè´ü£¬ÎÞÐè¹ËÂÇÇå½àÎÊÌâ¡£ÒòÎªÊÇÐÂ×°ÐÞµÄ·¿¼ä£¬¸Õ½øÈ¥ÓÐÒ»µãÎ¶µÀ£¬ÎÒÃÇÌá³öºó£¬¿Í·¿¸ºÔðÈËÕÅÉ¯É¯Á¢¿ÌÍ¬Òâ»»·¿£¬¸øÎÒÃÇµ÷µ½ÁËÒ»¼äÂúÒâµÄ£¬»¹ËÍÀ´ÁË¿ÕÆø¾»»¯Æ÷°ÚÔÚ±¦±¦µÄ·¿¼ä£¬·þÎñ·Ç³£ÖÜµ½£¬ÈÃÎÒÃÇ¶È¹ýÁËÒ»¸öÓä¿ìµÄ¼ÙÆÚ¡£Ç××ÓÎÂÈª¶È¼Ù£¬Ê×Ñ¡×ÏÇåºþ£¡
1	ÓÐµãÐ¡£¬ÈËÒ²¶à£¬³Ø±È½Ï¸É¾»
1	¶È¼ÙºÃµØ·½£¡ÊÕ·Ñ¹óÁËµã£¬·þÎñ²»´íÒ»¡£
1	µÚÒ»´ÎÀ´¿ÖÁú¹ÈÎÂÈªÅÝ£¬ÃÅ¿ÚÈ¡Æ±ºÜ·Å±ã¡£ÎÂÈª¶¼ÊÇÊÒÍâµÄ£¬Ã¿¸öÅÝ³ØµÄÎÂ¶È¶¼²»Ò»Ñù¡£×îÏ²»¶ÖÐÒ©³ØÁË£¬ÅÝÁË³¬Êæ·þ£¬¿ÉÒÔÓÐÐ§µÄ»º½âÆ£ÀÍ¡£ÈýÂ¥¹«ÐÝ´óÌüÐì»³æ··þÎñºÜ°ô£¬ÎÒÃÇÎÊÁËËýºÜ¶àÎÊÌâ£¬¶¼ÄÍÐÄµÄ°ïÎÒÃÇÒ»Ò»½â´ð¡£Â¥ÉÏ»¹ÓÐÐ¡µãÐÄ³Ô£¬´óÌüµÄÉ³·¢ÈíÈíµÄ£¬ºÜÊæ·þ¡£
1	ÐÔ¼Û±ÈºÜ¸ß£¬·¿¼ÛºÜ¸É¾»£¬½øÈ¥µÚÒ»¼þÊÂ¾ÍÊÇ¿´ÁËÎÀÉú¼ä¡­¡­°ËµãÈ¥ÄÃµÄÔç²Í£¬»¹ÊÇÈÈµÄ¡£¸Ð¾õ²»´í£¡ÏÂ´Î»á³¢ÊÔ²»Í¬·ç¸ñµÄ·¿¼ä£¡
1	ÈÈº£¾°Çø£ºÎ»ÓÚÌÚ³åÏØ³ÇÄÏ8¹«Àï´¦µÄÇåË®Ïç£¬Îª¹ú¼Ò¼¶·ç¾°ÃûÊ¤Çø¡¢¹ú¼ÒµØÖÊ¹«Ô°¡£¾°ÇøÁÙ½ü³ÇÇø¼°ÌÚ³åÍÕ·å»ú³¡£¬½»Í¨¼«Îª±ãÀû¡£ÆäÏÔÖøÌØÕ÷ÎªÅçÆø¿×¡¢Ã°Æø¿×¡¢Ã°ÆøµØÃæ¡¢ÈÈ·ÐÈª¡¢ÈÈË®Èª¡¢ÈÈË®Åç±¬µÈ¸ßÎÂµØÈÈ¾°¹Û£¬ÊÇÖÐ¹úÈý´óµØÈÈÇøÖ®Ò»£¬ÓÐ¼«¸ßµÄ¹ÛÉÍ¼ÛÖµºÍ¿Æ¿¼¼ÛÖµ£¬ÎÂÈªË®¾ß±¸ÁÆÑøÖÎ²¡µÄÉñÆæ¹¦Ð§¡£
1	·Ç³£ºÃ£¬¶ùÍ¯ÀÖÔ°Ì«ºÃÁËÓÖ´ó£¬ºÍÆ½¡¢ÀûÀû¡¢µ¤µ¤»¹ÅãÍæ£¬·Ç³£¸ÐÐ»£¬Ð¡ÅóÓÑÍæµÄ·Ç³£ºÃ£¡
1	ÈÈº£´ó¹ö¹øµÄÈªË®£¬·Ç³£µÄÌÌ£¬ÈªË®·º×Åµ­µ­µÄÂÌ£¬×ß½ü¶¼¸Ð¾õµ½ÈÈÀËÆËÃæ£¬ÓÐÈË½«¼¦µ°·ÅÔÚÈªË®ÀïÖó£¬Öó³öÀ´µÄ¼¦µ°»¹·Ç³£ºÃ³Ô¡£µ«ÊÇÈ¥ÍæµÄÐ¡º¢Òª×¢Òâ°²È«£¡
1	¾ÆµêÎ»ÖÃºÜºÃ£¬ÎåÐÇ±ê×¼£¬¿Õµ÷£¬ÈÈË®Ê¹ÓÃ·½±ã£¬Ôç²ÍÆ·Àà¶à£¬Î¶µÀ²»´í£¬¾ÆµêÃÅ¿ÚÍ£³µ·½±ã£¬°²±£ÈËÔ±±È½Ï¶à£¬»á°²ÅÅÍ£³µÎ»¡£ÎÂÈªÊÇÌìÈ»µÄ£¬ÓÐ5¸ö×óÓÒµÄ³Ø×Ó¿ÉÒÔÅÝ
1	ÖÜËÄÈ¥ÈËºÃÉÙ£¬ºÜÊæ·þ
1	ÍðÈçÏÉ¾°£¬ÅÀÅÀÉ½£¬Í¦ÓÐÒâË¼µÄ¡£
1	È¥ÄÏ¾©¿´ÍûºÃÓÑ£¬²¢¶©ÁËÕâ¼Ò¶È¼Ù¾Æµê£¬Ò»ÆðÅÝÌÀ¡¢ÏÐÁÄ¡£¾ÆµêÕ¼µØºÜ´ó£¬»·¾³°²¾²¡£ÊÊºÏ¼¯Ìå»î¶¯¡£ÖµµÃÒ»ÌáµÄÊÇÃÅ¿Ú½Ó´ýµÄÐ¡»ï×ÓÐ¡Áõ£¬Ö÷¶¯¡¢ÈÈÇé¡¢ÖÜµ½£¬µÚ¶þÌì½áÕËºó»¹°ïÖúÎÒÃÇÌôÑ¡×îºÏÊÊµÄ×¨³µ»Øµ½ÊÐÇø¡£ÆÚ´ýÏÂ´ÎÔÙÈ¥¡£
1	ÊÒÄÚÓÎÓ¾³Ø»¹Ã»Íê¹¤£¬Ã»ÓÐµØÏÂÍ£³µ³¡¡£Ôç²ÍÆ·ÖÖ²»¶à£¬Îç²Í×ÔÖú²ÍÒ²Ò»°ã¡£»¹¶àÉèÊ©»¹ÔÚÊ©¹¤¹ý³ÌÖÐ£¬»·¾³»¹Ëã²»´í£¡
1	ºÃµÄ¾Æµê¾ÍÓÐºÃµÄÐÄÇé£¬ºÜÏ²»¶¡£¾ÆµêÎ»ÖÃÔÚ»ÆÉ½ÎÂÈª¸½½ü£¬ËÄÖÜ·ç¾°ÐãÀö£¬µ«ÊÊºÏ×Ô¼ÝÓÎ³öÐÐµÄÅóÓÑÃÇ£¬ÒòÎª¾ÆµêÔÚ°ëÉ½ÉÏ£¬¹þ¹þ¹þ
1	ÓÎÀÖ³¡ÁøÁÖ·þÎñÖÜµ½£¬ÈÈÇéÓÐÀñ
1	Ë¾»ú×¼Ê±½Ó»ú£¬Ã¿Ìì×¼Ê±µ½¾Æµê½Ó£¬Ö÷Òª¾°µã¶¼µ½ÁË£¬»¹½éÉÜÒ»Ð©µØ·½ÌØÉ«µÄ·¹µê£¬»¹Ãâ·ÑÉý¼¶ÉÌÎñ³µ£¬·þÎñÌ¬¶ÈÈÈÇé£¡
1	»·¾³²»´í¡£±È½ÏÐÂ£¬»¹ÓÐµãÎ¶µÀ£¬µ«ÊÇ»¹ÂúÒâ¡£
1	¾°Çø´Ó½øÈ¥µ½³öÀ´£¬ÎÈÎÈµÄÈ«ÊÇÁò»ÇÎ¶£¬µ½µ×ÊÇºÃÊÇ»µ£¬µÃ¿¿¸÷¼ÒµÄÆÀÅÐÁË£¬±¾Éí»³Ì¥Èª£¬´ó¹ö¹øµÄ²Î¹ÛÌØÐÔ¾Í±È½ÏÒ»°ã£¬ÊôÓÚ½ü¼¸ÄêµÄ·­ÐÞ×÷Æ·£¬±È½Ï²»ÄÜ½ÓÊÜµÄÊÇÕâ±ßµÄÒ»ÏµÁÐÊ¯¿ÌÉÏ¶¼Ï²»¶À¶É«µÄÈ¾ÁÏ£¬ÈÃÎÒÓÐµã²»ÖªËù´ë¹þ¹þ¡£¶ÔÓÚÅÝÎÂÈª(Ô¡¹ÈÎÂÈª)»¹ÊÇºÜÊæ·þÁË£¬¸öÈË¶ÔÓÚÁò»ÇÎ¶µÀÊÇÓÐµãÎÞ·¨½ÓÊÜÁË£¬ÒªËµÊÊµ±µÄ»°»¹¿ÉÒÔ½ÓÊÜ£¬ÕâÀïÌ«Ì«Å¨ÁË£¬µ±È»¸ö±ðµÄ³Ø×Ó»¹ÊÇºÜ¾ªÑÞµÄ£¬±ù»ðÔ¡¶ÔÉíÌå´Ì¼¤ÊÇÓÐµãÌ«´óÁË°É£¬ÎÂ²î30¶ÈÓ¦¸ÃÓÐÈË»áÏ²»¶£¬ÉªÉª·…
1	·ç¾°ÐãÀö£¬´ó¹ö¹øºÜºÃ¿´£¬»¹¿ÉÒÔÕô¼¦µ°£¬ÃÅ¿ÚÓÐÂôµÄ£¬ÎåÔªÒ»ÌáËÄ¸ö¼¦µ°£¬Õô³öÀ´ºÜºÃ³Ô¡£ÂòÉÙÁË£¬½»Í¨±ãÀû£¬´ÓÊÐÇø×ø2Â·³µµ½ÈÈº£ÈýÔª¡£ºÜÖµµÃÒ»¿´¡£
1	·Ç³£²»´í£¬·þÎñÌ¬¶ÈºÜºÃ£¬·¿¼äÒ²ºÜºÃÅ¶
1	À«ÓÎµÄÆ±¿ÉÒÔÖ±½ÓÔÚ´óÌüÑéÖ¤£¬ÑéÖ¤ºó´óÌüÅÅ¶ÓÄÃÔ¿³×£¬±È½Ï·½±ã£¬µ«À´ÅÝÎÂÈªµÄÈËºÜ¶à¡£ÎÂÈªµãÔÞ£¬Þ¹ÒÂ²Ý£¬ÂÌ²è£¬Ãµ¹å£¬Å£ÄÌ£¬ÓãÁÆ£¬Ó¦ÓÐ¾¡ÓÐ¡£ÓÐÃâ·Ñ×ÔÖúÒûÁÏ£¬Ò²ÓÐ½ª²è¡£º¹ÕôºÍÊ¯°å·¿Ò²»¹ÐÐ¡£
1	Îå¸öºÃÅóÓÑÒ»ÆðÈ¥µÄ£¬ËäÈ»ÌìÆø²»ÊÇÌØ±ðÅ¯ºÍ£¬µ«ÊÇÒ²²»Àä£¬ºÜ¿ªÐÄ£¬ÍÅ¹ºµÄÀÏ°åÈËÒ²ÌØ±ðºÃ£¬Ò»Ö±Ç¨¾Í×ÅÎÒÃÇµÄÊ±¼ä£¬ÄÇÌìÖÜÈÕ´ÓÉÏº£³ö·¢µÄ£¬ÒòÎª¹¤×÷¹ØÏµÎÒÃÇÖ»ÄÜÍæÒ»Ìì¾Í»ØÀ´£¬Âù¸ÏµÄ£¬µ«ÊÇºÜÉÙÕâÃ´¶àÈËÒ»Æð³ö·¢£¬ÌØ±ðÄÑµÃ£¬ÏÂ´Î³öÃÅ»¹ÓÃÈ¥ÄÄ¶ù¡£
1	ËãÊÇÈýÑÇ×îºÃµÄÎÂÈª¶È¼Ù´åÁË£¬³Ø×ÓºÜ¶à£¬Í¬Ñù¶àµÄ»¹ÓÐ¶íÂÞË¹ÈË£¬·Ç³£¶àµÄ¶íÂÞË¹ÈË£¬ÌØ±ðºÃÆæ£¬ËûÃÇÎªÊ²Ã´ÒªÀ´ÕâÀïÅÝÎÂÈª£¬ÖÐ¹úÓÐÄÇÃ´¶àºÃµÄÎÂÈª
1	À´ÌÚ³å±ØÀ´µÄ¾°Çø ·Ç³£ºÃ ÍæµÃºÜ¿ªÐÄ
1	»·¾³²»´í£¬·þÎñµ½Î»£¬¼ÓµÄÓ¤¶ù´²Ò²²»´í¡£¼ÒÀïÈËºÜÂúÒâ¡£ÇéÈË½ÚËÍÁËÎÂÈªºÍ×ÔÖú²ÍÈ¯£¬×ÔÖú²ÍÎÒ¾õµÃ»¹²»´í£¬¶ùÍ¯ÀÖÔ°Ò²±È½Ï´ó£¬ÒÅº¶µÄÊÇÐ¡±¦±¦³ÔÍêÔç²ÍÏë»»Äò²¼Ö÷Â¥ÀïÃ»ÓÐÄ¸Ó¤ÊÒ¡£ÓÑÇéÌáÐÑ×¡±ðÊûµÄÅóÓÑ£¬ÆäÊµ6·ÖÖÓÒ»´ÎµÄÎÂÈª¿¨ÍêÈ«¿ÉÒÔ·ÖÁ½´ÎÅÝ£¬ÒòÎªÒ»´Î·ÅÍêÁù·ÖÖÓµÄÁ¿ÊµÔÚÌ«ÌÌÁË£¬²»ÒªÎÊÎÒÊÇÔõÃ´ÖªµÀµÄ¡£
1	ÂùºÃµÄ£¬ÏÂ´Î»¹À´Íæ¡« ³Â»ª·¼°¢ÒÌÈËºÜºÃ¡«
1	¿´ÄãÑ°ÕÒÊ²Ã´£¬ÆÚ´ýÊ²Ã´£¡»ðÉ½¿ÚµÄÆàÁ¹
1	ÌÀÉ½Ò»ºÅÎÂÈª¶È¼ÙÇøÔÚÄÏ¾©¾üÇøÁÆÑøÔºÀïÃæ£¬ÃÅ¿ÚµÄÍ£³µ³¡ºÜ´ó£¬·½±ãÍ£³µ£¬ÎÂÈªÀïÃæÓÐÎÅµ½Áò»ÇÎ¶£¬Ó¦¸ÃÊÇÕæÎÂÈª£¬ËäÈ»ÉèÊ©ÓÐÐ©¾ÉÁË£¬µ«ÎÂÈªÓ¦¸ÃÊÇÕý×ÛµÄ£¡
1	Í¦ºÃµÄ¾ÍÊÇÈË¶àÁËµã¡£
1	ÍøÉÏ¶©µÄÆ±³¬Öµ À´ÁËºÜ¶à´ÎÄÏÌïÎÂÈª »¹ÊÇÕâÀïºÃ£¡
1	È¥ÌÚ³å¿Ï¶¨ÒªÈ¥µÄµØ·½£¬ÍæÀÛÁË»¹¿ÉÒÔÅÝÎÂÈª£¬ÊæÊæ·þ·þµÄÒ»Ìì£¬ºÜÏíÊÜ
1	Óä¿ìµÄ¼¸Ìì¼ÙÆÚ£¬Ð¡ÅóÓÑÃÇÍæµÄ¿ªÐÄ£¬¾Æµê»·¾³²»´í£¬¹¤×÷ÈËÔ±·þÎñ²»´í£¬×¡·¿ÊæÊÊ£¬ÎÂÈªÅÝµÄÊæ·þ£¬¼Û¸ñ»¹¿ÉÒÔ
1	¸Ã¾ÆµêµØ´¦ÈÈÄÖµØ¶Î£¬ÊÊºÏÒ»¼Ò´óÐ¡Ç××ÓÓÎ
1	5·Ö£¡ºÃÍæ£¡²»Ðé´ËÐÐ
1	·ç¾°»·¾³ÎÂÈª¶¼Í¦ºÃ£¬Ó¾³ØºÜ´ó£¬Ð¡ÎÂÈªºÜ¶à¸ö£¡
1	²»´í£¬ÅÝÎÂÈªºÜã«Òâ£¬µ«½»Í¨²»·½±ã
1	Ò»´ÎÂúÒâµÄ³öÓÎÌåÑé£¬»á¿¼ÂÇÔÙÀ´¡£
1	»·¾³ºÜºÃ£¬ÊÊºÏÇ××Ó£¬¾ÆµêÒ²²»´í
1	¸÷¸ö·½Ãæ¶¼²»´í£¬½ü¾°µã£¬³Ô×¡·½±ã¡£
1	×¡ÔÚ¶È¼ÙÇø¿ÉÒÔÔùËÍÎÂÈªÆ±£¬µ«ÊÇÖ»ÄÜÈ¥Ò»´Î£¬·Ç³£ÈÙÐÒ¸ÏÉÏÌ¨·çÆ®¹ý£¬ÓöÉÏË®¹Ü±¬ÁÑ£¬ÎÂÈª¾Í¼¸¸öÓÐË®£¬»¹Óöµ½Ò»ÌõÐ¡µÄ³¤³æ£¬¾ÆµêÑÓ³ÙÍË·¿Ê±¼ä¡£
1	¾°µãÒ»Â·¶¼ÊÇÎÂÈª¸÷¾ßÌØÉ«£¬Ì«×³¹ÛÁË£¬·Ç³£ÖµµÃÈ¥£¬Ç¿ÁÒÍÆ¼ö£¡
1	»¹²»´í£¬Èç¹ûÏÂÓê»òÕßÒõÌìµÄ»°½¨Òé¾Í²»ÒªÈ¥ÁË¡£Èç¹û²»ÔÚÓê¼¾À¶Ìì°×ÔÆµÄ»°¿ÉÒÔÈ¥ÍæÒ»ÏÂ£¬ÌÚ³åÃ»¼¸¸ö¾°µã£¬Õâ¸öËãºÜ²»´íµÄ£¬·Ç³£´ó£¬°øÉ½¶ø½¨µÄ¹«Ô°£¬µ½´¦Ã°µØÈÈ£¬µã×º×ÅºÜ¶àÐ¡³Ø£¬µ«ºÜ¶à³Ø²»ÈÃÖó¼¦µ°£¬ÎªÁË°®»¤»·¾³¡£ÀÏÄêÈËºÍ¶ùÍ¯ÈëÔ°µÄ»°½¨Òé×øµçÆ¿³µ¡£ËäÈ»µ½´ïÉ½ÉÏ×î´óÈÈ¹ö¹øÂ·³Ì²¢²»Ô¶£¬µ«Òòº£°Î¸ßµÄ¹ØÏµ£¬ÅÀÉ½·Ç³£ÀÛµÄ¡£ÏÂÉ½¿ÉÒÔ×ßÏÂÀ´¿´¿´·ç¾°£¬Í¦ºÃÍæ¡£
1	ÌìÈ»ÎÂÈª£¬ÃÀÀöµÄ·ç¾°£¬ÏíÊÜ×Å´ó×ÔÈ»µÄÀ¡Ôù£¡Êæ·þ£¡
1	ÆäËû»¹ºÃ£¬¾ÍÊÇ·¿¼äÌ«Ð¡À²¡£ÈËÌ«¶à¡£
1	ÀÏÅÆÎÂÈªÁË¡£ÉèÊ©ÆëÈ«£¬Í¦ºÃµÄÑ¡Ôñ
1	¾ÆµêºÜÊÊºÏÇ××ÓÓÎ£¬ÎÂÈªºÜ°ô£¬Ë®ºÜ¸É¾»£¬³Ø×Ó³¬¶à¡£»¹ÓÐ¸ö³¬´óµÄ¶ùÍ¯ÀÖÔ°£¬»¹ÓÐÊÖ¹¤diy£¬ºÜ¸É¾»ÎÀÉú£¬ËùÓÐµÄ¹¤×÷ÈËÔ±·þÎñ¶¼ºÜÈÈÇé£¬ÎÒÃÇ»¹È¥ÁËÒ»¸ööùÓãÕ¹ÀÀ¹Ý£¬ÄÇ±ßÒòÎª¶¯ÎïÔ°»¹ÔÚ½¨Éè£¬Ö»¿ª·ÅÁË¾Ö²¿µÄÉèÊ©¡£¹ÝÄÚµÄ½²½âÔ±º«ËØÇÙ½²½âÏêÏ¸£¬Ç×ºÍÈÈÐÄ£¬ÈÃÐ¡ÅóÓÑÓÐÒ»¶Î·Ç³£Óä¿ìµÄÌåÑé¡£×ÜÌåÀ´ËµÕû¸öÂÃ³Ì»¹ÊÇºÜ¿ªÐÄµÄ£¬µÈ¶¯ÎïÔ°½¨ºÃÁËÔÙÀ´¶þË¢
1	ÖµµÃÈ¥£¬ÈÈº£ÎÂÈªºÜ²»´í¡£ÒÔºóÓÐ»ú»áÔÙÈ¥Ò»´Î¡£
1	·Ç³£°ôµÄÒ»¼ÒÎÂÈª ÏÂ´Î»¹»áÀ´Å¶
1	È¡Æ±·½±ã£¬»·¾³ºÜºÃ£¬ÎÒÃÇÒ»´ó¼Ò×ÓÍæµÄºÜ¿ªÐÄ
1	»·¾³ºÜºÃ ºÜ²»´í ÖµµÃÍÆ¼ö ÔÞ
1	ºÜÊÊºÏ´ø±¦±¦£¬´ø°ÖÂèÒ»Æð³öÐÐ¡£ÓÐÂíÏ·±íÑÝ£¬ÅÝÎÂÈª£¬ÓÐÓÎÀÖ³¡£¬ÐÐ³ÌºÜ·á¸»¡£ÓÎÀÖ³¡ÓÐ2¸öÔ±¹¤ÌØ±ðÈÈÇéÓÐÄÍÐÄ£¬Ð»Ð»ÁøÁÕ£¬ºÍÆ½£¬±¦±¦ºÜÏ²»¶ºÜ¿ªÐÄ¡£
1	ÎÂÈªºÜºÃ£¬ÍíÉÏÈ¥µÄ£¬ÍæµÃºÜ¿ªÐÄ£¡
1	¾°Çø»·¾³²»´í£¬´óÈÈ¹øÃû²»Ðé´«£¬ÖµµÃÍÆ¼ö¡£
1	¶¼ºÜË³Àû£¬Ö»ÊÇ½»Í¨²»ºÜ·½±ã
1	·Ç³£°ôµÄÒ»´ÎÂÃÐÐÌåÑé¡­¡­Ç××Ó·¿¼ä¾Í¹»2¸öº¢×ÓÍæÒ»ÌìÀ²£¡Õâ¸öÌìÆø¶ùÍ¯ÀÖÔ°ÓÎ¿ÍºÜÉÙ£¬±¦±¦ÃÇ³¹µ×·Å·É×ÔÎÒ¡­¡­¸ø¶ùÍ¯ÀÖÔ°¹¤×÷ÈËÔ±ÎººÍÆ½¡¢ÁøÁÕ¡¢ÎâÕ×ÀûµãÔÞ¡­¡­Ì¬¶ÈºÜºÃ£¬°Ñº¢×ÓÕÕ¹ËµÄÍ×Í×µÄ¡­¡­×ÜÖ®¶¼ºÜ°ô£¬»¹»áÔÙÀ´µÄ
1	Ç××Ó·¿·Ç³£ºÃ£¬·¿¼äÀïµÄÐ¡ÍÏÐ¬ÊÊºÏ´øÈ¥ÅÝÎÂÈª£¬±¦±¦´©×Å²»Ô¸ÒâÍÑÁË¡£·¿¼äÀïµÄÑÀË¢ºÍÐ¡ÂíÍ°Éè¼ÆÒ²Ïàµ±·½±ã¡£²»´íµÄÖÜÄ©Ö®ÐÐ
1	È¡Æ±·Ç³£·½±ã£¬¿¿Æ×£¬¾ÍÊÇÍíÉÏÈËÍ¦ÉÙµÄ
1	11.23ºÅÖÜÁùÈ¥µÄ£¬ÅöÇÉÄÇ¼¸ÌìÌìºÜºÃ£¬Ìå¸ÐºÜÊæÊÊ£¬ÎÂÈª³Ø×ÓÈËÒ²²»ÊÇºÜ¶à£¬»ù±¾ÉÏË®ÎÂ¿ØÖÆµÄ»¹²»´í£¬²»»áÌ«ÀäÒ²²»»áÌ«ÌÌ£¬¾ÍÊÇ»»Ã«½íµÄËÙ¶ÈÓÐµãÂý£¬×ÜÌåÀ´ËµÕâ´ÎÎÂÈªÖ®ÂÃ»¹ÊÇºÜÓä¿ìµÄ£¡
1	Í¦ÊÊºÏ´øº¢×ÓÍæ¡£°×Ìì´ø×ÅÐ¡ÅóÓÑÔÚ¿ÖÁúÔ°ÍæÒ»Ìì£¬ÍíÉÏ»Øµ½¾ÆµêÃÀÃÀµÄÅÝ¸öÎÂÈª¡£ÔÚ·¿¼ä»»ºÃÒÂ·þÖ±½Ó¾ÍÓÐÍ¨µÀ½øÈë¿ÖÁú¹ÈÎÂÈª£¬ËÍÁËÒ»¸öÇ×Ç×Ð¡Óã£¬º¢×ÓºÜÏ²»¶¡£³Ø×Ó»ù±¾¶¼ÊÇÊÒÍâµÄ£¬Òª¿¼ÂÇÌìÆøºÍº¢×Ó¡£Ð¡ÅóÓÑÍæµÄºÜ¸ßÐË£¬Ôç³¿Ò²»áÎª×¡ËÞµÄÓÎ¿Íµ¥¿ª³Ø×Ó¿ÉÒÔÅÝÒ»»á¶ù¡£
1	ÎÒÃÇ¶¨µÄÁ½¼ä£¬Ò»¼äÇ××Ó·¿£¬Ò»¼ä±ê¼ä£¬ºÜ²»´í£¬Ôç²ÍÒ²ºÜ·á¸»¡£
1	·¿¼äÊæÊÊ£¬ÕûÆë£¬¶øÇÒÅÄÕÕºÜºÜ²»´íµÄÈÕÊ½·ç¸ñ
1	²»´íµÄ¶È¼Ù±ÜÊîÊ¥µØ£¬ÅÝ×ÅºÜÊæ·þ¡£
1	¾Æµê»·¾³ÎÀÉú£¬½»Í¨±ãÀû£¡Ô­ÏÈ¶©µÄË®¾°´ó´²·¿¾õµÃÃ»ÓÐÄ¾Í°ÅÝÔè£¬ÌØÒâÈ¥Ç°Ì¨¼ÓÇ®Éý¼¶µ½Í¥Ôº·¿¡£Ç°Ì¨ÄÐÉúÈÈÇé·þÎñ²¢ÕùÈ¡µ½ÓÅ»Ý²¹²î£¬ÌØ±ðÂúÒâ£¡·þÎñÔ±³Â»ª·¼Ò²ÈÈÇéÖÜµ½·þÎñ£¬½«Ð¡º¢ÎïÆ·Ò²Ö÷¶¯ËÍÉÏ¡£×ÜÌåÀ´Ëµ£¬ÊÇ·Ç³£ºÃµÄÒ»´ÎÈë×¡£¡
1	·¿¼äÍ¦´ó ÊÇÌ×·¿Éè¼Æ£¬·þÎñÔ± ¶¼Í¦ÈÈÇéµÄ ·Ç³£ÊÊºÏ´øº¢×ÓÀ´£¬ÎÂÈª²»ÏÞ´ÎÊý£¬Ð¡Óã³ØÓÐÒ»´ÎÃâ·ÑÌåÑé£¬·Ç³£²»´í?
1	¾ÆµêµØÀíÎ»ÖÃºÜºÃ£¬ÂíÂ·ÕýÔÚÕûÐÞ£¬¿ª½øÎÂÈª±ö¹Ýºó¸Ð¾õ±ðÓÐ¶´Ìì£¬ÂÌ»¯¸²¸ÇÂÊ´ó£¡¶¨µÄÇ×Ë®Ô°£¬·¿¼ä×°ÊÎÈÕÊ½é½é½Ã×·ç¸ñ£¬º¢×Ó·Ç³£Ï²»¶£¬ÃÀÖÐ²»×ãÔÚº®ÀäµÄ¶¬ÈÕÖ»ÓÐµ¥Ô¡ÅÛ£¬Åû×ÅÔ¡ÅÛ×ßÔÚÈ¥ÎÂÈªµÄÂ·ÉÏ£¬ÄÇËáË¬¡«
1	»·¾³²»´í£¬ÓÈÆäÊÇ¶ùÍ¯ÀÖÔ°»·¾³¸É¾»£¬Í¦´óµÄ£¬º¢×Ó»¹ÔÚÃÀÅ®°¢ÒÌÎâÕ×ÀûµÄÖ¸µ¼ÏÂ×öÁËµ°¸â£¬»¹ÓÐÁõä­°¢ÒÌºÜÈÈÇéßÏ£¬
1	·þÎñºÜÖÜµ½£¬½»Í¨·½±ã »·¾³ÓÅÃÀ ²é°®ÇÙ·þÎñ·Ç³£ºÃ ÏÂ´Î»¹»áÔÙÀ´
1	ÅÝ¹ý×îºÃµÄÎÂÈª£¬À´µÚ¶þ´ÎÁË£¬»¹»áÔÙÀ´µÄ¡£
1	ºÜ²»´í£¬ÖµµÃÒ»È¥£¬ÑéÆ±Ò²³¬·½±ãµÄ¡£
1	¿ÉÒÔµ±ÌìÔ¤¶¨£¬ÁÙÊ±¼ÓÈËºÜ·½±ã¡£ËÍµÄÓ¾¿ãÊÇ¾ùÂëµÄ£¬Èç¹ûÊÇÅÖ×Ó¾ÍÖ»ÄÜ×Ô¼ºÂòÀ²
1	ÀïÃæ·þÎñÕæµÄºÜÌùÐÄ£¬ºÜÖÜµ½£¬¹¤×÷ÈËÔ±ºÜÈÈÇé|
1	²»´í£¬ÐÇÆÚÁùÏÂÎçÈ¥µÄ£¬ÈË²»ËãÌ«¶à£¬¼ÒÈËºÍÇ×ÆÝÍæµÄ¶¼ºÜ¿ªÐÄ¡£È¥¹ý³£ÖÝ¿ÖÁú¹ÈÎÂÈª£¬ÄÇÀïµÄÓãÁÆ³ØÊÇÒªÁíÍâ¸¶·ÑµÄ£¬ÌÀÉ½Ò»ºÅÊÇÃâ·ÑµÄÅ¶£¡
1	µÚÒ»´ÎÈ¥ÍæÃ»Íæ¹»£¬ÕâÊÇµÚ¶þ´ÎÈ¥ÁË£¬¾ÍÊÇÕÇ¼ÛÁË£¬µ«ÊÇÍæµÄºÜ¿ªÐÄ
1	Ôç²Í²»ÔõÃ´ºÃ£¬»·¾³¼«ºÃ£¬¿ÕÆø¼«ºÃ£¬ÎÂÈªÌØ°ô
1	ÍøÂç¹ºÆ±¾­¼ÃÊµ»Ý£¬ÎÂÈªÖÖÀàºÜ¶à£¬ÊÊºÏ¸÷ÄêÁäÈËÈº
1	´ÓÄÏ¾©³ö·¢µÄ£¬Í¨¹ýµ¼º½ÕÒµ½µÄ£¬ÅÔ±ßÊÇÁÆÑøÔº£¬»·¾³²»´í£¬ÉèÊ©Ò»Á÷
1	¶È¼ÙÅÝÎÂÈªµÄºÃµØ·½¡¢Öó¼¦µ°¡¢¹þ¹þ¡¢¾°É«âùÈË
1	·Ç³£°ôµÄÔ¤¶¨ Ãâ·ÑÉý¼¶ ÖÜÎ§»·¾³²»´í ¿ÉÒÔ¿´ÔÆº£ºÍÌýÄñ½Ð ÍÆÃÅ¼ûÖñ¡£µ«ÊÇ³Ô·¹²»ºÃ°²ÅÅ ÏÂÉ½µÈ³µÊ±¼ä½Ï³¤¡£
1	ºÜ²»´í£¬ºÜºÃ£¬±ØÐëÒª¿´µÄ¾°µã¡£
1	»·¾³ÓÅÃÀ£¬Ôç²ÍÒ²ºÜ·áÊ¢£¬·¿¼äºÜÊæÊÊ£¬¿ÉÒÔÔÚ·¿¼äµöÓã£¬·þÎñÒ²ºÜ°ô£¬ËïÐ¾ºÜ°ô£¡
1	ÔÚ»ÆÉ½¾°ÇøÄÚ£¬¿ÉÒÔÔçÆð¿´¿´Çå³¿µÄÉ½ÁÖ¡£Ã»ÓÐÓÎÈËÐúÏù£¬Ö»ÓÐ´ó×ÔÈ»µÄÉùÒô£¡
1	¶È¼Ù¾ÆµêºÜ´ó£¬¸ßËÙÏÂÀ´5¹«Àï¾Íµ½£¬Â·ºÃºÃÕÒ£¬»¹ÓÐöùÓã¹«Ô°£¬¶¬ÌìöùÓã¶¬ÃßÃ»È¥¡£ÌØÒâ¶©ÁËÓÐÎÂÈª³ØµÄ±ðÊû·¿£¬·¿¼ä´ó£¬ÊÇÒ»¸öÌ×·¿£¬ÅÝÎÂÈªË½ÃÜÐÔÇ¿£¬È¥³ÔÔç²Í¿ª³µÈ¥1¹«ÀïÂ·¡£ÖÐ²ÍÌü³ÔÍí·¹Ö»ÓÐÌ×xÒ»°ã°ãÀ²¡£×ÜÌåÂúÒâ
1	Î»ÖÃÍ¦ºÃµÄ£¬¸ú×Åµ¼º½ºÜÈÝÒ×¾ÍÕÒµ½ÁË¡£×Ô¼º¿ª³µºÜ·½±ã£¬ÊÊºÏ´øÐ¡ÅóÓÑÒ»Æð³öÐÐ£¬»·¾³ºÜ°ô£¬ÄñÓï»¨Ïã£¬ºÜÊæÊÊ£¬ÕæµÄÃ¿Äê¶¼ÏëÀ´¼¸´Î£¬·þÎñÒ²ºÜºÃ£¬¾ÍÊÇË½ÈËÎÂÈª½ø³öË®¿ÚÓÐµãÎÊÌâ£¬¿ª¹Ø¹ØÁËË®»¹ÔÚÁ÷
1	·Ç³£²»´íµÄÎÂÈª Ë®¸É¾» »·¾³ºÃ
1	·Ç³£ºÃµÄ¾°ÇøÇø£¬ÖµµÃÒ»¿´£¬µþË®ºÓÆÙ²¼Ææ³ôÎÞ±È£¬È¥ÁËºó»Ú
1	Ôç²ÍÆ·ÖÖ·á¸»£¬¿ÉÒÔ¼Ó´²£¬½»Í¨·½±ã£¬ÓÐÍ£³µ³¡
1	µÚÒ»´ÎÀ´ÎÂÈª¹È¶È¼Ù´å£¬¾Æµê·¿¼ä¿í³¨Õû½à£¡ÎÂÈª¹«Ô°Ò¹¾°ºÜÃÀ£¡µêÄÚ·þÎñÔ±Ò²ºÜÈÈÇé£¡ÏÂ´Î»¹»áÔÙÀ´£¡
1	¶©Æ±ºÜÊµ»Ý£¬ÒòÎªÍíÉÏÈ¥µÄ×Å¼±£¬Ó¾ÒÂÍü¼Ç´øÁË¸½½üÒ²Ã»ÓÐµêÆÌÂôµÄ£¬Ö»ÄÜÔÚÎÂÈªÀïÂò£¬ÄÄÀïÂôµÄÓ¾ÒÂ¹óµÄÀëÆ×£¬½¨ÒéÅóÓÑÃÇ¶¨ºÃÆ±ÒÔºóÒ»¶¨Òª´ø×ÅÓ¾ÒÂ£¬Òª²»ÓÅ»ÝµÄ¼Û¸ñ¶¼»á»¨ÔÚ¹ºÓ¾ÒÂÉÏ¡£
1	¾Æµê¿Í·¿³¬ÔÞ£¬Á½¸öÐ¡±¦±¦Ï²»¶µÄ²»Ïë»Ø¼Ò£¬ÕâÀïµÄ·þÎñÕæµÄºÜµ½Î»£¬¸÷ÖÖ³ÔºÈÍæÀÖ·Ç³£²»´í£¬¶øÇÒºÜÓÐÌØÉ«£¬Ãí»á³ÔµÄºÜ¶àÆ·ÖÖ£¬¾ÍÊÇÈËÌ«¶à£¬ÓÐÐ©µØ·½µÈ³ÔµÄÒªÅÅ¶Ó£¬ÎÂÈª³ØÊýÁ¿²»¶à£¬µ«ÊÇ·þÎñºÜÖÜµ½£¬ÓÐ·þÎñÈËÔ±»á¶ËÉÏ¸÷ÖÖ²èË®ÎÊºò£¬ÐÝÏ¢ÊÒÄÚºÃ¶àÊ³ÎïË®¹ûºÍÒûÁÏ£¬Ãâ·Ñ¹©Ó¦£¡ºÜÔÞ?¹Ø¼üÊÇ·þÎñÔ±Ì¬¶È·Ç³£ºÃ£¬À´µÄÊ±ºòÏÂ´óÓê£¬ÓÐ·þÎñÈËÔ±Ò»Ö±ÎªÎÒÃÇ´òÉ¡£¬°á¶«Î÷£¬ºÜÓÐÀñÃ²£¡Õû¸ö»·¾³ÂÌÊ÷³ÉÒñ£¬ÈÃÈËÉñÇåÆøË¬¡£ ÁíÍâ£¬ÍíÉÏ»¹ÓÐ¿¨À­OK¿ÉÒÔ³ª£…
1	»¹ÊÇÈ¥Äê¶¬ÌìÈ¥µÄ£¬¿ÉÄÜÊÇ¼ÙÆÚ¹ØÏµ£¬ÈË³¬¶à£¬¾ÍÁ¬°ü¹üµÄÔ¡½í¶¼À´²»¼°Ìá¹©£¬»·¾³»¹ÊÇ²»´íµÄ£¬±Ï¾¹¾­ÓªÁËºÃ¼¸ÄêÁË£¬ÈË¼Ò»¹ÊÇÓÐ¾­ÑéµÄ¡£
1	ÍÏÐ¬Ì«¿ÉÅÂÁË ´©µÄ¿ì³É²Ð¼²ÈËÁË Ì«ÌÛÌ«ÌÛ ·þÎñÒ²Í¦Ò»°ãµÄ µ«ÊÇÎÒ¶Ô·þÎñµ¹»¹ºÃ ¾ÍÊÇÄÇ¸öÍÏÐ¬ÕæµÄÊÇ ÒªËÀÈËÁË Èç¹ûÏÂ´Î»¹È¥ÎÒÒ»¶¨Òª×Ô±¸ÍÏÐ¬ ÄÜ°ÑÈË´©µ½²»ÄÜ×ßÂ· Ôô¿ÉÅÂ
1	2015.12.21ÈÕ£¬ÓÖ´ø×ÅÈ«¼ÒÎÒÃÇÒ»¹²Ò»¼ÒÆß¿ÚÒ»ÆðÌ¤ÉÏÈ¥³£ÖÝµÄ»ð³µ¡£Ö®Ç°À´¹ý³£ÖÝ£¬ÊÇÒ»¸ö²»´íµÄµØ·½£¬Ãñ·ç»¹ÊÇºÜ´¾ÆÓµÄ¡£¹«½»³µÒ²±ãÒË1Ôª¡£³¬ÊÐÀïÃæÐ¡º¢×ÓÍæµÄ´òµ¯ÖéÒ²±ãÒË1Ôª£¬ÎÒ¼ÒÕâ¼ªÂòÊ¢Òª2¿éÒ»´ÎÀ´¡£ÌáÇ°ÔÚÍøÉÏÔ¤¶©ÁËÁùÕÅ¿ÖÁú¹ÈÎÂÈªµÄÃÅÆ±£¬ÒòÎª¿´ÁË½éÉÜËµ1.2Ã×ÒÔÏÂµÄÐ¡º¢ÊÇ²»ÊÕÃÅÆ±µÄ¡£ÎÒÃÇÊÇ21ÈÕÍíÉÏ´ó¸ÅÁùµãµ½µÄÎÂÈª¹È£¬³µ×ÓÊÇ×øµ½¿ÖÁúÔ°ÄÇ±ß£¬¸÷Ê½µÄ»¨µÆ·Ç³£µÄÆ¯ÁÁ£¬Ò²¾ÍÔì¾ÍÁËµÚ¶þÌì°×ÌìµÄ¿ÖÁúÔ°Ò»ÓÎ¡£ÎÂÈª¹ÈÒ»Â¥ÊÇÅ®±ö£…
1	Í¦ºÃ£¬ËÙ¶È¿ì£¬ÓÐºÜ´óµÄ·¢Õ¹¿Õ¼ä¡£¼ÓÓÍ
1	ÎÀÉú¼ä·¢Ã¹ºÜÑÏÖØ ¾ÆµêÍâÃæ»·¾³·Ç³£°ô ¾Æµê·þÎñÒ²ÂùºÃµÄ ²ÍÌüÒ²²»´í£¬Ö÷ÒªÊÇÒ²²»Ëã¹ó Éè±¸ÉèÊ©Ò²²»´í µ«ÊÇ£¡£¡£¡ÅÝÎÂÈªÊ±·¢ÏÖÁËÒ»Ö»Âì»È£¬·´Ó³ÉÏÈ¥£¬ËýÃÇ¾ÓÈ»¸úÎÒËµÕâ¸öºÜÕý³££¡£¡£¡²»ÄÜÀí½â£¡
1	ºÜÂúÒâµÄ³öÐÐ£¬ÍÆ¼ö£¬¶È¼Ù»¹²»´í
1	ËäÈ»Õâ¸öÎÂÈªÀúÊ·±È½ÏÓÆ¾ÃÁË£¬µ«ÊÇÎÂÈªÄÚ²¿ÉèÊ©»¹Ëã²»´í£¬±È½Ï¸É¾»Õû½à¡£µ±È»ÔÚÒûÊ³ÐÝÏ¢»·½Ú¾Í±È½ÏÒ»°ãÁË¡£×ÜÌå²»´í£¬³Ø×ÓÒ²±È½Ï¶à¡£
1	Ìæ¸¸Ä¸¶©µÄ¾Æµê£¬»¹²»´í¡£°ÖÂèËµÇ°Ì¨¹¤×÷ÈËÔ±ºÜÈÈÐÄ£¬·¿¼äÎÀÉúÒ²²»´í£¬ÖÜÎ§»·¾³Í¦ºÃ£¬¿ÉÒÔÉ¢²½¡£³Ô·¹»ù±¾¾ÍÔÚ¾ÆµêÁË¡£ËãÊÇÉ½ÏÂ±È½Ï²»´íµÄÑ¡ÔñÁË¡£Èç¹ûÏë³Ô·¹Ñ¡Ôñ±È½Ï¶à£¬»¹ÊÇÌÀ¿ÚÕòÉÏ¡£Èç¹ûÏëÐÝÏ¢ºÃ£¬»·¾³ºÃ£¬ÅÝÎÂÈª·½±ã£¬»¹ÊÇÒªÕâ¼Ò¡£
1	²»´í£¬±Ï¾¹µ±Äê***ÏÈÉú´ô¹ýµÄµØ·½¡£
1	ÈýÑÇ£¬ÕâµØ·½²»¹â·ç¾°ÃÀ£¬¿ÕÆøºÃ£¡ÎÂÈªÒ²ºÜÊæ·þÅ¶£¡
1	ºÜÊÊºÏÐÝÏÐÂý¶È¼Ù£¬ÍÆ¼öÈë×¡£¬»·¾³³¬ÔÞÅ¶£¡
1	ÓêÖÐÓÎÈÈÈªÊÇÁíÒ»·¬¾°ÖÂ£¬¾°ÇøÃÅ¿Ú¹ºÎïµêµÄÅ£Èâ¸ÉÒ²³¬ºÃ³Ô£¬±¾ÒÔÎªÂò¹óÁË£¬Ë­Öª±ÈÌÔ±¦»¹±ãÒË£¬ºó»ÚÂòÉÙÁË
1	È¡Æ±·½±ã£¬ºÜºÃºÜ²»´íºÜ¿¿Æ×
1	ÑéÆ±µÄÊ±ºò³öÏÖÎÊÌâ£¬ÉÌ¼ÒºÜ¿ì¾Í¸ø½â¾öÁË°ô°ôàª£¡ÒªÊÇ¼ÓÉÏ×ÔÖú²Í¾Í¸üºÃÁË
1	À´ÌÚ³åÈÈº£×îÖµµÃÒ»ÓÎ£¬¾°É«ºÜºÃ£¬¸ßÎÂÎÂÈªºÜÉñÆæ
1	Õâ´Î×¡ËÞÓ¦¸ÃËãÊÇ³¬Ô¤ÆÚµÄ£¬±¾À´Ïë´øÍÞ³öÈ¥Íæ£¬ÎÞÄÎ±¾ÖÜµ½´¦¶¼´óÓê£¬¾ÍÑ¡ÔñÁËÄÏ¾©ÖÜ±ß£¬ÎÂÈªÓ¦¸Ãµ­¼¾ÈË²»ÊÇºÜ¶à£¬ÅÝ×ÅºÜÊæ·þ£¬¾ÆµêÒ²²»´í£¬Ôç²Í»¹¸øÐ¡ÅóÓÑËÍÁË°ô°ôÌÇÆøÇò£¬Â¥ÏÂÓÐ¸öÐ¡ÅóÓÑµÄÓÎÀÖ³¡£¬Î¨Ò»²»×ãµÄ¾ÍÊÇÎÂÈª·ÑÓÃ×¡µê¿ÍÈËÒ²Òª½»ÓÐµã²»ÂúÒâ£¬ÆäËû¶¼±È½ÏÂúÒâ£¡
1	µÚÒ»´ÎÈ¥¡¢¸Ð¾õÌØ±ðºÃ¡¢Ë®ºÜ¸É¾»¡¢·þÎñÒ²µ½Î»£¬¿ÉÄÜÒòÎªµ­¼¾¡¢ÈË²»ÊÇºÜ¶à£¬Õâ´ÎÍæ¶ùµÄºÜ¿ªÐÄ£¡ÏÂ´Î»¹»áÀ´£¡
1	Ð¡Óã²»´í£¬»·¾³ºÜºÃ??
1	³öÆ±·Ç³£¿ì£¬·Ç³£ÂúÒâ£¬ÎÂÈªÒ²ºÜºÃ
1	ÆÀ·Ö5·Ö£¬ºÜºÃºÜ²»´í £¬ÓÐºÜ¶àÐ¡³Ø×Ó
1	°²¾²¸É¾»¿ÕÆøºÜºÃÊÊºÏ¶È¼ÙºÍ¾²ÑøµÄ¾Æµê¡£
1	¡¾Â¶ÌìÔ¡³Ø£¬ÊÊºÏÐÝÏÐ£¬ÈÕÊ½½¨Öþ¡¿
1	ÎÂÈª»¹²»´í Ó¾³ØÒ²±È½Ï¸É¾» ¾ÍÊÇ×ÔÖú²ÍÓÐµã¿Óµù
1	¹ºÆ±Í¦·½±ãµÄ£¬¾°ÇøºÜÓÐÌØÉ«£¬»¹ÓÐµØÖÊ²©Îï¹Ý
1	´óÃÀÌÚ³å£¬´óÃÀÈÈº£¡­¡­ÎÞÉÐÁôÁµ
1	¾ÆµêµÄ»·¾³·Ç³£ºÃ£¬ÌØ±ðÊÊºÏ´øÐ¡ÅóÓÑÀ´Íæ£¬ÀëÎÂÈªÒ²ºÜ½ü¡£²ÍÌüµÄ»·¾³ºÜºÃ£¬Í¸¹ýÂäµØ´°ÄÜ¿´µ½Ìì¶ìÔÚ×ÏÇåºþÓÎÓ¾¡£
1	ÒòÎªÄÏËÎµÄ»ÊµÛÅÝ¹ý£¬ÌØ±ðÖµµÃÌåÑéµÄÎÂÈª£¬ÍÆ¼ö£¡
1	·þÎñºÜÈÈÇé£¬Ï¸ÐÄ½²½â£¬Éè±¸Ò²²»´í
1	²»´íµÄ¾Æµê£¬·¹²ËºÜºÃ£¬ÎÀÉú¸É¾»
1	¿ÉÒÔ¿´µ½²»Ò»ÑùµÄµØÃ²£¬ÖµµÃÒ»È¥
1	ÍêÃÀ£¬Ì«·½±ãÀ­£¬ÖµµÃÒ»È¥¡£
1	Í¦ºÃµÄ£¬ºÜ·½±ã£¬ÎÂÈªºÜÈËÐÔ»¯£¬ÓÐ×¨ÃÅµÄ²Ð¼²ÈË·¿¼ä£¬ÓÐÎÞÕÏ°­Í¨µÀ£¬ÕæµÄºÜÈËÐÔ»¯£¬Ö»ÊÇº¬µÄ²Í²îµã£¬²»¹ýÒÑ¾­ºÜºÃÁË¡£ Í¦ºÃµÄ£¬ºÜ·½±ã£¬ÎÂÈªºÜÈËÐÔ»¯£¬ÓÐ×¨ÃÅµÄ²Ð¼²ÈË·¿¼ä£¬ÓÐÎÞÕÏ°­Í¨µÀ£¬ÕæµÄºÜÈËÐÔ»¯£¬Ö»ÊÇº¬µÄ²Í²îµã£¬²»¹ýÒÑ¾­ºÜºÃÁË¡£ Í¦ºÃµÄ£¬ºÜ·½±ã£¬ÎÂÈªºÜÈËÐÔ»¯£¬ÓÐ×¨ÃÅµÄ²Ð¼²ÈË·¿¼ä£¬ÓÐÎÞÕÏ°­Í¨µÀ£¬ÕæµÄºÜÈËÐÔ»¯£¬Ö»ÊÇº¬µÄ²Í²îµã£¬²»¹ýÒÑ¾­ºÜºÃÁË¡£ Í¦ºÃµÄ£¬ºÜ·½±ã£¬ÎÂÈªºÜÈËÐÔ»¯£¬ÓÐ×¨ÃÅµÄ²Ð¼²ÈË·¿¼ä£¬ÓÐÎÞÕÏ°­Í¨µÀ£¬Õæ…
1	ºÜ´óºÜ¸É¾»
1	ºÃÅ¶£¬Õâ¸öÌØ±ð·½±ã£¬ÏÂ´Î½éÉÜÅóÓÑÀ´
1	·¿¼äËäÈ»²»´ó£¬µ«»¹ÊÇºÜÊæ·þµÄ£¬ºÜÈÕÊ½¡£È±µãÊÇÀÏ»¯µÄÓÐµãÑÏÖØ£¬ÓÐÐ©Ï¸½Ú¸Ã·­ÐÂ¡£·¹ºóÓÐºÜ¶à»î¶¯ºÍÓÎÏ·¡£Èë×¡µÄ»°£¬Ò»¶¨ÒªÈ¥ÌåÑé×ÔÖúÍí²Í£¬¾Æµê¾«ËèËùÔÚ¡£ÎÂÈª¾ÍÃ»À´µÃ¼°È¥ÁË¡£¾àÀëÖéº£»ú³¡Ò»¸öÐ¡Ê±³µ³Ì¡£
1	Á½¸ö·Ç³£ÖµµÃÈ¥µÄµØ·½£¬¿ÖÁúÔ°È¥ÁËÁ½´ÎÁË£¬Ã»´ÎµÄ¸Ð¾õ¶¼ÊÇÍæµÄàË£¡ÎÂÈªÊÇµÚÒ»´ÎÈ¥£¬½¨ÒéÃ»È¥µÄ¿ÉÒÔÅÝÅÝ£¬ÀïÃæ»·¾³ÓÅÃÀ£¬ÅÝ×ÅÊÇÒ»ÖÖÏíÊÜ°¡£¡
1	·þÎñºÜºÃ£¬»·»·Ïà¿Û£¬×¡µÄ¸Ð¾õºÜÊæÐÄ£¬¾ÍÊÇ°ìÀíÈë×¡µÈµÄÓÐµã¾Ã£¬²»¹ý·¿¼ä´ó´òÉ¨Ê±¼ä³¤Ò²ÄÜÀí½â
1	»·¾³ÓÅÃÀ ËïÐ¾·þÎñÌ¬¶ÈºÃ Ôç²ÍÆ·ÖÖºÜ·á¸» Í£³µ³¡¹ÜÀíÄ£Ê½¶àÑù»°¡£ÊÇÒ»¸öºÜºÃµÄÓÆÏÐ¶È¼ÙºÃµØ·½ÔÚÅÔ±ß»¹ÓÐÉ­ÁÖÎÂÈª??»·¾³ÓÅÃÀ
1	Ì«°ôµÄÌåÑé£¬¿´·ç¾°£¬ÅÝÎÂÈª Ë¬
1	ºÃÍæ£¬³Ø×ÓºÜ¶à£¬ÅÝÔèºÃÊæ·þ£¬ÎÒÈ¥µÄÊ±ºòÓÐÐ©ÉèÊ©Ã»¿ª£¬²»¹ýÈË²»¶à£¬ÂùºÃµÄ
1	ÕâÀïÎÂÈªÌ«ºÃÁË£¬¾°µãÒ²ÓÐºÃ¶à£¬ÕæµÄºÜ²»´í
1	ÖÜÁùÅÅ¶ÓÈË³¬¼¶¶à£¡ÏÂÎçµÄÎÂÈªÏñÏÂ½È×Ó£¬·þÎñÉèÊ©Ò»°ãÐÔ£¬²»¹ýÍøÉÏ¶©Æ±±ãÒË£¬»¹ÊÇºÜÊµ»ÝµÄ
1	»¹²»´í£¡Ð¡Óã³ØµÄÓã¶ùÌ«ÍþÃÍÁË£¿
1	ÎÂÈª+´ó²ÍÃí»á+ÑÌ»¨³¡+ÓÎÒÕ³¡£¬ÂúÂúµ±µ±µÄÒ»Ìì¡£Ð¡ÅóÓÑÃÇºßºß×Å»¹ÒªÔÙ×¡Ò»Ìì£¬ÎÞÄÎËùÓÐ·¿¼ä¶¼ÂúÁË¡£Èë×¡Ç°Á½ÌìÍæÁË³¤Â¡£¬ÕýºÃÑüÍÈ¶¼²»ÀûË÷ÁË£¬ÅÝÁË¸öÒ©×ãÔ¡£¬Ë²¼äÂúÑª¸´»îÁË£»Äê»áÌáÇ°µ½5µã¿ª²Í£¬½ø³¡ÏÈ¸øÃ¿ÈËÓ¡ÁËÐÂ´ºÎÆÉí£¬ÎÞÂÛ³¡¾°²¼ÖÃ»òÊÇ²ÍÊ³£¬¶¼ÈÃÈËÐË·Ü²»ÒÑ£¬ÈýÎÄÓã£¬Éúòº£¬Î¨¶ÀÊÊºÏÐ¡ÅóÓÑµÄÃæÊ³±È½ÏÉÙ£»±¥²Í¹ýºó£¬ÑÌ»¨³¡×ßÒ»È¦£¬³ýÁËÑÌ»¨£¬»¹ÓÐºÜ¶àÍ¯ÄêµÄ»ØÒä¡£¸ßõÎÓ¦¸ÃÊÇ×îÊÜ»¶Ó­µÄµÀ¾ß£¬È»ºóÊÇÌú»·£¬ÈýÂÖ³µ£¬ÌøÉþµÈ£»Ëæº…
1	ºÜ±ãÒË£¬Îï³¬ËùÖµ£¬·þÎñÌ¬¶ÈºÃ
1	5·Ö£¬¿ÕÆøºÃ£¬¹úÇìÆÚ¼äÈË²»ËãÌ«Óµ¼·£¬ºÃÍæ¡£
1	ÕâÀï²»ÊÇÒÔÃÀÎüÒýÈË ¶øÊÇÌØÉ« ´ó×ÔÈ»Á¦Á¿µÄÕ¹Ê¾¡£Õðº³ÈËÐÄ¡£
1	·¿¼ä×°ÐÞ½ÏÐÂ£¬·þÎñºÜºÃ£¬Ôç²ÍÏà¶ÔÓÚÕâ¸ö¼ÛÎ»µÄ¾ÆµêÀ´ËµºÜ·áÊ¢£¬¾Æµê»·¾³ºÜºÃÓÐÉ½ÓÐË®£¬°²¾²ÊæÊÊ
1	Ò»Èç¼ÈÍùµÄºÃ£¡Ê®Ò»ÆÚ¼äÒõÓêÌìÆø£¬ÅÝÅÝÎÂÈªÈ·ÊµºÜÊæ·þ£¡ÒÔºó»¹»á³£À´£¡
1	·Ç³£ÖµµÃÀ´µÄÒ»¸ö¾°µã£¬¿´µ½ÕâÀïµÄµØÈÈºóºÜ¾ªÌ¾£¬ÑÌÎíçÔÈÆµÄ£¬ÏñÔÚÏÉ¾³Ò»Ñù£¬¾ÍÊÇÁò»ÇÎ¶µÀÓÐµãÖØ£¬ÎÅ×Å²»Êæ·þ£¬²»¹ý¿ÉÒÔÖó¼¦µ°³Ô»¹²»´í
1	ºÜºÃ£¬ÎÂÈª??Æ·ÖÖ¶à£¬ºÜ²»´íµÄÒ»´ÎÌåÑé
1	»·¾³»¹²»´í£¬¾ÍÊÇÀïÃæÏÖÔÚÕâ¸ö¼¾½ÚÈ¥»¹ÊÇÓÐµãÀä£¬¿Õµ÷²»×ã°¡£¬³Ø×ÓÀïÅÝ¿ªÁË»¹ÐÐ£¬È¡Æ±Âù·½±ãµÄ
1	»¹ÊÇºÜ·½±ãµÄ£¬Ê®Ò»ÈËÒ²²»ÊÇÌ«¶à£¬ÖÐÎç³ÔµÄÊÇ×ÔÖú²Í£¬ÁíÍâ¼ÓÇ®68ÔªÒ»Î»£¬³ÔµÄÒ²»¹¿ÉÒÔ£¡×ÜÖ®ÅÝµÄÊæ·þ£¬Î¹ÁËÐ¡Óã£¡
1	»·¾³²»´í£¬ÎÂÈªË®ÖÊÒ²ºÜºÃ¡£
1	ÏÈ¿ÆÆÕÒ»ÏÂÔÙÈ¥£¬ÃâµÃËµÔõÃ´Ö»ÓÐ¿Ó¡£
1	°¡°ô°ôµÄ£¡Ã´Ã´ßÕ£¡Ò»ÆðÀ´£¡Ò»ÆðàË£¡
1	ÔÚÀë¿ªÈýÑÇÇ°µÄ×îºóÒ»ÌìÈ¥µÄ£¬¾ÍÊÇÎªÁË·ÅËÉÉíÐÄ£¬ÊÇÒ»´ÎÇáËÉã«ÒâµÄÓäÔÃÖ®ÂÃ£¬ÔÚÖé½­»¨Ô°¾ÆµêÃÅ¿ÚÓÐÍù·µÖé½­ÄÏÌïµÄ´ó°Í£¬Ãâ·Ñ½ÓËÍÓÎ¿Í£¬½»Í¨·Ç³£·½±ã£¬ÏÂÁË³µÖ±½ÓÈ¥´°¿ÚÄÃÖ¤¼þÈ¡Æ±£¬ºÜ¿ìºÜ·½±ãÅ¶£¡ÎÂÈªÀïµÄ»·¾³¡¢ÊµÊ©ºÍ·þÎñ¶¼ºÜ°ô£¬ÅÝÎÂÈªÊæ·þ¼«ÁË£¬ÓÈÆäÊÇÄÇ¸öÓãÁÆ³ØºÜÓÐÌØÉ«£¬ºÃÍæ¼«ÁË£¬¿´×ÅÒ»ÈºÐ¡ÓãÎ§ÔÚ×Ô¼ºÉí±ß£¬ÄÇÒ»¿Ì¾ÍÊÇ¸Ð¾õ¾ÍÊÇºÍ´ó×ÔÈ»ÈÚÎªÒ»Ìå£¬×ÔÖú²ÍÖÖÀàËä²»Ëã¶à£¬µ«ÊÇÅÝ¶öÁËºÃºÃµÄ³Ô¶Ù·¹»¹ÊÇÍêÈ«Ã»ÎÊÌâµÄ£¬Òª±ÈÈ¥ÀïÃæÔ…
1	×¡ËÞ·½±ã£¬ÏÂÉ½Ê±ÎÂÈªÕ¾ÏÂ³µ5·ÖÖÓ¾Íµ½£¬±ö¹Ý»·¾³ºÃ£¬Â¶Ìì¿É¹Û¿´Ô¶¾°£¬Ôç²ÍÆ·ÖÖ¶à£¬»¹¿ÉÅÝÅÝÎÂÈªÐ¶È¥Ò»ÌìÆ£ÀÍ£¬ºÜºÏÊÊµÄ°²ÅÅÁË£¬°ô¼«ÁË£¡
1	ºÜºÃß¹£¡·þÎñºÃ£¬±ãÒË£¬µ«ÊÇË®¿ÉÄÜ²»Ì«¸É¾»£¬µÚ¶þÌìÂíÉÏ·¢ÉÕÁË
1	·Ç³£ÖµµÃÈ¥µÄ¾°Çø£¬ÈëÔ°·½±ã
1	»·¾³ÓÅÃÀ£¬·þÎñ?
1	²»´í£¬±ÈºÃººÆÂµÄºÃ£¬µ«Ëû¼Ò×ÔÖúÌ«ÄÑ³ÔÁË¡­¡­
1	»·¾³»¹¿ÉÒÔ£¬³Ø×Ó»¹ÊÇÉÙÁËµã¡£
1	·Ç³£ºÃµÄÈë×¡ÌåÑé£¬Õâ¼Ò¾ÆµêÔÚ»ÆÉ½ÄÏÃÅÉ½½ÅÏÂ£¬¿ÉÒÔ¿ª³µµ½¾Æµê£¬±£°²Ê¦¸µºÜÈÈÇé£¬¾ÆµêÅÔ±ßÓÐÉ½ÉÏµÄÈªË®Á÷ÏÂ£¬»·¾³¿ÕÆø·Ç³£ºÃ£¬·¿¼äÇåË¬¸É¾»£¬Ìá¹©µÄÔç²ÍÑùÊ½²»¶à£¬µ«ÊÇÎ¶µÀºÜºÃ£¬ÖÐ²ÍºÍÎç²ÍÒ²¿ÉÒÔÔÚ¾Æµê³Ô£¬¿ÚÎ¶ºÃ£¬ÓÐÃâ·ÑÍ£³µÎ»£¬¿ÉÒÔÅÝÎÂÈª£¬ÉÏÉ½£¬×Ô¼Ý³µ¿ÉÒÔ¼ÌÐøÃâ·ÑÍ£·ÅÔÚ¾Æµê£¬ÃÅ¿ÚÓÐÉÏÉ½µÄ´ó°Í³µ£¬×¡ÔÚÕâÀï£¬ÉÏÉ½ÏÂÉ½·Ç³£·½±ã
1	ÖÐ¹úÓÐÊýµÄ¼¸¸ö»ðÉ½ÈºÂäÖ®Ò»£¬ºÜ°²È«¡£
1	·Ç³£°ôµÄÒ»¼ÒÎÂÈª¾Æµê£¬ÉÏ´Î×¡µÄÊÇºþ¾°´ó´²·¿£¬Õâ´Î×¡ÁË¼ÒÍ¥Ç××Ó·¿£¬Ï¸½ÚºÜµ½Î»£¬Ð¡º¢×ÓÏ²»¶µÄ²»µÃÁË£¬ÉÏÏÂ´²ÊÇ×î°®¡£Ãâ·ÑÔùËÍÁËÓÎÀÖ³¡µÄÆ±£¬ÉèÊ©ºÜ¶àºÜÐÂ£¬ÍæµÄ²»Ïë»ØÈ¥ÁË¡£»¹ÓÐºÜ¶àÇ××ÓÊÖ¹¤»î¶¯£¬²Î¼ÓÁËÐ¡Ð¡ºæ±º¹ÝµÄµ°¸âÖÆ×÷£¬È«³Ì×Ô¼º¶¯ÊÖ£¬ÀïÃæµÄ¹¤×÷ÈËÔ±ÌØ±ðÓÐÄÍÐÄ£¬ÌØ±ðÊÇÎâÕ×ÀûÃÀÅ®£¬ÎÒ¼Ò±¦±¦¶¼»¹¼ÇµÃËý£¬ÏÂ´Î»¹»áÔÙÀ´¡£
1	ÕûÌåºÜÂúÒâ£¬¿Í·¿ÕæµÄºÜ´ó£¬ÎÂÈªÅÝµÄÒ²±È½ÏÊæ·þ
1	¶¨µÄÇ×Ë®Ô°Ë«´²·¿£¬·¿¼ä±È½ÏÐ¡£¬µµ´Î±È½ÏÒ»°ã£¬µ«ÊÇÀ´Õâ¶¼ÊÇ³å×ÅÎÂÈªÀ´µÄ£¬ÓÉÓÚ´ø×Åº¢×ÓËùÒÔÑ¡µÄÇ×Ë®Ô°£¬Ç×Ë®Ô°µã×¡·¿Â¥Àï¾ÍÄÜÖ±½Ó½øÎÂÈª£¬ÎÂÈªµÄÖÖÀàÒ²ºÜ¶à£¬ÅÝµÄºÜË¬£¬ÓÎÓ¾³ØÓÉÓÚÌìÆø¿ì12ÔÂÁË£¬±È½ÏÁ¹£¬ÏÂ²»È¥£¬¾ÆµêµÄÎ÷²ÍÌüºÜ°ô£¬·¹²ËÒ²²»´í
1	ÅÝµÄ·Ç³£µÄÊæ·þ£¬ºÍÂèÂèÒ»ÆðÈ¥µÄ£¬ËýÒ²ºÜÏíÊÜ£¬¶¬ÌìÕâ¸öµØ·½±Ø²»¿ÉÉÙÄØ£¿
1	ºÜºÃ£¡¾ÍÊÇÌ×²Í»»³É×ÔÖú²Í£¡Ã»ÌØÉ«£¡
1	ÎÒÊÇÌÚ³åÍÁÉúÍÁ³¤µÄµ±µØÈË£¬¶ÔÌÚ³å Ã¢ÊÐ ÈðÀöÂÃÓÎÏßÂ· ¾°µã Ãñ×åÃñ·çµÈ¶¼Ïàµ±ÊìÏ¤£¬ÌÚ³åÃ¿Ìì¶¼ÊÇÀ¶Ìì°×ÔÆÊÇ»ðÉ½ÒÔÈÈº£²¢´æµÄÑøÉú¶È¼ÙÌìÌÃ£¬¼«±ßµÚÒ»³Ç¡ª¡ªÌÚ³å Ã¢ÊÐÊÇÒÔ¾°ÆÄ×å ´ö×åÎªÖ÷µÄÖÞÊÐ£¬È¥ÄÇ±ßÖ÷Òª¾ÍÊÇÌåÑéÃñ×å·çÇéÒÔ¼°²»Ò»ÑùÃñ×åÌØÉ« ÈðÀöÊÇÒÔ±ß¾³ÌØÉ«Öø³Æ ÓÐÒ»¾ä¹Å»°ÊÇÕâÑùÐÎÈÝÈðÀöµÄ£¬µ½ÁËÈðÀö¾ÍÏàµ±ÒÔÒ»Ö»½ÅÔÚÖÐ¹ú Ò»Ö»½ÅÔÚÃåµéÁË£¡Èç¹ûÄãÏëµ½ÌÚ³å Ã¢ÊÐ ÈðÀöÓÎÍæ£¬ÇëÁªÏµÎÒ£¡ÎÒÃÇÖ÷ÒªÓÐÐ¡½Î³µ ÉÌÎñ³µ°üÉÏÎÒÃÇµÄ³µ´øÄãÓ…
1	±È½ÏÀÏµÄ¾Æµê£¬×ÜÌåÂúÒâ£¬ÎÞ¹¦ÎÞ¹ý¡£
1	Î»ÖÃºÜºÃ£¬³Ø×ÓºÜÉÙ£¬Ë®ÊÇ¼ÙÎÂÈª£¬ÆðÂëÊÇ¶ÒË®µÄ£¬¸úÅÝÔ¡¸×²î²»¶à£¬¸÷ÖÖ³Ø×ÓÎ¶µÀÒ²Ã»ÓÐ²î±ð£¬¾ÍÊÇÈÈÐ©ÀäÐ©µÄÇø±ð£¬²»ÓÃ×¨³ÌÈ¥ÅÝÁË£¬»ÆÉ½µÄÍíÉÏ»¹ÊÇÍ¦ÀäµÄ£¬ÓÐÀÏÈËµÄ»°²»½¨ÒéÈ¥¡£·¿¼äÍ¦ºÃ£¬ÔÚÒ»ÌõºÓÅÔ±ß£¬ÉùÒôÍ¦´óµÄ£¬¹ØÉÏ´°»§¾ÍºÃ¡£²ÍÌüºÜ²»´í£¬Î¶µÀºÜºÃ£¬Ôç²ÍÒ²ºÜ·á¸»
1	·Ç³£°ôµÄ¾ÆµêÒÀÉ½°øË®
1	¹ÅÀÏ¶ø²»Ê§ÏÖ´ú£¬ÓÅÑÅ¶ø²»Ê§±¼·Å£¬¿í¹ã¶ø²»Ê§Ë½ÃÜ£¬¶þÁ÷¼Û¸ñ¶ø²»Ê§Ò»Á÷ÏíÊÜ¡£
1	Ö±½ÓË¢Éí·ÝÖ¤Èë³¡£¬ÈË±È½Ï¶à
1	ºÜÂúÒâ£¬ÎÂÈªÖÖÀàºÜ¶à£¬°üµÄ²ÍÒ²ºÃ³Ô
1	ÈÈº£ºÜÓÐÒâË¼£¬ÔÚ¹úÄÚÒ²ºÜÄÑÕÒµ½ÀàËÆµÄ£¬Í¬¼¶±ðµÄ¾°Çø£¬ÊÇÌÚ³åµÚÒ»µÄ¾°µã£¬±Ï¾¹»ðÉ½£¬ÒøÐÓ£¬Ó£»¨Ê²Ã´µÄÆäËûµØ·½Ò²ÄÜ¼ûµ½¡£´óÐ¡ÎÂÈªÈç´ËÃÜ¼¯ÊµÊôÄÑ¼û£¬´ó¹ö¹øÖóµÄ¼¦µ°È·ÊµºÃ³Ô£¬µ¨×Ó´óÒ»µã¿ÉÒÔÂòµã·¹°¡£¬¼¦°¡ÄÃÈ¥Õô£¬ÎÒ¶¼ºó»ÚÃ»Âò°¡£¡ÎÂÈª¼Û¸ñÆ«¹ó£¬¸Ð¾õ¿ÉÒÔÈ¥±ðµÄÎÂÈªÒ»ÊÔ¡£2Â·¹«½»³µ¿ÉÒÔÖ±´ï£¬²»È¥¹ÅÕòµÄÊ±ºò×¡ÊÐÇø»¹ÊÇ·½±ãµã¡£
1	ÕæÐÄ²»´í£¬ÊÊºÏÈ«¼ÒÓÎÍæ£¬ÎÀÉú»·¾³¶¼²»´í
1	Íø¹ºµÄ£¬¼Û¸ñ±ãÒË£¬È¡Æ±·½±ã¡£´ó´óÐ¡Ð¡µÄÎÂÈª³ØÌ«¶àÁË£¬Ã¿ÖÖ¶¼ÌåÑéÒ»ÏÂ¡£×îÊÜ»¶Ó­µÄÊÇÐ¡ÓãÎÂÈª£¬·Ö´ó¡¢ÖÐ¡¢Ð¡ÓãÈý¸ö³Ø×Ó£¬Ã¿¸ö³Ø×ÓÀïµÄÓãÒò´óÐ¡²»Í¬£¬¸ÐÊÜÁ¦¶È²»Ò»Ñù¡£Ò²²»ÓÃµ£ÐÄÌ«ÑôÉ¹£¬ÓÐÖ²ÎïÕÚµ²ÒõÁ¹¡£³åÁ¹±¸ÓÐãåÔ¡Â¶¡¢Ï´·¢Ë®£¬´¢ÎïÏäÒ²¸É¾»¡¢°²È«¡£ÕûÌåÂú·Ö¡£
1	È¥ÄÄ¶ù¶©Æ±¼Û¸ñ×î»®Ëã£¬È¥¾°ÇøÂòÐèÒª198ÄØ£¬ÂòÆ±Ê±ÅÅÔÚÎÒºóÃæµÄÅ®Ê¿²»ÖªµÀÍøÉÏÓÐÂôÆ±£¬ÎÒ¸æËßËýÈ¥ÄÄ¶ùµÄ¼Û¸ñ£¬Ëýµ±¼´ÔÚÈ¥ÄÄ¶ùÏÂµ¥ÁË£¬ºÇºÇ
1	·ç¹âºÜºÃ£¡¾°É«Ò²ÃÀ£¡ÖµµÃÍÆ¼ö£¡
1	¾°É«ÒËÈË£¬ÔÚ»·É½µÄÉ½¹ÈÀïÅÝ×ÅÁò»ÇÎÂÈª£¬ÐÄ¿õÉñâù
1	·Ç³£ÊÊºÏ¶È¼ÙµÄ¾Æµê£¬ÎÂÈªÖÖÀàºÜ¶à£¬Ë®ÎÂµ÷µÃºÜºÃ£¬80ËêµÄ¸¸Ä¸±¾À´µ£ÐÄ¸ßÑªÑ¹£¬²»¸ÒÅÝ£¬Ã»Ïëµ½ÅÝºó¹Ø½ÚÒ²²»Í´ÁË£¬ÒªÇóµÚ¶þÌìÔÙÅÝ£¬ºÜ°ô¡£²ÍÌüÒ²ºÜºÃ£¬·þÎñÔ±³ÂÀ¼Ò²ºÜÈÈÇé£¬ºÜºÃµÄ·þÎñ£¬ÎÒÃÇ»áÍÆ¼ö¸øÅóÓÑÃÇ¡£
1	¾ÆµêµÄ»·¾³»¹²»´í£¬Èë×¡µÄÄÇÌì£¬ËÄÖÜ¶¼ÓÐ»ýÑ©£¬ÄÏ·½µÄº¢×Ó±íÊ¾ºÜÐË·Ü¡£·þÎñÖÐ¹æÖÐ¾Ø£¬Ì¸²»ÉÏÈÈÇé£¬µ«Ò²Ìô²»³öÃ«²¡£¬Ò»´ÎÓä¿ìµÄÈë×¡ÌåÑé¡£
1	ËäÈ»Ó²¼þÉèÊ©Ò»°ã£¬µ«ÊÇ·þÎñºÍ»·¾³¾øÁË
1	2018Äê´º½ÚÈ¥µÄ£¬²»ÄÜºÍÎåÄêÇ°±È£¬¼´Ê¹ºáÏò±È£¬ÖÜ±ßÈçÈªÑÛÎÂÈª??º£ÈªÍåÎÂÈª??£¬²îµÄ²»ÊÇÒ»¸öµµ´Î¡£Æ¾ÐÄ¶øÂÛ£¬Ò¹ÊÐÃí»áÊ³¸®·Ç³£·Ç³£ÖµµÃÒ»¹ä
1	¶¬Ìì¾Í»áÈ¥ ºÜºÃµÄÌåÑé ¼ÇµÃÒ»¶¨Òª¿ª³µÅ¶ ²»È»²»·½±ãµÄ
1	³£ÖÝ¿ÖÁúÊÀ½çÊÇÐ¡ÅóÓÑÃÇ×îÏ²»¶µÄµØ·½ÁË£¬Õâ´ÎÒ²ÊÇÅ¼¶û·¢ÏÖÁËÕâÀï»¹ÓÐÎÂÈª£¬ËùÒÔ¾Í¹ýÀ´ÅÝÒ»ÏÂ£¬ÒòÎª°×ÌìÍæµÄºÜÀÛÁË£¬À´ÅÝÎÂÈªµÄÈË²»ÊÇºÜ¶à£¬»·¾³²»´í
1	ÍæµÃºÜ²»´í£¬¾°ÇøÈªÑÛºÜ¶à£¬´ó¹ö¹øºÜÓÐ¿´Í·£¬³öÀ´ÒÔºóÎÂÈªÅÝÆðÀ´ÕæÖµµÃÔÞÒ»¸ö£¡Ö±½Ó¶þÎ¬Âë¾Í¿ÉÒÔÊ¹ÓÃ£¬ºÜ·½±ã¡£
1	ÎÞÂÛÊÇ¼ÒÍ¥³öÓÎ»¹ÊÇÅóÓÑ¾Û»á¶¼·Ç³£ÊÊºÏÀ´ÕâÀï£¬ÈËÐÔ»¯ÉèÖÃºÍ¸ßÖÊÁ¿·þÎñ£¬ÎÂÈª ²ÍÒû¶¼×öµÄÎÞ¿ÉÌôÌÞ£¬ÒÔºóÒ»¶¨»¹»áÀ´µÄ
1	¹öÌÌµÄÎÂÈªË®£¬ÓÉÓÚº£°ÎÎÊÌâ£¬ÆøÑ¹Ê¹µÃ·ÐµãÔÚ96.6¶È£¬´ó´óÐ¡Ð¡Ò»¶ÑÎÂÈª£¬±È½ÏÕðº³£¬É½ÉÏ»¹ÓÐÎÂÈª¿ÉÒÔÅÝ£¬Í¦²»´íµÄ
1	ºÜÏ²»¶ÕâÀïÑ½£¬·¿¼äµÄÔ¡ÅÛ¶¼ÂùÆ¯ÁÁµÄ¡­¡­Íí²ÍÒ²ºÜ·á¸»£¬ÎÂÈª°´Ä¦ºÍ¹ä³ÔÍæµÄµØ·½¶¼ÓÐ£¬¶øÇÒ¾àÀëÂù½üµÄ£¬ºÜÊÊºÏÒ»¼ÒÈËÖÜÄ©ÐÝÏÐÓéÀÖ³öÐÐ£¬ÒÔºó»¹»áÔÙÈ¥ÕâÀïµÄ
1	·¿¼ä»·¾³ºÃ£¬Ãí»á´ó²Í³Ôµ½ÎÒ±¥£¬ÎÂÈª²»´í£¬ÀïÃæ»¹ÓÐÃâ·ÑµÄÃæ°üºÍË®£¬ÍíÉÏ»¹ÓÐÑÌ»¨£¬Ò»´Î²»´íµÄÂÃ³Ì£¬ÏÂ´ÎÔÙ´øÉÏ¼ÒÈËÀ´
1	ÎÂÈªÕæÊÇ²»´í£¬»·¾³ÌØ±ðºÃ£¬ÎïÓÐËùÖµ
1	¾Æµê×¡µÄ·Ç³£ºÃ£¡·þÎñÔ±ÁõÇ¿£¬ËïÓ°·þÎñÌ¬¶ÈÒ²ºÜºÃ£¡ÏÂ´ÎÀ´»¹×¡ÕâÀï£¡
1	ºÜ²»´íµÄ£¬ÀïÃæÊÇÂ¶ÌìµÄÎÂÈª£¬ÓÐ¸÷ÖÖÌØÉ«µÄÎÂÈª£¬
1	»ðÉ½ºÜÓÐÌØÉ«£¬µ«ÊÇÂ¥ÌÝÌØ±ð¶¸£¬¿ÉÒÔÆïÂíÉÏÈ¥¡£ÏÂÃæ¿ÉÒÔÌåÑé»¬ÏèÒíºÍÈÈÆøÇò¡£È¥µÄÊ±ºòÌìÆøÌØ±ðÇçÀÊ£¬ÈËÒ²²»¶à¡£»ðÉ½¶¥ÉÏÊÇ¸ö´ó¿Ó£¬Ó¦¸ÃÊÇ»ðÉ½¿Ú£¬ÈÆ×Å»ðÉ½¿Ú¿ÉÒÔ×ßÒ»È¦£¬ÖÜÎ§¶¼ÊÇÐ¡Ê÷ÁÖ£¬»·¾³ÌØ±ðºÃ¡£
1	»·¾³²»´í£¬ÔÚÈ¥ÄÄÍø¶©»¹±ãÒË£¬ÖµµÃÒ»È¥
1	±¾µØÈËÉú»îÁË¶þÊ®¶àÄê£¬µÚÒ»´ÎÈ¥£¬Ó¡ÏóºÜÉî¿Ì£¬ÏÂ´Î¾ÍÈ¥Ò»ÌìÒ»Ò¹£¬ºÃºÃÏíÊÜ¡£
1	ºÜÖµµÃÈ¥µÄ¾°µã£¬ÌìÈ»ÎÂÈª£¬»¹¿ÉÒÔÖó¼¦µ°
1	¸Ð¾õ»¹ÐÐ£¬³Ø×Ó²»ÔõÃ´¶à£¬¶øÇÒ¸ù±¾²»¸ÒÖ±ÊÓË®Ãæ»òÕß¿´Ë®Àï
1	²»Õ¦µÎ¡£¡£¸Ð¾õ²»ÊÇºÜÕæµÄÎÂÈª
1	ÊÀ½çÉÏ×îºÃµÄÎÂÈª£¬Ã»ÓÐÖ®Ò»£¬ÃÀ¾°ÃÀÊ³¼ÓÃÀË®
1	À´µ½¹«Ô°ÀïÓÐºÜ¶à³Ø×Ó£¬»·¾³ºÜºÃ£¬·þÎñºÜÈÈÇé£¬ÌØ±ðÊÇÒ»¸öÁú³ØµÄÐ¡»ï×Ó·þÎñÔ±£¬ÈËºÜºÃÌØ±ðÈÈÐÄ
1	ÈÈº£¾°ÇøÊÇÌÚ³åµÄÒ»¸ö¾°µã£¬5a¼¶¾°Çø£¬ÌÚ³åµÄ»ðÉ½µØÖÊºÍµØÈÈ×ÊÔ´·Ç³£·á¸»£¬ÈÈº£´ó¹ö¹øÊÇÈÈº£¾°Çø×îÓÐÃûµÄÎÂÈª£¬Ë®ÎÂºÜ¸ß£¬¿ÉÒÔÕôÊì¼¦µ°
1	²»´í£¬ºÍ¼ÒÈËÒ»ÆðÈ¥µÄ¡£¼Û¸ñÊµ»Ý£¬ÏÂ´Î»¹È¥¡£
1	#¾Æµê²ÍÒû# #Éè¼Æ·ç¸ñ# #´²Æ·# #ÉÌÎñ·þÎñ# #¿Í·¿·þÎñ# #ÐÝÏÐÉèÊ©#ºÜ²»´íµÄÒ»´ÎÌåÑé£¬ºÜ°²¾²£¬ÊÊºÏÀÏÈËÐ¡º¢À´Íæ #ÖÜ±ß»·¾³# #´°Ì¨ÊÓÒ°#¶­ÎÄ¡£ ÁõÇ¿·þÎñÒ»Á÷£¡
1	µÚ¶þ´ÎÈ¥ÁË£¬ÈË¶àµÄ¸úÏÂ½È×ÓËÆµÄ£¬Ó¾³ØÒ²»»³ÉÁËÈÈË®£¬ÓÎÒ»»á¾ÍÈÈµÄÊÜ²»ÁË£¬Ã¿¸öÎÂÈª³Ø¶¼ÊÇÈË¿¿ÈË£¬Ë®¶¼»ë×ÇÁË£¬Ó¾³ØÓÎÓ¾×ê½øË®ÀïÍêÈ«¶¼¿´²»¼û£¬¾ÍÄÇÃ´Ôà
1	ÖµµÃÒ»È¥£¬µÚÒ»´ÎÈ¥»ðÉ½Èº£¬²»´íÌå»á£¬2015Ôªµ©³ËÈÈÆøÇòµÇ¸ßÍûÔ¶£¬ÒâÒå²»Ò»Ñù£¬ºÜºÃ
1	²»´í£¬ºÜÓÐÒâË¼£¬ÖµµÃÒ»È¥¿´¿´¡£
1	ºÃÍæºÃÍæºÃÍæºÃÍæºÃÍæ
1	²»´íµÄºÜºÃ£¬ÀïÃæµÄ³Ø×ÓºÜ¶à£¬¶¼¹»ÍæÉÏÒ»ÕûÌìµÄ
1	ºÜ²»´í£¬ÓÈÆäÊÇÓÎÀÖÉèÊ©£¬¹¤×÷ÈËÔ±ÎººÍÆ½¡¢ÁøÁÕ¡¢ÎâÕ×Àû¶¼ºÜÈÈÇéÄÍÐÄ¡£
1	¾Æµê»·¾³ºÜºÃ£¬·þÎñÌ¬¶ÈºÜºÃ£¬»áÔÙÀ´¡£
1	»¹²»´í£¬¾ÍÊÇÀïÃæµÄ³ÔµÄÓÐµã¹ó¡£ÎÂÈªºÜ¶à£¬»¹ÓÐºì¾ÆÈª£¬ÏÊ»¨ÈªÍ¦¹ýñ«µÄ¡£
1	ÄÏÌïÎÂÈªÕæµÄÃû²»Ðé´«£¬±¾¸Ã´òÎå·Ö£¬µ«ÊÇÕâÀïµÄÐ¡³æ×ÓÒ§ÈËÒ²ÊÇÃû²»Ðé´«£¬ÉÔÓÐè¦´Ã¡£µ«»¹ÊÇÍæµÃºÜ¿ªÐÄ£¡
1	Í¦ºÃßÕ£¡ÑÌÎíçÔÈÆµÄÈÈº££¬´ó×ÔÈ»ÕæÆæÃî£¡
1	ºÜºÃÍæ¡£º¢×ÓÍæµÄºÜ¿ªÐÄ¡£
1	»·¾³»¹ÐÐ£¬²»¹ý¾°ÇøÀïÃæ¡£³Ô·¹ÊÇ×Ô¼º³öÈ¥ÂòÁË´ø»ØÀ´µÄ¡£
1	ÅÝÎÂÈªÊ±ºò»¹¿ÉÒÔµãÉÕ¿¾³Ô£¬ÏÂÎçÈËºÜ¶à£¬ÍíÉÏÈ¥ÈË±È½ÏÉÙ£¬´øµçÓ°´óÆÁÄ»µÄ³Ø×ÓÀïÃæ£¬¾ÍÎÒÒ»¸öÈË£¡ºÃË¬
1	òÚÖ§ÖÞµº·ç¾°ÐãÀö£¬Ç±Ë®´Ì¼¤£»ÎÂÈª³ØÖÖÀàºÜ¶à£¬Ë®ÎÂÊÊÖÐ£¬ÒÔºó»¹»áÔÙÀ´¡£
1	ÈÈº£¹«Ô°ÏñÊÇ¸ö´óµÄÎÂÈªÕ¹Ìü£¬ÀïÃæÄã¿ÉÒÔ¼ûµ½¸÷ÖÖÕýÔÚÅç·¢µÄÔ­ÉúÌ¬ÎÂÈª¡£
1	µ±ÌìÔ¤¶¨·Ç³£·½±ã£¬ÄÃ×Å¿Í·þ·¢µ½ÊÖ»úÉÏµÄ¶þÎ¬Âëµ½Ç°Ì¨Ò»É¨¾ÍÐÐÁË£¬ÎÂÈª×ÜÌåÀ´ËµÒ»°ã£¬´ó³ØÃ»¿ª£¬Ö»ÓÐ¼¸¸öÐ¡³Ø£¬µ±ÌìÈË±È½ÏÉÙ£¬»¹ÊÇ±È½Ï°²¾²µÄ
1	²»´í£¬ÂíÉÏ¿ÉÒÔÁìÈ¡£¬ÔÚ¾°Çø´°¿Ú
1	È¡Æ±·½±ã£¬ÓÐ×¨ÃÅµç×Ó¿ÍÆ±Í¨µÀ¡£ÊÊºÏÌìÆøÉÔÀäÊ±ºòÈ¥ÓÎÍæ£¬ÎÂÈªË®ÖÊºÜºÃ¡£
1	ÓÐÍù·µµÄ´ó°Í ºÜ·½±ã ÎÂÈªÖÖÀàÒ²ºÜ¶à Ìá¹©Ï´·¢Ë®ºÍãåÔ¡Â¶
1	Í£³µ·½±ã ÎÂÈª¡£³ØÒ²±È½Ï¶àÑù ²»´íµêÌåÑé
1	»·¾³ÓÅÃÀ£¬¾ÆµêÉèÊ©ÂÔÏÔ¼òÂª£¨µØÌºÎÛ×Õ±È½Ï¶à¡¢¼Ò¾ß³Â¾É¡¢·¿ÄÚÉ£ÄÃ·¿ÂÔÏÔ¶È¼ÙÏÐÈ¤£©ÊÒÍâÎÂÈª²»´í£¡´óÌÃ½Ó´ýÂÔÏÔÉúÓ²ÓÐ´ýÌá¸ß£¡£¡£¡
1	È¥ºÃ¶à´ÎÁË£¬Ã¿´ÎÈ¥µÄ¸ÐÊÜ¶¼²»Ò»Ñù£¬Õâ´Î´ø×ÅÒ»Ëê¶àµÄÍÞ£¬ÎÂÜ°µÄÌåÑé¶àÁË
1	È¥¹ýºÜ¶àÎÂÈª£¬Ïà±ÈÓùÎÂÈª£¬ÓÐ¹æÄ£´óµÄ£¬ÓÐ¼Û¸ñµÍµÄ£¬ÓÐ¾àÀë½üµÄ£¬µ«ÊÇ¸Ð¾õ¶¼²»ÈçÓùÎÂÈª£¬Ëµ²»Çå¾ßÌåÔ­Òò£¬¾ÍÊÇ¾õµÃÓùÎÂÈªÊæ·þ¡£
1	È¡Æ±·½±ã£¬ºÃÓÃ£¬¿¿Æ×µÄ¡£
1	»·¾³ºÃ£¬·þÎñºÜºÃ£¬²ÍÒûÒ²ºÜºÃ
1	¾ÆµêÎ»ÖÃºÜºÃ£¬ÔÚµÏÅµÐ¡Õò¸½½ü£¬Ò²ÓÐÍ£³µ³¡£¬Ôç²ÍÒ»°ã£¬µ«ÊÇÊ¤ÔÚÎÂÈªºÜ²»´í£¬¿ÉÄÜÊÇ½Úºó£¬ÈËÒ²²»¶à£¬ÅÝ³ØÈ¥·ç¾°ºÜºÃ¡£×îÔÞµÄÊÇ·¿¼äÍ¥ÔºÀïµÄÄ¾Í°ÅÝ³Ø£¬Ë½ÃÜÐÔºÜºÃ£¡Ï²»¶£¡·¿¼äÕÛµÄ¿ÖÁúÒ²ÊÇÁÁµã£¡
1	ºÜºÃµÄ£¬ÀëÎÂÈª¾Í¼¸·ÖÖÓÂ·
1	ÌÚ³å»ðÉ½µØÖÊ¹«Ô°ÊÇÒ»¸ö·Ç³£ÖµµÃÈ¥µÄµØ·½£¬ÄÜ¿´µ½¼¸ÍòÄêÇ°µÄ»ðÉ½Åç·¢¿Ú£¬ÏÖÔÚ¹ÜÀí´¦»¹°²×°ÁËÕ»µÀ£¬Ê¹µÃÐÐ×ß»ðÉ½¿Ú¸ü±ãÀûºÍ¸üÀûÓÚ¹Û¿´»ðÉ½¿Ú¡£
1	¹ãÖÝÄÏÉ³¹ýÈ¥£¬È«³Ì¸ßËÙ£¬ÏÂ¸ßËÙÊ®À´·ÖÖÓ£¬±È½ÏºÃÕÒ¡£Ò»½øÃÅ·þÎñÔ±È«³Ì·þÎñ£¬°ïÃ¦¿ª·¿£¬½²½â¹æÔòºÍ·þÎñÄÚÈÝ¡£Õû¸ö¶È¼Ù´åÒûÁÏ£¬¿§·È£¬ÄÌ²èµÈÈÎºÈ¡£·þÎñÔ±Ì¬¶È²»´í¡£ºÜÓÐÀñÃ²£¡Ãí»á¶«Î÷µÄÈ·²»ÉÙ£¬²»¹ýºÜ¶àÌ¯Î»¶¼ÒªÅÅ¶Ó£¬Õâ¸ö¾Í²»Ì«·½±ã¡£Ãí»áÐÎÊ½ºÜÓÐÌØÉ«£¬»¹ÓÐÓÎÏ·Íæ¡£
1	³Ô³ÔÎç·¹£¬ÏÂÎçÈ¥ÈÈº£¾°Çø£¬ÏÖ³¡¿ª³µ¹ýÈ¥15·ÖÖÓ×óÓÒ£¬ÃÅÆ±80×óÓÒ£¬ÔÚÕâÀïÊÇÐèÒªÅÀÉ½µÄ£¬ËùÒÔµÃ´©ÊæÊÊµÄÐ¬×Ó£¬ÔÚÕâÀï¿ÉÒÔ¿´¼ûÔÆÄÏÊ®°Ë¹Ö£¬²ÝÃ±µ±¹ø¸Ç£¬ºÍ¼¦µ°ÓÃÉþË¨×ÅÂô¡£ºËÐÄ¾°Çø½Ð´ó¹ö¹ø£¬ÔÚÀïÃæ´ó¸ÅÍæ2¸öÐ¡Ê±¡£ÏÂÉ½µÄÊ±ºòÓÐ¸öÔ¡¹È£¬¿ÉÒÔÔÚÕâÀïÅÝÎÂÈª£¬Õâ¸öÆ±ºÍÃÅÆ±Ò»ÆðÔÚÃÅ¿ÚÂò£¬Ô¡¹ÈµÄÎÂÈª»¹Ëã¸É¾»£¬·þÎñÒ²²»´í¡£ÅÝÍêÎÂÈªÈ¥³Ô³ÔÍí·¹¾Í¿ÉÒÔ»Ø¾ÆµêÐÝÏ¢ÁË¡£
1	»·¾³ÓÅÃÀ£¬Ë®³ØÎÂ¶ÈºÃºÃ£¬·þÎñÌ¬¶ÈÌØ±ðºÃàÞ
1	»·¾³ºÃ£¬ÓÐ¹«½»³µ·½±ã»ØÊÐÇø£¬¾ÍÊÇÅÅ¶ÓÈ¡Æ±´°¿Ú¶àÒ»µãÌá¸ßÐ§ÂÊ
1	ºÜÊÊºÏÅóÓÑÇéÂÂºÍÐ¡¼ÒÍ¥È¥£¬»·¾³ºÜºÃ£¬×¡µÄÊæ·þ£¬ÎÂÈªÒ²Ëã¸É¾»£¬ÍæµÄ»î¶¯Ò²Í¦¶àµÄ£¬µÚ¶þ´ÎÈ¥ÁË£¬»¹Ô¸ÒâÈ¥µÚÈý´Î¹þ¹þ¹þ¹þ
1	»¹ºÃ°É ÈªË®²»ÊÇºÜ´¿ Ð¡Óãµ½Ê±Ê®·ÖºÃÍæ
1	³åÌÚ±ØÈ¥Ö®µØ£¬¾°ÇøÄÚµÄÎÂÈªºÜÌìÈ»£¬ÕóÕóÁò»ÇÆøÎ¶£¡
1	É½ÃÀ¾°É«Ò²ÃÀ£¬SpA×öµÄÒ²Êæ·þ£¬ÏÂ´Î»¹È¥
1	µØÀíÎ»ÖÃµÃÌì¶Àºñ£¬¿Í·¿Õû½àÓÐÌØÉ«£¬²»´íµÄÒ»´ÎÂÃÐÐÌåÑé
1	»¹¿ÉÒÔ°É£¬µ½ÏÂÎçÁËÈËÏÔ¶à¡­¡­Ë®¾Í²»ÊÇºÜ¸É¾»ÁË¡­¡­
1	ÄÏÌïÎÂÈªÓÐ´ó´óÐ¡Ð¡ºÜ¶àÐ¡³Ø×Ó£¬¶¼ÔÚÂ¶ÌìÒ¬×ÓÊ÷ÏÂ£¬Ì§Í·ÄÜ¿´µ½Ñô¹âÍ¸¹ýÒ¬×ÓÁôÏÂµÄÓ°×Ó¡­ÔÚÄÇÀïÎÒºÍÀÏ¹«Óöµ½ÁËÒ»ÈºÐ¡ËÉÊó£¬¾ÍÔÚÎÔÁúÈªÅÔ±ßµÄÊ÷ÉÏ£¬³¤³¤µÄÎ²°Í£¬ÅÀµÄºÜ¿ì£¬ºÃ¿É°®µÄ£¬¿ÉÏ§µ±Ê±ÎÒºÍÀÏ¹«Ã»´øÏà»úÒª²»È»Ò»¶¨ÅÄÏÂÀ´¡£
1	ÅÝÎÂÈªºÜÊæ·þ£¬»·¾³»¹²»´í£¬Ïà¶ÔÀ´Ëµ±È½ÏÎÀÉú£¬Ç×Ç×Ð¡Óã³ØÒªÊÕ·Ñ
1	ºÜÊÊºÏ¶È¼ÙÐÝÏÐ????
1	¿Í·¿»·¾³°²¾²¡¢·þÎñÖÜµ½ÈÈÇé
1	¾Æµê»·¾³ºÃ£¬ÌØ±ðÐÂ£¬¿ÕÆøÇåÐÂ£¬¼Û¸ñºÏÊÊ£¬·þÎñÈËÔ±ÈÈÇé
1	È¥¹ýÁ½´Î£¬ºÜÏ²»¶£¬ÓÈÆäÊÇÔÚÐ¡ÓãÎÂÈª
1	ÓÐºÜ¶àµØÈÈÈª¡£ÎÒ¾õµÃºÍÄÏ·½¾°É«»¹ÊÇºÜ²»Ò»ÑùµÄ£¬ÖµµÃÒ»¿´¡£Íù·µÁ½¸öÐ¡Ê±ÒªµÄ¡£²»ÏëÅÀÓÐµç³µ¡£
1	»·¾³ÓÅÃÀ ×ÔÖú²ÍºÜºÃ³Ô ÔÚ¿Ú°¶ÓÐ×¨³µ½ÓËÍµÄ ´ó¸ÅÒ»¸öÐ¡Ê±µ½ ÓÐÆï³µÈ¯ ÍíÉÏµÄ×ÔÖú²Í»¹ÓÐÓÎÏ·Íæ ¿ÉÒÔ»»Ð¡ÀñÆ·
1	È¥ÄÄ¶ùÍøÊÇÎÒ×îÐÅÈÎµÄÍøÕ¾£¬·½±ã¿ì½Ý£¬³öÃÅÓÎÍæ×îºÃµÄÑ¡Ôñ£¬ÎÒ°®Äã?£¬Ã´Ã´ßÕ£¡
1	Ôç²Í·á¸»£¬È÷µêÎ»ì¶üSÉ½Àï£¬¿ÕÆøÇåÐÂ£¬ÏÄÌì¿ª´°¸üÊæ·þ±È¿ª¿Õµ÷»¹Á¹¿ì£¬Ìý×ÅÐ¡ÏªÁ÷Ë®ÉùÈëÃß£¬ÊÀÍâÌÒÔ´¡£ÀëËøµÀ¿ÚºÜ½ü£¬ÓÐÍ£³µ³¡¡£
1	³¬°ô£¬»·¾³²»´í£¬³Ø×ÓºÜ¶à
1	¾°É«·Ç³£ÓÅÃÀ£¬ÎÂÈª·Ç³£ºÃ£¬ÐÔ¼Û±ÈºÜºÏÀí¡£
1	Í¦ºÃµÄÒ»´¦ÐÝÏÐµØ¶ù¡«
1	·Ç³£²»´íµÄÎÂÈª£¬²»¹ýÖ»ÊÊºÏ×Ô¼Ý£¬×ö³µ²»Ì«·½±ã¡£
1	×¡µÄºÃÍæµÄºÃ³ÔµÄºÃ
1	¾Æµê»·¾³²»´í£¬ÊÊºÏÇ××ÓÓÎ£¬ÍæÁË¿ÖÁúÔ°ÍíÉÏ¿ÉÒÔÅÝ¸öÎÂÈª£¬ÈýÂ¥»¹ÓÐÐ¡ÅóÓÑÍæµÄµØ·½¡£×ÔÖú²ÍÆ·ÖÖºÜ¶à£¬Ç°Ì¨µÄÐ¡¸ç¸çºÜ¿É°®£¡
1	¾Æµê»·¾³ºÜºÃ£¡·¿¼äÒ²ºÜºÃ£¡´ø±¦±¦À´ÍæºÜ²»´í£¡¾Æµê·þÎñÒ²·Ç³£²»´í£¡ËïÐ¾·þÎñÌ¬¶ÈºÜºÃ£¡ÏÂ´ÎÒ»¶¨ÔÙÀ´£¡
1	Î»ÖÃºÜ·½±ã£¬ÀëÉÏÉ½´ó°ÍºÍÏÂÉ½Ë÷µÀ¶¼ºÜ½ü£¬¶øÇÒÅÀÍêÉ½ºóÅÝ¸öÎÂÈªÕæµÄºÜ½â·¦
1	»·¾³ºÜºÃ£¬·þÎñºÜºÃ£¬¸ôÒôºÜºÃ£¬Ì¨·ç±©Óê¶¼Ìý²»¼ûÉùÒô
1	»»Æ±µÄµØ·½²»Ô¶£¬Ì¬¶ÈÒ²²»´í
1	ÔÆÄÏÌÚ³å»ðÉ½µØÈÈ¹ú¼ÒµØÖÊ¹«Ô°Î»ÓÚµáÎ÷ÌÚ³åÏØ£¬Ëù¿çµØÀí×ø±êÎª£ºE98¡ã23¡ä¡«98¡ã39¡ä£¬N24¡ã53¡ä¡«25¡ã27¡ä£¬ÓÉ¶à¸ö»ðÉ½Èº×é³É£¬±£»¤Ãæ»ý12km2£¬Ö÷ÒªµØÖÊÒÅ¼£·Ö²¼Ãæ»ý8km2¡£ÌÚ³å»ðÉ½¾ßÓÐÊ±´úÄêÇá¡¢»î¶¯Æµ·±¡¢·Ö²¼ÃÜ¼¯¡¢ÖÖÀà½ÏÆëÈ«ºÍÐÎ³ÉµØÖÊÌõ¼þÌØÊâµÄÌØÕ÷£¬µØÏÂÑÒ½¬ÖÁ½ñÈÔÔÚ»î¶¯£¬ÎªÌÚ³åÈÈÈªÌá¹©Ô´Ô´²»¶ÏµÄÈÈÄÜ¡£ÌÚ³å»ðÉ½µØÈÈ¹«Ô°ÒÔÊýÁ¿ÖÚ¶à¡¢ÀàÐÍÆëÈ«¡¢¾°¹ÛÆæÌØµÄ»ðÉ½¡¢µØÈÈ×ÊÔ´ÎªÖ÷Ìå£¬¼¯µØÖÊµØÃ²¡¢Ãñ×åÎÄ»¯¼°ÉúÎï¶àÑùÐÔÌØÕ÷ÓÚ…
1	¾Æµê²»´í£¬»·¾³ºÃ£¬Ç°Ì¨Ð¡¸ç¸çÓÐÀñÃ²£¬»¹¸øÃâ·ÑÉý·¿ÁË¡£
1	ÎÒÃÇÈ¥ÕâÀï»·¾³ÓÅÃÀ£¬·þÎñÌ¬¶ÈÈÈÇéºÍ½²½âÏéÏ¸£¬µ½´¦¶¼ÊÇ¶¯ÈË¾°ÏóºÍÈÃÈËÌÕ×í¡£
1	ÊÊºÏ´óÈËÐ¡º¢Ò»ÆðÍæ
1	Õâ¸öÎÂÈªÕæÐÄ²»´í ÀïÃæÓÐÓ¾³Ø¿ÉÒÔÓÎÓ¾ »¹ÓÐ¼¸Ê®¸öÎÂÈª ²»Í¬ÎÂ¶È¿ÉÒÔÑ¡Ôñ ÕæµÄºÜ°ô£¡È¥ÔçÐ©Ã»ÓÐÄÇÃ´¶àÈËË®ÖÊºÜ¸É¾»µÄ ÓÐ»ú»áÏÂ´Î»¹»áÔÙÈ¥£¡
1	5·Ö£¬¸÷ÖÖÎÂÈª³ØºÜ¶à£¬·þÎñºÜÈÈÇé¡£
1	¶¨µÄÌì¾°·¿µ½µêºó±»Ãâ·ÑÉý¼¶³ÉÁËË®¾°´ó´²·¿·¿¼äºÜ´óÎÂÈª»·¾³ºÜºÃ¾ÆµêÀë¿ÖÁúÔ°ºÜ½ü
1	»·¾³ÓÅÃÀ£¬ÖÐ²ÍÌü·Ç³£ÖµµÃÍÆ¼ö¡£
1	­h¾³²»åe£¬·þÕÒ²ÖÜµ½£¬Ãíþ×ÔÖú²ÍºÜÓÐÌØÉ«£¬¿ÉÒÔß ³Ôß Íæ£¬¼ÒÍ¥ÐÝéfÓÎ²»åe¡£Î¨Ò»¾ÍÊÇßMÈ¥ÎÂÈªÄÇÑeµÄ·þÕÈËTB¶ÈÓÐüc²»ºÃ£¬µÚÒ»´ÎÈ¥ÁË³öí£¬ÍËÁËÔ¿³×ááÓÐ¿¨²»ÖªµÀ¸ÉÂïµÄ£¬ÎÒÚsÖø×ß¾ÍÖ±½Ó×ß£¬È»ááÔÚ³öÈë¿ÚÄÇ·þÕTÒ»ÊÖ¾ÍÀ­×¡ÎÒÇÀß^ÎÒÊÖÖÐµÄ¿¨£¬¸ÐÓXºÃ²»¶YÃ²¡£
1	µÚ¶þ´ÎÈ¥ÁË£¬»¹ÊÇ¸Ð¾õ²»´íµÄ£¬ÌØ±ðÊÇ·þÎñ£¬¶ÔÔÐ¸¾ºÍ´øÐ¡º¢µÄÌØ±ðºÃ£¬ÖµµÃ³ÆÔÞ£¡µ«ÊÇÎÂÈªË®¾ÍÕæµÄÒ»°ã°ãÁË£¬ÓÐµãÔà£¬ÏëÅÝºÃË®»¹ÊÇÈ¥ÆäËûµÄµØ·½°É
1	·ÇÖÜÄ©Ê±¼ä¶Î³öÐÐÕæµÄ³¬»®Ëã£¬Ô­ÏÈÒÔÎª488Ò»¼ä£¬Ã»Ïëµ½½áËãµÄÊ±ºò±ä³ÉÁË388£¬»¹°üÀ¨ÎÂÈªÆ±ºÍÔç²Í£¬×¡µê¿Í»§Ö±½Ó¿ÉÒÔÔÚ·¿¼äÀï»»ºÃÓ¾×°£¬´Ó×¨ÃÅµÄ¾ÆµêÍ¨µÀ½øÎÂÈª³Ø£¬·Ç³£·½±ã£¬¾ÆµêÔç²ÍµÄÃæ³¬ºÃ³Ô£¬Õý×ÚµÄºìÌÀÃæ£¬¾Æµê¹¤×÷ÈËÔ±»¹ËÍÁËÍ¬Ñ§µÄ±¦±¦Ð¡¿ÖÁúÊÖ°ì£¬ÕûÌå·Ç³£ÂúÒâ
1	ÔÙ´ÎÈ¥£¬ÅóÓÑ¼ÒÈË¶¼ÂúÒâ
1	»¹ºÃ£¡Õâ¼ÛÎ»»¹ÊÇÖµµÃµÄ£¡
1	»·¾³ºÜºÃ£¬·þÎñÌ¬¶ÈºÜºÃ
1	ÌÀÉ½Ò»ºÅÊÇÎÒÅÝÎÂÈªµÄÊ×Ñ¡µÄµØ·½£¬»·¾³ºÃ¡Ñ¨¡Ñ
1	»¹²»´íÀ­£¬Ò²ÊÇÈýÑÇµÄÒ»¸öÌØÉ«
1	¾ÍÊÇ¼¸¸öÈÈ³Ø×Ó£¬²¢Ã»ÓÐ¶à´ó¿´Í·
1	·Ç³£ºÃ¡£´øº¢×ÓºÜºÏÊÊ¡£
1	ÀëÌÀÉ½°ÂÌØÀ³Ë¹Ò²²»ËãÔ¶
1	»¹ÊÇÖµµÃÒ»ÓÎµÄ£¬¿ÕÆøÖÐÃÖÂþ×ÅÁò»ÇµÄÎ¶µÀ£¬ÎÂÈªË®³¬¼¶ºÃ
1	·þÎñ²»´í¼ûµ½¿ÍÈË¶¼´òÕÐºô£¬Ò²»á°ïÃ¦ÇåÀíÃ¿¸ö³Ø×Ó±ßµÄÍÏÐ¬£¬µØ·½²»´ó£¬µ«³Ø×Ó»¹ÊÇÍ¦¶àµÄ£¬ÎÂ¶ÈÒ²ºÜÊÊÒË£¬ÌØ±ðÊÇÑ×Ê¯´²²»´íÊæ·þ£¡Æ¾Æ±Ò»·ÝË®¹û£¨ÈýÆ¬Î÷¹Ï¶þ¸öÐ¡·¬ÇÑ£©£¬Ô¡½íÖ»ÓÐÒ»ÌõºÜ±¡µÄº¢×Ó¾ÍÐèÒª15Ôª×âºñÐ©µÄÔ¡½í¡£×ÜÌå²»´í£¬ÓÐ»ú»á»¹È¥£¡
1	Ê¹ÓÃ·½±ã£¬ºÜ²»´í¡£³öÆ±ËÙ¶È·Ç³£¿ì
1	ÎÂÈªºÜÊæ·þ£¬ÓÈÆäÊ©ÓãÁÆ
1	ÏÂÎçÒ»µã¶à½øÈ¥µÄ£¬ÈËÊý²»¶à£¬Ãâ·Ñ²èÒû£¬ÕûÌå¸Ð¾õºÜ·ÅËÉ£¬ºÜÊæÊÊ
1	È¡Æ±ºÜ·½±ã£¬Ñ¸ËÙ½øÈë£¬ÓÐµãÀä°¡
1	ÔõÃ´ËµÄØ£¬±ÈÆð¶¬Ìì£¬ÎÒ¸üÏ²»¶´ºÇïÌìÈ¥ÕâÀï£¬Ïà¶ÔÃ»ÓÐÄÇÃ´¶àÈË£¬¶øÇÒÒòÎªÊÇÊµÔÚµÄ£¬´ó¶¬ÌìÈ¥ÔÚÊÒÍâ×ßÄÄÅÂÅû×ÅÔ¡½í»¹ÊÇÓÐµãÀäµÄ£¬¿ÉÒÔ³öÇ®×â½è·ÀË®ÊÖ»ú´ü£¬ÀïÃæ³ÔµÄÑ¡ÔñÕæÐÄÉÙ£¬¶øÇÒ±È½ÏµÄÄÑ³Ô
1	ÕæµÄºÜ²»´í ÖµµÃÀ´ÅÝÒ»ÅÝÍæÒ»Íæ ¶øÇÒºÜ±ãÒË
1	5ÐÇºÃÆÀÅ¶£¬·¿¼ä³¬¼¶ºÃ£¬¿ÉÒÔÃâ·ÑÅÝÁ½´ÎÎÂÈª¡£Ôç·¹Ò²Í¦·áÊ¢£¬¾ãÀÖ²¿ÖÐ²ÍÌüµÄÍí²ÍÁ¿ºÜ×ã
1	ºÃºÃºÃºÃºÃºÃºÃºÃºÃºÃ
1	ÕæÕýµÄÎÂÈª£¡ÓÐºÃ¶à½Ó½ü100¶ÈµÄÎÂÈª¡£ÕâÀïÅÝÎÂÈªÖÕÓÚÊÇÕæÕýµÄÎÂÈªË®£¬²»ÊÇ¹øÂ¯Ë®ÁË¡£»¹¿ÉÒÔÆ·³¢ÎÂÈªË®ÖóµÄ¼¦µ°¡¢»¨Éú¡¢ÓñÃ×¡£
1	¶¬ÌìÅÝ¸öÌÀ»¹ÊÇ²»´íµÄ ¾ÍÊÇÈËÌ«¶àÁË
1	ÆøÇò²»ÄÜ·É×ßÓÐµãÒÅº¶£¬ÓÐµã¸ßÁîÈËº¦ÅÂ
1	½ñÄêÔÚÕâÀï¿çÄê£¬Ð¡ÅóÓÑ»¹ÊÇºÜ¿ªÐÄµÄ¡£
1	ºÜ·½±ã£¬µ½ÄÇÖ±½ÓÈ¡¾Í¿ÉÒÔ£¬¼Û¸ñ»¹ºÜÓÅ»Ý
1	¾Æµê»·¾³ºÜºÃ£¬·þÎñÌ¬¶ÈÒ²ºÜºÃ£¬ÊÇÈ«¼ÒÐÝÏÐÓéÀÖºÃÑ¡Ôñ£¬ÒÔºóÀ´ÕâÀï»¹ÊÇÑ¡Ôñ×ÏÇåºþ¶È¼Ù¾Æµê
1	»·¾³ÇåÓÄ £¡¼ÓÊ²Ã´´²£¬é½é½Ã×£¬Òª¸ö±»×Ó¾ÍÄÜË¯£¡ÊÊºÏÇéÂÂ£¬ÓÐ°´Ä¦£¬Ãí»á´ó²Í£¬Ëæ±ã³Ô£¡ÓÐÃâ·ÑÈ¥»ú³¡´ó°Í
1	ºÜ²»´í£¬ºÜ²»´í£¬ºÜ²»´í£¬ºÜ²»´í
1	È¥¹ý×ÏÇåºþ£¬ÒÃÉÐ£¬ÏÖÔÚµ½ÁËÒ»ºÅ£¬¾õµÃÇ°ÃæÁ½¸ö±ÈÕâ¸ö¶¼¸üºÃÐ©£¡ÎÒÃÇÈý¸öÈË£¬°Ëµã×óÓÒµ½µÄÊ±ºò¶¼Ã»Ê²Ã´ÈËÁË£¬²ÅÍæ²»µ½Îå¸öÈª£¬¾Í±»¹¤×÷ÈËÔ±Í¨ÖªÓÐÐ©Èª¹Ø±ÕÁË£¬²»¸øÉÏ£¬½á¹ûÍæ²»µ½Ê®¸öÈª£¬È»ºó¾Í±»¸Ï×ßÁË£¬Ë®Ò²²»¸øºÈ£¡
1	ºÜºÃ£¬³Ø×ÓÍ¦¶à£¬»·¾³Ò²ºÃ
1	Ôç²Íok.Î»ÖÃºÏÀí£¬ÓÐÍ£³µ³¡£¬·þÎñÈËÔ±Ò²ºÜºÃ¡£Éè¼ÆºÜ·çÑÅ£¬¿ÉÒÔÅÝÎÂÈª£¬½¨Òé°×ÌìÈ¥ÅÝÎÂÈª£¬ÍíÉÏ²»Ì«¿´µÃÇå³þ¡£
1	·þÎñÈËÔ±¶¼ºÜÈÈÇé£¬ÍæµÄ¿ªÐÄ£¡
1	²»´í²»´í**************
1	¸½½üÓÐ´ó¿ÕÉ½£¬Ð¡¿ÕÉ½£¬ÊÊºÏÅÀÉ½£¬¾°É«²»´í
1	·þÎñÌ¬¶ÈºÃ×¡ÐùÔ¯Ò»¶¨Òª×¡¸ß²ã¿ÕÆøºÃ
1	µØ·½±È½ÏÔ¶£¬ÓÐ×¨³µÈ¥ÄÇµØ·½£¬±ÈÏëÏóÖÐµÄÒª·½±ã¡£ÀïÍ·µÄÎÂÈªºÜ²»´í£¬»¹ÓÐÆäËûÍæË£ÁË£¬³ÔµÄÒ²²»ÉÙ£¬×ÜÌåÉÏºÜ²»´í£¬ÖµµÃÔÙÈ¥¡£
1	ÎÀÉú¸É¾»Õû½àÊæÊÊÐÝÏÐÔË¶¯»·¾³ÓÅÃÀ
1	Õâ´ÎÑ¡Ôñ×ÏÇåºþÎÂÈª¾Æµê£¬ÊÇÎÒÃÇ×î¿ªÐÄµÄÒ»¼þÊÂ£¬´ÓÎÒÃÇ¿ª³µµ½¾ÆµêÃÅ¿Ú£¬¾ÍÓÐ¹¤×÷ÈËÔ±Ö÷¶¯½Ó´ýÎÒÃÇ£¬¹ØÐÄÎÒÃÇ¶©µÄÊ²Ã´·¿ÐÍ£¬ÒòÎª×ÏÇåºþÎÂÈª¾ÆµêÈ·ÊµºÜ´ó£¬¹¤×÷ÈËÔ±ÀîÐ¡Ïã¸øÎÒÃÇ½éÉÜÁË×ÏÇåºþµÄÏîÄ¿£¬¾ãÀÖ²¿²ÍÌü£¬É­ÁÖÎÂÈª£¬Ñï×Ó¶õÕ¹ÀÀ¹Ý£¬»¹Òª¸ßµµµÄ±ðÊû£¬Ð»Ð»ÕâÎ»·Ç³£ÓÐÄÍÐÄµÄ½éÉÜ£¬¾Í³åÄãÕâ·þÎñÌ¬¶È£¬ÎÒÃÇ»¹»áÔÙÀ´£¬Ò²Ï£Íû×ÏÇåºþºóÆÚ¸üÍêÉÆÒ»µã¡£
1	µØÀíÎ»ÖÃ²»ÊÇºÜºÃ£¬Èç¹û²»ÊÇ×Ô¼Ý¹ýÈ¥±È½ÏÂé·³£¬Ë®Ò»°ã£¬²»¹ý×÷Îª±ØÓÎ¾°µãÖ®Ò»£¬Ö»ÄÜËµµ½´ËÒ»ÓÎ°É¡£
1	Ôç²Í·á¸»£¬·Ç³£ßmºÏ§º¢×ÓºÍÇéH£¬ÓÐÍ£Üö£¬µÀÂ·Õû£¬­h¾³ºÜºÃ£¬Ö»ÊÇËúËúÃ×ÓÐüc²»ÁT£¬Èç¹ûÊÇ´ó´²µÄËúËúÃ×¾ÍºÃÁË
1	¶©µÄÇ××Ó·¿£¬ºó´øÀÏÈËÓÖµ÷³É¸´Ê½·¿£¬²»ÊÇÖÜÄ©ËùÒÔÈË²»¶à£¬¾Æµê»·¾³·Ç³£ºÃ£¬¾ÍÏ£Íûº¢×Ó³ÃÌìÆøºÃÔÚ»§Íâ¶àÉ¹É¹É¹Ì«Ñô£¬¶àÅÜÅÜ£¬ÉèÊ©Íê±¸£¬·þÎñÌ¬¶È²»ÊÇÒ»°ãµÄºÃ¡£
[truncated: 4,132 more rows]
