# Supplementary material for: A sentiment analysis approach for travel-related Chinese online review content
Source: PeerJ Comput Sci. 2023 Aug 23;9:e1538. doi: 10.7717/peerj-cs.1538 (PMC10495948; doi:10.7717/peerj-cs.1538)
Supplement: Supplemental Information 4 [file peerj-cs-09-1538-s004.zip › code and data/data/train/tourist attractions.csv]

字段2	字段1
0	武侯祠也太垃圾了。没有身份证原件就不给进，都把户口本带来了还不让进。要求身份证原件的目的也就是为了核验身份嘛，难道户口本和电子证件不能核验身份吗？核验身份方式太单一老套了。国庆游客数量下滑也是自己作的。 以后身份证原件补办好也不来。
0	不值得大家期待哟。主要是性价比很低哦！侧边锦里景点门票免费。一比较就尴尬了！当然四川的景点都是有历史文化底蕴和丰富的艺术价值取向的。
0	千万别去
0	工作人员估计都是外包的，服务态度真差！
0	工作人员极不负责任！6点关门，5点30就把电视关了，没有一点敬业意识，语气恶劣，反复催促让走人！ 售票点还不能换免费票，又得跑到另一面，不能替游客考虑一下吗？
0	特别差。没有讲解员。服务员态度极差！
0	就是个导游，叫我去换票，结果景区不让换，导游也不等，也没用退款路线。
0	孩子门票很麻烦，不能在携程预订！必须要在官网预订，带孩子的慎重
0	游客中心的服务人员真的让人大跌眼镜，礼貌地上前询问结果人家直接不理睬装作没听见，问了6次哪怕最后绕到她前面她依然自动屏蔽就是不理睬，终于第七次回复了居然是态度和语气特别特别差的打发还有一个大大的白眼！这个人是免费窗口的工作人员，请问免费窗口面相的都是老人和军人，大家都要被她恶语相向白眼和恶意攻击么，在我来之前的老人每个来都被她随便两句话打发了，这样的人怎么能做窗口服务！
0	玩意儿，携程买票必须要带身份证。没带证件又要去游客中心兑换，所有的携程机子都不开，不让兑换携程的门票，必须在他武侯祠官网买。不服来辩
0	态度恶劣啊
0	在携程上订了门票+导游讲解服务，具体在哪里集合也没说清楚，也不提前确认，订单上和产品介绍上也没有留联系方式，到处找集合地点也没找到。最后通过400电话联系了携程平台，携程平台几经波折才联系到了导游，最后说就是不留联系方式需要自己估摸着找的，找不到就是自己的责任，门票和讲解费用不退不换。门票和讲解费用全打水漂了，差劲，大家不要上当！
0	没办法单买门票，必须要带讲解，而且讲的很无聊，听了一半就走了。玩的不开心
0	建议直接买票即可，里面可以微信扫描讲解
0	应该去景点买票便宜，这上面太贵而且说可以退款结果买了就退不了。怎么说呢这上面骗的就是外地人，花钱买教训吧。
0	差评不是给景区，是给携程卖门票的，网上买的门票跟人工讲解绑定，结果晚去没人工讲解，联系才是要门口找导游按时一起进，这跟团有什么区别，晚了连导游都没有，还不退讲解费，而且携程网上买的比现场贵一半，现在才50，携程上100多，超级不爽，携程这块做的真
0	解说不生动，商家服务态度一般，
0	导游小姐姐很好，发现我给孩子定的成人票，主动帮我换成儿童票，让我联系客服退款。客服极差，让我联系导游看退多少钱，我自己联系导游，导游说按照票面退款25元即可，我申请了，客服给拒绝了，不知道拒绝理由。留下电话客服也不回我电话。
0	携程上买门票必须包含讲解，其实到了门口问了一下，根本不需要！明显坑爹！
0	说是1.5小时讲解，加上集合都凑不够1.5小时。1点40集合，2点进去，不到三点就结束了。虽说惠陵在修，那就别写1.5小时的讲解嘛。早知道就不买讲解了。最坑一次。
0	提前说晚了十分钟也不等人，进去重新买票，只退一半的费用
0	感觉不怎么样，以后应该多了解后再下单的！
0	陈导实在太差了，票子没有提前取好，和客户都没提前沟通，讲解无趣
0	武侯祠 锦里值得去 但是携程这个套餐不值得定！武侯祠五十元的门票 锦里满大街都是十八元看戏喝茶 加起来才69 携程居然收149 看戏的地方破破烂烂卫生环境也不好 千万不要预定这个！自己去玩能省好多 太坑人了 玩的心情都不好了
0	千万不要订！ 非常坑人！武侯祠五十元的门票 锦里满大街都是十八元看戏喝茶 加起来才69 携程居然收149 看戏的地方破破烂烂卫生环境也不好 千万不要预定这个！自己去玩能省好多 玩的心情都不好了
0	武侯祠五十元的门票 锦里满大街都是十八元看戏喝茶 加起来才69 携程居然收149 看戏的地方破破烂烂卫生环境也不好 千万不要预定这个！自己去玩能省好多 太坑人了 玩的心情都不好了
0	说给退票钱，没给退
0	实在太差太差太差，黑心钱！大家千万不要在携程买这个人工讲解套餐。景区里面只要二十块钱而且最多只有十个人，携程这个要45而且还是把我们两个安排在一个几十人的旅行团里面，你等我我等你，时间就这么浪费了。而且携程还规定进场时间，现场买票随买随进。真的是气死了，本来上午就可以来看的非要等到四点进场。真的是太坑了，大家一定要避坑。我跟我先生听了几分钟就听不下去了，导游跟背课文一样。还不如二维码扫景区墙上的机器听听。还不能申请退款！
0	自己去就行了，导游不错，就是太啰嗦了点，体验感不好。
0	现场直接买票比较好。携程上定还规定时间
0	大雨中，现场比较混乱，导游来晚了，感觉组织性不太好，晚了半小时开场。李导游讲的也不好，思路不清，没有重点，讲个人可以讲乱七八糟一堆，还口齿不清。一点也不好
0	当面问了导游，导游竟然全然不知道我，最后导游带人进去了，把我们一家子扔外面了，再联系让我们自己买票入场，客服也不太好，推脱半天才给退，主要是购物吃饭挨着锦里还算不错
0	售票处服务态度非常差，多问几句就不耐烦，语气很冲，就跟更年期一样，真搞不懂怎么安排个这样的中年更年期妇女在这，纯粹影响成都在外地游客心中的形象
0	学生票一定要现金给我整吐了，逼着你买全票。去武侯祠的记得一定要带现金
0	武侯祠吧，门票售价50元，实际价值也就20-25块不能更多了，
0	大家千万别买。景点门票根本就不是这个价
0	表演现场自己买票18一位，收我们70，还有现场需要'租讲解器。有隐形消费，应该去消协告他们！旅行体验很差劲，差评
0	这个差评是给人工讲解的，和景区无关（景区不设置网上售票的渠道，都是现场买的，机器售票，很快的）。以过来人提醒一下大家，千万千万不要买，门票和讲解只要在四点之前去景区都能买得到，网上买了有时间规定，比较死板，而且要早早赶着去和导游集合（还不一定联系得上人），超过四点之后连导游讲解的面都见不到，打多少电话都不接，更可气的是连票都无法退。
0	武侯祠售票搞得太差了，居然只能使用现金购票
0	不明确不负责有问题无售后
0	大家千万不要定这个，坑的要死，导游一分钟都不愿意多等我们，让我们自己买票进去后平台把门票退我们，但是讲解费不退。本来我心想是自己迟到了一点讲解费不退就不退吧，结果平台门票钱也不退给我们，找客服一直是机器人回复，打电话也支支吾吾，四川旅游真的是差到极点，千万别定这个旅程啊，卸载携程了，再见！
0	坑人的景点，人工售票只收现金，自助售票机只售成人票，儿童票必须现金人工售票处购买。
0	景区根本不需要预订，跑的景区换的购票
0	没什么意思，门票收50，似乎没什么性价比，建议指导价10，20
0	差差差，携程网是侐井，大家不是太期望了
0	就外地人来说，也就少了问路、转车的烦恼。性价比低，
0	被坑了，3元买张票，到了武侯祠下车自动又被扣了3元。一共扣了6元。这是明抢啊！
0	一个人从东部城市坐了9个半小时的高铁来成都旅游散心，宽窄巷子的热闹繁忙，杜甫草堂的闲逸幽静，骑单车小哥主动堵路时的点头歉意，让我很喜欢这个城市。但是，在武侯祠买票时，一位大叔没有一点服务意识，将票用“丢”的方式（也可以说是“扔”的方式）放到窗台上给我时，心情顿时降到冰点。然后，拿着票，蔫头耷脑的进园半小时就出来了，再也不想来了，
0	可以说很差。导游是个女的，我也不懂大早上的不去武侯祠，然后再去锦里。非要人少的时候去她安排的茶馆看茶艺，看完后再溜出去去武侯祠。在锦里，顶着个自拍杆（自拍杆远一点你能看到？）团里大部分人丢了她都不知道，自己拐进茶馆里，连个影子都没有（那个茶馆路过时我看过），一大群人找了好久才找到她。无语子。然后呢，巴拉巴拉立马出锦里，然后再去武侯祠。来的时候，耳麦什么也都没带，我听个锤子，让我们进去直接等她。后来团里绝大部分都离开了，负体验！离开她立马旅游的顺畅。当然，锦里被迫逛了三遍。别问，问就是导游牛逼。这个130+也不值！武侯祠票50可以自助购票，九点去没什么人。然后茶艺，连着看戏茶艺变脸加起来最多最多38。剩下所谓什么讲解，还要你掏10块钱租她的耳麦。绝了，听个锤子。团里都怀疑这人是不是导游，干啥啥不行。耽误一上午！旅游好心情全被耽误了。后悔！
0	纯粹误导消费！垃圾中的垃圾，十点半后不让退，十一点半才发短信通知不含这个不含那个，鬼才订单，把消费者当啥呢？！这种订单趁早撤了！用这么久携程第一次被恶心到！垃圾！
0	光是门口排队，就一个小时。体验极差，为什么不能扫身份证直接入园？
0	啊，这里是绝对值得来的。但是为什么评分不高啊？因为就是在这里订的团购加，导游，川剧100多，还不如买门票50元，自己去里面玩个够，再去买票看川剧，还没有这么贵的，价格还比他1.5个小时，在1.5个小时里面匆匆忙忙的，什么刘备墓啊，什么的都没带我们去看。
0	奉劝大家不要报半日游。浮光掠影式的游武侯祠，想自己多转转，却被告知“如不跟团一起，看演出要自费”，我只能放弃看演出，毕竟我都还没游。这么比起来，出租耳麦收费显得很合理？就景色而言，武侯祠的惠陵没有开放，相当于全价只看了一半景，而且景点维护的也一般。
0	首先说买票，刚来到武侯祠，右边售票处，一个女的完全一脸不高兴，告诉我们买票要身份证还爱答不理，于是气的炸了，没去直接去锦里了，快走了又带着身份证又来了一次，这次告诉我必须用现金！我去那家景点必须用现金？出门意外发现左边有个自助购票机！这才进去？工作人员完全跟游客欠了几十亿一样！这种景点早点整改，要不早晚完蛋！
0	和导游工作不一致，没有提前打电话通知，现在9.58分没见到导游，我打了3个电话还在等人，和北京比服务还是差一大截。
0	这是四川地标景区，可是服务不敢恭维，一会儿让去自助，一会儿让去窗口，也没几个人参观，窗口买票要现金，指使来指使去，非常恶劣
0	除了人多，啥也没接收到。又没有文字讲解也没有现场讲解，现场体验毫无文化气息，令人惊讶。
0	一般般，没有想象中好，就来一次
0	性价比低，景区很小除了几块石碑和汉昭烈帝陵其他的都是复建的。导游全程在讲三国故事凑时间，还有多处讲错，真怀疑是不是十佳导游。如果有想参观的朋友，建议景区门口自行买票（50元只收现金）。
0	差评，误导游客，差评，误导游客，差评。不退票。花了100多。都没上车。
0	不值得去看，连拍照的欲望都没有，一张都没拍。
0	订购错误。观光旅游车票写成武侯祠，信息误导游客。强烈要求退票。
0	捏点现代泥人骗钱，门票50，电子讲解12
0	很坑的服务，极差的体验，性价比低，
0	性价比低，
0	我还以为是门票，骗人的。
0	景区仍然需要门票，所以这是白买了
0	实在没什么过多可以观看的，都是一些三国人物的塑像，地方不大，但是可以直接通到锦里。门口的保安眼看着看到抬着婴儿车上了台阶，才告诉说有无障碍通道，让我们再抬下去，我觉得工作人员的态度很减分。
0	成都二十多年，这是最差的景点！没有之一！门票不能网上订，窗口买票要用现金，窗口买票也必须用身份证原件。不然就不卖。简直是消耗古人的好东西！在成都第一次遇到这么差的景点！
0	体验不佳，
0	先不说景点怎么样，下午两点安排的场，我提前一个小时到，结果导游都不联系我，人都不知道去了哪里，在外面武侯祠外面站了一个小时，快两点客服才打电话过来说问我在哪里，处理问题处理半个小时，等另外一个谅解等半个小时，等于我们一行人在外面傻傻站了两个小时，就冲这我直接全部一星评价我觉得一点不过分，体验极差，耽搁的两个小时直接影响了我当天的行程
0	误导消费者，这是导游讲说费用，不是门票费用。一个坑，大家订之前看清了，你搜索门票，出来个导游讲解票
0	这么恶心呢，提前预约还必须捆绑人工讲解服务，旅游业这么不景气了吗？
0	这个只是讲解费！门票另购！里面可以手机扫一扫免费听讲解！
0	这个付的是讲解费！门票另购50元一人！感觉是个坑！上面写的是成人票！误导游客！对历史不感兴趣的不要去了！
0	体验不佳，垃圾导游，我就在门口等，结果导游几次打电话骗我说在门口看不到我，进门以后吸引了一大批不付费的听众，付了钱的反而被挤到外围，我们挤不到前面难道导游就不能移动尊步靠近我们吗？况且昭烈庙武侯祠很大，这导游偏偏在几尊雕像面前讲完了全程一个半小时，导致站的根本毫无力气再逛。讲解到后期，四个人的团能丢两个人，还要游客把耳机送到她手里，青年旅行社派的导游太让人失望了
0	大家请看清楚，携程上预定的是导游讲解费用，不含门票的，门票要到武侯寺即时购买，门票50元/张。
0	50元门票 景色一般 多为三国主题文物展览 性价比低
0	真她妈坑，这不是门票，是导游费，别上当了性价比低，
0	垃圾携程，外边写着成人票，不仔细看就被坑了，明明是讲解不包含门票，骗人，退票还收手续费
0	性价比低，体验不佳，可玩性低，景色一般，
0	还以为是门票，又不能退 坑货
0	小心小心小心注意，只是讲解，不是门票，避免上当 小心小心小心注意，只是讲解，不是门票，避免上当 小心小心小心注意，只是讲解，不是门票，避免上当 小心小心小心注意，只是讲解，不是门票，避免上当 小心小心小心注意，只是讲解，不是门票，避免上当 小心小心小心注意，只是讲解，不是门票，避免上当 小心小心小心注意，只是讲解，不是门票，避免上当 小心小心小心注意，只是讲解，不是门票，避免上当 小心小心小心注意，只是讲解，不是门票，避免上当 小心小心小心注意，只是讲解，不是门票，避免上当 小心小心小心注意，只是讲解，不是门票，避免上当 小心小心小心注意，只是讲解，不是门票，避免上当 小心小心小心注意，只是讲解，不是门票，避免上当 小心小心小心注意，只是讲解，不是门票，避免上当 小心小心小心注意，只是讲解，不是门票，避免上当 小心小心小心注意，只是讲解，不是门票，避免上当 小心小心小心注意，只是讲解，不…
0	这个单子信息重点不明确 买完才知道不能退 也不能立即使用 我都没用这个讲解
0	就是一个骗局，订的时候没看清楚还以为门票打折呢？等我下单后发现原来只是讲解的费用，而且要到下午三点多才行，问题是我们下午要离开成都呀？等我看清楚了不是门票款马上准备撤销订单（10分钟之内），居然已经退不掉！这么样的骗钱，良心不会痛吗？真是无语！
0	不值得购买这个39的 太坑了 劝大家不要购买！性价比低，可玩性低，景色一般，体验不佳，
0	真是坑啊，起名字叫讲解成人票，然后买完了告诉不含门票，携程有你这样的嘛？我要卸载你，不写明白误导消费者，真的坑，再也不用你这软件了，太坑了，难怪其他家app没有卖门票的，就你家卖，原来是讲解票，真是坑
0	没什么意思，而且还不能退票，没有标明不含门票。
0	退钱退票不让退，不知道怎么回事。也真是的 （以下为凑字数内容，可以忽略）
0	应该是最无趣的经典了吧，再加上人特别多
0	极度差劲，骗想买票的人
0	页面退票显示不清楚，误导订购！
0	不实用，不推荐
0	没啥看的，讲解器那服务态度极差
0	我觉得不值得去，花了将近50元，里面可观赏的东西并不多.
0	没有耳机没有听到
0	一辈子不会再用！退款不及时！当时定了景区说不支持网上订票！当时就打电话退款！然后并没有用！下午又打电话退款！告诉我已经过了退款的时间！气死我了！2四五个小时就退款了！
0	成都最差一站没有之一，五块钱的历史公园体验能卖50
0	好爛，很多景點都沒有介紹！使用的畫面也很不友善，都不知道自己在聽哪個景點！還有不能關屏聆聽，一定要一直開著，如果中途退出軟件拍個照，進來還要重登非常麻煩！就當一元上廁所上完就沒了！
0	武侯祠的门票好贵哦！80元一个人。这么贵的门票，游客还是依然络绎不绝，游客到了也就没有办法了。这么多的交通费已经付了，不付这个80元就等于白来成都旅游了， 再说一遍：门票好贵好贵哦！
0	不值非常不值，50元的门票就看到了惠陵和武侯祠，孔明苑和三义庙都在维修，本来就很小还有一半在维修，有半个小时就能看完，真要想看历史就更没必要来这里了，更有意思的是按照景区的指示牌根本找不到厕所，真是绝了！
0	就是骗子 不是门票 只是解说 不良商家
0	在网上看到门票可以买，很高兴就下单了，还想着挺方便，拿身份证到门口才知道需集结才能进门，就等着集结通知，一会儿来了短信，说下午三点半集合，目前是十点，只好先去别的地方转转，这幸亏不是下午坐飞机走，就等等吧，买好的票还不能退。到了下午集结时才知道网上买的是讲解票，根本和门票没有关系，在斥责了导游后去买了门票，心里很不舒服。
0	垃圾，老子买错票了钱都不退。
0	没有使用，不能退
0	有严重问题！我们还以为是门票！感觉上当了！
0	太坑爹了，只是讲解，不含门票。又没有写不含门票，不然也不用两个人买两张啊。更坑爹的是买能当天买，退却要提前一天才能退
0	太坑了，讲解能和门票放到一起
0	要不是导游人鱼的导游讲解和服务态度值5分，我想给1分评价，携程买机票时直接默认勾选接机和保险，我已经踩过坑，基本上能避开雷区，这次的产品描述和和自动勾选的景区讲解并不包含景点门票！请问对游客的评价反映你们是装没看见还是直接删的？
0	大家千万别上当，这是导游票不是menpw
0	差评，差评，差评， 大家一定要看好，根本就不是武侯祠的门票，是讲解，马上联系客服，还不能退，以后不会在上面订任何东西了。
0	垃圾玩意儿？买了最糟心的服务，上当受骗了！
0	就是亇刘备墓，好多地方在维修不开放，收这样高的门票太不厚道！
0	没有及时沟通 提前确认不适应也无法退单 霸王条款
0	不值票价。
0	不好用，定位不准确
0	没法用，也没客服
0	垃圾，根本对不起诸葛武侯
0	能不来就别来啦，旁边的锦里可以晚上逛逛，吃的就算了。地道小吃我推荐人民公园的钟水饺。
0	以为是门票，结果只是讲解，而且买了不能退，挺坑的
0	当天去的时候说不能用网约票退还不给退
0	武候词门票不能在网上买，购买是景区导览，还不能退，真丢携程的脸，大家千万别上当了
0	9点20网上订票，过30分钟就不能退票
0	性价比超低，不建议购买，说了和没说一样还不如百度百科，携程咋会上架这种产品，武侯祠扫二维码的讲解比这好还免费，
0	因没有看清楚具体要求，我买好票无法按时到集合地点，咨询无法退款。
0	辣鸡，客服说帮忙处理，到最后给个答复说不能过了处理了过了最后期限了，就是缓兵之计，很尴尬咯，经常弄一些模糊排版混淆视线，让人弄错
0	选着错，一分钟内都取消不掉，没办法，多花98
0	大家一定要看哦，这个不是门票，不是门票，不是门票。挂羊头卖狗肉，这个就这样了。
0	也没服务，就直接把钱扣了。真无赖。
0	没有导游，还叫我自己打电话联系，白白买了五张，花了两百多没用。
0	这项服务真的是太坑了，不应该存在的。
0	景区里大面积在维修，而且整个景区可看的点很少，诸葛亮这么睿智的一个人，应该再多开发一些可看的东西，实在是浪费了武侯祠这么好的一个名字
0	以为喊门票才买的，结果只是单纯的讲解票，迟到了没听到，等于是白花钱，失望！
0	最差一次携程订购诱骗捆绑消费
0	最差一次 携程订购
0	在携程网买的武侯祠的票以为是门票，结果是导游票，害我多给了一百多元钱，其实到景点才能购票。
0	不是门票，消费欺诈,误导消费者认为是买门票。其实只有讲解。讲解价格比景区贵3倍，讲解也很差。
0	大家看好再买，这不是门票，别被坑了，还不能退票
0	那些被强制消费的受害人都给我找供应商要说法，我这里反复周璇两天才退款49元，但是目前只有携程在中转处理，供应商那边根本没有和我作任何解释，我所提出的问题没有得到确切的解释！为什么解说类的产品也分成人票和儿童票？为什么解说类虚拟产品门票在预定成功后，并且连预定成功的通知短信还没发来之前都不能取消？在我和供应商双方分别不会产生权益受损的情况下，禁止取消订单的出发点在哪里？另外，上一点问题在得到多人投诉之后，供应商为什么没有对产品做出任何改善？并且携程这一方知情该产品多次投诉的情况下为何继续包容该产品销售？最后一个不是问题的问题，解说类产品的定价高达49元，并根据武侯祠门票价格反复“复制”成相似价格下的动机是什么？反复投诉的人不少，接近几百条订单差评，其中不少订单是一次性购买多张票，他们在发现该产品是也必须得到解释。
0	导游只管自己讲得开心，自己走到一个景点就开讲，游客那么多，也不管我们有没有跟上，不管我们是不是看得到，而且一批蹭听的游客把导游围得紧紧的，我们反而被隔得远远的，她也不管，体验感不佳！
0	导游为追赶时间，灌输式的讲解，明显经验不足。因为个别迟到顾客不停打断讲解，游客只能走马观花的听，没有时间看，体验感不佳，中途不少游客放弃继续跟着导游听讲解，选择自己参观。一次浏览下来，只记得导游说“这个耳机一定要记得还给我 谢谢”。不建议购买
0	纯粹诈骗。退钱，退钱。骗子，骗子。
0	过节期间，太能呼弄，也没有领队旗帜，全程都听得一知半解，也不详细介绍。重来不给差评，不过领队确实应该提高对工作的态度。
0	导游不是很负责任，准备工作都没有提前做好。讲解的也非常一般般啦。
0	根本找不到人，在哪集合没说，找谁没说，什么标志的集合地点通知根本不存在的，这帮骗子，电话也不接，害我浪费了99元，这帮，实名接受一切质疑，准备报警或者投诉，人家景区的导游中心说了，他们根本就没有任何第三方的服务，携程，我需要一个说法
0	误导，以为是门票，结果是导游，没有及时给予提示
0	一点意思都没有，还不如不买门票去锦里逛逛
0	骗人大家不要上当
0	超级差评，我都没有使用，因为不能去想退款，扣手续费退款，也不让我退，就是垃圾！
0	不是很好用，还不如景区20元一位的人工讲解，就那几个地方。
0	定位不准，没有人工导游的体验好
0	根本没法定位，极差的用户体验。
0	有人和我一样，以为是武侯祠的门票，结果是讲解的票。讲解员卖力地详细地介绍每一个古人，大家都没有耐心听下去了。时间长了，收费高了。
0	最垃圾的产品，没有之一！购买后使用方法不明确、也没有使用码发给我，我只好下载了景区的解说APP重新付款。我并没使用携程的解说，还各种理由不给退。绝对不会再买。
0	预定此门票的伙伴们注意了这个是讲解票非门票，而且预订后不能退订，感觉是霸王条款，实在是无法理解！
0	垃圾，这个票是骗人的！
0	武侯祠门票不让兑换，可能是携程和景区没协商好，好多人都换不了，后来打电话给携程，态度还算好，直接给我办理退票，晚上的演出票可以正常使用。
0	挺好的地方居然举办出庙会，弄得乱七八杂，讲解有啥意义
0	才买了一分钟，因行程变更，要求退款就退不了啦，太坑了。
0	买错了，也不能退款。真是无语了
0	差评，就一个普通公园大小，场地小，还只有草，花都很少，还50元一个人，完全不值这个价钱，感觉二十元都不值，真是气人。外圈就是锦里，锦里包着武侯祠，锦里都比武侯祠占地面积都大，锦里还是免费的。
0	定位不准，讲的不够详细。全部语音加起来也就半小时吧。很有可能还不到。
0	导游人不见完全骗人，心情坏透了。不信你们。
0	内容不够详实，无文字内容可同步阅览
0	差从没有这么垃圾的东西这是滥竽充数哈哈多活几年宝宝不会哈哈哈黑胡椒就好好本宝宝帮不帮我不能结婚扭扭捏捏那你呢呢
0	垃圾讲解，订单界面找不到播放认证界面，都没使用，申请退款居然拒绝。我都没法在订单上找到输认证密码的界面更别提听讲解了，没有使用居然不能退款，骗子！
0	说明没说清楚，买了讲解票，一分钟后就不能退了，真心很差劲
0	闹心的一天，本人订单订错了，打客服告知其情况，却被告已安排退不了了，这算怎么回事，好比进了饭店不想吃还必须为行为付单？多可笑，只能说活着啥都能碰到，预订错了就得为行为负责，只是损失点钱没啥可说，权当给网站做贡献了！
0	没有什么可分享的，本人粗心不小心订错了，居然退不了，坑死人
0	注意注意，携程网上订的不是门票啊！是讲解费啊！上当受骗了！一个人39元，100人3900元的讲解费，这是非法集资啊！还不让退！
0	骗子，在携程网买的票，到景点门口不让进，说是假票，太可恶了！
0	完全被骗了，根本用不上，也不知道怎么退款！骗子！
0	看清楚是讲解，不含门票，容易让人误操作。景点很小，半小时逛完。
0	没用!检票口说电子票不能用，他们没卖电子票
0	票子用不了，人家说没卖电子票，自己掏了50买的纸票才进去的!
0	都没用，退都退不了，坑人，慎重购买
0	为什么退不了，差评！以为是门票一起讲解，想退可退不了！
0	平台信息表达不清。
0	售票人员态度极其恶劣，咨询买票事宜的时候左右推脱职责，一句你去内边问就让人来回跑了三趟（售票处到游客中心），整个景区的工作人员全程臭脸，再不会来了，也不推荐别人来
0	花错了钱
0	差差差，没有更差，只有最差，根本没有用上，下完单后因为去不了，立马申请取消订单，居然无论如何无法取消，完全是抢钱式的强盗消费，想买的慎重！
0	买重复了，还不能退，简直是奸商，流氓软件。
0	很不好，这个讲解的费用没办法退！
0	慎拍啊，确实因为个人疏忽拍错了，看到订单在没用前还可以退掉但是需要扣6元费用也就认了，谁承想携程竟会晚些时间给发信息告诉你无法退款，谁没事一直盯着手机看退款成功了不，真是对携程失望透顶！
0	为什么我订的讲解票用不了，申请退款又退不到，为什么？
0	别买 ，骗人的，侵犯消费者权益，等着上315吧！
0	以为门票买错了退不了，没啥意思
0	以为门票买错了还不能退，伤心啊
0	听完一个，其他都消失，又得重新进，体验太差
0	根本不承认网购的门票，据说几个月前已经和携程解除关系了。退票的钱至今还没到账。携程服务落伍了。不能买的门票居然还在网上挂着。
0	以为是武侯祠门票，买错了，退的很及时(符合退款标准)却不给退款
0	买错了，申请取消，不受理，差评！
0	虽然括号里有不含门票，我还是觉得是门票陷阱。买了就退不了！景点不好网上买门票，可以提醒一下，搞一个讲解，打上成人票，儿童票不就是想让人误买。附图：12号12:50买的票，想退11号晚上20:00很奇异！
0	小伙伴们来成都武侯祠玩千万不要在携程网购票，是骗人的，我到武侯祠检票口，工作人说不管用，然后重新购票，再携程上退我之前买的票，开始给我的回复是要扣服务费，到了下午发了一条短信回复说因什么操作错误退不了。各位来武侯祠玩还是到买票，售票窗口排队人比较多，到游客中心售票机处买，很方便。望携程谨慎推荐。这事太恶心人。
0	退了票，却不退钱什么意思，也不带这样坑钱的吧。
0	太差了，定位也不准！差差差！太差了，不好！
0	这是个坑逼，就是讲解不含门票的，大家不要图便宜
0	骗子，景区不认，退票要要钱。怎么不去
0	投诉，退票不退款！
0	满心期待而来，结果大失所望。从杜甫草堂坐了一个没有空调的景区车过来，几个人差点中暑。到了景点，人多得不行，还有好几个地方在维修，真心不推荐来啊，也真不知道它是怎么给评上4A景区的。
0	不是我想要的服务啊
0	直接没听 导游忘记发消息给我就算了 态度还很一般
0	在景点门口用手机搜索的武侯祠门票，给出这个链接，匆忙间就下单购买，买完才发现是人工讲解，链接其实是"武侯祠（不包含门票）"，关键词都有。因为购买的是当天票不能退，讲解时间又不合适，白白损失了78元。后来仔细看看就没有单独卖武侯祠门票的，只有套票，这擦边球打的真是令人无语，没想到携程也干这种事。
0	客服说已经退订了，怎么显示己经使用。
0	不能在网上订票，链接全是讲解员的票价，很容易误解为景区门票，有点坑。不能很好利民。
0	已经到景区门口，白跑一趟，花了冤枉钱！
0	太人坑了，放在门票这里，我以为是门票呢，结果是讲解，退钱退钱。
0	人多得不得了，而且关键是这个景点没什么内容啊？这应该是我到过最单薄的人文景观了，非常后悔去
0	完全搞不清自己的地方，听了半天不知讲的什么。
0	简直就是骗子，订完门票不能使用，还要游客自己承担损失，携程白金客户就是这个待遇！
0	根本没有用到，景点标注非常不清晰，
0	一分钟不到，就退不了票
0	景色很美，但是很多地方在修建不嗯呢观看，但是景色很赞，售票人员很扯淡，很暴躁。一个去了就不想回来的桃花源，感觉很有园林气息
0	就是个坑，学生票！成人票携程你就不卖的吗？也不提醒的吗？
0	！定位不行，讲解太少，别买了
0	武侯祠门票在售票处只有50块钱，学生票半价25元，而且还是免费的讲解。为什么携程上竟然学生票84元？这是明晃晃的骗钱啊！
0	差评是因为携程在代售门票时有标明成人票（这样我能猜到有儿童票，只是携程没有代售而已），而在交通票处却没有标明成人票，误导我，让我以为交通票没有成人和儿童之分。在购票需知那也没有"儿童票需到景区购买"的字样。跟客服沟通根本没用，不是她态度问题，是她没权力，客服就是携程拿来忽悠消费者的。总之，携程彻底伤害了一个粉丝的心，转同程算了，如这次购买的熊猫基地附近的聚前国际酒店就比携程便宜，还有优惠券，有积分
0	非常不满意！骗子！在集合地点被武侯祠工作人员拦截，说导游是骗子，门票是真的，但上面的章是假的。被别人抓了个现行，现场当面把钱退了，携程严重投诉！耽误时间，影响心情！投机倒把要求赔偿损失！其他受骗群众顶起来！
0	导游不错，携程很恶心，武侯祠的门票，携程收六十五，宰人的感觉，不爽。
0	售票处的工作人员态度十分恶劣，
0	现场购票50，微信下载讲解6元，我们订票加讲解68元，讲解还没用，还是在景区微信下载的，又付了6元，这次使用不满意。
0	这个就是个骗子！骗子！骗子！我在携程买的票，到指定地点取票，工作人员说现场取不了票！要我退票重买！我申请了无数次退款商家都不退！电话打不通！人工服务不接！我38元打水漂了！太气死人了！
0	奔着讲解买的，一点都没用。景区内有免费讲解一摸一样
0	以前一直用的携程觉得比较不错，但是武侯祠门票68含两个电子导游讲解这种捆绑销售不满意，到现场买票才50块，一人多出18元。虽说给了两人电子导游讲解 其实同行人听一个即可。
0	景点门票50元，携程卖68元，附加的电子导游在景区里根本就是免费的，被携程套路了！
0	千万不要买这个，送的语音导航根本不能用，还是要自己花钱，给的编码显示用过了，在景点门口搞了半天，给客服打电话也不接，进景区有景区官方的语音导航，还比这便宜
0	买票了进不去，联系了大概20分钟左右后进去了，讲解一般。个人建议现场购买门票，50元一人，景区里面有二维码，微信免费听讲解还是不错的。
0	没办法听，打不开，不能够使用。
0	讲解有点少，而且景区内扫二维码也有讲解的说
0	取票麻烦 整得我像没有买票的 很尴尬
0	取票超级麻烦 整得我像没有买票一样 很尴尬
0	特别是门口的卖票员，态度极其恶劣，咨询问题一言不发，手一指，没看懂什么再问，答复“你会不会看贴着的文字”，从没遇到如此差的工作人员。
0	一点儿用都没有定位也不准确
0	最差的，没有之一。没有解说效果，
0	来的时候闭馆了！不过外面业很精彩，这季节的成都有点热！
0	根本就没法用，没有任何导航功能，一个景点进去树个子景点，介绍都没有，在景区缓冲非常慢，一次非常糟糕的选择，以后不会再使用了！
0	垃圾，骗人钱的，谁用坑谁，跟其他人用的差距有点大啊
0	白买了，不如不要，现场微信扫码也能有，讲的比这还好呢，以后不买了
0	不能自动定位，走哪讲哪，还得自己选，下载了就没用
0	我们去时，三义庙正在修整，买门票时售票处没有提示，买票进去以后发现问题找工作人员询问不是让找领导就是摔门就走，后来有个女的说是门口贴的通知，那我就问她为什么不贴在售票处，也没有给出合理回答，在等待，1个多小时以后才有工作人员给处理了问题，还是不主动积极，作为四川省的大景区这么处理问题实在是差劲，给大家发两张图片看看，售票处在哪，和大门口张贴的通知又在哪，既然知道修整为什么不把通知贴在售票处显眼处告知大家呢。
0	与预期的讲解差距太大，标注景点不准确
0	还不错，进去是看不懂，配合个讲解也没听到，就出来了，不去后悔，去了也就什么都没有，不用买讲解，转转就行了
0	切换界面白屏需重新打开讲解还行吧
0	只收现金的高冷武侯祠，真的与努力追求现代的成都不匹配！更与高票价不匹配！
0	一般般，还要自己选，最主要没有内涵。
0	买票了，进不去。反馈沟通一个小时。
0	售票人员态度极差搞得欠你多少钱一样
0	武候祠售票窗口门票65元，我在携程花265元2个人，当天下单没有看到这个订单是武候祠+川剧变脸表演，我已经在第二天的三日游里含变脸表演了，所以只需武候祠门票，赶时间，就只参观了武候祠，本可以到售票窗口花130元2个人的票，在这里花265元，白白浪费了。
0	一般，只是能在红墙照相，没啥玩的
0	完全现代的一个景点，除了几个塑像，其他也就什么都没有了。偶尔还有几个脍炙人口的美丽传说，但是对我们这些从小就看三国演义长大的人来说，不值一提。门票确实不便宜，人均60，真是不去遗憾，去了更遗憾，所以还是不要去了。
0	定了6点的门票，给我发短信是8点场，误导消费者。后面就说是系统自己发的，那你们怎么不说忽略短信？害得自己浪费了300多块钱，联系也不负责任，只会推脱了！绝对差评，本次出行最差的体验！
0	简直就是花钱逛公园，基本上什么东西都没有，不值得一看。
0	武候祠的售票员服务态度真是够差尽，同意的举手！排我前面的老先生想换免票，售票员一副不耐烦，多问的二遍，立马给脸色，真想抽她，想投诉她，还没有服务号码，真给成都这座城市丢脸，来这里的多数是外地游客，服务窗口给外地人这个印象！
0	国庆去的，整体感觉一般，没有想象的好
0	老年人带了老年卡还要买半票，真的想钱想疯了
0	门口工作人员不靠谱，我们是一下飞机带着行李就去武侯祠的，问工作人员哪有寄存行李的地方，说是里面游客中心有，我们才买了门票进来的，又问了几个工作人员才找到游客中心，结果是游客中心没有工作人员，寄存不了，NND，害我们拎着箱子玩一下午。如果早告诉我里面不能寄存行李，我们就先去酒店了
0	绝对是个坑，以为是套票在一起带场戏，结果武侯祠和看戏的地方离得很远，打车也不好打，典型的捆绑销售，如果去武侯祠的直接去现场买票就好了。
0	今天下雨，里面装修，本来就是墓跟祠，虽跟历史沾点边，游玩几乎没有什么兴头，有些扫兴。
0	景区还可以，在携程上买的票，居然是套票，我还以为在景区里面呢，结果差的老远，去武侯祠取票，武侯祠让找旅行社，找到旅行社，旅行社说没确认，我就在景区外等确认，终于等到一个女的给我打电话，态度蛮横无理，把我电话挂了，我给人家打过去几个人家正在通话中，最后人家终于接电话了，给人家说好话，人家才答应给我确认，我就在景区外等人家确认，过了十几分钟人家才确认，从到景区到拿到票用了一个小时，带着一肚子气匆匆溜达了一圈，真不如直接去景区买票，携程在手，研究透了再走，不然就掉坑里了。
0	五十块钱的一个门票。里面真正让人赏心悦目的不多景点很少。
0	强行绑定的这个演出很差，距离也很远
0	里面太小 没什么意思 不联系单独去
0	哈哈，进去发现是个坑！门票还比其它地方贵！
0	门票太贵，六十一个人，极度不值，没有体验感，建议不用去，就是几座人物泥像，不值得一去
0	不好玩，不好吃，人还多，体验差。唉！
0	操作麻烦，声音小，无定位讲解。
0	3月5号到14号，西区园林区不开放，居然还收满额门票，什么玩意儿，大老远跑过来旅游，特别失望。
0	一个字 坑 俩字 很坑 三个字 白花钱 四个字 呵呵呵呵
0	成都武侯祠，谁去谁上当！
0	什么也没有全是人，还收30元，不划算
0	来携程订门票一定要记得先比对官网门票价格，携程会欺诈消费者，携程价格比官网价格高，还不退，客服态度强硬，丝毫不会认错，而且客服经常换来换去，完全不想解决问题，彼此之间互相推诿，拖的越久越好，无良商家，所谓低价包赔就是欺骗消费者。
0	别去，里面就一些跟美食节一样的东西，各个摊位不管什么小零食都是10元起，又贵又难吃，想吃东西去春熙路和宽窄巷子，物美价廉要什么有什么。这什么武侯祠好意思收门票，估计只有外地人才会去
0	已经不是旅游的地方了，干脆叫小吃小商品一条街，但是小吃就那么几样，失望！
0	经过垃圾武侯祠，想去锦里，强迫性门票
0	人巨TM多，全是人造景点，有个求看头，出来了锦里还是巨TM多人，收30门票真是
0	这样的历史景点。人一多就商业化了。失去了味道！感觉门票就是买了一张小吃城的进场卷！
0	景色很棒，但是人太多了 对于三国迷来讲很有意思，但是就科普意义来讲并不有趣 30块钱的门票感觉虽然不贵但是没有期待的那么好 （以为会像晋祠一样令人惊叹）
0	不咋地，春节成了逛庙会了，景点感觉全无
0	只能说这样的景点还是适合人少的时候来，一个个比较大的主题公园吧 ，就这种感觉囧
0	太差太差，到了经典直通车取票，告之没有钱票了，等了20分钟，取到票准备进景点，被告知未激活不能进，又去直通车激活，工作人员态度很不好，告诉等着！早知如此不去在景点直接现场买票了！从来没有碰到如此差的买票体验！
0	取票点个别工作人员工作态度不端正，服务意识淡泊！
0	很一般的景点，有一个刘湘的区域没开所以没有多大，有一些雕像，人到是很多，可跟杜甫草堂没法比，那个地方才有诗意，旁边就是锦里，人挨人。然而没意思。
0	很小的地方，没啥可看的？！？！？
0	就一个小公园，很差，收十元还差不多，收五六十，进去就后悔。骗钱，剑财吧，真没什么看，都是后期建的。后悔死了。真搞不懂那些人怎么会说好的。
0	真是浪费在也不要买了，没意义呀说实话
0	垃圾携程，垃圾用车服务。垃圾携程，垃圾用车服务。垃圾携程，垃圾用车服务。垃圾携程，垃圾用车服务。垃圾携程，垃圾用车服务。垃圾携程，垃圾用车服务。垃圾携程，垃圾用车服务。垃圾携程，垃圾用车服务。垃圾携程，垃圾用车服务。垃圾携程，垃圾用车服务。垃圾携程，垃圾用车服务。垃圾携程，垃圾用车服务。垃圾携程，垃圾用车服务。
0	不建议去，里面没什么，还那么贵。浪费钱。不如锦里吃吃喝喝走走逛逛。
0	71岁的老人票不给退，且取票点的服务员态度非常恶劣，本次给该店评价很差。
0	一个不去会可惜去了会后悔的景点 门票50多其实感觉太贵了！
0	差的想不出怎么形容 蜀国的亡灵估计都被后人们这样的商业头脑给气死在阴曹地府了
0	就是一个笑话误导后人的一个垃圾商业景点58块钱的门票只能当做被人抢了
0	完全颠覆了三国的精华 只是一味商业运作没一点传统文化的意义
0	差劲，不给换纸制票，还不让进，体验太差
0	没有信用的携程，以后再也不会用，7分钟黑了我700元，奉劝大家以后再也不要用携程，霸王条款，没有信用，没有信用，再也不会相信携程
0	没啥子看的， 门票60不便宜。
0	感觉不好耍，没什么意思的！
0	不好玩，人又多。后悔去过。噶哈
0	没意思 三国迷去吧其他人还是别去了
0	人太多了，国庆节来实在没意思。
0	人多了又多，去了参观的博物很少也很简单，不值一提！
0	第二次去了！人少还好玩点，人多那真的是没必要去！
0	除了一堆不是当时留下来的雕像,就啥子都没得咯。文化陈列馆闭馆看不成！失望
0	感受历史文化挺好的，但也就只有历史文化了，
0	一个纯粹的现代人文景观，不找讲解实在是太无味了。
0	一般，还不如景区里的扫二维码的解说呢
0	不好玩，不值得这个价格。有关历史的东西太少！全是什么树，植被，有些还关着门的，如果不是学校要求写导游词，绝对不会去。太垃圾了
0	只有一些人像雕塑和树，毫无历史感，建议不去，纯粹浪费钱。
0	这么说吧，性价比确实是很低的。 差不多60块钱去看一个人山人海的景点，无论是从陈设、解说和设备都远远落后了。就算不说是粗制滥造，也说的算是岁月太过久远，疏于维护了，各种塑像可谓无聊透顶，毫无依据，穿凿附会。三国文化展览馆等多处建筑已经成为危楼修缮，不敢开放了。 到时他旁边的孔明苑等花花草草地方，还是真的值得游，只是太热的话，会很辛苦，夏天慎去。 算了吧，无论是历史爱好者还是历史不爱好者。觉得都没有什么太大的必要去。直接去旁边的锦里，有东西吃，有东西看还更好。
0	我觉得没意思，人看人，人挤人，门票还那么贵
0	一点都不好，让孩子了解的太少。又特别无聊，走走看看就没了，植被，池塘，较多，没有比较有意思的地方，有些地方还不开门。60块一张门票，完全过分了。如果不是觉得太无聊，或者觉得新鲜想参观景点，千万别去。如果不是家里中学生的暑假作业要求去，我从那次去了杜甫草堂后就不打算去那些地方了。太无聊，只适合来旅游的不了解的人去玩。不过成都，就那几个地方玩。
0	没有导游带着我建议就不用去了，看不懂的。还有锦里，宽窄巷子这是垃圾不建议去的。
0	体会三国历史文化，喜欢三国的可以进去看看，主要是祠堂。
0	服务态度有待改进，景色倒是不错
0	门票贵的要死，进去就屁大一点地方，看几个塑像，5块钱还差不多，居然要60元。
0	不好用，后来加的景区wifi，用的解说
0	纯粹的人造景观，门票还收60我不知道哪里来的自信。景区工作人员服务态度非常的差，对游客都是呼来喝去的，问个路什么的就更别想了。
0	带着对诗圣人格的崇敬去参观杜甫草堂，结果发现这纯粹是一个人造景观。有关杜甫的材料展示拼凑的很随意，里面的人在拍树拍花没有什么真正和杜甫相关的东西。门票居然还有脸收60，我也是醉透了。这种打卡式景点属于你不来也许遗憾终生，来了终生遗憾的那种。
0	都是新建的，没意思，感觉不到诸葛亮的伟大，更像刘备的墓
0	不值得一去 很无聊 里面也只是一个衣冠冢
0	实在太小，没什么花头，名气在外，属于不来后悔，来了也后悔
0	别人都说物超所值，这个真的是物超所不值，不值得花这个钱，这样的景点这个价格不值当，没什么好玩的
0	真的很一般，没什么新颖的地方不值得
0	感觉一般 没什么新颖的地方不值得
0	定位不准，解说太少。还不如高德解说了。
0	就是比较有名，去了就看看，个人喜好
0	六十大洋一張門票進去看墓碑、看看歷史，不值
0	不好玩，根本不值票价。不知道为什么有那么多人去。
0	感觉就是骗人的，明十三陵还可以进到幕里看。武侯祠全都是公仔，啥也没有。刘备墓就是个土堆，绕土堆一圈就结束了。老坑人了
0	好无聊的地方一.
0	门票太贵 不值 性价比不高 除了一些绿植和盆景真的没什么可看的
0	很一般，不值得收门票，
0	对于我们2个女生而言，真没什么好逛的，就是刘备三结义的一个故事！喜欢的人可以去看看最好租个讲解器，不然10分钟就结束了！旁边就是锦里小吃一条街还不错，价格也比宽窄巷子便宜一丢丢
0	又贵，又不值，真建议大家别去，就是一个小公司，十多分钟走完，要那么贵，真敛财。还不如到旁边的锦里走走。
0	坑人的景点，没什么值得看的。
0	园区部分在装修没开放，也没有提前声明。祠内就几座殿，没看头。
0	里面没啥好看的！
0	含惠帝陵，好小，让人想起那个段子先帝创业未半，然已花光预算。唉
0	可能是季节原因，可看的东西不多，
0	喜欢万史向可以去。要不真没什么意思
0	春节期间搞大庙会，门票半价了，但是人居多，花哨的彩灯，速成的小吃还，一堵堵人墙，简直是逃出去的！春节假期尤其不要去。
0	喜欢三国的朋友，看几遍书，刷几遍游戏也比去这里看强，没太大趣味，中间有刘备陵墓，其它都是塑像而已
0	就是个公园，晨练不错，溜溜湾还不错的！
0	景点标识很不清楚自己走到哪了都不知道，标示牌很少，上面连我的位置都没有走走就又转回来了。服务员全说方言，包括门口换票的。标准的四川方言，根本听不懂，这都不算什么，关键是你问她点事情，那个B老娘们头都不抬一脸不情愿，牛B的不要不要的！
0	原本带着满满的期望来的，但是真心没啥意思，一座不大的院子，一些玻璃罩子里的泥人，还我的60元门票钱。
0	60元走30分钟就出来了，反正不适合我。
0	游览时间大概90到120分钟左右，祠里光线极暗，连景点导航牌上的介绍都看不清楚，应该改善一下。
0	除了大体位置是那里，其他应该都是现在造的，里面的水和植物养护的可以，景区外展示的盆景还行
0	讲解可能自己没研究明白吧，全程就光明碑处有介绍，其它地点无声，还没有免费的用着好
0	性价比太差，10元门票还差不多，没啥看的，60元门票有点太坑人了。不如就在锦里走走转转就行了。武侯祠，有些名不符实，总之没啥意思！
0	真的不推荐去，60一张票，里面基本没啥东西，地方倒是不小，都是清朝后期的东西居多，三绝碑很牛逼，更适合小朋友去进行历史教育
0	还可以吧，人虽然也很多，但是，由于园子里空间大，所以没那么拥挤
0	距离锦里比较近，去的时候好多建筑在维修所以也没看着
0	门票六十，抢钱啊，太贵！没啥意思！太坑，名气搞那么大，忽悠人的，不像重庆，好多景点都不要钱，直接决定杜甫草堂不去了，建议来成都还是吃吃吃，景点太坑，
0	一般景点一般，服务还行，取票较快
0	景点一般，服务还行，取票较快
0	太垃圾，一点真东西都没有。就是一堆雕像，还不如去金沙遗址，看点真东西。从三义庙直接去锦里就好了。
0	武侯祠门票六十，除了一张出师表做的好些，其他讲解，设施，都很差。完全体现不出那么好的文化。
0	60块钱门票，好贵。售票的工作人员不会英文，遇到老外无法沟通。
0	一声叹息，到过，就算了，也不会再去。门票真心贵
0	完全不值得，两个后期建的庙，一个衣冠冢，十分之一的价格差不多
0	不建议去， 60元票价，进入之后感觉就是个公园。不值这个价格
0	挺无聊的，景色也一般，而且服务特别差，真的，走遍全国都没有碰到过比这里更差态度的景点了，工作人员超级凶！
0	塑像看起来很难看，园里的景色还不错。不值票价。
0	总体感觉一般，布局有点乱，名声在外，清朝留下的东西比较多，文臣，武将陈列馆人名看不清楚，不知道是谁。
0	里面啥都没有，简直浪费钱，还要60门票坑爹
0	没啥意思，门票还挺贵，也许是我不会欣赏
0	网上说夏季武侯祠是9点关门，可为什么去的时候人家7点半就关门了呢，难道五一不算夏季吗，还是五一已经不算黄金周了
0	门票60元太贵，20元比较合理。个人建议不去，就在锦里耍。
0	喜欢了解历史人物的可以去，女孩子我联系就算了，真没什么可看的，门票60元真的不值。
0	心情一般，玩的不尽兴，地方有小！再也不去了。真对不起60的门票！建议大家去的时候，多参考参考！
0	真无聊 浪费时间 不推荐去 真的武侯祠在陕西汉中
0	没什么值得去的，都是近代翻新过得
0	不好玩，一点意思都没有，花了30元门票，里面人山人海，感觉乱七八糟的，估计是刚好庙会的原因吧
0	人多，人挤人，没意思，停车一次费要30元，死贵，这就是成都的旅游乱象
0	真是坑死人，真是把人坑死。门票60，里面什么也没有除了刘备.关羽，张飞的石像外，连诸葛亮的毛的没见着，也好意思叫武侯祠。我是冬天来的，院里树木上的落叶已凋零，但工作人员用雨布把树木包裹了起来。实话实说，真的很坑人！
0	一般般，门票偏高，没多少可看的东西 ！
0	门票性比价太高，没有想象中的期望，有点像老人家的公园。
0	不值得60的门票，反正各种不好耍，就想一个大点的公园，不过小桥流水的风景还可以，性价比不高，30块以内的门票差不多
0	门票贵 没什么看的 性价比不高 时间紧张的朋友就别规划这里了
0	什么都不想说了，喜欢三国的朋友可以去看看，但像我这种对三国认知的一塌糊涂的朋友建议还是不要去了，没意思门票还那么贵，不值，别为了到此一游而去浪费钱
0	完全看不到什麼，全是人工化，全場最好看就是三國博物館里一點點，失望的景點
0	应当有好看的，但是都在装修，而且殿内灯光不开影响观赏
0	进去走一分钟，就买点东西后就不能进去。太坑还80门票。
0	门票60，抢钱呢，其实内部也没什么特别可看的，人造景点都那样了，不太值得进入
0	去时正翻修，很小，服务态度差，性价比极差，门票太贵。
0	沒看订票说明、拿着手机问门口售票人员如何领取电子要,、均拒绝回答问题、差到极致的感受！愤然退款！再买全票。里面居然还有董必武和李先念的题字、我是湖北黄冈人、售票人员对得起这两位黄冈的国家主席吗？景区!
0	同程上买好票，到景点门口，里面的人居然说什么网上定的不能用，直接让我看边上贴的告知书，内容就是网上买的是假票有欺诈行为类似意思，害得我刚买的票直接退了，又景点原价买了！肯定是同程和景点分赃不均吧！气人
0	我靠,门票太贵，里面说实在的根本不行，多为现代人制作的雕饰像，很少有价值的古迹珍藏，收10元门票勉强说得过去。更气的是，我看见一个交警队的，直接给守门的说免费带几个人进去参观一下，他们一行人就全部没买票就进去了。
0	千万不要买这个套餐、车票根本没用、打车从锦里至宽窄巷子不过11元、景点门票原本就60元很好买的、
0	坑人的景点，正在维修中，好的地方无法参观，但门票还不优惠，十一假期游客特别多！总之，一个糟糕、坑人的景点！
0	就便宜2元还要找正门，直通车才能取票麻烦，一不小心有被绑定购买个保险比直接买票还贵
0	景区停电，售票人员脾气大，内部假的东西撒一地，搞不清楚还有没有点真东西
0	电子解说没啥意思，建议以后不要购买了，我跟随别的导游游的，比这个强多了。
0	宣传的噱头太大，说是刘备葬在此地，但是事实上进去只能看到丛林，而且很多正在修建中环境也不怎么样！也没有导游，进去之后自己慢慢绕一圈也就十几分钟就走完了，票价好贵，太不划算了！不值得！而且一开始搜索武侯祠出来个陕西的武侯祠，害我买错了退款还扣了14块手续费!太浪费钱了
0	当时定了票 发现不是门票 只是讲解 所以没差两分钟就申请退款 结果到了中午他们导游还给我发消息在哪里等我 我们当时已经看完了 离开成都了 下午打了第一遍电话说退不了 第二遍电话 只给补偿30元优惠券 我们已经离开成都了 要那个没有用 说再去问问上级领导 结果到了第二天都没消息 这就是你们的态度吗太差劲了 以后不会在这里订票了 大家都看.当时定了票 发现不是门票 只是讲解 所以没差两分钟就申请退款 结果到了中午他们导游还给我发消息在哪里等我 我们当时已经看完了 离开成都了 下午打了第一遍电话说退不了 第二遍电话 只给补偿30元优惠券 我们已经离开成都了 要那个没有用 说再去问问上级领导 结果到了第二天都没消息 这就是你们的态度吗太差劲了 以后不会在这里订票了 大家都看看这就是他们的嘴脸展开全部
0	景区有免费的。而且比这个好的多。建议下架
0	春节放假去的。人超级多，景点也好小。就有些灯。景区里竟然好多买小商贩 。 锦里卖东西就行了，何必在景区内还那么多商贩？只能说景区太会挣钱了！因为人实在太多，所以没好好看，只想赶快出来。
0	什么呀，一半塑像都在维修，进去看什么呀？票价还是全票？公平吗？
0	人太多了，又是一个用民族情怀绑架游客的地方。不值得去。
0	真是个坑，都不说明白这个是讲解的，我定了一次没反应又下单一次还是没反应，浪费我20块钱，里面真是没什么看的，就是看人，到处都是人，又热，进去晃了一圈就走了，门口排队买票的还挺多，感觉这些东西都可以去博物馆看，并且还免费
0	这个手机导游太次了，景区内有导游比这个花钱的还好，为什么还要卖这个呢？
0	定完没有通知，到了景区门口无票，打电话问询，客服就像听不懂中国话，说只看到有武侯祠的门票，我说就是说武侯祠呀。晕，过了有二十多分钟，才接到短信取票
0	在网上订的票，没注意信息上的取票点，自然而然的到景点售票口去取，这是我见到过最不友好的景点售票员了。
0	实力坑，行程改变，十点订一点得票，当时订，当时申请退款，退款中，下午四点告诉我票过期，退款失败。买票得谨慎，看清楚再买。
0	1/3的景点在修，不开放，不过也没什么，图个名气去看看，一点意思也没有，这么破的地方
0	没什么意思，不想说，哪再多人说不好，该去的还是会去，去吧，吃个亏再来评价
0	春节人太多太多了根本没办游玩，门票本身就30元没必要在同程买
0	我在同程上订的票，到出行的那天景区竟然说我买的乘车票，要加价买票入园，一群，呼吁大家不要上当了
0	本来想给同程买，但没想到价格和门口一样都是30，老人还免费，第一次感觉同程不好
0	根本不能用，到达景点被吿知所有团购票均不能用。还不让退款。
0	什么呀骗人的，浪费钱了售票点根本不承认电子票的。大家不要相信太吭人了
0	很小，可看性不高，这个价格不值得一游
0	实在太难耍了！才一个小时，汹涌到爆的人流，没有任何好玩的项目，导致小孩吵着要回家！我也很崩溃，因为要抱着她挤在人群中。心情超级暴躁。忍不住不时说句：我靠这么多人！然后我那一岁多的娃娃也学会了我靠武侯祠巨难耍，我觉得看着他打扫的份上值十块钱。整个园区除了多了些灯没有任何跟平时的区别！还有八元一串的烤肉！十二元一分的白豆花，贵的要！前些.实在太难耍了！才一个小时，汹涌到爆的人流，没有任何好玩的项目，导致小孩吵着要回家！我也很崩溃，因为要抱着她挤在人群中。心情超级暴躁。忍不住不时说句：我靠这么多人！然后我那一岁多的娃娃也学会了我靠武侯祠巨难耍，我觉得看着他打扫的份上值十块钱。整个园区除了多了些灯没有任何跟平时的区别！还有八元一串的烤肉！十二元一分的白豆花，贵的要！前些天去金沙遗址简直跟这天壤之别。地方很大设计很好！时时处处有惊喜，还有十元五串的羊肉串味道很不错！还有鹿苑小孩可以喂鹿，还有儿童乐…
0	票价高，服务一般无人讲解，导向标示不清楚
0	不喜欢里面的氛围，景色也不好，看起来很假
0	景区人太多，没有4g信号，网速慢
0	过程不论 体验极差 没什么好说的
0	黑心商家没消费不退款
0	景点很小，30分钟看完，不值得60远
0	跟门口的票价是一样的，而且满60免票也没有提示
0	没有什么看头，人还多，诸葛亮的塑像看着不像，难道聪明的诸葛亮就长那样?
0	宽窄巷子本来就不要门票的，比较坑爹了
0	在装修，到处围起来，盆景也用胶袋包着，二十分钟就出来了。你要装修就贴张告视出来嘛
0	坑爹。景区免费的!
0	同程里的门票都是骗人的
0	感觉和免费讲解没什么区别，地图也对不上
0	手机流量超快，没有说明，使用一次后再开就结束了。有种失落的感觉。
0	根本就听不清楚！上当了！
0	什么都没收到，没有用起
0	简直不要太差 根本分不清楚地点 乱报
0	没有什么特色，还不如去看大熊猫
0	完全没必要买
0	一点用都没有，还不如院内免费的二维码介绍呢
0	比期望总差很多，票面还这么高
0	没有什么特色，还不如看大熊猫
0	没找到，也没给我发信息
0	同上，太吵，太闹，不值
0	第一次用手机导游，不好用，以后不用了
0	浪费钱！就是不安逸！太贵了
0	无法使用无法使用无法使
0	一点都不好玩，差的不行。
0	现在正在施工，里面没有什么，千万不要去。
0	没意思，情怀感不足，
0	在现场买票也是30元，这不是骗人吗
0	太差劲了。没什么文化氛围！
0	有些贵，感觉不值这个钱！
0	去的时候在维护。连出师表都没有看到
0	在门口等了近半个多小时也没来，导游服务态度差
0	同上，真心晕，给报电话费吗
0	就是一个小公园，浪费钱
0	买错了的！退都退不到
0	實在沒什麼特點，很一般。
0	说好的随买随退，变成了当天购买不能退，刚买5分钟就退都不行，武侯祠差评，同程退款协调慢，最终协调同程自己出一半，顾客出一半，还是差评
0	售票处服务很差，问网络取票的地方都不给说，差评！
0	景区人员态度恶劣，很差，影响外地游客的印象
0	现场也是30元，先不说有没得优惠，同程居然谎称60！必须差评！
0	感觉一般，性价比很低！不满意
0	没带证件，有照片也不行，不让进。后面去的小伙伴们记得带证件，要不白跑。
0	这个景点真的不明白，他哪里值这个票价了。感觉都是人工的场景，人文历史的东西展现的也不是很多。什么博物馆还是陈列馆那也根本都没有开门，就像是一个打造的比较好的公园而已，那公园的门票值50块钱吗？来了就是一个后悔。
0	这个玩意儿太烦了，我是一个小学生，去那边买票，没有身份证，根本不让进，而且还说不跟第三方平台合作，在这上面买的，服务态度，特别差
0	大家不要买儿童票了这个检票口孩子没有身份证打不出票！检票口人员（男）态度恶劣！必须让站在没空调的检票口让把儿童票退了！还得打电话催到账他坐在空调屋里不紧不慢孩子大人热得要命！作为一个4A级景区！工作人员就这素质！什么玩意！差评！差评！
0	成都少见的3天做2次核酸才能进的景点，防疫政策太严格，外地人太难了，不友好，差评
0	展览内容：园区很小，门口还没装修好，在成都旅游了好几天，这个景区可以说是最不值得一去的了，价格贵，没有特色。踩雷，交通：便利，地铁直达，去旅游的周边逛逛就好啦，去这个真没什么必要
0	的售票服务跟游客中心都不统一一个喊我去游客中心一个喊我去售票中心推来推去好玩是吧麻烦你们回炉重造一下业务行吗打电话问的时候为什么不说要身份证一点都不灵活下辈子也不可能再来
0	一定要身份证才能进，没带身份证或者暂时丢了的不要去了,进不去的,完全没有第二预案,别的地方都可以用电子sfz或者报sfz号,这边都不认,故宫都没卡的这么死
0	很不推荐，因为来晚了（四点到的）导游没有等电话也打不通，我们自己进去买的讲解器看的，全程没有导游联系我们，比如我们比三点四十五来晚了也没人来问情况，供应方时间卡的很紧霸王条款基本是不能退款的，同时武侯祠不算是个大景点讲解器也完全够用不建议导游，如果是对三国文化有所了解的话就更不用导游了，更恶心的是现在也打不通电话。只能靠平台传话。体验感最差的一次，不退就不退吧。
0	真的贼差劲，服务超级差，在外面等了一个多小时，不给票，真牛逼
0	门票真的贵啊，玩下来体验感一般，朋友是因为想看诸葛亮来的，但里面关于诸葛的展览很少很少?景点占地面积很大，逛到腿痛，这次去还有很多地方在修补，修完之后应该更好看吧诸葛亮殿的剪影很好看，这点真的还蛮用心.身份证行程码
0	垃圾,窗口只能现金,我说我买学生票但是没带现金,让我自己想办法,态度极其恶劣,不嫌丢成都的人吗
0	本来是满怀期待地还花钱请了个讲解，想听一听三国历史。结果就那么倒霉，我们这队赶上一买错票还不停纠缠的，导游也是磨磨唧唧，一会儿一个电话，10点进去的，到10：40了还在门口的大碑底下。别人都往里走了，后来实在烦了，就把耳机还给了导游，自己进去逛了半小时。没什么原迹了，基本都是后来做的，没什么意思
0	根本不值得去,孩子是三国迷,满怀期望去了这个地方，结果就是个粗糙的大公园，没这么好看的，背后就是锦里小吃，也没什么好吃的。不值一去,浪费时间
0	便宜的半日游还是不能买，问导游问题她都懒得回答说回答我问题是浪费所有人的时间，不是给我一个人服务的。她都没有带口罩，还让我们都带上口罩也是可笑，她不带口罩有理，感受很差下次要买贵的讲解不能贪便宜选价格低的
0	门口买票居然只收现金+身份证,网上买票网页卡顿，来回几次都没成功,我服了，
0	知道自己装修维护么？知道维护的几乎是景点的boss级的么？知道自己过去似乎是不收费的么？知道自己围了一大圈，景点小到几乎一根烟的功夫可以转完么知道自己跟杜甫草堂很像，一个公司装饰出来的么？知道50元偏贵了么？没有对比就没有伤害。公园这方面，成都，差评。两个园，杜甫的还要好些。这个？抢钱也要专业点，拿出诚意。
0	成都最官僚的景点,门票本来只有50网上只能买到八九十的套票,带解说,不需要解说不行吗？租耳机讲解收费可以接受。没见过扫码听解说还要收费的,太官僚了太落后了,不知道是哪个脑门一热的缺心眼的想出来的
0	讲解满分，平台0分。我和小孩头天晚上买第二天早上带讲解门票，小孩居然和大人需要分开单买。到第二天八点多才知道奇葩的地被分到两个旅行社，本来平台协调一下，一方退票，在另外一家买再买就没问题了，结果我一再沟通，平台认为是我没有留意成人票和小孩票不在同一家，说协调旅行社不肯退，只退孩子半价门票，讲解费不退，这是什么骚操作。把简单买一张大人和儿童门票搞到如此复杂，碰到问题如此推卸责任，这就是我大美团所作所为吗？
0	来的时候很多地方都在维护根本看不了，所以很没有意思，感觉进去看了个寂寞，觉得们门票很不值，语音讲解挺有意思，但是因为很多地方没有看到所以有点失望
0	武侯祠门口售票处只收现金，然后告诉我们自动售票机器只卖成人票，而这两个地方还不在一起，也就是我们两个大人三个小孩，要在自助售票处买买完后再穿过汹涌的人潮到现场售票处买儿童票，进去以后人工讲解服务没了，自助讲解机器收费20，需要押金100且是现金押金，没有现金要压身份证，且不说什么年代了谁还会带现金，就说多大点服务要压身份证这么严重，而且这个讲解器出口无法归还，必须跑回入口归还，感受非常的不好，一进门就感受极差，非常不推荐。
0	因为疫情想着要提前购票就在网上看看，结果这原本成人50儿童25的票卖到了70多，建议大家到现场购买，这个捆绑式销售还只能按规定时间到达，早点晚点都不行，非常差劲
0	真的挺无聊的，门票不能用支付宝或者微信，只好去对面银行取了钱买票。进去之后一条主干道逛完了之后就没啥逛的了，总共也就十分钟吧，票价肯定是不值了，左边开了一些新的展览，可能还有点看头，本身像个公园，就里面的东西而言，感觉没有资格收费，最多20
0	不太好。需要等人齐。讲的也很粗。
0	出差成都，看了一下景点排名，武侯祠排名很靠前，就前往看看，门票50元，需要人讲解就购买讲解的门票，这次没有叫讲解陪同，个人感觉景点很一般，没有太多的意义，供奉着三国的一些名人，没有看到实质上三国遗留下来的东西，没有请讲解基本上和逛一下公园没有什么区别，感觉没什么好了解的
0	50块钱我觉得不值得，里面没有什么看点，现在在维修，人多的就红墙那里拍照，好几个地方也不能进，不太推荐，一张照片没拍
0	武侯祠，来成都之前做攻略，无数人都提到过武侯祠？当然就慕名而来。买票进去之后，除了雕塑就是雕塑，再就是几个牌子和石头。真心的对不起这个门票的价格，门票价格小贵。整个转了一圈，也就一个小时，真的是挺失望。
0	到极致了,请大家千万不要在上面定票,现场更快捷方便，早上7:57分申请,规定时间是下午13:00前退票，在上面买票是不能自行前往,要按照规定地点集合,人在做,天在看！
0	武侯祠真的是坑了，一个博物馆还要五十块钱，结果只有几座像和人工园林，海口五公祠比这个强百倍还是免费。人工售票处的大爷也态度奇差，是只能骗一次钱所以无所谓服务质量的缘故。惠陵区3月份立的牌子在施工，然后五月底去还是没施工完。大概一个小时就出来去锦里了，去这种骗钱景区真是非常糟糕的体验。如果只为了红墙拍照，可以去公交站对面外围的红墙，新多了，完全没有里面的那么坑坑洼洼。
0	没遇到过态度那么恶劣的保安，推轮椅好说好商量几次不让过，还骂qnmlgb，摔凳子，，没有老的那天吗？方便一下老年人能死是不是！，真给四川人丢脸，出了！
0	从来没写过景点的评价，这里主要给大家避雷，千万不要租这个讲解器虽然不贵，二十一个，但是不好使，我们四个人八十块相当于扔了，主要还影响看景点的心情，租的时候工作人员说到地方自动讲解，说话的时候不要走来走去，我们这几个讲解器有的干脆没有声音，走的说一两句话戛然而止，我就差不喘气了，不存在走来走去导致没声音的情况，就是突然一句话没说完就停了，心累
0	门票五十就是一个纪念公园，不值。
0	这次因为五一假期的机会来了一趟成都，来到了令我非常失望的武侯祠，前面已经去了都江堰、金沙遗址、四川博物院、人民公园、熊猫基地，而武侯祠是感受最差的唯一一个景点！从一开始进入大门就在周围打转，因为不想去锦里，所以一直在找直接进武侯祠的入口，直到问了保安才知道要过去武侯祠必须经过锦里。然而，进入锦里是长的不能再长，绕的不能更绕的商店街，刚好天气炎热，还没到武侯祠已经满身大汗！再来好不容易进入武侯祠，里面的指引也是非常差，走到深处，完全找不到出口的方向，也是绕的令人恼火，我旁边的路人也不止一个在抱怨完全看不懂怎么走，像在走迷宫一样。这个地方是我唯一不推荐的景点没有之一，就连不需要收费的博物院都比这里好太多了！非常令人失望的地方，以后绝对不会推荐朋友来这里!
0	中国景点进门最差，没有之一！太恐怖！
0	一点多，快二点，中文人工讲解还在开会，根本请不到人，服务不好，儿童票只收现金，自动售票处只卖成人票，而且儿童票也只能按成人票买，非常不灵活不人性，没杜甫草堂服务好。
0	对于一个三国迷来说本来最期待的地方却变成了最失望的地方。特意安排了最多的时间想来武侯祠感受下三国的气息祭拜下诸葛孔明先生但是这50块的门票真是不值没有什么看头而且殿内灯光很暗很多墙壁上的文字根本看不清楚
0	门口工作人员态度很差，景区里面没什么看点，完全可以略过，门票50太贵，10块钱感觉还差不多
0	本来很期待，没有身份证原件不能买票，售票员态度很差，没有原件不能买票也不能进，把我对成都的好感降到了最低，别的地方都可以的
0	收费观光的区域其实是很小一块，常常走着走着就不通了，而且有些地方在修缮，有些地方游客禁入，真正能参观的并没有多少。而惠陵外围的红墙黑瓦俨然成了拍照网红地，看着一个个或婀娜或娇羞但都喜笑晏晏的模样总觉得与祠堂该有的安静肃穆很是不搭。这一番观光让我觉得不如花这票价去买回一本三国更能浸入那个马蹄疾疾的世界。
0	一星都不想给，这都啥玩意，4A景区就这水平？门票那有脸收50的。成都第一站真的太坑了。
0	就没身份证原件就一刀切不让进是吧，其他景点都可以登记，唯独这里好牛逼啊，直接不让买票，垃圾景点。
0	境外人士记得带现金！带现金！带现金！,售票处不接受电子支付，无人售票处又不能刷非二代身份证的证件，售票阿姨又凶得一批
0	很坑，大家都看清楚，是往返车票，不包含门票，自己坐车来都便宜
0	极度差评，建议大家不要买这里的交通车，各个地方的交通车都有工作人员或者路线引导，只有这里根本找不到车，打电话也没有人接，围着熊猫基地跑了一个小时才找到车。不只是我们，几乎同车所有人都在这样找，十二点半发车，到点时一半人还没找到车
0	保安特别差劲,以后不会再来,也没啥看的,一堆破后人做的塑像
0	在成都玩的感觉最坑的一个景区。在里面就是看一个个武侯的雕塑，诸葛亮、刘备、张飞、关羽和他们的儿子孙子以及得力下属，一人一雕塑+介绍文字，雕塑还怪吓人的。而且武侯祠是迁移过来搭建的，不是在历史原址上建的。然后就是很火的红墙，一堆人挤着拍照。就这，没了，告诉我50钱块门票？完全人工的东西，还有几个地方在施工，完全无法理解这哪里是必游景点了？免费都不一定去吧，50块我再去看一遍熊猫不香么？
0	非常差!客服半天不回复，旅麒麟专线直通车码没有发送，自己打的前往，购票没有提示哪些人可以免票，一个订单多人购票不可部分退票非常不合理！总之，太坑了!太坑了!
0	我没有好好做攻略，进去转了一圈，我就后悔的不行感觉50花的有点怨，里面除了一些泥塑，基本啥都没有，还特别小。转一圈10分钟就完了!这和同价位的杜甫草堂完全不是一个级别的，无论是景区大小，还是看点，生气
0	美团太垃圾，商家也不给力，这么多公交站不明确说出哪个公交站，找了半天，浪费电话费，垃圾
0	熊猫基地没有明确指示在哪上车，12:30从熊猫基地上车坐两个小时车到都江堰，大概3点到，然后五点钟准时发车从都江堰回市区，整个行程非常紧张，腿脚慢的根本看不完都江堰。车上时间非常无聊只想睡觉，而川az7503的这个沙币司机手跟长喇叭上一样，狂按喇叭，就好像靠喇叭刹车一样，体验极茶！大巴车设施老旧空调无法调整，座椅靠背自动后仰，后排非常不开心。总之体验很差！
0	没有走高速，2个小时才到，车上还有忽悠游客购买讲解耳麦的，还说是景区要求
0	很小，中轴线上全是祠堂，全是三国人物塑像，都是后来新弄的，而且长得都差不多，真没什么好看的。祠堂都是高高大大的仿古建筑，远看不错。除了祠堂外还有一个都是盆景的园子，审美达不到欣赏不来。刘备的墓在这里，但不好看，只是一个大土堆。网红地点是宫墙走廊，拍照确实不错，但人很多。但为了这个真不值票价，外面的红墙也可以拍呀！对了，还有个三国文物陈列馆，几乎没有文物，只有事情介绍。反正不要来就对了，真的不值得！需要买票的只是游览图中的黄色虚线圈起来的区域，其他地方随便逛的。男票哭天喊地要来，说什么三国迷必去，去了之后哭天喊地更厉害了，心疼票钱我俩出去之后去了左边逛，一致觉得外面的景色比里面的好看。然后一路逛进锦里。估计票价这么贵是因为刘备的墓在里面，但大土堆真的没什么好看的不要去就对了！
0	切记切记！现金窗口必须必须给现金，进园必须带身份证！已经白跑一趟，警示大家！
0	在成都二十年，评价最差景点，没有之一！网上不能买票，不能预约，窗口买票要现金，这个年代，第一次碰到！我买票进去还要我必须给身份证原件，我拿身份证照片他都不卖给我。最关键的是，没有正规网站提前能让我知道这个必须带身份证原件买票的信息。只看见说老年人需要用身份证进入。进门也是直接用门票的，不用身份证，为什么卖票的就让我要给身份证原件！原件！成都最最落后的景点！没有之一！
0	服务真的很差劲没带身份证说什么都不让进，给她看支付宝的身份证明都不行，故宫都没这么大排场，成都体验最差的地方！
0	我真的被这个落后的景点气到了，没有线上购票渠道，只能到大门口买票，大门口要么选择在自助机器上线上付款但是只能买成人的，要么去售票口可以买儿童票但是只能用现金。那我带了孩子没有现金就只能和景点说byebye了。都2020年了，还这么落后？
0	50元票价？,纯粹为了打卡进去看了看，还不如去逛逛博物馆和隔壁的锦里
0	如果这只是一个普通的景区，可能我对它的评价会高一点。但是，在我进门前知道武侯祠是国家4A级景区、一张门票收费50元后，对它抱着很大的期待，进门后所看到的一切，远远低于期望值，落差太大，让我不得不给它一星点评。作为4a景区，园区内除了盆景外真没什么能看的，荷花池也才一小个，看上去没怎么打理的样子，溪水也不太干净的样子，更别提景区内除了那个墓外几乎都是现代化的产品。
0	在装修很吵，门票50元完全不配，不能看孔明苑（在施工）没什么好看的
0	到过的成都所有景点的游客服务中心，武侯祠的服务态度是最差的，问她一句，好像打扰了她的平静舒适，那个叫不耐烦。都2020了，没有手机端售票，学生票必须到窗口买，还只能收现金，卖票大姐全副武装估计也是怕现金传播病毒，大热天的，难怪人家心情也不大好。全国文保，第一批一级博物馆，4A级景区，这管理水平着实令人着急，白瞎了厚重的历史承载与花重锦官城的美景。
0	其他的什么都不说，就单单一个入门口的那个职工，昨天上午去的时候，问个买票的问题，就拽的跟二五八万一样，一副不耐烦的样子,谁还会再去，不可能再去的
0	50门票正门排队买票锦里街里面有个后门也卖票不过只收现金不卖半价票不排队里面都是一些三国像碑文什么的有个盆景园下面视频是刘备的墓纯花钱逛公园的感觉里面很多卖东西的店没什么意思特喜欢三国的除外（爱死了那种）很多城市都有武侯祠反正不适合我哦对有个红墙的长廊很多人在那里拍照
0	为大家排雷，如果不是对这段历史特别特别感兴趣，就不用去了。冬天去的，拿到门票之后上面写的25，窗口只收现金，50。
0	景区内一半的工地.这不开那不开.还要收50元门票,真是不能再坑.50元30分钟就逛出来了.
0	不是很有意思，找不到有意思或是有特色的点。里面环境很优美，植物茂盛。但是建筑都比较破旧，供诸葛亮的大厅，有种年久失修的感觉。博物馆也非常小，又昏暗又潮湿，去的时候是下雨天，室内一股霉味，体验着实不太美好。
0	实在是比较一般.里面小不说了，40%的经典在整修，没什么意思，花50门票进来看花花草草，博物馆也很小，没啥东西
0	门票50一人里面的祠一共5个其中3个封锁维修够坑爹的钱照收也不在售票处作公告这样的操作太差了只有红墙能拍几张照连主角刘备关羽曹操结义三义庙的地方都封起来了坑！不如直接关闭园区修好再开算了！不推荐去
0	基本上没什么作用，使用也很麻烦
0	我对三国的认识完全停留在蔡康永和侯文咏的《欢乐三国志》上，这个很好玩，我至少每年听一个。武侯祠其实是三国人物的人偶纪念堂，每一个都比十八罗汉还难看，锦马超不是应该很帅的吗，可比刘备还黑胖，真的不能忍??。在里面的购物点买了个熊猫戒指，比在熊猫基地要便宜20元。其实地摊上也有的,这个景点真的不好玩，除了中间有颗银杏树。
0	差评，学生证买票只能用现金!你妹啊这什么规定，就因为没有现金，学生证也用不了，真是垃圾。景区内电子导览还要钱，你怎么不去抢钱呢？红墙那里拍照的人巨多，垃圾网红打卡地。
0	因为这片红墙慕名而来没想到门票居然要50买了门票进去结果发现没什么可以看的就只有一个红墙拍照像一点阴天树完全挡住了就拍的完全是废片了建议天气好的时候来不然的话你会失望的人流倒是没有特别多还是可以找得到没人的空期拍几张照的
0	这么多人的景区，厕所都没几个。旁边都是卖能吃拉肚子的东西，厕所这么少，还都是移动厕所，脏的要死。公园里面也没什么内容，不用到这里玩了，垃圾地方。
0	对三国人物不那么了解和感兴趣的建议就别去凑热闹了，50块门票让我觉得自己在逛公园，毫无特色可言，关键好多地方在修建，没有办法参观，体验感很差，再加上成都这几天天气不好，真是仅凭那点拍照技巧拍了几张能看的照片（附几张图），不会再来，也不太建议来！
0	感觉比较一般，我不懂为什么成都要把博物馆的门票都定的这么贵。
0	说实在的这个所谓的博物馆我真的没看出来到底要讲什么，感觉就是要把关公三兄弟的一些小故事硬往上靠以博眼球，说是博物馆也没见什么馆藏文物，就是个不大不小的园子嘛，真的没什么可看的，人还狂多。总之，非要打卡可以来一趟，里面有个红墙小路拍照还可以。如果怀着探究的心态就不要来了，反正我来了是后悔了，也许是我比较肤浅看不出什么门道。
0	啥也没有啊，啥也没有，对不起这个票钱
0	丞相祠堂何处寻，锦官城外柏森森，三国演义中，诸葛亮多智而近妖，这又是唯一君臣合祀的祠庙，既到了成都，可谓不可不看，飞机落地，租了车第一站就是武侯祠，但是看完不可谓不失望，昏暗的灯光，维护中的扫码讲解，到处都在修缮的建筑，道路，对比50元的门票??真心很不值当啊。
0	整个锦里都微信支付宝支付，他偏要现金，差评
0	景区服务中心就是摆设，景区没关门人家先下班，进去一个大妈问什么也爱搭不理还是老一套，完全没觉得要服务，就好像是你没花钱一样，试问我花了钱逛景区，我得到了什么服务了，中国的景点真的要改，人多不是借口，人多钱收的多服务要更好啊
0	个人文化素质不高，感觉普通公园，50一人贼不值
0	感觉和杜甫草堂一样鸡肋，但比杜甫草堂好一些，真没啥好看好玩的，好多景观还在维修，还收50门票，幸好不算很热，树多，大家提前喷好蚊不叮，和锦里连着，可以顺便逛逛，晚上还算好看，但不建议去附近吃饭，贵死了，外面翻倍的价格
0	很小，不去后悔，去了更后悔，还不如隔壁的锦里古街逛街看看民族手工艺，吹糖人什么的
0	非常怀疑成都的门票景点的价格是怎么出来的，这个武侯祠就不说了，全部在大修，作为一个这么重要的景点收费如此高的景点，你大修难道不应该在各个订票点告知么，所有的地方都在大修，里面奇怪了是不是实在没什么好放的了，放了个苏州的景点介绍，你这不是让人笑掉大牙么？！
0	不买也可以，景区有可以扫码的微信讲解，免费的。
0	满怀期待而来，结果抱憾而去。先是从杜甫草堂坐了景区巴士过来，没空调，几个人差点中暑过去。景区能玩能看的不多，还有几个点在修缮，人多得不得了，真心不值得来玩，真不知道怎么评上的4A景区。烂爆了。
0	建议还是请一个导游或者拼个讲解吧。这个钱实在没有必要花，里面有免费扫码讲解的，和这个完全一样。还是有讲解的看着比较有意义，这样也比较能了解武侯祠的意义和各个地方的出处。自己逛的话有很多不明白的东西，意义不大。
0	景区不接受网上购的票，到景区后要退票重新购买，既麻烦又影响心情。
0	垃圾大众。买了票。结果到的时候，在售票处跑来跑去。告诉我们根本没有任何合作。售票员的态度也不好。最后又是排队，现金买票，才进去。还有那边的存包处。收费又贵，还要求17点必须取出。简直了
0	很不厚道的景点，占了这个位置，门票很贵，里面有很多馆不开，门票也不打折。里面很小，逛一圈很快就结束了，主要是看三国的文化，其实就是一些雕塑。如果你对三国不是特别特别感兴趣，奉劝大家不要去，浪费钱，而且停车也很麻烦。
0	孔明苑，三义庙，文物堂都在装修，门口也没有提醒游客，票价还收的原价，进去后几个主要的想看的都没看到，挺失望的
0	在大众点评上买，取不到票，相当于买了票就没有了，白白丢了50块钱
0	太无聊了里面好小一个门票还那么贵还好有学生票要不然太亏了吧外面的锦里感觉都比里面的大，外面还有小吃，里面还好多在装修，也没啥正经景色，就一个大土包，是谁的坟墓，外面的风景真的还不错。建议大家外面锦里转转就好了不要进去了
0	大众点评网卖的网络门票，武侯祠景区根本不承认，不予兑换！
0	不值一来。武侯祠主要是纪念刘备和诸葛亮的，三义庙在维修中，也没什么值得看的景点。门票50太贵了，进去逛了一下，感觉也没什么东西。唯一好点的好像是那些砖红色的墙，比较适合拍照。然后有个三国文化陈列室，还不错。总之来了就是后悔，不如去锦里吃点好吃的。
0	太一般了，门票50块，超级不值，不去遗憾、去了后悔，首先面积很小，没啥可看的，还有个三义庙还在施工，不值得去，非常不推荐。
0	这次，成都之行，最恶心的景点，没有之一。票价50，也说不上贵。前一天看蜀风雅韵，在点评买的景点套票。假期的最后一天，人不算多。到达取票处，被告知网上订票一律不出票。要想订票必须到成都景点直通车网站上买票。服务员还说你在哪订的票？找那退钱去。穷疯了，来不及了，真恶心。你不能把和网站的矛盾转嫁到消费者身上。
0	差评，到了游客中心告诉退票不能在网上买。买了三张票十分钟没用损失18元，每张扣6元手续费！感觉就是骗钱的!
0	锦里隔壁，门票50，进去看见了刘关张诸葛亮五虎将，重温三国演义，有个什么墓，是红色围墙走廊上边绿竹还是挺美的，就是三义堂和孔明苑关门装修，我朋友说最主要的两个不能进，门票应该免票入内，还卖50真是太坑人了
0	景区门口门票只卖50元，大众上要56.8。手机电子导游压根不用买，进景区后扫二维码有免费的手机语音导览。
0	非常一般。不得不说，成都的景点装修还是不错的。只是，没有设计，就等于没有灵魂。看着一堆什么盆景园啊，什么三义庙，三国文化博物馆写了那么一大堆，就是聊不到最核心的民间信仰和三国的互动关系，真让我感到捉急啊！刘关张和孔明都穿金戴银的，打扮的像个暴发户仙家，也是很有趣了。
0	不建议进去，50一位，里面都是现代仿古建筑和雕塑，md我进去的时候有的还在修建状态，太亏
0	千万不要网上买票，现场买只要50元，而且退款还要扣手续费！这是强制缴纳智商税呀！
0	重游武侯祠，有点失望。很多地方在装修，进不去，50元门票亏了。有刘备和他孙子北地王的塑像，刘备的墓。其他都是诸葛亮相关，只能等以后装修完再来一次。里面在展览晚清的铜版画，莫名其妙。出门就是锦里，周围挺繁华。
0	大家千万别买啊！特别坑人！首先景点买门票成人50，学生25买这个平均都贵快10块钱。而且它带的语音导览，要不就是定位不到你，要不就是解说特别短，景点门口都有免费的微信讲解。总之大家不要被骗了！真的特别坑人！
0	无耻的骗子，千万别买，园区才卖50元
0	太坑了，景点窗口明明门票才50元，网购不但不便宜还贵6元，还非要我点一颗星，我是连一颗星都不想给的
0	50元的景点门票，今日大众上卖56，昨天卖68，电子导游讲解器还得下载app，景区本来就有免费的讲解，怕不给退款，只好消费了，2张票比正价多花了36元!很不满意
0	过年去的庙会，越来越没有新意，越来越没有年味，想在庙会里找点过年的感觉，好像也找不粗来了，门票那么多年都是30，没涨价，到场用现金买比电子购票还要方便快捷！今年的灯会没意思，没有往年那么热闹，灯会以猪为主题，好多灯组猪都是同一个表情一个样子，重复的！
0	比售票处还贵，还要另外取门票，最差的一次网络购票体验！搞得什么三毛导游根本不能用，各种的糟心体验，千万不要在大众点评和美团买门票，买了保证后悔。
0	安排了在第二天下午去游玩，以为会有庙会，特意选了比较晚的时间买票进去，50蚊一张，进去发现庙会元宵节过后就结束了。并且规定是五点后就不再售票了，幸好我们四点半就到了。里面是一些出土文物的展示，并没有什么吸引人地方，而且特别小，一会就逛完了，其实啥也没有，就是来一趟当作打卡的地方。
0	太坑了，武侯祠门口50一张票，我在美团56元一张票，摆明了坑外地人！
0	来的时候不巧赶上了庙会，一言难尽！想逛的景点都看不了，只看到一片片的摊位和无尽的人海，吃的东西也都没什么特别的，逛的摊位也大同小异，本来是为了参观景点，硬生生变成了赶集orz，武侯祠跟锦里挨着，都差不多，商业化很严重，没什么特别新奇的地方。
0	那么多的人排队，就开2个窗口售票，而且还只能现金
0	一般，这里面没啥玩的，也没啥值得回忆的历史足迹！不建议来
0	2019年春节期间武侯祠有大庙会，在并不知道锦鲤古街必需要从武侯祠检票门进入的情况下，我们从武侯祠大庙会出去了，后来跟门口检票的工作人员协商一下，虽然可以进去，但是门票就要收走了，我是个有存票习惯的人，就想争取下能不能把票撕一下，然后还给我，我是真的想存起来，起初第一个工作小哥哥还特别清楚的跟我解释为什么要把票收走，但是没有两分钟就来了一个男的，强硬的把票拿走了，然后把我的票撕掉了!我可以不进去，我也可以不要票进入，但是他的态度特别恶掠！说了一句要么你就进去，要么就出去重新买票！我已经出公园大门了，不让我进去是很正常的，真的不让我进去我也只是有些遗憾，可以再进来已经非常感谢门口的工作人员了，可是那个工作人员的态度让我接受不了!本来对这里的印象跟美好，这一下就大打折扣!
0	晚上五点多打的电话，说是营业到22点，买票也是只能现金支付，最不理解的是去了说是六点关门，现在就是庙会，交通管制严重，白跑一趟。
0	武侯祠去过好多次了。在成都市中心，因为和锦里挨着，每次都是人超多，真的影响到了旅游的体验了。这次晚上去的，场馆都关门了。大家都是买了庙会的门票看灯展、逛锦里的。里面处处都是灯和人，还有无数小商贩。怕和同行的家人走丢，一路走的真的很累。感觉景色倒是没看到多少。
0	非常差的供应商链接。现场兑换票的导购说明非常不清楚。只有到了现场再另外买票。而且这个票价比现场的30元要贵。就当花钱买教训了。
0	一星都不想给。永远拉黑！互相拉黑好吗？门票只收现金就不说了，门票只能现场买我也不说了，景区疏导和工作人员的态度只有那么差了在成都这么几年最恶心的只有这儿。进门吐槽一句还嫌我话多？没这个金刚钻不要干这个活好吗？
0	我晚上23点买的票，今天白天打算进去，为啥会给我显示已经使用，还提示我评价
0	只想吃个许留山，还要买个八十的门票！这个不是很搞笑吗？作为一个港式甜品，成都的店居然只剩下这一家，而我的会员卡上还有充值没用完的钱，生怕许留山一夜之间跟小黄车一样，让人投诉无门！然后，准备把剩余的四十块钱用光，还要买张门票才能吃到？武侯祠真是想钱想疯了，任谁也做不来这笔算数！坐了一个半小时的车到了，天下着雨，又坐一个半小时的车回家。武侯祠，你欠成都人民一个道歉！
0	武侯祠大庙会票价30,进园区语音导游是免费的,不要被商家骗了,我正在投诉12315
0	春节期间有庙会人超级超级超级多还不能用微信买票又排队买票再排队进武侯祠门票30元门口的讲解器超级坑千万不要租!100元押金，讲解20元。重点是还没啥好讲解的!而且只能在入口还本来可以直接去锦里的为了讲解器又绕回入口<img class="emoji-img" src="https://img.meituan.net/ugcpic/a853def98cce6005f70f1059bd543c412089.png" alt=""/>里头有庙有刘关张孔的雕像石碑其他没啥好看的坑爹的景点<img class="emoji-img" src="https://img.meituan.net/ugcpic/a853def98cce6005f70f1059bd543c412089.png" alt=""/>
0	商业化及其严重，到处是商业广告，播放各种口水歌，谁来谁
0	该商户的价格比景区外面正规售票的要贵，当天定票当天玩不了就申请退款了，退款第二天告知说退不了，第二天来景区换票，告知有一张显示退款成功了，只能换一张票，当时就给商家打电话，他那边强词夺理说两张都用不了，只能当天玩，也不能退款，我从来没见过这么强势的商户，而且还是在大众点评这个网站上。后面联系网站人员，联系商户说是因为我用了一张票所以就退不了，前后不搭调，反正怎么说都有理来反驳，其实就38块钱不是大事，只是这种体验让人太不爽了，大家一定不要在这家买票了，他们的钱太好赚了。
0	門票太貴,人擠人,看人頭,不大
0	1.现场买票比他家便宜,2.买了票不说清楚哪能兑换，武侯祠的工作人员服务态度超差，乱指挥。系统都不共通，现成混乱一片
0	武侯祠绝对是让你失望的地方，春节还搞什么庙会。一进去人山人海，人多倒也算了，可这里面竟然全是卖小吃的。到处充斥了让人想吐的味道，就是那种到处骗钱的全国小吃集市。锦里也是名不副实，比一般古镇老街还差，路很窄，路边都是卖义乌小商品的。最终我是逃出武侯祠了，大失所望。
0	网上卖38块票价原来直接去售票处才30块，而且不能直接入园还要去另一个点取票，太不方便了,垃圾
0	景区还可以，就是网上买门票太坑人了，景区门票30元一张，网络购票38，还得去景区外面景点直通车兑换票，在一个小角落里，根本找不见，附加的解说还得下载，操作很麻烦，先给大众点评一个差评。所以劝诫大伙还是规规矩矩在门口自行排队买票。
0	我真的想吐槽一下武侯祠，现在人出门哪有带现金的，这个售票处必须使用现金，我们那么远跑来连银行卡都没带，你告诉我们上哪里去弄现金，你就不能贴个二维码
0	来逛锦里自然也要逛逛隔壁的武侯祠，门票50元每张，只接受现金付款，还有一种可以在客服中心的自助售票机上刷银联卡购买。其实是君臣合并祭祀的场所。大门上匾额上书汉昭烈庙，也就是刘备的庙宇。后面三进院子才是武侯祠。同时还有刘备墓、三义庙等一系列建筑构成，外加还有个盆景园，占地面积还是很大的。但是里面内容陈设过于简单，观赏性和学习型不强
0	就这么一点点地要50元，他们怎么好意思收50，完全不值
0	超级后悔不想再去.导游证还不免票.从来没去过这么烧人的景点.里面除了现代修的，真的鬼都没有哈.真的什么可看的都没有，服务人员态度极差.讲解机器也不用租了.那个语速能把疯.我们直接放弃用.丢一边了.
0	对祠堂古迹类无感，还是一个人逛的，里面还有装修，很小
0	人多的进不去，人潮可以把人挤到不知明的地方去，没啥意思，也忘记以前来成都的时候有没有进去过武侯祠了，反正下次来成都武侯祠的话，一定不会找假期来玩，到时候细细逛来，感受一下清净的武侯祠，希望这里不会是网红，一年四季都不消停！
0	真的一般，六十块钱的门票，转了一个多小时吧就出来了。里面就是一些三国时期的人像和一些字画。比较无聊
0	太坑，门票。你一个博物馆，收游客50一张门票，我进去了啥也不知道，忒不值毫无意义，尤其过节人挤人。里面太小，好意思跟故宫收的门票一样价格无限吐槽。有微信公众号可以听导览，买票的都，吧，觉得来锦里这了不进去可惜，不过这票价实在鸡肋。倒是出去就是锦里（值得来看看），稀里糊涂吃一堆还没溜达完，里面盖碗茶敢收38杯呵呵哒，假期太可怕
0	环境还行，作为成都著名景点来了肯定要去的
0	可能是成都行之中最失望的一站了吧心怀着对孔明的崇敬我心必打卡的景点然而买票进去之后真的是有点被坑的感觉孔明的元素并不多更多的是对三国诸将士的雕像以及苏州园林景观乱入，我也不是很懂为什么会这样一声叹息就这样吧
0	售票人员工作态度巨差，馆内实料不多，忽悠成分较大。博物馆用于教育国民，理应免费。
0	其实蛮失望的。进去买了半价的学生票。但是真的挺小的。我们逛了一圈下来感觉并没有什么东西。只是外边是锦里的民俗街这个样子吧也可能是对武侯祠的期待太高了。所以发现这样子时候真的无法形容心里的落差感。哎.
0	为啥大众点评里卖的都是捆绑套票
0	门口自动导览机20块钱一台，租了两台，就是那种靠近感应播放语音的导览器。结果武侯祠里转了一圈，一台感应灵敏，另一台经常感应失灵。出门还导览器，工作人员毫无歉意，说那台不是机器的问题，只是接触不好，让我拿着再进去重新转一圈。我的天，我是多么闲，因为工作人员工作疏忽没有检查好机器，就要围着园子转悠两圈。讲真，收费讲解的一些内容还没有微信免费讲解好，真心不用租，浪费钱！
0	只能现金买门票，工作人员态度巨差，可以游览的也很少，差评。
0	没太大意思，名气大于实际，网红的成分多一点
0	地方比较小，还收60块钱的门票，基本上也没什么看的。大多是弄出来的噱头吧，有一部分是不需要门票的，要门票的里面也没啥必须值得一看的，进去也没感受到多少武侯遗风，倒是那个红墙绿竹林，网红拍照的好地方，但那个是刘备墓旁边。
0	蜀风雅韵，甲票卖光了买的还是乙票，怎么不给我安排到舞台后面去？半个舞台看不见。千万别买乙票。丙票最起码角度还正一些。也就那样，场地很热，不看也没什么可惜的，省的钱可以多吃两顿。
0	说实话这个价格对里面的观赏性来说高了，20-30比较合适。可看的不多，几尊清代造的人像，几副字，几块碑，加后院的许多盆景，仅此而已。唯一有看头的就是那块唐碑，可惜字迹大多不认识。还算认真，也就20分钟看完。不推荐。
0	工作人员素质很差，问什么都是待答不理的，里面有几个寺庙都在修建，花了钱也不让看！确实太差了！
0	啊啊啊，回来很久时间了，一直没有去内部看看武侯祠，第一次去是年货庙会，根本挤不进去，这次是周末和家人一起去，当天太阳暴晒。突然觉得很游客行为，因为进去以后觉得对于普通人来说确实不太清楚也不太懂，对历史有情节的进去看看不错。
0	工作人员态度差，西门售票的大叔尤其态度差，毁了这么好的景点，门票也略贵了
0	重要的事说三遍，千万别去，千万别去，千万别去。里面什么都没有，除了惠陵（不会开启了），其他都是后来新弄的，故意做旧，让人看起来有历史，真会糊弄外地人，花钱买票一亿个不值，去过之后，后悔一生，我真的没想到，成都竟然会有这么个玩意儿的景点，此景点给它半颗星都嫌多（系统要求必须给星），失望！极度失望!彻底失望!
0	要60块钱,咋不抢呢,国外10刀能看老多美景了.真会赚.地不大物不博钱赚得倒快.
0	人太多，完全没有机会欣赏到武侯寺庙的历史
0	正值门票半价优惠，三十元。作为一个知名景点，去之前大概了解了下，没有太大期望，自然也就没有太多失望。实际上历史上武侯祠本身的历史，以及里面塑像人物的变化史都是饶有趣味可以向游客介绍的历史（包括塑像在温格期间的遭遇，保存下来的不易），然而国内大多数景点，仅仅是景点些许文字介绍，没有一个完整的故事，也就没有了历史感，介绍牌就是冰冷的文字，没有了历史的温度与敬意。
0	没什么内容，美感也谈不上，在成都性价比很低
0	人超级多，多到爆炸，如果人不多的话大概倒是可以勉强给三星.武侯祠坐拥汉昭烈帝庙和诸葛武侯两大超级IP，如今却衰落成了毫无古意的人流聚集地，实在令人遗憾。成都旅游业整体上还是过于落后了，空有千年锦官城的历史却不知如何挖掘。交通、古建保护、文创、非遗传承，各方面的发展都远远落后于时代。
0	这已经是2018年了，买门票居然只收现金！这是要自绝于时代，自绝于人民么？
0	门口租电子讲解的工作人员态度超级不好！我和朋友很礼貌的询问，一开始是爱答不理，后来直接变成了视而不见！假装不理我们！我们觉得生气讲话变大声之后，又理直气壮的跟我们喊。对这里印象超级差。里面其实没有太多东西。喜欢三国的游客可以去看看。没有兴趣的可以选择忽略。
0	请了导游讲解，5人以内100元，租赁耳机设备每套100元押金。导游的普通话不是很准，语速又快，听不太懂。
0	一星是给门口售票的那个态度简直是吊炸天了！不乐意您了回家吧在这买票干嘛呢问个话那个不乐意啊不光是我我后面有个男的问她能不能用点评买票嘴跟粘住了一样就是不说话！都不抬头真是牛X到不行最后我都不买了送钱来还带搭不理真厉害
0	讲解租赁地方的服务生的服务和素质真的太差劲了!影响武侯祠形象,影响成都人的形象，建议整改！
0	出租讲解器的女服务员服务态度太差，这么好的景点抱着膜拜的心带外国友人来的，租个外语讲解器一副爱来不来的嘴脸，多问她几句怎么操作，用了一下机器没电了，让她换一个，她还把绳子甩来甩去的，以为我们估计找她麻烦似的。还没进院心情就很差，真想记下工号投诉她！给我们中国人丢人！
0	才进去几分钟，就出来找个厕所，就说票作废了，感觉这次挺不值的，连里面进都没进去，我只有呵呵了
0	2017年十一选择去了成都，武侯祠一定是游客必来之地，从大熊猫基地坐直通车过来的，在门口就看见了隔壁人山人海的锦里，完全进不去的状态，武侯祠里也是满地人，里面的景色着实不咋样，跟杜甫草堂比差远了，60不值，就算这么说大家还是一定会去看的。
0	60一张票不值、可以到旁边不收费的公园逗逗，收费的地方实在不值得去就几个人物塑像
0	我不是三国迷，第一次来锦里没有去，第二次来锦里顺路进去转了转。在大众上购票的第二秒发现直接窗口买票也是30元，还没有人，武侯祠的工作人员都拿下眼角看着人说话一脸不耐烦，我一个门一个门的问，问到游客中心才知道在旁边的直通车取票，直通车人爆多，取票的买车票的挤成一锅粥。在侧门看到了一台可以进入的闸机准备检票，结果又被拦住说这儿是出口要从边上进。今日以后逛了大概30分钟就出去了，里面就是很多三国形象的清代塑像。我不清楚三国迷来看是什么感觉，对于我来讲只是一个打卡地。拍照也拍不出什么。如果没有活动，60元的门票简直脑子有包，故宫逛一天都出不来的才60，两分给景点存在的意义，其他都不是很好。
0	非常无聊嘅一个点，唔建议来浪费钱。半价30
0	说实话，这是很多去成都的游客去打卡的地方。但是今时今日现在的设备跟他的名气相比来说，就很难匹配了，设备相当的落后解说词也写的不清不楚设备相当陈旧了各种指引不是很清晰。唯一可以走的就是孔明苑那里。大体还算不错，但是人一多起来的时候就是互相遮挡。天气炎热的话会很辛苦。
0	大热天真没心情，也没啥看的，草草了事
0	换票非常不方便，距离入口大约一百米，找了半天才在一家公交车后面的小铺子找到。里面就是一些雕塑，大概一刻钟就走完了。后面有一个小院子，也就是社区小公园的景致吧。没有婴儿车道，有小孩子的不推荐。可能对三国有情节的人会喜欢。
0	有图有真相：美与丑相映成毁！如同许多之前的游览者评价只是一个小公园而已、祠堂本身对于大多数的游览观光者意义不大
0	不值一去，进去不听谅解顶多10分钟都能从后门出来了，完全不值60块的价格，个人认为免费比较合适，个人认为免费都不值一去。还是直接边上逛锦里吧。
0	历史文化景点应该属于人民，门票收的有点高
0	本次成都行最失望的景点。祭拜丞相本来是这次去成都的主要目的之一。去了之后卖票的地方，大字写着本店只收现金，然后里面的阿姨也不理不睬。看到点评上有门票，就想问问阿姨，结果阿姨，不耐烦的成都令我咋舌。不过这个低分，也有点评的锅，事实证明电子票确实不好用呀。后来还是狂投诉电话，退了票。才进去的。里面内容不多说了，建议大家租一个机器，聆听历史，感受历史。
0	这一星差评是给锦里里边的那个门的短发女售票员的，如果我知道她叫什么名字我一定投诉她。非要看我身份证！我在别的景点没有遇到过这种情况！是不是！神经病！生活不和谐吗？
0	过年武侯祠相当的热闹，每年都会举行大庙会。主要以刘关张孔明等三国人物为主题的灯会。灯饰很少，没有游人休息区，全程没有座位，只有一个亭子可以休息，每年过年这个地方会举报“猜灯谜”活动，不过没有看到兑奖的人。感觉年味儿不是很足。【票价】全票30元／张，全日制大学、70岁以下60岁以上的，均是半价。
0	这地方不值，票价太高，杂乱不堪
0	平时锦里不要门票！过年锦里的入口给封了，捆绑着武侯祠一起卖门票。售票员脑子怕是有问题，非说学生证上没有照片，不让买学生票。我们学校纸质学生证本来就没有照片，去坐火车啥的人家都给买票，到这就不给了。人非常多，人山人海摩肩接踵，里面主要是三国文化，还有个锦里小吃街，嗨呀，冲着小吃去的就算了，不值当，全是大同小异的东西，味道不是很好，还不如多做攻略，吃些本土小吃。
0	不能用！人挤人，退了！，以后要改进！
0	这段历史蛮有意思的，对懂三国的人会比较有吸引力，单就景点本身而言没什么意思，塑像的人长得都差不多，桃园结义也就那样，印象较深的是刘关张分别用三块很大的玉石雕刻而成。总体没什么可逛的，但武侯祠在锦里旁边，可以逛完出去吃小吃，
0	太烂了,不值得60的票价,景色也不是很好
0	强烈建议不要网上购票我就是请外地朋友过来武侯祠游玩。入口没有看见兑换票的指示，问了好几个工作人员都是很嫌弃表情感觉旅游业这样弄好差劲呀打造旅游城市什么的这些门面工作人员都这幅表情。然后四处找不到只能退票现场买票价格都是60退票还扣了手续费一张3元觉得下次还是直接买吧服务跟不上添麻烦
0	售票处根本不接受网络票，退票还收手续费。景点门票价格贵。去了后悔的地方。
0	门票60块一张，关注微信可以听讲解，讲的虽然不是很详细，但还是可以的。可是园子里有一大片正在施工，还有一两个馆子闭馆，开着的那些战列馆实在是有些破破烂烂年久失修的感觉，玻璃橱上有些地方还脏乎乎的。实在是有些失望。玩耍的时候天公作美下雪了哈哈，运气实在好，来成都这几天把难得的天气都看到了。
0	买了武侯祠的门票结果不让进，检票员说没有委托其他部门售票
0	一分说实话还不想给。进园前看了下园区指引图以为很大得走个一两小时。一人60块进去后大呼坑人!不知所谓!如果对三国历史不了解的千万别去。对三国了解的只能说不去后悔去了更后悔。真是不明白国内的旅游门票为啥要如此敛财，60块钱对很多普通人家来说看这种围墙里的公园真是大坑啊！不如看58元的熊猫基地有性价比!
0	不满意不满意没什麽意思样。
0	武侯祠在成都名气比较大，除了刘备和诸葛亮的祠堂，还有惠陵，关于刘备的葬身之地现在有三种说法，多认为这个惠陵只是个衣冠冢，由于并未发掘，事实如何有待后证。关于这个景点，个人感觉如果对那段历史没有特殊情结，可能收获不大，一方面基本没多少展品，只有三国陈列馆象征性放了些古砖陶器等，另一方面因为名气大人多，边上就是锦里，所以进到里面会有一种嘈杂的感觉，喜欢热闹的不妨一游！总之，有心凭吊者和要体验景点商业化运营的，可以去！要看文物展览的，去其他地方！
0	坑，太坑了，里面什么也没有，顶多就照个相片，要收60元门票？我还不如去旁边锦里吃点东西
0	地方不大，票价竟然要60，可能我们是女孩子不太懂三国人物，所以进去看了也没什么感觉，景点内有Wi-Fi，加公众号有讲解可以听，介绍说要逛一个半小时，我们五十分钟不到就逛完了，只能说是来踩点签到了，花这点钱和时间不如多吃吃成都美食。
0	纪念诸葛亮的地方，没啥特别的吧，门票60，不便宜，学生证半价，里面就是一些诸葛亮刘备的雕像，没什么可看的，风景也是一般。
0	因为爱好三国，所以不得不去武侯祠。公交到达，很方便。门票60一人。网上查的，说这儿是是全国影响最大的三国遗迹博物馆、首批国家一级博物馆等等。进入武侯祠，按照顺序基本上是祠堂、刘备殿、诸葛亮殿、文武廊、惠陵（刘备陵墓）、三义庙、三绝碑等等，还有一些建筑和牌匾遗存。个人才疏学浅，没看出什么大名堂。但是馆里每一处的对联都值得好好研读研读，有一种悲壮的英雄主义情怀。
0	神马都没有，还六十！除了环境清幽，真心想不到还有其他什么看的！
0	坑外地人的地方！进去之后，你才会觉得不值这个票价，5元还差不多，还不及杜甫草堂。这里面挂满了灯笼，还有分贝很高的超市里才会听到的过新年音乐。完全像庙会！闹哄哄。地方也不大，关键是没什么看的。收银员态度也很差。绝对不推荐来这里。
0	不好，人很多，大部分和我一样是外地的顾客，景点内好多区域都打着游客止步的牌子，很是扫兴。可看性不高，而且路线规划不是很合理，一不留神就溜达出园外啦
0	，开启明晃晃旅行模式，大名鼎鼎的武侯祠，才疏学浅，去了才知道，是刘备墓；【微信导游】进入景区，可以扫一个二维码，进去之后，有景区每个景点的导游词，按照游览路线录制的，挺贴心，毕竟这种人文景观，要是没人解说，看个热闹，就没什么意思了；但是有了解说，本人依然觉得，没什么意思，看了特别有名的【攻心联】，因为对【易中天品三国】比较热衷，所以对诸葛亮的印象没那么神话。总之没什么意思，景区也不大，隔壁就是锦里。
0	在装修，而且即使不装修也没什么好看的，都是些三国人物的塑像和碑文，还有一个刘备的土包包，其余真的啥都没。重要的是，门票费还很高&quot;&quot;真没意思。
0	作为成都名片，这里的服务真丢成都人的脸。之前咨询得很清楚，年卡任何时候都可以办，但是我带上照片过去的时候，那个售票员却说办不了而且态度非常不耐烦！而且态度非常不耐烦！而且态度非常不耐烦！重要的话说三遍!不就是想多赚两个钱吗，至于摆出这么丑陋的嘴脸吗？这种服务质量真对不起这价格
0	千篇一律，没有什么让人觉得出众的地方。可以参考下杜甫草堂。
0	其实景色还行，就是基本都是现代才建的为了纪念或者为了赚钱之类的，就是觉得门票不值!有学生证的一定要打半价，要不然真的不值!就是一些雕塑之类的东西，除非对历史有着狂热爱好的，真不知道去这个地方花钱真的觉得有点冤枉，一两个小时就能看完
0	景区的服务人员态度太差，个个拉个脸，问点啥都及其不耐烦，不太适合在这样的景区服务！素质太差！
0	这也要60元一张门票请问成都旅游局你也不嫌害臊嘛那这样上海博物馆要600了.而上博是免费的真替你们着急明明是你们的招牌平价展现文化内含的很好机会确毁在一些功利之徒手上更何况展物极其一般望自省
0	景点还好，团购有上当感、觉，其他也就不想说了。
0	没必要进去看，外面风景不错外面看看就行里面都是祠堂
0	对历史感兴趣的朋友可以去走走。我还是对吃比较感兴趣!所以不推荐了门票大概是五六十吧。我个人觉得不划算！走进去没多久都走完了听说现在武侯祠属于国家的重点文物保护单位，4A级旅游景区，国内唯一的一座君臣合祀祠庙。知道的就这么多了。随便走马观花就找了个地方喝茶去了锦里旁边就是武侯祠了。武侯祠里面喝茶的地方挺多的感觉大多还是游客居多喝茶晒太阳的感觉不错！还遇到了当地的一个退休阿伯在品茶写诗。好恰意
0	不怎么大如果对这段历史没什么兴趣的人建议不要去了，票价还不便宜！唯一值得称赞的就是位置太好在锦里旁边，如果第一天去锦里的话十有八九是要进去看的
0	我团购的票过去那个售票员说不受理，打电话退票才知道在前面一点，但是那老太太也太不实在了，明明有可以受理的地方却说不受理，我说打电话退票也不给我指引一下，服务实在是不行啊，没有爱心，只不过随口说一下的事情，博物馆确实没什么可看的，个人观点哈，不喜勿喷，不需要跟团也不需要买讲解机，博物馆有WiFi还有二维码，扫一扫就有智能导游为你讲解了，不过我觉得那么贵花的不值
0	以后再也不花这么贵的门票去祠堂了，一个字：无聊，卖点也就是情怀了吧，论景致不如文殊院，论文化不如省博物院，这两个还都是免费的。
0	如果提供服务评价可以更差，我一定想大负分！我和朋友两张学生票明明没找钱，我发现后返回来态度特别好的找卖票员说明事情原委，我万万没想到她一直用眼睛瞪我翻白眼说什么我找事儿之类的，态度不是一般的差！真好笑，我并不是在乎一点儿钱，而是我印象中的成都人应该是亲切热情好客的，这次彻底打击了我对成都的热情！完全没了心情逛！客观地说环境很美，文化底蕴丰厚，
0	表示这票贵的离谱了!因为里面在维修!门牌什么的都围起来了,里面其实很大,不过游客集中的地方就那么点儿地,其余的就和公园差不多,三国盲去了完全没意义,三国迷去了估计会很不满。
0	武侯祠是中国唯一的君臣合祀祠庙，由刘备、诸葛亮蜀汉君臣合祀祠宇及惠陵组成，因诸葛亮生前被封为武乡侯而得名。这里门票60元（学生票30元，可惜不是学生了），感觉定价太高了，里面小小的，没有一会就看完了，很不值的。如果没有了解历史背景，去这里就是个走马观花，感觉不去也罢，也没有什么风景可言。倒是这武侯祠与锦里一墙之隔，从这里出去，直接去锦里很是方便。服务方面，武侯祠有个官方微信，里面有语音介绍，如果流量多的话倒是可以一边听介绍一边参观，还是不错的。
0	感觉不值这个门票价格，去了一次到此一游，绝对8会去第二次的地方，就一个小小的公园而已，没有讲解真心觉得属走马观花的旅游景点，绝对是旅游景点而已啊！
0	门票：60元，价格偏贵啊，半天就溜达完了，里面面积不大。里面绿化的挺好，对于三国文化不是很感兴趣，所以就走马观花的看了一圈，蹭了一会别人的导游。wifi：很少看见有景点里有wifi，武侯祠就有，而且很快呢，还可以加武侯祠的微信，里面有讲解。里面绿化的挺好，和三国人物雕像联在一起，让人感觉到浓厚的历史底蕴。三义庙、汉昭烈庙、惠陵等，感觉不去武侯祠就像没来成都一样吧，估计大家也都和我一样，所以人还是挺多的，应该都是外地人来的地方。旁边挨着锦里，对于美食爱好者来说，我更喜欢锦里。
0	老妈去的，她感觉门票略贵，文化气氛也没感受到，估计没请导游介绍，一看啥都不懂。里面很暗，灯都不舍得开，60元门票略坑。
0	本人去过的最坑爹景点之一，里面就几尊塑像，其他都是人造景点。针对人物塑像的说明都是本人本来就知道的。去的那天景点内居然辟了一块地方出来搞什么乌木展，商业化气息太浓。门票60属于严重偏高，没有性价比，武侯活过来看到自己这么被消费肯定气死。
0	对于我这个对历史不太了解的人来说，就是走马观花似的游览。票价60元有些不值
0	60元票价实在坑爹,性价比太低了,都没啥实际内容,建议路过直接看锦里
0	坑爹阿，这地方门票竟然要60!还没有别人免费的景点好呢!什么都没有就不说了，既然作为博物馆，该有的介绍也没有。还到处装修，也不知道在装修什么。景区内可以休息的地方都木有，厕所也好脏。你搞点好的植物弄点花也好呀，可什么都没。哎。失望阿!武侯祠的经历直接导致我明确的选择，不去杜甫草堂!反正进去以后就跟当初去杭州岳庙一个想法，坑爹阿太坑爹了!
0	真心的说，里面真没什么好看的，还要花钱进去看，感觉很不爽，钱白花了
0	武侯祠基本就是一个挂羊头卖狗肉的地方，明明是几年武侯的，对诸葛亮的生平却语焉不详。刘备倒是占了不少，可惜都没啥看头。几个塑像，一个无人瞻仰的惠陵，还有一些物品展览，不是三国迷的这个地方可以不用去了。
0	60元一张的门票感觉很不划算，从进到出没有觉得有值得花钱的地方，有点象公园的感觉。喜欢三国人物的朋友可以进来看看，里面倒是也挺大的，环境也还可以，不过我去过一次以后就不再想来第二次了。
0	下午的飞机，早起去逛武侯祠。拿了成都同事的“文博卡”（不知道是个啥东东），反正不要钱就进去了。还好不要钱，不然肠子要悔青了。里面神马玩的看的都没有，还有两个大殿在修，太不厚道了，门口也不公告一下，让人不要花冤枉钱和时间。旁边的锦里都比武侯祠有看头。武侯祠里面只不过一些蜀汉人物的塑像，要没文化的人去看人文景观还真有点困难。不过还好有玩过三国杀，也不算太没文化，于是就讨论开了，看到一个人物就开始说这人是啥啥技能，也总算不很无聊。
0	成都出名的旅游景点之一,原以为是什么文化古迹呢,园子地方不大环境也一般,顶多听导游讲讲三国故事,门票60花这钱不如去故宫
0	与想象有些出入，很小，半个小时就差不多了，多是些雕像，祠堂也没有香火，也许对于一些有三国情节的人来说还可以细细品品。但60元门票贵了，人还是很多，我们去找讲解员结果都是现在没有空闲的。而且作为纯到此一游的游客，觉得连拍照都没有合适的地方。
0	的确，和楼上一位朋友的想法一样，60元一张的门票，一点都不值。去过一次，感觉这个钱白花了，呵呵。可能对三国钟情的人会有不一样的想法吧，总之，我已经来过两次了，不想再来第三次。
0	估计来武侯祠的都是对三国有深厚感情的，例如我LG，我就纯属一打酱油的。话说这种比较有历史文化的地方还是最好有个导游讲解一下比较好，不然真没什么意思。我们去的时候正赶上院内修缮，到处是脚手架和绿色的防护网，第一印象就一塌糊涂；里面比较多的就是三国人物的塑像，没啥看头，好不容易看到传说中的木牛流马和诸葛弩，居然还是现在征集仿照的；里面没什么称得上有历史的东西。总之一句话，60元的门票超不值的，也不会推荐别人去看
0	馆内不大，环境很好，只是票价略高。
0	让工作人员说，小孩也必须拿身份证才能买票，户口本不认。
0	外地游客不建议，人非常多，都是外地来凑热闹的，特意打车过来参观，结果园区不是很大，而且感觉没什么东西，蚊虫很多，网红打卡地红墙还关了，尤其是当我发现景区里现场买票学生票25，美团上大学生只能买50的成人票的时候更亏了，血亏，不建议去
0	比故宫小太多了，票价居然还贵！只值10块钱！
0	说实话，成都武侯祠真心没有勉县武侯祠好。
0	里面没啥看的，墙也就那样。
0	一般般吧，感觉也就那样吧，个人觉得没啥意思
0	好奇心去感觉不怎么样好像一般般
0	如果是大人带孩子一起游览，不要单独给孩子买学生票，是随机分配的旅行团，大人和孩子会被分开。
0	服务，别提了，按他们的意思，成都应该独立。
0	游客服务中心的工作人员和门口的检票人员服务态度极差，用粗糙的语气跟游客说话，工作的时候态度极其恶劣，态度特别差，这就是一个服务人员对游客该有的态度吗？
0	没啥玩的，
0	买了个寂寞，感觉没有介绍个什么名堂出来。
0	外地人，不来后悔，来了更后悔，真就没啥好玩的
0	退款不给退，定的4点的，我三点就申请退了！垃圾第三方，不是景区内部人员。不可信！
0	不了解历史文化的，就看个热闹而已，还是要请讲解员的。
0	感觉一般般不好玩。跟别的地方的东西都差不多
0	不来后悔，来了更后悔 外地人来了就真的没什么好玩的
0	没什么看的，地方又小，这个价钱不值得
0	订错单 也没有去旅游 没有人管 服务差
0	不要抱希望，不好看。不会再来啦。不值得来。
0	根本找不到车。电话更是打不通。
0	不值这个门票，感觉也没啥东西。
0	堂堂武侯祠，武侯的祠都不开，就跟一个普通公园没啥区别，三人花费150，纯纯智商税，再别来了！气！
0	性价比贼低，50块钱门票相当于逛公园了，20分钟逛出来了
0	非常一般，要是没有讲解跟本就不值得去。
0	收门票的里面很小，旁边有一部分是免费的，如果不是4A景点，真不值这个钱，里面环境不错，但50多的门票确实贵了点
0	环境是可以的，门票不值这个价格！
0	人山人海非常闹热 景点主要是人文景观
0	感觉很一般，反正是各种不舒服一个字差
0	买票不便宜！文物保护还可以！不过闹市中还挺有优势！成都外地出租司机是骗子居多，大家出景区门一定要小心！我们差点上当受骗！给你忽悠拉到买什么名人字画购物上当受骗！真实情况大家一定要小心！
0	非常不值得，非常不推荐，没有人文历史感，逛完没什么感触，里面很多地方都在维修包着的，根本看不到，但是景区外没有一点儿提示。反正所有一切都很坑，真的别去。
0	不错！大家要小心门口出租司机大多都外地人，会带你去购买什么名人字画收藏价值如何等等，差点上当受骗！这个城市还是不错的
0	一般吧。不是太大，园区，也就是打卡，风景也一般
0	我觉得没什么去的必要，感觉跟逛寺庙一样，就只有一些雕像
0	没有太惊艳，门票也略贵，这个景点属于那种来都来了，不打卡又怕白来成都的景点。
0	今年的庙会真心不值这价50元，比往半年差距太大，基本的彩灯都没搭设，但门票确涨了20元上去？坑大众百姓！
0	一般一般吧也就那么回事，不会再去第二次
0	注意：很多殿都没开！还不如公园！门口验身份证的人员感觉你欠他钱。武侯祠是成都最水的景区。
0	一般般，没啥意思。门票好贵还有很多地方没开门，不建议
0	导游讲解的太一般了，好像在背课文，而且就那么一会，一个人就要50，按人头要钱，你5个人一起去找一个导游就要250元，每个人要50，讲的还没我12岁的儿子讲的好，垃圾
0	一般般吧。红墙哪里拍照还可以
0	不值这个票价，里面没啥可逛的。
0	环境嘈杂听不清，但是介绍的不错。
0	一般般，没啥太大的感觉，环境一般般
0	到景区里面里面的人跟欠他钱一样
0	没身份证都进不去，电子身份证也不行
0	里面就是一个祠堂，和网上照片一样，不过扫码是真厉害，买票扫一次，入院扫一次，进门扫一次！
0	武侯祠是好地方，今天去玩了，但是别买美团讲解，真的晦气，恶心人。我们迟到几分钟导游直接走，不给我们讲解，说是我们的原因，东西没用也不给退钱，人的脾气还臭的一匹。时间只能按时间来买，上面写的都是骗人的，只能按最早时间，迟了就不给你讲。
0	买的有讲解的票，导游没有提前发短信通知，到门口了不知道找谁讲解，打电话问客服，客服极其不耐烦，态度极其不好，体验感太差，建议不用再美团买讲解票，直接去现场买票，景区里有微信的线上讲解，不过现场买票只能现金。
0	一般般 感觉没啥好玩的 只能走走逛逛。
0	主要是带小朋友去感受三国文化，看个大概，许多很难理解。
0	节日去的，人多特色不明显，去过一次再也不会去了。
0	进去后建议请一名导游，不然一个人就只看了个热闹。
0	无良商家，劝大家不要定这家门票，客服态度极差，打电话给导游不接，没找到导游，还扣我讲解钱，没身份证的孩子千万不要定这家票，进不了门，要重新买票，还会吞讲解费
0	讲解员联系过一次之后就再也不接电话了 我们到地方给她打电话不接 后来回过电话来跟别人说话 不理我们 再打就再也不接了 从头至尾没见到讲解员 自己漫无目的逛了一圈 买了两个人的人工讲解 一句话都没听到差评。
0	特么成都最坑的景点，没有之一，还236元，博物馆没啥可看的，一点意思没有，人工讲解也没听到，现场买票50元，加人工讲解也就20元，可特么收了我118，赤裸裸的宰外地游客。还11点前退不了票，想起一次就气一次。
0	在熙熙攘攘的人群中游荡着看看，感觉就是旧房子的改造，特别感到里面吃的味道很一般
0	什么个情况呀？去都没去过！叫我评价！
0	导游都不等人吗？给父亲买的票 进去自己逛了俩小时
0	讲解员讲解时，老看手机，不够用心
0	什么逼玩意，辣鸡玩意，不想被坑，就别选这个
0	浪费我9块钱 没用差评 气人 我以为过期退。
0	特别差，尤其是客服态度特别差，大家还是现场买票，和网票差两三块
0	没有讲解的，就看不懂，好在旁边有个导游，跟着听了听
0	散团总是有人迟到，打扰导游思路，讲解断断续续
0	讲解非常好，就是发购票短信不带导游电话。多次联系商家才联系上导游，还让自己再买票进入之后退给我，而售票处要现金。忙活半天才进去很是扫兴。
0	不怎么好玩，太无聊了，美团上真坑。线上票还自带讲解，真好意思吗？未免太过了吧
0	整体感觉，一般般吧！时间隔得太久了
0	解说太烂了 说关羽跟人偷情所以脸红
0	其它游客勿入坑，景点不大，可看的东西不多，讲解员说需要2个小时的解说，结果不到1个小时搞定，讲解的也很垃圾，根本不了解三国的历史，啥都讲不出来，更谈不上精彩，套票的人工讲解还要40元一位，相当不值得，通过此平台订套票。
0	没听讲解还要扣讲解费，也只能还必须差评了
0	这不是官方购票，是旅行社私人买票，结果到了门口不让进，找导游说不清，要不打电话不接，还挂电话，最后导游直接还扯皮，很糟糕的购票体验，不过美团客服处理很及时。
0	讲解一般，地方不大，人比较多！
0	武侯祠根本没有网上售票，这个只是个代售，而且规定必须在那十几分钟去拿票，时间过了就等于白买了，工作人员态度极差，就是骗人的
0	导游普通话不好。讲解干巴巴，还有好多听不懂。马良是马谡的哥哥，导游直接讲成了叔叔
0	直接去门口售票处买票才50元，最重要的是不用等导游来分发门票，可以直接进园，至于解说什么的真的是没必要。
0	态度差，我脱离队伍跟向导说出口等他，并归还设备，追着我让我给他送过去，还给我打电话，语气有些冲。推荐大家在入口自行购买讲解设备。 排除以上，武侯祠展出的文物还是很多，值得参观
0	天气下雨，讲解的语速有点快！孩子说都不晓得讲的啥，体验感很差。
0	司机联合卖雨伞的一起骗人，反正都是去了一次就不去的那种
0	觉得只是门票到上车以后发现是跟团，找坐车的地方是不容易的，然后导游也是比较服务型的收费，比较乱的，个人觉得一般吧吧。
0	要凑够30人才开始，一直都在等人，导游讲解不专业，服务态度差
0	服务贼差，没给票，自己又买了一份，结果也不退钱 讲解语句流畅，能力差 态度很差
0	因时间关系前后购买票不到一个小时商家说导游同意退的导游同意退的后来商家又不退了
0	因时间关系 联系商家 商家说导游同意退就答应退的 后来又不退了
0	一般般，跟团队过去玩的，人还是很多，
0	不是武侯祠官方，只是私人的，别买，坑的要死！ 官方讲解便宜的多，票也才50
0	景区门票只要50，现场买票不用排队，不要在这被坑了！
0	非常糟糕！网上购票含解说108元一张，我们提前一个多小时到达集合地点，但导游未按时到，现场已经爆满，我们的票被取导游取走，导致我们既不能进场也不能退票，导游没有丝毫歉意，反而态度恶劣的指责游客！简直是抹黑成都旅游！
0	环境不错，服务一般，收费昂贵，不推荐
0	停车场有7.8个，连当地人都不知道什么古银杏停车场，我们带着娃来来回回跑了好几趟，还退不了票，太糟糕了
0	特别差，出发特别晚，调度有问题。到景区已经下午三点多了，晚上把游客落在景区，无法回成都。非常糟糕。千万不要选。非常影响计划和心情。而且不退款，不退票。太糟糕了，千万不要选。
0	就是买个票而且，车站又挤又热又无聊
0	到了都江堰说发信息，一个也没有发，车牌号也没有告知，找半天找不到车，最后还是幸运的遇到另外一个车的最后一班，重新买了另外的车票回去的，不想说了，路上累死，差评！
0	美团上订的不走高速路，估计是想省油费，省过路费。不顾旅客，服务态度太差。
0	差评,订完没收到短信，商家电话打不通。联系到地点，自己找，靠缘分。并且回市区只到宽窄巷子，不到春熙路
0	前一天晚上买的第二天的票，一直显示在出票中，结果出票都是第三天的了，还退不了！商家说让打客服电话，结果一直忙
0	武侯祠个人觉得没啥好玩的，旁边小吃街也没什么想吃的
0	武侯祠工作人员服务态度相当恶劣，非常差！
0	就坐了一站，一般般吧，五一人多的要死，不建议节假日玩
0	美团多收钱，打电话无人接听，也不退款
0	很坑人，不去了，还退不了票，太坑人了
0	舒适快捷，方便便宜，不二的选择很好
0	交通不方便，车很少，在宽窄巷子等车一小时，坐上车等发车半小时，呵呵。
0	就是去看人的哈哈，人山人海，不建议假期去。慎重
0	美团买了之后，去取票处取票，发现没票了，也退不了，七个人去被坑了七张票票
0	没什么必要吧，信息量很少，不大值得
0	狗屁一点用都没有，根本与宣传不是一样的
0	啥也没有啊，地址都不对，最后还得按官方的来
0	门票50有点贵了，里面不大，不用一小时走完，看看刘关张等历史人物事迹，里面一共8个项目，看点少，拍照点少，快的话约半小时走完，感觉普普通通吧
0	什么时候能正规点就好了，大巴千万别再做了
0	每个景点1分钟到2分钟的讲解，没啥营养，还是要在门口选导游讲解，这东西说的都是浅尝辄止，说了和没说一个样，你体会不到三国文化，咋说呢，交了1.5元智商税，武侯祠是第二次来了，成都这个城市很棒，现代时尚。
0	设计不合理，在步行街堵车好久好久，体验感不好
0	有点懵的状态，没人指引的话完全不知道，上车是网上购票
0	在北京武侯祠里 一扫 就免费的呀， 也不咋好用 就几个地方，
0	态度差，几百个游客只安排了四辆车，还排了两个小时的队，到后面还没有去成，还耽误了我的行程。购买的车票还限制在早上9点以后不能退票，而且车子也没安排好，不知道那个代购点是怎么回事，希望游客们注意了。
0	地图不准确，找了又找，一点用都没有，白花钱了
0	国庆节去的成都大熊猫基地，人超多，人挤人不说，关键是能看到的大熊猫太少了，网上攻略都说早点去可以看这个靠那个的，事实证明没有用。节假日真不建议去看！
0	团购价格比线下买还贵，被坑了
0	园内的规模不大，多是些泥塑神像和风景图片，特别要说一下，在成都转了很多地方，唯独这的蚊虫太厉害了，叮咬后直接搞得皮肤过敏，一定要小心。
0	没啥用，每个都是机械的讲两句，还不如蹭别人的导游
0	对这个景区的工作人员的印象太差，售票员太坏了！
0	都江堰说实话有点无聊，虽然有加入导游讲解，但个人觉得景点实在过于平淡了。
0	是定位不准 讲解少 跟没讲一样 早知道不定了
0	交通车差评，晚上下车地点不是预定地点，给我们送到蜀风雅韵推荐我们看戏，我们还得自己花钱打车回春熙路，第一次差评。
0	超级差，一块钱都不值，千万不要购买这个。
0	没什么必要来，去旁边的公园就够了
0	不建议不建议不建议 重要的事情说三遍
0	一般般吧，没有特别的亮点，总体感觉也就那样
0	还行，来了就要转一圈，不是太不划算了
0	不好用，买了跟没买差不多，差差差
0	完全不行，介绍内容上，定位不准确，不值，需要自己找到地方再开语音导览
0	根本就没有什么卵用就是，还一块钱
0	定位太差，对不上景点，不太满意
0	没听完，就开不进了，才一会儿。
0	非常非常非常非常地一般，不会再去
0	车到了，也不解释，就把我们放下来了！服务太差。
0	不值得去，旁边的锦里逛逛就好啦，还有的吃又热闹，武侯祠不大，人也很多
0	怎么退出来一下就不能听了呢，太坑了
0	地点完全对不上，讲解不仔细，不推荐
0	商业小街，冲着宽窄而去，实在是有负众望呀
0	我早上定的，因天气问题去不了七点定的就开始联系他们然后联系商家和美团，商家不给退！态度一点都不好太强硬！强卖强卖
0	刚好休息带小朋友去看大熊猫，小朋友超级兴奋，因为人太多了入园都接近中午了，大熊猫可能比较累，就看了半天的熊猫屁屁但是整体感觉还是不错的
0	还没出来就没了！
0	景点不多，体验一般般，不知道是自己了解的不够
0	不觉得很好，内容不多，反而周边那些免费的不错
0	一般般啦，挺失望的，不好玩。一次游。
0	不能像景区里那个解读器，走到那里解读到那里，要一个一个点！有点麻烦！
0	上午票十分充足，可以在地铁站出口的公交直达线上当场购买，不用捆绑车票！最可恶的是在熊猫基地广场根本找不到停车点！
0	里面啥也没有，景点都围起来在装修，很失望
0	就这样吧，没什么好的体验。还必须要15字。不好不想说还不行
0	走走停停看看拍拍照，武侯祠区还不错的，但是门票一丢丢贵，学生党门票半价就还可以啦。也是拍拍拍照，里面文化性并不是那么的强，一瓶，原因有几个馆还没开放，所以也就只能那样，嫌贵不进去也不亏哦哈哈哈哈哈哈哈
0	不要买。很长时间等不到车。收车时间还早。
0	来看人头了。人太多。拍照都难。网红打卡聚集一堆堆
0	建议在大熊猫基地现场购票，现场购票更方便！这次的网上购票经济太糟心了，还是第一次遇到。
0	客服电话打不通，指定的地点根本没车接，买了含接送车票，还最终自己打车到景点 ，反应到美团，迟迟得不到解决。
0	景区游览没得说，但是大巴车减少了游览时间，至少占用了1。2小时。
0	希望有时间能再去看看伟大的都江堰水利工程！这次确实是太匆忙了，
0	都江堰停车出发点，没有标识，寻找了20分钟，度日如年 建议以后提供明显的标识或者指示牌
0	讲解一般般。跟广告似的。然后一半的时候暂停还掉了。就上不去了
0	比较差，位置跟不上，解说也不突出。
0	挺坑的。关键的厅馆讲解都没有，还不如扫景区二维码。
0	你们是不是该细致的规划一下路线了，那P4到古城停车场1.2公里，活生生的让人走过来的，你们良心何在
0	太机械化了，不够详细，也有可能跟价钱有关。
0	太差了，根本不是什么直通车，就是从地铁站给你送到熊猫基地门口，其实就需要两块钱就能到，还卖9.9，太坑了，千万别买，熊猫基地的票挺好的，就是那个直通车票差到死，说白了就是公交车。 还有就是直通车是直通车，观光车是观光车，不一样。
0	可能是十一，吧，人巨多，人文景观也看不懂，很失望
0	道路交通太不尽如人意了，交通太差了
0	店家态度恶劣，典型的挂羊头卖狗肉，还不能退票，坑人，谁买谁后悔！
0	一般般讲解不是很好 不太喜欢听的也不是太懂
0	一般 要等车！等车就烦人了！还是不如自驾或者打车或者扫码骑车！
0	还没开始听就自动退出了一块钱白扔了
0	都江堰等车的地方和美团中记录的不一致，白走了好多冤枉路。
0	不说了好吧，最后没人来接，别买了最后我是买的其他的票才回的家，简直是什么垃圾！
0	不是很好用 尝尝没信号 谅解还可以吧
0	票未使用，打电话找车没找到，还不能退，商家态度恶劣！
0	建议错峰出行 五一十一中秋 不建议前往
0	过去找不到上车地点，人特别多打客服电话也打不通
0	熊猫都在睡觉，好没意思，白跑了一趟
0	一个地方还没逛完，就开始介绍下个地方了，完全没卵用
0	不是专线，到处停车，路程时间太长，耽误很多事，浪费时间
0	找不到车，车子很少，从都江堰回成都找不到车子
0	客服电话永远打不通，不按规定路线行驶
0	为什么不按规定好的P4停车场停车，还要瞎停
0	劝你们不要再团，谁团谁后悔，旅行都不开心
0	乘车地点不明确，来来回回找车2小时
0	这个语音会卡，不太同步，问题挺多。
0	说实话有点失望，可能是下雨的原因，基本没有啥吃的玩的
0	过年连不是景区的小吃街都要收钱了！真是坑爹，害我白跑一趟！
0	设施还好，环境观赏也一般，园区服务不好！
0	很多关键景点没有介绍，而且景点有免费的语音介绍
0	不会用，感觉不是很会用，价格不值得
0	体验太差，好多殿堂没有讲解，需要改进
0	太简单了，听的乱七八糟的，不好用
0	人太多，穿梭巴士排班不合理。入园也是人超多，观赏体验差，
0	讲解太简单，而且并没有按照武侯祠的位置讲解
0	没文化，看不懂！感觉没多大意思！
0	到达某个景点不能自动讲解，找也找不到
0	感觉一般般，没什么参观价值，只不过挨着锦里就进去看看了
0	听不了个啥，还不如跟导游听，白买了，不值得花钱
0	比微信免费的介绍稍稍丰富一些。还是有一定的引导性
0	不去后悔，去了更后悔的地方，就是一般的，有点古色古香的小街道，卖卖吃吃喝喝的小玩意
0	因为别的原因没去成，为什么说我们已消费了
0	讲解的内容有些少。只有两个讲解
0	在大熊猫基地上车和我说的明明白白可以到武侯祠，结果到了春熙路就说全部下车了，这里是终点站。非常恶劣
0	就是等得有点久，一直要等到车上人多了才走，心情不愉快
0	逛完锦里接着逛宽窄巷子，这种小吃街逛到最后真的是觉得一点意思没有。
0	门票贵50元里面可以看的很少很多场馆空调也少闷热难受不值这个价差评
0	讲解好像定位都不行，讲的也很笼统，一般，不推荐
0	不咋好用 感觉我的钱白花了现在还限制我评价的字数
0	买票太烦，不可能一步到位吗！还是分不同公交公司，天府通就是个没多大的用处，本来不想平的，真的不太烦买票步骤操作，本来一个微信二维码的事情！
0	东西太贵，人太多，一碗面几十块钱也是够了
0	如果是年轻人就不建议去了，真的很无聊
0	以为是在春熙路口下车，结果在总府路就下车了
0	就走一圈没啥感觉，记住别在里面的店铺买礼物很贵
0	一般，里面就是观看一下古建筑，不太适合带小孩去
0	好多都没讲到，有的点也很少，希望多一点吧还是
0	没怎么用得上，语音定位准确度有待提高
0	感觉没什么用，还是找个向导的好
0	没啥好看的，小的很。 没啥好看的，小的很。
0	人多的要死，太商业化了，落差比较大
0	就是等待的时间太长了，其它的还有就是要用必须用微信付款
0	第一次去，感觉还是可以不错的一个景点
0	什么玩意、一点都不好，说一些废话
0	去成都玩很不好的体验，乱七八糟的旅行社，野导真多
0	一般吧，景区比较分散，逛的还挺累的，觉得没有导游逛不懂
0	骗钱的玩意儿，为了挣钱不择手段
0	骗人的感觉，不全，需要时候没有
0	这玩意什么垃圾，真是服了，打了几个电话才有人理，短信半天没来。
0	价格偏高，出票ā也慢，进去的时候还在翻修
0	辣鸡的一批难用，讲解一塌糊涂，找不着北
0	说话听不懂、普通话都不会说！讲话不赖烦了
0	没意思，反应又慢，坑坑坑坑坑坑坑坑
0	第一次去宽窄巷子，但是感觉一般般吧，没有什么特别的
0	用不了！根本按照说明就用不了！用不了！
0	总结，就是，不值得去，玩了之后钱花的你会后悔
0	米线一点味没有、也没放鹌鹑蛋、鸡块都是面、真心不良心啊
0	太烂了，还不如园区免费的！建议不要买
0	这个讲解简直没法说，和实际景区讲解位置对不上，每一个讲解都要找半天，用了三个，就没再用了，建议不要用。
0	差评必须到位，体验感不好
0	还可以，太商业化了，也没什么逛的，
0	坑的一批啊，手机搞了半天，白花钱的都是
0	糊里糊涂的上车，糊里糊涂地下车。
0	一点都不好，大家千万不要到这里买票，不要买这种团票，不要买不要买，可以现场买。
0	定位不准 地图也不准 也不自动播放 乱七八糟的 到添乱了
0	定位不准，录音的。应该都有这个问题吧。
0	没啥看的，感觉花的门票钱就像丢了似的，不像一个景区，
0	没有找着好玩的地方，有点类似散步休闲的地方
0	不建议去，没有看点，不建议去，没有看点
0	现在的特色旅游都商业化模式太严重了。缺少自己的文化底蕴
0	四川最坑的景点 毫无性价比！
0	不能用，体验很差，特别差的体验
0	餐饮食贵量少，交通便利，环境可以，走在路上感觉很有历史感
0	没有想像中好，吃的东西也不怎么样
0	门票价格太高，很不值！30元差不多！ 与都江堰门票80元不能比，太宰人了
0	根本都用不成，网络转不动，没什么用
0	一个墓加上几个雕塑还有几块碑，感觉不值。俩人100块钱不如去别的地方吃点喝点。
0	不行，完全不行，这个还是不要买了。地点和景点对不上
0	相当于逛公园，没啥好看的，里面还在装修，不好
0	坑人，还不如自己坐地铁过来，地铁才不到四十分钟，公交整整搞了快两小时才到，每个站点都停，回来还要等，说好砍价的并不能砍，美团最近有鬼，每次下单都不能砍价。
0	既然是历史，应该属于全体中国人民，票价有点贵，
0	景区内光线太暗，有的都看不清！有些设施内部还在施工！影响心情
0	很差，说好了马上走，上车后就变卦了，又被骗的感觉！
0	其实可以坐滴滴了。 哈哈哈哈哈方便一点。价钱差不多
0	车费偏贵了一点，只是我们没有找到对应的公交车，所以没办法就坐了
0	讲解内容少，有的区域都没有讲解词，而我的同事买的那个比这个好多了
0	因为想去景里，人多必须要买票，这里面没啥好玩的
0	说实话真心没用 还不如景区12的讲解呢，差评
0	很差，就是一段语音列表，排一个顺序先后，也不跟我位置来排布
0	买错啦，错买学生票 用不了进不去呼呼浪费钱请广大朋友注意
0	好多点没有讲解到 不是很详细 参观点很少
0	大部分在修缮，面积比较小，有点亏吧！感觉不值这个钱！
0	完全没有用到这个，武侯祠工作人员说，并没有和美团没有有过这样的活动，想着回来退款，忙忘了，现在也退不了了，完全是骗人的
0	解说的东西太少！没听清怎么回事就结束了个人感觉不过瘾
0	没有想象中的好。也没有什么特色。
0	就是一般般的建筑，对于不懂历史的人来说，就走马观花的看一看
0	走累了想找个位就选的旅游巴士，车型和公交一样，最主要不是每客一座，中间挤到站
0	今天游完宽窄巷子，来吃赫赫有名的陈麻婆川菜，非常失望，菜齁咸，简直吃不成，门口等待的都是慕名而来的外地游客，建议大家不要吃这样名气很大的店，就是名气而已，吃了就会后悔，就在街头巷尾的小店吃完全可以。
0	人挤人，看人头呀，都是人：！
0	服务态度差为什么爱答不理的问工作人员在哪里取票她说不知道
0	武侯伺里面扫码关注微信号有免费的讲解 。说的非常详细 方位都会给你说清楚 这个还是算了 不按顺序讲 没法听 不方便
0	不要在这买了，太差了，人没去电话打过来先要验证码，首页不显示不含门票。退款也不给退，况且还没过不退款的时间，不要在他家买了，买了也不要先告诉验证码，否则真不给你退太差劲了！
0	没有直接去买便宜。
0	都有免费的一模一样的，上当受骗了。
0	就是一条饭馆街道，没什么特别，个人不是很喜欢，没什么意思
0	里面号线可以扫码免费讲解，去的时候全在维修没几个殿开放 .
0	去的时候人太多，赶上庙会，不收门票，多掏钱了。
0	讲的可以 不过没有必要买 景区可以扫二维码免费听的
0	感受不太好。庙会都不用买票的。
0	没什么好逛的，都是人像，不值得买票进去
0	太坑爹了，未消费还不能退单，第一次遇见这种情况。美团官方是不是应该规范一下你的商家
0	还好吧，进去之后才看到只要关注公众号可以免费
0	景区很好，但是不建议美团买票，美团上的学生票比景区的贵
0	非常垃圾，讲又没讲啥，也不全，而且不是走到哪讲到哪的。博物馆自己有免费的讲解，微信扫码就可以。没必要买这个浪费钱。
0	忽悠人的，骗钱的，垃圾产品，超级垃圾，忽悠人的，骗钱的，垃圾产品，超级垃圾
0	一般，解释不清楚。
0	门票比现场买贵，而且赠送的手机导游，没什么用
0	啥都不说了，以后千万不要在这家网店买票，在景区门口更便宜
0	多花点钱想听音频观景，结果说我手机是苹果的下不了，要我找客服，上一次当下回不买你的叻
0	体验感觉差，还是与景区的导游不同 另外手机播放一直卡顿退出，手机还需要照相，同时使用感觉非常差
0	哎，还以为有导向，结果就是简介语音。
0	景区门口买票只要50元一张，网上买还多花8元，不过有个解说，里边不是很大顶多两小时就逛完了。说实话票价还是有一丟丟小贵。
0	这个差评是给团购的。不是给景区的。武侯祠还是不错的。关键这个团购的票就是坑，景区直接买票50，而且购买导游讲解八块。这个60的通票，根本下载不了导游讲解。绝对的坑。不建议购买团购票，直接景区买更划算！
0	不可以退票，没进去不知道。有点恼火，为什么不可以退！
0	所谓的电子服务很坑，还不如微信的免费讲解
0	到景区换票很麻烦，工作人员不给换票说是在美团上面买的不给换，还说他们现在和美团因为景区门票打官司。还有智能手机导游那个是美团上面骗人的，景区里面有免费的二维码，扫一下就可以免费讲解。就这一次以后打死都不要在美团上面买票了
0	美团优惠价格全票63，学生票36，结果到景区才看到价格早就在2018年就调整了，全票50学生票25，相当于我买的票比景区还贵，呵呵，在没有使用的情况下，马上退款，联系商家还不给我退，相当于我买了两次票，真棒，祝您吧??
0	声音有点儿小，不小心退出来以后就用不了了，只听了一小部分
0	一般般啦，讲解的不是很明白，而且断断续续，还需改进
0	不要团购，不要团购，直接现场买票，购买导游讲解。团购的60的票真的坑，根本下载不了讲解，还要去景区外边兑换，特别慢，景区直接买快！还有专人指导，怎么购买导游讲解，比团购还划算！
0	骗人的，这个景点特差，服务也不好
0	买了学生票，但根本就进不去景区，景区工作人员说出不了学生票，成人票倒是能出，垃圾美团，还退不了钱，申诉还失败了，奉劝各位千万别去这个景区，不如去旁边的锦里玩，更有意思，还不收门票。总之这就是为什么该景区还是停留在四星的原了吧。
0	人太多了 很商业化 感觉也没什么玩的 就小吃一条街
0	大门口门票50，美团上竟然要58，而且还得在门口换票才能进，这个差评是给美团的。说是电子导游，人人只要扫码都能听的，而且效果也不好。差评差评，对了，老人满60免费。后悔去武侯祠，在里面时间没超过一个小时就出来了
0	挺无聊的，地方也小，没多久就逛完了
0	太烂了，检票口不让进，后来又重新买的票！烂，烂，烂！
0	介绍不详，不好用，和商家无沟通
0	一般，商家卖的东西都大同小异！东西贵又不好吃！
0	两个区都在施工，啥也没看到，总体一般吧，不该收门票，时间不多不要去
0	太麻烦，太繁琐，添乱，添堵，没必要的事儿。！
0	现场现金购票更便宜，后悔了，后悔了
0	超级垃圾，感觉被骗了，可以在武侯祠门口买的，还便宜，网上买的还有一张不能用，超级坑，千万不要买
0	很小，在官网才50，你竟然56.出的票是50的，坑人
0	只有几个地方的解说，不全，真垃圾
0	网上买比现场还贵 ，一看多的是一份语音讲解，其实一点用没用，用的时候验证码还无效。每个景点里面免费的语音讲解。成人票和学生票都一样，不检查学生证和身份证
0	里面没有什么东西，就得60元门票有的贵，
0	没想到啊！美团也会坑人啊！明明50元的票价，还说的是有讲解呢，收了58进去，才发现讲解是免费的！太差劲！
0	给差评是给商家，因为去之前看攻略说要提前预约，所以在美团买了票，结果到那领票的时候，都可以现买，最可恨的是在那买的还比美团买的便宜，美团的还不给退，必须差评，而且对成都的旅游局提出建议，要严格管控一下了
0	我先不说好不好玩好不好看，美团我买了票没去，有事去不了，提前在规定时间内申请的退款，还给我拒绝了，我真醉了一个学生都要坑，后来经过美团帮忙申诉退款还是给退了，我建议去锦里玩吧，
0	车超级慢，等了很久很久，还在太阳底下等！
0	此订单根本就是骗子，什么手机导游根本无法使用，现场买票才50，美团上卖57，换票的工作人员态度恶劣，一句不知道，与美团联系就完了。景区内到处是扫二维码听介绍，根本没必要什么手机导游，何况还用不了。大家千万不要上当！
0	垃圾乱丢，吃的巨巨贵，简直脏乱差
0	多收的八元电子导索其实都是可以免费，微信关注就有，第一次差评
0	不怎么样，坑，不适合情侣去玩儿，很无聊，也不好看
0	景区内免费解说，收八元电子讲解，都从景区出来一个小时了，才给发短信，严重差评，差评
0	不要在美团订，千万不要订，美团上58起，而门票是50，在门口售票处和直通车处都可以50元买票，美团上必须在直通车处换票才可以进
0	没什么东西看。故宫才卖四十门票。十分钟走完也买这么贵
0	景区就这么点地方是收费的，发现后还不可以退票。进了景区 群贤堂，孔明苑都没开放，第一次给景区差评，
0	到处在修，好几个馆进不去。在售票口买票价格是50元，微信语音导游免费。所以这个套餐一点意义没有。
0	买了根本听不到什么，浪费5角钱
0	68退了54.4，真坑人啊。门口价格只有50，网上挂折后价68。大家尽量不要在美团上团购了，至少要擦亮眼睛
0	退款规则不合理希望调整一下退款规则学学大熊猫繁育研究基地的相关退款规则吧
0	商家高于景区门票售卖，欺骗消费者，且无法退款，是此次成都出行最差的体验
0	不是我给差评。而且去现场买票 比从美团上还要便宜而且景点里面有免费的语音导游。两个小孩从美团上买花了1百多 在现场买1百可以进去3个人了
0	居然现场购票更划算，这种事情真是第一次发生，
0	景点很不错 但美团挺坑的 明明票价只有50 在网上买就要多给10块
0	骗子!有商家码不能取票，说要短信，立马的没收到短信，还不能取票?购买订单号不行?外包的骗子，人家景点根本不管。钱比直接当地买票还贵，而且还娶不到票 还显示取票了，哈哈哈，骗子，不要买。
0	没啥好看的，不是很感兴趣。还不如我去旁边的锦里吃吃东西。
0	根本没有导游介绍，兑换票时爱理不理的！现场门票才50
0	美团辣鸡！大家不要在这里提前团！直接去武侯祠买票只需要50，讲解也是免费的。工作人员说美团是在乱收费，并且所谓的讲解根本用不了！
0	个人觉得不值
0	被商家坑了，高于景区门票售卖，无法退款，欺骗消费者
0	入园码没发送，多次打电话才拿到，排队了2次特别耽误时间。发了入园码之后，语音讲解码又漏了，同样是多次电话催促才补发，前后耽误了不少时间，体验很差。
0	地点不好找，给的验证码用不了，让你重新发也不发，不发还不告诉，退票退不了，讲解也没有就是大骗子大骗子大骗子不好用美团投诉都没用，迟迟不给答复，美团我要的投诉回复呢？
0	不要在美团上订门票！千万不要！景区门票成人50学生25美团居然36？那11块钱就商家自己赚了呗！服务人员态度还特别差！进去景区会有免费讲解的，总之两个人白白多花22块钱！
0	里面有免费微信讲解的，这个什么讲解的根本用不了！
0	极差，未使用过期就不退款，以后不会再去了
0	要听精讲的需要在付费，一段一段的，需要自己点
0	讲解不好！没有定位！没有定位！
0	第一次美团差评就在这里了。订单下错。然后在服务人员提醒下取消门票订单。提交申请，光速驳回申请。然后。就无法退款了。挺好的
0	票没取也退不了，我真的遇得到！商家！
0	不给退票的，第一次听说，不能退票的！）
0	必须差评，多收了十几块钱，比在景区买票贵了很多，而且服务还不好，大家都不要在这买了。差评差评
0	不能自动地位，使用起来不方便，而且有些地方没有网，更新不了
0	这个差评是给美团的，现场买票50，这里要58，除了1块的语音，还贵7块钱。
0	强制性需要购买所谓的电子导游，用起来特别麻烦。还不如直接去景区购买门票，便宜好几块
0	感觉很一般，还不如县里搞的等会安逸。
0	景区直通车的服务人员态度太差，建议不要团购，直接买票好。
0	比现场买门票贵，下次直接去现场买。语音讲解感觉不太全。
0	以后自己长个心眼了解清楚景点门票在决定在不在美团上买
0	在门口买票才50，还不能退款，不要美团买票
0	65岁以后得老年人就不应该收钱了
0	什么破景点，50一张门票简直太不值了，后悔进去
0	买了票到门口根本进不去，门口工作人员叫我们去柜台换票，去了柜台又说要买成都官方微信上的票，根本没用！重新在官方微信上面买了，还更便宜！退又不给退！第一次觉得美团辣鸡！辣鸡美团！
0	景区内的电子讲解都是免费的，这里却收了费。
0	这是送给辣鸡美团的，实体券只要50，没有任何优势，语音介绍也很鸡肋
0	服务态度差不是说景区只是针对该次购票时的套餐奇差无比
0	美团上强卖那个电子导游，真没啥必要
0	非常差，不建议用美团购买。 现场买票仅50元，美团56元。 有些坑人。打电话，态度差，给差评。
0	对这里的印象一般般吧！进去有的地方装修有的地方关门！景区门票50讲解免费！美团竟然比景区售票处贵
0	比现场买票还贵，现场就50，扫微信免费讲解。美团上边62就算了，说的语音讲解还打不开网页。简直欺诈
0	景点票价没变美团竟然贵 ，！
0	不推荐，验证码发送的太慢。最好提前一个小时买
0	千万不要买！学生票在景区更便宜！美团坑人！垃圾！
0	坑，不能退款，美团票比现场票贵，现场买50
0	通过美团不能单纯购买门票，购买了门票+手机电子导游讲解，手机电子导游讲解不能用，联系客服指导使用也不成功，最后客服不接电话
0	比直接去售票处买的贵，大家别买这个
0	网上买比景点买还贵，挺坑的，标的原价根本不对
0	可恶的美团，太恶心了，居然比景点的门票还贵，大家一定要慎重购买，或者对比之后再购买，省得多花冤枉钱，解决问题的态度还极其敷衍！
0	不想说什么了，总之就是体验极差
0	以为可以为茫目的出游添彩，但是被无良商家的行为添堵得心里难受。以后再不会图方便在美团上乱买。
0	网上买票比门口卖票的还贵六块，门口人不多别在网上买。还要单独走一段路去换票麻烦！
0	取票位置远态度恶劣，买错了票不退，景点又重新买的票
0	买三张，其他一张八位数验证码能发成七位数，比景区买票还贵点
0	景区门口卖50，美团卖56，我怎么这么不开心，为啥要先买票去看看不好么，哼
0	景区门票50，还有免费的微信讲解，美团卖68，讲解还不能用
0	之前就买了，结果验票的码一直发不过来
0	没用，哈哈不给退，不喜欢成都，以后不去了！不好的体验
0	人多 网不好，还买不到票，等了一个多小时。浪费时间
0	现场买票50元，自助讲解免费。咱这产品是不是该调价了？
0	在美团上买要比在景区买要贵，
0	垃圾，没去成还不让退票，美团太不靠谱，以后还是携程定比较好。
0	武侯祠门票现在50了，不用在美团定了，有个语言讲解，并媒体太大用处
0	感觉被骗是的、票价比在景区买贵了6元、说给了什么短信讲解、用不上
0	三义庙在修建，可惜看不到，里面不大，对联不少。
0	门票50元，这要56元太坑人了，千万别团，退要收钱的
0	不好用，非常不好用，没意思。不值得购买
0	坑！我买多了也不给退！严重差评！毫无体验！
0	对外地人来说还是很方便的，直接到达目的地
0	验证码都不发，我退款还不给退，很生气
0	票价比在景区买贵感觉被骗是的、不好
0	实际上门票才50，美团要56。大家可以就去景点买。
0	景区门口售票厅票价50，这里卖68！
0	这景点都好意思收费，5块钱都不值。
0	这样的景点竟然不是免费的。好意思收费？
0	人很多 吃的一般 还贵。就是去看人头的
0	50块钱花的太不值了，里面没啥可看的，旁边的锦里古街还是可以去看看的！
0	人多走不开不要买带讲解得票浪费钱 门口人工售票才50换票的工作人员还说不就浪费六块钱嘛谁的钱是大风刮来的！
0	一般的地方，人太多，管理也不行。
0	比门票还要贵几块钱，关键电子讲解还不能取消，属于捆绑消费吧
0	买了之后，才发现景区有免费的讲解。回家后对比了下，相对于景区的，少一些内容。
0	一般，有点鸡肋，每个语音一两分钟，有跟没有其实差不多，不如跟着里面的志愿者
0	买了票拿去售票处说不能用，又退不了，申诉也没用，垃圾
0	根本没什么用，对不上景点，不如自己看，自己查
0	别人才50而且有免费的景区直通车，这上面买的56，还花了6块的交通费。说的手机导游讲解根本不知道怎么用，打客服也没人接电话！强烈不推荐！
0	很适合老年人去溜达，年轻人建议还是不要去了，去旁边的锦里溜达溜达吧
0	没什么用，找不到对应的景点，而且本身景点公众号里面有音频讲解
0	太挤了吧，虽然里面很好，但人多家人都差点走散
0	反正也就那样吧 付费的解说真的也是 开始把价格写上去不就好了
0	景点官方门票15元。景点官方售票处没有直通车窗口。美团下的单根本进不去!
0	地方不全，讲解也不全。买了否冷
0	十足的骗子集团，迟迟不退款，无耻的代理机构！
0	没用上。结果就显示使用了。旅游回来好久了。一直没有来评价。价格不高无所谓了。但是提醒各位小主这个讲解不实用。
0	内容一般，不是很丰富。只当解闷了
0	没什么看的，无聊网上票价还比实际贵
0	不想说了，坑太大，大家都不要去了，浪费钱。而且每张票收费30，美团上却要38，骗一个是一个
0	过年灯会 门口买票才30一张美团既然还在所谓的优惠价38坑
0	人太多了，没有想象中的好，环境也不太好
0	一般般，价格和现场买票不一样，而且价格经常改变，我刚看了一下现在价格又变成了36。
0	人好多，就是走马观花式的浏览了一波
0	这个真的是浪费钱了，没啥卵用！
0	不要在美团买！景区才卖30！太坑了真的。
0	直通车办理点太不醒目，找了半天！浪费我时间
0	根本没用浪费5元 进门就有微信公众微信语音向导 还全 这五元买的就几个地方不全完全浪费千万别买啊
0	不好耍，走路走到腿软，简直恼火￢口￢ノ
0	这个解说没有价值，就是百度百科的感觉。这些天武侯祠还在修缮，也有很多看不到，也没什么意思，冬天石板地很凉，走得脚冰冰的。
0	没那么大戏台子就少放两个座位， 放的座位多就少收点钱，收那么多钱就给人家安排个好点的位置，买甲票都看不见演员，几个意思？还有那服务员，有没有经过过培训？ 别的不说了，分享几张我甲座拍的照片。成都看戏的地方很多，这家，强烈不推荐，免得窝火
0	还可以。要有讲解就很好。自己不懂历史的话就，
0	还以为是门票，结果是讲解，感觉不是那么到位，景区里面也有讲解
0	现场取票太麻烦，售票处服务人员态度极差
0	太简化了，还不如自己看呢！
0	很多景点没有，差差
0	讲的一般，几分钟就结束了，不要浪费钱了
0	太差了，完全上当，以后还是蹭一下别人的导游或者自己找导游，这种当就上这一次
0	其实不建议购买这样的解说，如果带孩子或者老人的话请个讲解员详细讲一下比较好，这个买完给你个链接，里边是一条一条的，你走到出师表那你就点开那条他给你讲，走到哪自己找相对应的讲解，不全，不是都有讲解，
0	一脸嫌弃，还不如免费的讲解，一点都不全
0	音频断断续续，效果一般，没有想像的那样美好！
0	太过随意了，这个解说真的没有意思
0	里面有免费的，而且更详细！
0	里面太小，也没有什么好看的，这个语音介绍没多大用，不能定位讲解
0	这个东西觉着完全没什么用，虽然也才两三块钱
0	取票点的地方服务态度简直为负数 像欠他钱一样 不知道好好说话 而且不会也不知道好好讲 再也不在美团买这种门票了 不够受气的呢 武侯祠去了两次了 这次因为庙会 所以锦里不买票也不可以进 感觉有点坑 而且灯也不太漂亮 没有城隍庙庙会好看
0	看别人去才去的，文化低，看不懂！
0	这个讲解的不够详细，而且要弄半天才能弄出来，建议手机玩的明白的人来购买这个讲解
0	景区门口扫二维码关注公众号就可以免费听讲解，没必要购买这个。
0	不是很好用，不开心不开心不开心不开心
0	讲的不好，使用不方便，特别简单
0	刚买完进去之后就发现里面墙上有免费的，比这个还要多一点，
0	感觉里面很无聊没得什么特别的景点，耍了一会就走了
0	垃圾，声音太小根本听不清，讲解也是一般
0	讲解很多，基本听不出个什么，虽然便宜，但真心觉得没啥必要
0	一般般，里面没什么看头，除了门联有几分味道。
0	买了讲解，结果给的链接下载了注册了还是不能用，根本查不到！
0	春节去的，人太多了。不要节假日去。
0	挺好的，挺不错的旅游景点，挺喜欢
0	挺好的，一次旅行，都玩的挺开心
0	很失望，好多买东西的买东西买东西买东西
0	景色怡人，就是取票的时候服务人员的态度真是不敢恭维
0	里面没有啥，没什么特色
0	就那样，感觉这个地方没什么特点
0	没有什么用，班建议购买。听的乱七八糟，都对不上
0	不会用，以为是讲解，就买了，可到底也没用上，也不明白这一元是干嘛的，
0	一点不好玩，太小，配套设施也少，门票太贵
0	喜欢三国的朋友们可以去看看 很有年代感
0	景区有免费的白花钱了，受骗了讲解还不详细
0	不好用！不能自动播放！
0	不推荐没有任何意义讲解不细致。
0	很无聊的景点 失望 去锦鲤转了一圈就出来了
0	里面特别无聊，没有杜普草堂好，还不如去锦里，就在那旁边
0	骗子还收费，景区里面扫二维码免费的讲解的还全面
0	一般，里面的一些建筑都在维修，就是一个武侯祠而已
0	去的时候人太多，根本都没有看，所以好不好看也不知道
0	这个和票是一起买的，结果因为时间关系去不了了，票退了这个退不了。
0	人太多，应该有工作人员安排排队，有些秩序，不至于拥挤
0	还是别在美团上买票了8 我买完都不知道了去哪拿票 服务态度也是不想说 里面也没什么看的 有点后悔买了
0	买了不知在哪用，然后问景区的人他们说没有网上服务，呵呵没有你卖的是啥？
0	定位不是很准感觉不是很好用，记得带耳机，不然不容易听到。
0	工作人员很冷漠，然后里面很小，一会儿就逛完了，没什么意思
0	用着一般，而且景区本来也是有免费的。
0	没啥看头，就是名气大，论规模还没有南阳武侯祠大，风景好，人文景观也少，真想象不出来是这样的。
0	还行吧，没啥感觉，感觉一般般，不值得那个价格
0	微信上说的都比这个详细，关注公共号即可
0	景点很一般，没意思，不会再去！
0	没觉得哪里有逛头，感觉一般般，
0	不建议假期高峰出游！全是人！小吃一条街吃的真的很烂
0	真的是骗钱的，里面什么都没有，门票还贵
0	人潮拥挤，很多人物介绍，不懂三国的匆匆路过。
0	整体感觉一般吧，红墙拍照还可以。
0	春节去的，人太多了！不建议高峰期出行！
0	扫码从手机上也可以听，而且苹果手机看的不全面
0	讲解比较简单，但总是比没有要强，
0	烂 讲解非常差 内容非常少 还不如里边自带的免费的 差评
0	门票与景点不匹配。网上买个讲解也不好使
0	好像没有什么用，武侯祠里面扫二维码就可以免费收听。
0	每处景点介绍的太简单了，不够详细。
0	不值得，不划算啊，可能自己文化少，进去看不懂，也不懂看啥子
0	里面没有什么可看的，环境也不是很好，水的颜色都是那种污染后的墨绿， 真心觉得有点亏
0	武侯祠果然是忽悠外地人的，哈哈
0	门票太贵，坑人的，里面的景点很少，没啥可看的，真不知道它为啥会那么贵
0	赶上修建，很多景区都去不了！很遗憾！
0	门票太贵了，去了2次，就是门票贵，便宜点就好了！
0	整个行程没涉及到服务的，景区内正在施工改建空气不太好
0	不好取票，找不到取票点，转了一大圈
0	环境优美。喜欢喜欢！下次去还要来这里，推荐大家去
0	去了以后发现了庙会和灯会的区别！
0	app太差劲，重复退出进入的，白花钱了
0	明明就是一个大的公园，地址也不是原始的，一般吧
0	太挤了，3万人啊，过年就是这个样子吧。就是凑凑热闹，感受气氛。灯会，但是风也太少了，想看灯会推荐熊猫灯会吧。好的地方是来的乌克兰的歌手唱歌，气氛挺好的，唱的歌也好听。就拍了灯笼。很早就离开了。害怕挤得很，明年不会再来了。
0	院不大 总体来说不太值得 毕竟60一个人 除非很喜欢古代历史的倒是值得逛逛 反正个人观点性价比不高 乐山大佛更有意义
0	特没意思，不要钱也不能去。门票还贵
0	买的讲解是过期的，3块钱，也懒得再找客服解决了，但是很生气
0	垃圾软件，一开始讲解就停止服务！
0	介意不要去 我去的时候花了门票钱 进去就跟赶街一样卖吃的
0	不够全面，然后还要下app麻烦，可以用微信同步
0	景点和演出都很不错，但是景点和演出不在同一位置，距离较远，对于这种捆绑式的销售还是难以接受
0	第一次去武侯祠，售票处那边态度很差！说只要现金，然后自己找到的兑换门票的地方！售票员素质堪忧！
0	武侯祠很不错，再次了解一下蜀汉王朝。但是没有单独门票，是强行捆绑销售。好无聊！
0	需要去正门换票。特别不方便。希望可以在任意窗口换票。
0	根本没法同步差差差差差差差差差
0	不错吧，还是比售票处便宜几块钱的，没有杜甫草堂有意义！
0	人太多了，去看了人海，人挤人。比逛街还累，
0	还没有免费的景点好看好玩！哈哈
0	没啥看的，就一堆破雕像好无聊 ，并且残疾人竟然还让买票 ，证件还不认，感觉收到了很大的歧视，杜浦草堂门票比你们贵为什么都认，就你们景区牛逼，还有不要说你们是代理，我窗口和网上代理都为了全都不认证件！
0	不建议在美团买，通过去哪儿网出票的，现在不能用二维码扫码入园。反正特麻烦，而且周边藏民很多，感觉很乱，相比杜甫草堂和大熊猫基地来说，武侯祠也没啥特别游玩的意义。
0	过年前去的人超多，现在外地户口半价30元。如果对三国演义感兴趣可以去看看，单纯景点的话一般。
0	扯！手机智能导游压根用不了！扯！扯！扯！
0	骗外地人的，没什么好玩的
0	不要买讲解不要买讲解，景区里有
0	一般般，个人还是比较喜欢金沙的灯会嘻嘻
0	好小，请了导游来讲解参观，可惜小朋友太小，全程不给面子，啥也没有听到 ！ 四面都有到锦里的出口，看了一圈刘备家众大臣塑像以及刘备的土墓
0	票太贵 晚上匆忙进去的成都之行最扫兴的地方
0	人多，就是看看三国人物。感觉票价有点贵了。
0	很多地方都在维护！希望尽快可以完善，这次体验感不好
0	早上去人是不多，但是蚊虫太多，因为紧挨着锦里，显得很冷清，里面的景致也是可去可不去。
0	进去以后，可以转到锦里，商业氛围比较浓！武侯祠里面还可以看看树。
0	60元的门票价格的确贵了，没得撒子看头的的，不推荐
0	白买讲解的了，武侯祠里扫二维码有免费的
0	没什么玩的，当博物馆看的话，没什么可看的
0	展览不够周全！陈列简单！不如草堂！
0	感觉一般吧，带着小孩感觉不太适合去那转。
0	取票的服务员态度非常不好，没得耐心，爱理不理的。
0	真心一般般，可能是我心不在那吧
0	和朋友一起去的，了解了一下三国历史人物
0	武侯祠没什么好看的，还收那么贵门票
0	里面还是值得一看的，只是工作人员一个个态度傲慢无礼！ 多问一句直接给你甩脸，给白眼！
0	原来都不收费，现在都收费了，真的是很差劲
0	坑到不行 不要门票都不会再去了。
0	商务旅游，商业化太严重了，没什么好看的，进去主要是听导游讲三国。
0	进去嘛价格贵里面的又小根本没什么好玩的
0	还行第一次来，感觉差不多，没事的可以来逛
0	什么也没有，完全感受不到三国的气息，不过外围的小吃倒是挺不错的。
0	一般般吧，里面商业化了，我不喜欢
0	作为一个成都人，我的天，几十块的门票，进入啥也没看到。亏死了
0	垃圾去了之后都没人第二天又用不了。
0	总是对不上！位置跟语音，只好放弃了！
0	很差很差很差很差很差，但是工作人员态度很好
0	反正我觉得没啥意思
0	一般。没什么意思吃也不太好吃还有一点贵
0	大失所望
0	感觉没什么意思，我都没看，就拍了照就出来了
0	里面根本没有什么可看的，门票还那么贵
0	千万别晚上去，啥也看不见。景点很一般。
0	没什么意思。人太多了。
0	没网上说的那么好，挺一般的！建议租个讲解员，否则不清楚！
0	门票有点贵，里面东西一般，去过不会再去
0	服务还行，设施一般，对历史有了解的可以去
0	没意思，里边就三国的几个雕像，一会儿就走完了！
0	去的时候没有找到兑换门票的，找到他们售票处的工作人员问在哪里换票，有个女的非凶，就像你欠她一样。服务态度差
0	玩了一圈除了大，没啥特别感受，5:20。5:30，把一个相机忘在了靠近庙会入口那个卖帽子的摊位，然后就没有然后了，相机不值钱，照片很可贵！很可惜。
0	就是个普通公园、放几个佛像就开始什么关羽刘备了呢、收门票、专门骗外地人、全商业化
0	不懂三国历史的就不要去了。就是几个人像。除了照相。没有别的。
0	就一个院子没什么看的不值得票价贵
0	真的是没有比较就没有伤害呀，初二去的金沙，初六去的武侯祠，金沙真的比武侯祠办的好太多了！不管是灯、小吃还是环境，武侯祠简直没法比！以后再也不会去武侯祠庙会了！失望！
0	除了喜欢他们的文创产品，其他没啥喜欢的
0	没什么好玩的，全是人购物的店子和卖小吃的，像是赶集一样，商业氛围太重
0	小时侯的幻想是很不错的武侯祠，长大了一定要来看看，来到了才发现太失望了，很是坑，各种嫌弃，白瞎了60块钱
0	网上买好了去取票，说是没有给任何网站授权，让我现金买，网上的又不给退，联系商家还是坚决不退，最后还是美团给了补偿，
0	人太多了。做吃的都太不干净了。我去卫生间。竟然看到做吃的小贩就在旁边洗菜
0	都没有去，票申请退款了一直没有成功最后显示使用了。一直不能理解
0	对游客爱理不理的对于我们的问题也没有很好的解决
0	搞不懂为啥网上订的票为啥要到其它地方取，麻烦，而且在售票窗口文售票人员在哪里取票的时候态度可不怎么好，一脸不耐烦。也是无语
0	感觉不值得去啊，还是我不懂啊。
0	不值得票价，地方小，就跟给游客去的
0	和现场买一个价，没优势取票时服务员态度及其不好
0	转一圈就出来了，可能没有讲解，真心看不懂。
0	景区取票人员说了不可以美团取票，自己现金买的票，没意思，退款也推不了。
0	去的时候刚好赶上春节大庙会，里面的文物古迹也没有办法参观，所以有些失望。
0	真不怎么样，全国景点一个样，去过类似的就不要进来了，我觉得是一种浪费，什么WiFi 语音导游，差评，效果不好。我认为门票最多值三十块，最多！
0	差点迷路，看不懂那些指示牌，保安服务到位，差评
0	这个语音导游完全没用呀，而且还要下载那个“三毛。”app才能用。
0	比想象中差多了，啥玩意没有。
0	适合文艺的人去，像我们这种进去太无聊了，欣赏不来
0	一般般，真的一般般。不是很好耍
0	没有想象的好，名气比较大而已，哈哈哈
0	没啥好逛的，都是人头，挤的没法
0	平时都不要钱的，这次还要门票，说是庙会，啥也没看见
0	人多，就是一个挤。节目少。我们感觉就是走了一圈而已。
0	有学生证半价，里边感觉还好吧，
0	我当天就退款了、可是最后还是显示消费了。无语
0	误点以定票后，无法取消。差差差
0	电子门票购买时很方便，但是通过直通车入园的时候系统有问题，造成了时间的耽搁，所以不建议购买电子门票
0	啥时候去都可以，就千万过年不要去
0	美团比正常门市价还要贵优惠什么！ 第一次这么坑
0	服务态度差，旅游都没有心情，投诉
0	名气大！里面感觉比较差了 但是该去的还得去
0	不算智能，次序混乱，不是很好的体验
0	要了解历史的可以来走一圈，因为时间关系，很快走了一圈
0	经典还是不错的 来成都必去的地方 但是售票处的服务态度实在令人失望
0	里面不怎么好玩，越来越差，没劲
0	用起来很不方便，一点都不人性化，总之，不是很满意
0	没什么可以看的，没有讲解员自己参观还是枯燥了一些，可以多一些文字讲解的信息
0	感觉太过于现代化，而且去的时候在装修，差评
0	服务员态度差，就好像尼玛欠你钱似的，我去年买了个表。
0	还可以吧，对于我这个对历史一窍不通的人来说
0	团购价格还是蛮优惠的！不过没有想象的好，就那样子
0	跟逛公园一样的，唉，感觉比较失望
0	代理售票醉了，害得我走多远，景点也没啥看的，好多都关门了，不值得买票切看，没意思
0	以为通过美团购票能够便宜点，结果在武侯祠买票地方一样价格!而且兑换票还比门口售票处元。（票面价格为60元）
0	没啥意思，里面都是后天做的一些塑像，而且很多塑像都长的一样，感觉不值。
0	扫一扫微信就有免费讲解。
0	与想像中的差多了！性价比太差了！价格高
0	真心是没啥好玩的 说实话，
0	人多，不好玩，居然还要门票，没什么特设，只能说植物还可以
0	其实没什么可看的，还不如成都动物园
0	没什么好看的，感觉不到历史的气氛，太坑了
0	要下载太麻烦了，讲解的一般般。
0	一般化，没啥意思，环境一般，票价较贵。
0	里面没什么可以看的，就一个刘备墓还是衣冠冢的，武侯祠就几座庙，这样的景点收费就贵了些，因为什么看头啊
0	一般般，重点是文化！景点一般
0	场地太小，没什么看头，没内涵，一会儿时间就转完了
0	没啥看的！就是离小吃街近！所以才去看的
0	没想到这一次游玩成了与妈妈最后一次带她玩耍，妈妈当时拍了很多照都已成为了历史！
0	骗人！网上订时有讲解费，到现场后其实没有比现场买还贵，骗子！
0	很一般，很快就逛好了，不值这个票价
0	进去走了一圈。没什么好玩的。
0	一般般，真的很一般般，看一次就好
0	售票员态度非常恶劣，都是一些后期弄的东西，没多大的意思，但是能了解更多的历史。
0	没有智能导游给我们，白白多掏钱了，浪费时间
0	不适合对历史不感兴趣的人去。感觉很无聊
0	你有多麼多了一個人都有一個人都有一個人都有一
0	真心感觉一般般。没有让我经验的东西，刘黄叔果然还是很低调。
0	事实上都是人工修建的新古建筑，打着名人的旗号挣钱。不是很有看头
0	便宜没好货，搞了我半天，不好！浪费我时间
0	一般，散心次地方可以，环境不错
0	骗钱的吧，一点都不好用！
0	在锦里从外面看看即可，60的门票不值
0	没得什么看的，性价比不高，还不如旁边的锦里
0	性价比不高！
0	有点太贵了，里面不是很大
0	坑啊 进去了不到半小时就出来了 没啥看的
0	真心表示失望。环境嘈杂，管理人员素质低下。基本都用下巴颏指方向，稍微多问一句就用方言训斥游客，不知道成都的文明城市是如何被评上的，至少这次的武侯祠之行令人失望。
0	服务不是很好，问去哪里取票都懒得理我，没有电子讲解，也没有人工讲解。总之，不是很愉快很有意义的参观，用了半个小时就出来了，个人感觉不是很值。
0	个人觉得不是很喜欢，本来是对三国感兴趣才去的，结果全是雕像，感觉没有什么有意义的典故，
0	骗人的，就几句话，还不如看手机百度介绍那
0	不咋地，非常一般般，里面也没有啥可以参观的
0	成都最不好玩的地方了，里面全是塑像，地方也不大，可能对三国有兴趣的人会比较喜欢这个地方吧，我们随便逛了一圈就走了。
0	就是几个塑像而已，还塑得跟唱戏的一样，完全就是圈钱的
0	不值60门票！一点都不值这个门票！
0	说实话觉得门票有些贵，不值这么多钱。想看的都不开放，没意思。
0	我没有使用过，怎么显示已经使用过了呢？
0	一般 不太值得看 去看大熊猫吧 一定要够字么
0	讲解稀烂，总共也没两句话，很多地方都没有介绍，还不如官方微信的讲解，浪费门票
0	这钱花的也太不值了 后悔了 早知这样那还肯花58块钱啊
0	环境景色不错，价格偏高。
0	这地方最多30，再多就是骗人了。什么都没有。
0	游客中心没有存包业务，工作人员推荐去园区内导游讲解处有偿存包。过去一问，两个小双肩背包，一个塑料袋吃的，存包要收25元。问个网络票哪里兑换，工作人员态度也不好。服务真差！希望不能代表四川旅游。
0	不好玩！没意思。景区很小，卖票的态度极端恶劣，里边就是几个诸葛亮的简单介绍和塑像，一点意思都没有
0	门口的验票人员（男），态度差，你是天天在门口验票，我却是第一次去，没有一次性立刻验好票，你能好好说话吗？当个验票的了不起吗？武侯祠就成你家开的了吗？
0	介绍没几几条，还不如景区免费讲解的多，不值得购买。
0	来就是看几个雕像而已，没什么好玩，没什么历史遗留文物。风景像一个公园差不多。重点的是门票贵，只值20门票收到60的门票。好气啊！
0	垃圾服务，进门服务员问她怎么转，她说随便转，结果害得我们进门后出来，不能再进去了。武侯祠提醒进出的字不醒目，问西门口工作人员不好好说，武侯祠工作人员服务差评。
0	真心值不起这个票价。里边没啥可看的。慕名而来失望而归的人很多。也就值个一二十块吧。
0	根本不好用！没啥想说的了
0	不值得去玩，非常不值。没什么看头，又贵
0	人多，服务跟不上。讲解的机子如同摆设
0	一般般，没啥好看的！环境还行吧，只是觉得门票有点贵
0	鸡肋。景区有免费语音导游。没用，还麻烦。
0	团购含有电子讲解，真的很差，很差
0	非常差，没有一点意义，感觉就值10块钱
0	还不错，就是里面服务人员特差劲
0	真的没什么好看的我在想这种地方怎么好意思收这么多的费用
0	太坑了，跟小吃街相通的，写的是出去可以再进来。我还没逛就出去了，进去还要重新买票！
0	对不起票价呀，进去一个小时就逛完了。喜欢历史文学的例外。
0	票上有免费的讲解 钱白花了 不划算不划算
0	不要买61元的套餐！太坑了！4元手机电子链接讲解不是景区推出的东西，是美团推出的东西，但又用不了！景区有免费的解说扫码即可，也有电子讲解器出租，多花4元什么链接连上了也都听不了，亏！最关键的是浪费观看的时间和出游的心情！切记不要购买！
0	博物馆应免费开放，卫生条件差，花草树木管理粗放，真缺钱吗？
0	售票员态度不好
0	没什么玩的，服务态度不好，不喜欢
0	这也算景点？不好玩
0	除了几个大厅大堂，其他的都比不上一般的公园，根本不值60元，门票太贵了，真是把钱糟蹋了
0	团票时说不用取票，事实上是不行的，不但要取票，而且只能在大门取票，我们绕了大半天，经过好几个门都不给进
0	没意思，还不如免费的讲解，虽然钱不多，不过也不值得
0	定位不准 一个星都不想给垃圾的不能垃圾了
0	人造景观，面积不大，对不起门票钱
0	不咋样，感觉没什么看的，觉得能完善一下景点设施比较好
0	手机导游是骗人的，景点里扫码讲解是免费的，垃圾，为几元钱骗人，本人第一次给差评，骗子
0	一个星都不给，还没进，可是成都人民态度实在差。
0	那么小的地方根本没什么可看的，就跟公园差不多，门票那么贵，性价比不高，还不如直接在古街逛逛更合适
0	没有声音，很失望，与客服联系后结果依然
0	空空如也，没什么可以看的，一共才几个景点，有两个都没开门，虽然历史厚重，但作为一个景点可看性太低了
0	导游讲解就是一个坑，后面美团用户一定要注意。
0	不如直接去售票处直接买票，麻烦还要换票，又是电话又是换票
0	冲着名气去的，发现都是人造景观，感觉这么贵的门票不值得，主要是去隔壁的锦里逛了逛，租的讲解器莫名其妙跳过好几个景点的讲解，垃圾呀！
0	服务非常差 态度非常恶劣 影响心情 建议玩不起就别玩 把成都的形象都丢完了
0	根本用不上，里面有官网二维码扫码免费听，这个介绍的不多不详细，
0	垃圾中的垃圾，进去一个小时，一不小心走出来了，出门时景区人员无任何提醒，再想进去不准
0	说是三国，其实都是后人立的碑，价位偏高，一个小时都逛不到
0	服务太差了，再也不想来成都了。
0	里面没有啥看的，就几个雕像跟一大波人，门票还死贵
0	不值得这么贵的门票，还不如去逛文殊院，
0	太没意思了，门票太贵，不值得，买了票过了I2点还不能退，太霸道
0	除了工作人员的服务特别差，别的都还好，咨询下在哪换网购的票，都什么态度！服了！
0	服务态度相当差 有点不值希望能改进
0	觉得没什么意思，没什么特色
0	超级无聊，太亏了这个门票。反正去过的所有景点，最没啥参观价值的一个地方。
0	不想说啥！网上出票太慢了，浪费时间！
0	票售处，门口检票人员服务态度太差，最不满意的一个景点，服务窗口需加强培训
0	垃圾东西还要下载app，其实门票上就有，非得在你这里花点钱，最难受的一次团购
0	问下去哪里换票，厉害的跟啥一样！眼睛一翻一翻的！怎么这么坏！
0	这个不能用，千万别买。直接用手机扫描武侯祠门票后面二维码就行。 垃圾美团！
0	武侯祠，从售票人员开始，心情就不好了，工作人员服务态度太差，直接差评。什么都不想说了，我是来耍的，不是来受工作人员气的，什么服务态度吗？武侯祠要是你家的，尾巴不翘上天呀，一个打工的拽什么拽，说话那么得瑟干嘛。
0	很小，一个小时不到就逛完了，比较坑
0	解读不好，一点都不好，还不如自己看
0	实在是不咋地，没啥看头，就是一个大花园
0	出乎我意料的没意思，没有什么实际内容
0	感觉门票太贵了，也没有什么看的，很一般。
0	不太喜欢，门票贵，感觉没什么看头，
0	服务不好，网上团的，去售票的地方问，一问三不知。里面就一些祠像，不懂历史的人强烈不建议去了，比较小。没什么逛的。
0	实际价格和标价不符，直接去景区买件可以了，这买根本不便宜，而且取票小妹很差
0	不是一般的坑 没有买票的必要 建议小伙伴们在锦里小吃街逛逛就好
0	没什么好看的，价格偏高！觉得比较失望
0	武侯祠可能对喜欢三国历史的人比较好，一般人看着没啥感觉，门票略贵，里面风景一般，也不会去第二次
0	不如不进去，特别小，在外边完全可以了
0	只是个名气而已，其实没多大看头。
0	最失望的一次，根本东西玩，门票还这么贵
0	环境好，绿植多，文化底蕴厚，值得一看。
0	不咋的，不值得这个价格，浪费时间，浪费金钱
0	骗子！需要兑换纸质票，可又找不到地方，没办法售票处购票吧，又发现团购价和售票处的价格一样！以为没出票可以退款，第二天却显示已消费！奶奶的，你抢吧！
0	门票贵，不太值，里面感觉一般。
0	很小，走一会就出来了，一般吧，不建议去，
0	不值这个门票，压根就没东西看，转来转去就那屁点大的地方还要门票
0	还好，价格一直小贵，来成都那么久一直没去过，大概以后不会去了吧
0	换票的地方不好找，工作人员也不告诉
0	不咋地 人挤人的 就差没把我挤怀孕了
0	这个商家不厚道，本来团了3张票，去了之后他们没开门，兑换不了票，明明是他们没开，还不给退钱，美团在中间协商的结果是给50元美团代金劵，还是损失了140多，心塞！
0	服务不是很好，门口卖票的比谁都拽
0	里面没什么东西。看也看不懂。 项目少。东西破破烂烂。不值得一去
0	订电子票的时候明明说不需要取票，进的时候又说要，问工作人员就说一句在那边，我们还又去问了几个人才取到票，结果电子票还刷不出来，里面也很无聊，连照都没有拍。
0	人很多，服务态度差，东西又很难吃，而且表演还不按时进行，
0	本来是为了去锦里，结果居然开个庙会就变成收费的了。
0	进门兑票人员服务差！问去哪里兑票工作人员爱搭不理的！
0	感觉很无聊，没得什么耍的，多半因为我对历史不感兴趣吧
0	有来成都，锦里必去，宽窄巷子没必要，这个武侯祠对三国有兴趣的可以看看。在锦里隔壁。
0	个人觉得，一般般吧，没什么意思。
0	在美团下的单，然后来门口售票处取票时售票员服务态度很差，问了售票员才知道要到景区门口另一侧叫直通车那里取票，直通车服务部的服务态度还算可以
0	无聊无聊的透顶。去了后悔一辈子的地方。
0	服务态度差，咨询极不耐烦，还在聊天
0	过年期间人很多，本来只想去锦里的，但景区搞捆绑，去锦里也要买票，太恶心了！
0	人山人海，没有停车地方，服务极差。里面小吃对不起那价格。
0	话不多说，就问团购价为什么比实际价格还高
0	票价太贵了，比屁股稍微大点的园子，收那么贵的门票，真坑，
0	环境很好，现场售票60，网上卖62说有网上讲解，根本没有找到。进入景区本身就有免费网络讲解，而且讲解人员比较便宜15元，多花两块冤枉钱，浪费。
0	根本不值60块门票坑爹最多20块而且还封闭一部分 建议大家不要来了
0	说有讲解的，到地方说要认证码，事实又没有，所以差评，还有出票常失败
0	一点都不好耍，跟直接买票价格一样，还要去兑换，麻烦。再也不会来了。差评
0	多花两元冤枉钱，现场售票60元。而且返券需要超过一百元才能用，差评
0	真心不怎么的，进去什么都在维修
0	里面基本都是泥塑像，蜀国官员及刘备诸葛亮，不值这个票价，买的票十多分钟寻找了六七次都找不到，退票了又不能退款，非说我用了，我用了还用得着再买张票进去吗？就为了那60元？你们服务态度恶劣啊！
0	服务一般。换票地点找了一圈，
0	里面在维修，很多地方都看不到。说实话这个票价真的很坑。
0	人不少，如果对历史没走特殊爱好，请尽量不要到这个地方玩。对了还有就是找不到换票处，真是服了
0	一点意思也没有。门票还那么贵，浪费！
0	感觉没意思，不叫导游根本看不懂。
0	如果单纯为了游玩或者看景的，建议不要去了，大概游览时间2－3个小时！
0	不怎么喜欢这样，没事就去玩玩到处找出票的地方
0	骗子，门票60，免费微信讲解。你卖66，还说原价76，也没收到短信讲解，骗子退钱。
0	景区到处都是微信讲解的二维码，不用花钱就可以，这个票买的时候是中午，发过来讲解码的时候都快六点了，呵呵！醉了！
0	说真心的 真没有什么可溜达的 啥也没有
0	明明没消费，为什么自动变成已消费？我就奇怪了。美图和直接买门票一个价
0	也许有文化的人，体验的是一种意境吧！个人觉得像一个公园！票价不值！
0	6元的讲解是骗人的，门口扫二维码免费
0	讲解别买就是骗人的 景区内有免费的跟他卖得一样
0	没什么好看，很烂里面，不值这个钱，贵
0	票价在10元左右才算合理，因为武侯根本没有葬在武侯祠里面
0	喜欢三国文化的，可以去逛逛，像我这种对三国没兴趣的，逛起来觉得没什么意思。
0	不好玩，套路深，吃的辣，美女少！不如襄阳古隆中好玩！
0	一般，没什么可看的，门票太贵，不值得一看
0	一般，里面没有想象得大，觉得不值票价。千万不要租解说器，简直浪费钱，没什么作用！
0	我团购的票、打不出票、郁闷、现在也没有退给我钱、麻烦死了
0	差评，美团团购后到武侯祠窗口了解到根本不接受网上门票，懵了。立刻电话美团客服，（反复描述急），终于客服说与商家联系同意退款，于是乎现金买票进的武侯祠，离关园不到两小时，到如今59元门票显示已消费，无语！
0	去成都逛，网上购的票，孩子又不去了，准备退票，结果显示已消费，不知如何把钱拐走的，骗子
0	骗人的！很让人生气买59的就好了！
0	拿到票后，由于特除原因没有时间进去了，可是再没人理会，退票不得，眼看只能浪费，所有服务人员都态度很差，特别是网络拿票的服务人员，直接赶人！心寒！
0	团购66元一张门票带讲解，门口买票只买60元讲解微信是免费的，骗人，坑人
0	不值，外面的都是浮云，其实只要是坟放在那里，不装修也有人去，何必搞成一堆塑像，其他啥东西都没有。
0	语音讲解没法下载听！卑劣，欺骗
0	太不值了，不好，还木有外面锦里好
0	贵！没意思。这鸟地方收费70。如果去成都旅游的，建议别去了，浪费金钱不算，还浪费你时间。奉劝别去
0	优惠也没有，而且，服务太差，票还少拿一张
0	对三国不感兴趣的就不要去了，园子不大，票价性价比不高，门口服务人员态度也不好
0	真的没啥看的，就是好奇这个景点。
0	值得游览程度一般，出票也很慢，不如现场购买
0	差不多逛了一圈 感觉还是挺好的
0	其实不想去的，都是外地人去的，没什么特别的。门口查票的很牛逼，”团购门票爱哪取哪取”成都的旅游景点基本上都不买瓶装水防止污染环境，其它地方景点都应效仿，点个赞。
0	我觉得价格太高 另外我们去的时候有好多处正在维修所以能逛的地方并不多
0	真的不好耍，就进去看了一下，下次不会再去了
0	骗人的，不发验证码，也不能退款，打电话也不受理，气死人了，白白扔了59,大家可别再上当受骗了，差评，差评！
0	感觉很失望，没什么好看的，和想象中的差距很大。
0	不想说了，付了款取不了票，打客服浪费一上午时间，最后耍的心情都没了。
0	没有用券，怎么退不了，还自动变成已消费？打客服电话竟然无此定单？！骗钱吗！
0	票不能取，取票点说查不到，以为逾期会退款，现在看一下居然还说已消费，退款都不能退。真搞不懂怎么回事。望答复
0	去了，没法验证，说要退款！怎么就验证了呢？打过美团电话，和青芒果服务电话，请解决！
0	不值这个价钱，不到一个小时就能逛完，没有特色
0	都没有去，什么叫已消费，取票也不给票，退款又不能退款，一颗星都不想给
0	虽然很喜欢三国文化，但实在是不值60块的票价，里面很小，基本上啥都没有。
0	不进是种遗憾，但进了之后才发现，没有想象中那么美好，六十太贵了！
0	武侯祠好坑！基本都是现代建筑，还有那个文化馆，在逗我是么？门外的什么三国宫殿残柱，钢筋混凝土啊。三国就有水泥了吗
0	很不好，此行成都的景点中，武侯祠是败笔。没有一点历史感，居然是新迁移的，路正在铺，所谓的景点正在制造中，票价却仍是原价，完全不成熟，非常不值得。
0	太不满意了，一直没发短信，到现场还得电话要求菜给发的短信码，耽误时间省2块钱还不够打电话费的，上火
0	不怎么好玩 里面很无聊门票也有点贵了
0	感觉超级不值，里面超级无聊，还不如免费的锦里，简直就是浪费钱
0	和其他景点都差不多，没什么特别的意思。
0	去的时候下雨了，没什么太深刻的印象
0	一般，没有太多特色的东西，人工售票窗口服务人员服务质量有待提高。
0	太一般了，我不建议大家去，一定后悔
0	没什么看看的，就是几个三国的人像，很无聊
0	差差差，差非常的差，差到人想发火了。
0	我能说太浪费钱吗？就几个泥像
0	差，太差，好多都在维修
0	一般般，挺坑的地方，
0	真无聊啊，太没意思啊，里面啥都没有，后悔去啊。
0	取票很方便哦，但是武侯祠里没什么逛的
0	不好玩，没什么意思，不值得玩，一点不值得玩
0	真不怎么样，完全不值这个价，应该象征性的收点维护费就行了！
0	里面好无聊，什么都没有，感觉像新建的。我们团购门票售票人员还骗我们说没法兑换，还好我们自己找到游客服务中心兑的，就在大门左手边。总之觉得这地方不值
0	一般，有的还在装修呢，学学中国三国历史还是可以的
0	一般般，浪费钱，就几个塑像而已
0	垃圾，团了还扣手续费，大家千万别团购
0	我没有过去，也没有取票，怎么不能退啊？
0	门票服务员态度超差。我们不知道要哪里去取票，就去买票的窗口问问，他们根本都懒得搭理我们。另外，人太多。里面有些做生意的。总体不值得去。
0	没什么意思，主要是陪女儿去，
0	还可以吧！都要十五个字！很烦！
0	基本上都是仿古的一个小院子，不值这个价格，很贵。
0	服务特别差！在其位谋其政！ 你用什么心态对待工作！你就会收获什么样的人生！既然在窗口单位工作，你就是成都人民的脸面！工作不亏欠你！游客更不亏欠你！
0	非常非常的不开心不爽
0	没什么太大的感触。
0	矢望，名气大，景色一般
0	啥意思没有，白花钱了，后悔后悔后悔
0	出来的时候我就不想再去看了一个
0	进去没有玩什么就下雨了很无赖就出来了
0	垃圾垃圾垃圾垃圾垃圾，一点都不划算，没啥值得看的
0	没进去，态度可以，你是个个个个？我
0	贵，需要讲解才能知道。所以说。去去看看吧。贵贵，需要讲解才能知道。所以说。去去看看吧。贵贵，需要讲解才能知道。所以说。去去看看吧。贵贵，需要讲解才能知道。所以说。去去看看吧。贵贵，需要讲解才能知道。所以说。去去看看吧。贵
0	宽窄巷子里面的＂龙堂戏院＂的小吃万不可上当：15元三个小包子基本没馅，烧麦是全糯米的，一小碗冰粉15元，15元半两小面像柴火棍，无法下咽，服务态度很差，不推荐！
0	人太多，商业气氛太浓！里面卖的所谓的成都传统小吃已经由于做得太多，质量太差，太敷衍而改变了味了
0	不知道为什么去成都旅游的人，都要去宽窄巷子，此次成都之行特地去看了看，看了之后感觉和全国的什么古城，什么老街呀，胡同呀都一样！文化气息只有建筑或门面！其余全都是商铺！说白了就是三条商业街！而且价高的很，全都是懵外地游客的！
0	说实在的有些小失落，宽窄巷子很短，很快就逛完了。在以前，宽巷子是富人住的，窄巷子是穷人住的，感觉以前四川的等级划分很分明，贫富差距也蛮大的。
0	很普通的一个地方呢，小伙伴们都逛得没什么精神，现在留在最深的映像的竟然是在那吃的兔头，哈哈
0	宽窄巷子其实没什么特色，传的有点神了，小吃什么的也没有那么多，物价还可以，基本20分钟就逛完了。
0	宽窄巷子没有什么特色小吃，卖的也就是那七八样小吃，而且地摊儿的小门脸儿，服务态度非常的恶劣。总之一句话，闲逛可以来，吃喝真的不推荐。
0	这个地方人多而且不好玩，有很多川戏的东西，小吃有点贵，我们吃了菠萝饭，饭不错，菠萝就别吃了吧，太酸了，而且完全咬不动，而且红糖糍粑很少！我跟我闺蜜一直在找红糖糍粑，不是说是成都特色小吃吗？！宽窄巷子这么有名的地方居然没有吗？！还有，子非在宽巷子里，很贵，消费不起，看看就好，人傻钱多啊，然后有个熊猫屋，里面还不给拍照，生气！
0	超级无聊，都是商铺，什么意思也没有
0	不是老城区呢种古老的感觉，感觉一切都是翻新过的，东西特别贵，一碗竟然要四十块，超级坑
0	宽窄巷子的东西不是一般难吃的，尤其担担面，挑的人多的一家去的，一份23太难吃了。
0	重庆的磁器口，西安的回民街，没啥意思
0	相比锦里宽窄巷子更加的商业化，而且人更加的多。基本上走路都是靠挤的。每每见到一个地方想照个相，基本上都要排长队。里面卖的东西也都是旅游地的固定模式。所以我们选择，打卡路过而已。
0	第一次到成都没去宽窄巷子，听当地朋友说其实也没什么意思。第二次来成都，想着也算是个景点就去看看。结果一宽巷子看见满满的人，两边的商铺也没有什么特色。更奇葩的是里面的小吃城价格比平常街店贵了一倍以上，一碗冰粉要13块钱，走出这条街到旁边的人民公园路口有家冰粉才6块钱，还比宽窄巷子里的好吃几倍。实在是没想到会有这样贪图挣钱的景点。给大家建议，宽窄巷子可以不去，去了也千万别在里面买东西吃。
0	垃圾位置！完全就是骗外地人的商业一条街东西又贵又无特色！
0	没啥特色 小吃贵还不好吃 完全商业化 开给外地人的小吃街罢了 瞅瞅就好不要买什么东西 买了一个熊猫 好小一只卖到138 结果在胖达自由行店里买到一样带标签的 大了好几个尺码才158 满街都是人没啥特色不好玩
0	人太多了。周五下午去逛了一下。感觉人挤人。头晕。没什么特别的，商业化的地方。找个地方喝下午茶就回去看。
0	可能是我们没关注吃的东西 其他基本就跟七宝老街一样 很土气 没啥东西 没啥好买的
0	坐了快一个小时了，变脸没有，功夫茶没有，只有弹古筝的！
0	这是一条商业街，这条街不算大，但这条街人非常多，拥挤得很，而且商业味很重，我不太推荐大家去。
0	一般吧，就是个景点，贵，很贵，而且不好吃
0	宽窄巷子类似北京的南锣鼓巷 不建议去全都坑外地人的
0	宽巷子里的泰芒了，大家千万不要买。真它娘的难喝，全是水，一点芒果味都没有，真是黑游客。
0	也许，是过度商业化吧！宽窄巷的话好脏，可以讲周围都有点脏，到处都是蚊子，我们买了条2元的老冰棍吃了就离开这个网红地点了，不会再来。不过最后要说，成都城区的“景点”都比较近，都可以踩共享单车绕一绕！当晚我们还去了锦里。
0	打卡式的地方，没啥好玩的。
0	又贵又难吃，本地人都不去，
0	专门修来供旅游的，跟从前的样子完全不一样
0	个人感觉一般。小吃很乔，买了份三大炮，感觉一般，可能是我吃不习惯吧！
0	清朝时的古街道，如今却开满了店铺。主要是餐馆，小吃店以及纪念品店。原先的寂静是没有，不管什么时候人流量都是比较大，可能只比较适合作为到此一游的打卡点。
0	去过两次，真的，非常无聊。而且特别贵，四川人表示就是骗外地人的，不推荐穷逼学生党去。
0	差评，真没什么特别的，还不如南锣鼓巷呢
0	实话说吧，真心不咋地。2018年4月1日我们去的。对就是今天，没有什么大意思。东西也比周边小区贵，味道也说不上正宗，而且商业气息太浓重
0	这个地方真不怎么样，吃的东西也一般般，还不如普通美食街。
0	人多，贵，剩下的就是没啥了，好多外地人估计都是被网络骗过去的。
0	完全就是商业街，没什么特别大的特色，千万别买小吃，坑得你一唬一唬的。图中所示就是超级坑的店家，22元一碗的担担面真是恶心到我。
0	太多人，人挤人被推着走，吃的也不好吃
0	主要是看人头，特色基本没有，太拥挤了。建议节假日旅游不去。
0	差评，东西很贵，宽窄巷子春节人多的我没看到两边的风景只看到人，人挤人啥都没看到春节来了五天成都这五天里我感觉吃饭看人景点看人
0	人造景点，极其无聊，各种
0	要客观，要真实。行，你要大实话我就给你，我的大实话就是：人巨多！摩肩接踵！小吃的价格高到已经不能再用离谱来形容了，虚高的价格给人的感觉就像是坐火箭一般冲破天际。对了，温馨提示一下，谨防窃贼和在吃大肉串的人。窃贼盗取的是你的财物，而吃肉串的人则是直接手握大杀器，一旦不小心被戳到，疼得够呛（我就被戳到了。）。
0	比锦里多些本地气息，逛不了太久
0	宰你没商量特贵，没啥可以逛的，全是套路啊
0	每个城市都会有的那条步行街，人从众，各种号称地道其实不怎么地道的川菜火锅
0	一般般吧,没什么想说的.没乌镇好.
0	人太多，全是人头。如果下雨就全是伞盖。
0	说实话，这条巷子真的没啥逛的，都是大饭馆，你想去尝尝也行，顺便掏个耳朵，也没啥了，很小
0	刚从重庆磁器口回来，对比下，宽窄巷子也未免太差了吧。吃了一碗炸酱面，18块，就两口筷子的份量，连肉末都没看到，简直辣鸡。就是宽巷子左边进去不到20米的小吃店。提个醒，别在里面吃，份量小，难吃，又贵
0	不喜欢，除了人就是人。搞不懂这算什么景点。
0	成都的人太过冷漠,问个路而已,就像我杀了他全家一样,真心不会再去
0	宽窄巷子其实就是每个城市都有的那么一条街，没有什么特色不说，最可怕的是门口还有拦路的孙悟空强行拉着路人合照收费，给人的感觉非常差。
0	不推荐，人挺多的，也就适合拍拍照
0	商业化太重，已经没了巷子原来的味道了。
0	作为本地人，真的宽窄巷子、锦里这些地方都是给外地人耍的，真正好吃的也不在这哈
0	地方一般般，商业气息不是一般的浓说实话真没什么好转的
0	人从众，倒是有几个成都老院子，但是不让进，私人住宅。小吃街基本集合了成都最难吃的东西
0	仿古步行街 多人 可以慢慢逛 有些店比较有特色 有些店就是小卖部拉是几条巷子组成的
0	小吃最难吃的地方，逛了一圈完全没胃口！还有別去掏耳朵，60元一次.几分钟！锦里连去都懒得去了.春熙路商圈的小吃还算正常！
0	我觉得不好，这里几乎都是喝茶什么的，吃的非常少，两点了都还要排队，人也很多，总体不太好
0	慕名去看一下，没有什么特色，东西很贵，坑爹！
0	把真正有历史有价值的古建筑拆掉原地建的仿古商业街 里面卖很贵（但也是从外面批发进来的）的纪念品和商品 美也不算美 反正全是商店 逛街的话何必来这
0	在成都的记忆一直很美好，可惜在窄巷子中遇到一个无良的老太婆，窄巷子口上第一家，买明信片之类的小件，在她家买了明信片，不给卖邮票，然后骗游客去熊猫邮局买邮票寄，然后走去熊猫邮局，人家外面卖的明信片不给卖邮票，不给寄，回去找老太婆理论，老太婆还不承认，让我们第二天自己去找个邮局寄，态度还很恶劣。
0	成都宽窄巷子，游人很多，但骗子，打着手艺的晃子骗钱的也很多，前两天去宽窄巷子游玩，无意在宽巷子看到一男一女坐在路边，前面有一个台子，说是捣耳朵的，本来茶楼捣耳朵的手艺人三十元钱，也就给你服务好了，但他们要六十元，我没还价，毕竟大热天也不容易，其中一个男的帮我捣了一只耳朵，说还干净，帮我捣另一个耳朵时，说有耳结，我说帮我捣出来吗？六十我不还你价，所谓耳结也就是耳屎多一点而已，最后捣好了，具然说要一百八十元，说是捣耳朵不带捣耳结的，晕，捣耳朵是六十，捣耳结是一百二十元，第一次听人这样说，还说的这么的振振有词，你跟他说理，他们一男一女就围着你，不让你走，所以我也算是见识了成都宽窄巷子里捣耳朵的手艺人？以后奉劝哪些去成都游玩的人都注意了，本人是亲身经历的，附图片。
0	很一般。就是人多 不值得去。
0	一进巷口就被人流吓得退出来了，人太多，而且和很多城市的仿古商业街没什么区别
0	这家小吃就不要吃了，价格太离谱，而且价格单等你拿完吃的进去才会看到
0	这种商业街真的是没有必要去。不过成都真的人挺多的。
0	就是商业街而已，只不过比较干净，适合所谓的文青抒发情感，茶马江湖站，不愿让客人在一楼坐，因为可以看到很多他们不想让你看的，比如鲜榨果汁拿到柜台下面加水，就算不看，喝了也能知道好吧，很多小吃直接在成品箱子里拿出来的，其实口味都一般，每个城市都有，建议一定要理性消费，贵的要命
0	属于先天不足。人很多。卖的东西，也一般，逛起来感觉有点乱。没有锦里有气质。
0	真心搞不懂这个地方为什么出名，里面的纪念品都是淘宝货色，没有任何纪念意义和价值。里面的小吃也是全国同款，而且价格贵到爆，毫无特色。
0	感觉一般吧，就是步行街，吃的和买些小玩意而已。
0	他们强行要求买鞋套，不然不准上车，我就纳闷了你凭什么这么要求？鞋套在景区一点用都没有，景区还提醒我们不要穿，太滑了鞋套，20一双，什么东西啊真的是
0	买了往返的车票，返程迟了10分钟车就开走了，打给导游态度极差，说自己想办法，返程没搭上也不能退钱，主要是态度恶劣。
0	雾太大了，排队很长时间，很失望。
0	失望于预期的想象中,不知是太阳太大还是不是节假日，下次再来吧
0	没啥体验感，就单纯看个雪，人还多
0	根本没用 重新现场买的票，简直无语，不要再美团上买，恶心死人，客服不支持改签，明明上面是双箭头，只能买到早上的票
0	出发时候推迟了很久，返程时候又很准时，车上讲解不到位。不热情。
0	服务非常差，一点都不负责任，还不让差评
0	趁着疫情差不多过去的时间点去的，体验极差，有很多飞虫，卖的物品价格虚高的同时还有些商家趁此机会售卖过期产品，以弥补疫情期间的损失。极度让人失望。有些产品甚至连生产日期都没有
0	除了卖东西的也没啥了，吃完晚饭没事去转转还可以，别在里面吃东西就对了，当然土豪随意
0	商业化太重了，价格贵的离谱，不过建筑啥的还蛮有特色的，进去逛逛可以，消费太贵了
0	根本就不能同步，还有定位很不准确，东西也够很贵
0	跟车的导游太不负责任了，非常差，办事效率非常低。并且山上的雪比砖都硬，自己玩也没地方，全部都围起来了，只能花钱玩，并且特别贵特别贵！
0	这个还是建议大家不买，不是很实用，根本来不及
0	操作系统复杂，界面跨平台，实际应用不方便
0	在熊猫基地购买的导游结果是宽窄
0	垃圾一个，超级难用。不推荐。
0	点进去试了一下，第二次就不能用了，关键是同一天呀
0	没声音很垃圾，很垃圾很垃圾，很垃圾
0	不好，千万别买这个，地图一点也不好，不好找路，不好听讲解 ，白瞎了，买这个眼睛瞎了
0	我要吐槽一家店，下面图片上那家里面有带字的玛瑙珠子，选的过程一直在强调5元一颗先算钱再帮忙串，结果一进去第二步就发现，一颗珠子68的 20的 平均下来一个手链很贵，我们觉得太贵不想要店员说你们年轻人不买就不要进来看，看了又不买，说什么不能退钱，店员没有这个资格，我们只到了串手链的那一步，糊弄我们早点儿把钱结了，最后我们说要去景区投诉才用pos机扫码退回来的
0	就两条破街道，全是卖东西的。中老年人居多，很无聊的地方。
0	吃货可以去，全部是卖吃的东西。全部都商业化，看不到那种古色古香的东西。而且还贵。
0	我不知道那些给5分的是什么心态，整个就一小吃街，比起锦里来说差了许多，虽说都是商业性质的，但锦里的古建筑风味特色以及晚上的风景都要好很多
0	成都宽窄巷子也就是徒有虚名，现代人搞出一些仿古建筑，然后进行商业炒作，里面的东西卖的特别的贵，如果实属无聊可以去逛逛。
0	商业气息太重，宽巷子尾处。有几个水帘洞什么的，标这网红打卡的地方，进去市商场，往回走，店员听到外地口音，就不让往回走，四川口音的问能走不，店员说可以，外地人问九就不让走，一个劲的在说外地来的棒槌。
0	和福州的三坊七巷差不多，没什么特别的商业气息太重
0	这个地方，大家来过打个卡就得了。天好的时候比较晒，打车没有那么方便，路经常会堵塞，里面人山人海基本都是外地游客，本地人确实很少来。纪念品小吃都比较贵，也没有多正宗。和另外一个景点锦里出自一个大师的手笔。真的是服了。
0	第一次来成都 景色确实挺好的 ，古城古镇古香古色 文化氤氲之息，不得不吐槽去过这么多景点 没想到在宽窄巷子踩了个大坑来景点旅游的伙伴们千万别买类似水果捞的产品 标价9.9一斤 等你买的时候 给你倒一盆酸奶再上称 买了一小溜西瓜 一小块哈密瓜 半个火龙果 一上称58元 价格直逼切糕 重点是酸奶味道一言难尽 直接丢了
0	从前的宽窄巷子不知道是什么样。 今天的宽窄巷子在我眼里，只是一条完完全全的商业街，没的看，没的玩，没回忆的走马观花高速通过就行了。 偶尔有两家店面里面的传统工艺还能看下
0	人挺多的就是太坑人了我们两个人去的逛的时候经过魔高戏曲门口的服务员介绍的特别好 就一人门票花了38一共76元服务员领进屋子后安排的一个特别狭小的一个座位(每个座位都特别小)坐下后还让点东西一开始点了一份瓜子花生吃着玩服务员还让点茶水 无奈又点了一杯菊花茶又花了96元 给的茶水是温的菊花茶都泡不开(菊花茶里面有四朵小菊花两个小枣四颗小的枸杞一杯茶水就看着特别差)然后一直在等 我大约待了半个多小时中途问了好几次服务员什么时候开始表演服务员就一直再说一会马上或者说演员累了一会开场 等了半个多小时大约到了6点多了服务员就找到我说不行让我们出去玩会吃个饭去 让我留个电话开场了给我打电话让我再回来看 我一气之下我就走了 白白花了172元什么也没有看喝的茶水还是温的(在我等待的中途也走了好几个人 也都是花了钱确什么都没有看喝的茶水还是温的)真的希望有关部门管管了
0	宽窄巷子是外地游客打卡的地方，本地居民根本不去这，吃的挺贵，矿泉水5元一瓶。r
0	名气超级大的，到处都是它的分店。
0	吃了碗面，加点小菜，就这价，宰客吧，吃完纸巾还要自己买，不提供@宽心小吃城恶心死了打卡成都宽窄巷子
0	这个地方搞得太商业化了，以前的传统建筑老房子全部开成门面，而且价格还贵，可以逛逛，但建议谨慎消费。
0	挺无聊的一个景点 感觉是被炒作起来
0	大家千万不要在宽窄巷子买花茶！太坑了！五倍价格高于市场价！网上100g的花茶也就20元 还包邮送精美盒子和木勺！这里100g要100元！买了以后不能退！对方还会说你才买了100元！意思是被黑心商贩才宰骗了100元，没让他们多骗钱已经很幸运了！什么玩意！
0	两三条街，比较有特色，感觉全国这商业街也都差不多，卖小玩意的，牛角梳，小粘人的等等，就是小吃的价格特别贵！比杭州华庭街要贵！几串麻辣烫差不多100块钱！
0	进去吃小吃一定要问好价钱，看好标识，没有啥可看的，就是一堆小吃，三小块腊肠，30块钱，
0	晚上去的，游客不少，很多当地特色小吃，总体一般
0	总体一般，性价比很低，商业气息浓厚，也就适合走一圈
0	感觉不值得。没看点。饭又贵又不好吃
0	商业模式太浓，市场管理太差， 门口的士司机全是骗外地人，一上车就问你是否来参加什么皇族高官会场，此地之前从不开放，你三生有福到此一遇，然后拉你到一个屋里马上骗你买这买那，骗骗骗，全成都没人管了吗?上百度一查全是骗案，当权者就是不整治，美好的城市给管理者败坏了，不敢再来了。千万要注意！
0	晚上去的，游客不少，商业气息过于浓郁，东西价格高
0	很一般呀，都是连锁品牌，没有当地特色，价格很贵
0	宽窄巷子现在已经没有什么特色了，和其他古城没啥两样
0	地方不大，小吃什么的还挺贵。有点不划算
0	非常商业化非常一般，根本就没有什么意思，网络炒作出来的
0	一般般吧，东西又贵又难吃，很商业化
0	为啥评分低？第一里面的商业气息太浓了，摆明了坑人，吃饭的地方消费好几百，居然不提供白开水，要想喝水就得喝他们的28元起步价的盖碗茶，买了盖碗茶才给白开水。另外里面的东西普遍价格很高，还不如锦里人性化
0	没什么值得去的！一般般！景区东西价格还超级贵！
0	逛过最没有意思的商业街，真的太失望，街道两边除了一家银行之外，没有一家脱颖而出的，都是绝对可以在另一个景点能见到的商铺
0	小吃城商家素质太差，不能再去了
0	来宽窄巷子两次，白天晚上都来感受了一下。说实在的没有感觉它有什么特色的地方，房屋建筑和人文方面还不如其他景点，吃的方面推荐各位只吃小吃不要吃饭，因为这里的饭真的太难吃了，井巷子目前还在部分装修，油漆味比较大。推荐窄巷子第一家报亭可以买到熊猫书籍，到熊猫邮局盖章。可以直接进行邮寄呦。
0	给个大差评，打着优惠的旗号骗人然后刷单，什么最后一个最后一个原价几百块公司搞活动的，其实进巷子里面更便宜。
0	最没有意思的地方，成都本地人都不会去的，都是外地游客人挤人
0	很商业化，没有什么特色。不值得一游？
0	给我的熊猫没有竹子饰品的。啊！还说给我打包好的。好气啊
0	等车能等到你崩溃，买的24元的通票，就去熊猫基地时坐了一次。
0	太商业模式的，都一样，没特别，价格高
0	这是怎么回事，一脸懵逼的就让促销小妹再手机上操作完了
0	质量不好，昨天买的时候人很多没检查，熊猫缝合处线都开了
0	冲着宽窄巷子的名气，到成都一定要去看看，真可谓不去后悔去了也后悔，感觉井巷子还有点看头，有些历史底蕴，宽巷子和窄巷子已经完全沦落为商业街。
0	完全就是坑外地人，坑旅客的一个地方。
0	没来过的还是别来成都了，城市哪里都一样，上海南京路，重庆解放碑，成都春熙路，说白了就是大一点的步行街。 还有宽窄巷子。其实就是仿古的步行街了，没什么特别的，也就是小吃遍地而已，人民公园也是，老破小，里面还有山寨游乐园。总之，来四川，建议去峨眉山，看看不一样的山山水水
0	太过商业化，里面东西太贵，和大多数小吃街没什么区别。
0	商业氛围太重，各种小吃难吃，还异常贵！完全就是坑外地人的地方！
0	人太多，没什么特色，太商业化了
0	完全商业化后现代复刻的，没有必要去了。旅游季节，人挤人的，真是巷子的感觉。
0	一个被炒作起来的地方，除了人多，没啥可看
0	满怀信心来到这，失望的很，里边的小吃又贵又难吃，
0	车辆不守时，来车频率低，严重影响游玩安排，买的票没用足，都浪费了
0	车辆不守时，来往频率低，导致买的票浪费
0	很一般 商业化太严重了 成都 一座营销出来的城市
0	人特别多，在宽巷子里有家叫小吃城的地方，完全颠覆了我对川菜的想象，特别难吃，毛血旺，粉蒸肉简直就是一点滋味都没有，真怀疑我是在四川本地吃到的特别出名的川菜。明天去武侯祠转转，希望川菜不要让我再次失望了。
0	不能说是景点，只能说是餐饮一条街，古宅都已经改造成各式的餐饮店铺。去过锦里就不用去了。
0	一股浓浓的商业味道，摩肩接踵的人流，嘈杂的环境，小吃的价格很贵，而且量少，火锅店和茶馆很多。
0	一个人造巷子本地人都不怎么去，东西难吃价格死贵，老板还态度差，哪来的那么多拖推荐？成都是个好地方，但是宽窄巷子真不行！
0	不值得去商业化了，好垃圾，不建议里面吃喝玩买，真心不建议死难吃死贵
0	大家注意，去宽窄巷子玩，尽量别被宰了！一碗南瓜粥10元，一碟豆干20元！价格太贵了
0	说亮点还是有的、比如说大家到成都宽窄那我不去岂不是落后了、值得拍照的就是宽窄两个字而已。其它来说除了敲棒棒就没啥特色了、吃的喝的都不正宗，冰粉看了呵呵一笑而过，串串咸的要死还有爆多人吃、吃完串串不买一瓶瓶熊猫矿泉水感觉都不能够活着走出巷子、鸭脑壳不如双流的味道好、烤脑花吃完感觉整个人都不好了，总结一下成都可以来宽窄不必去。
0	太垃圾，小吃奇贵，不好吃，专宰外地人。
0	吃的比外面的贵不说，还非常难吃，失望。
0	游人很多，卫生干事，里面的食品不及外面好，贵且不好吃，建议大家还是到外面吃饭
0	商业化太严重了，人挤人，挺失望的。
0	消费太高，有点宰客，棒棒鸡九根就是九十块钱
0	一直在网上看到大家的吐槽，这次住在明德坊，顺便也去看看闻名全国地宽窄巷子。 给人地印象就是喧闹，从早到晚，即使晚上十点之后还是不安分。里面的建筑只有几栋是老的，剩余的都是拆了老的新修的，里面卖的商品也是价格奇贵，东西也是不伦不类，真印了一句名言，相见不如不见。
0	鱼目混珠、泥沙俱下，这里的饮食卫生有人管吗？制作质量有保证吗？收费高有标准吗？总之觉得徒有虚名！
0	我觉得不值得去，宰客现象严重，儿子在窄巷子要了根腊味肠，一根15元，从宽巷子返回，再要了2根腊味肠，吃完，黑心的商家要50元，很气愤
0	很无聊的地方，里面卖的东西贵还不说，到处都有的卖。有些店里面的服务员态度还不好，今时今日什么态度嘛。
0	差评，小吃难吃的要命，不麻，不辣，不香，吃过最难吃的还贵的要命。担担面，夫妻肺片，腊肠，龙抄手，117元，每样吃一口全扔了。麻辣兔头10元不贵，难吃，三炮还能吃，伤心凉粉是真让我伤心，吃一口扔垃圾桶了。骗钱街，走走看看建筑就行了。
0	商业街而已！各种噱头圈钱，东西居贵！
0	你们这些点评家 是拿钱了吧 宽窄巷子 卖的东西是真黑啊成都本地人 基本都不去 就忽悠外地人
0	全部都是商业化，购物购物购物的！
0	不知道为什么会有这么多游客去宽窄巷子，就一条坑外来游客的商业街，东西又贵又难吃，给孩子买了碗蛋炒饭，也就值2块钱，要价20，冰粉小小一碗10块，什么三大炮，就是糯米团，三个小小的也要10块，黑成狗了。脸谱这种纪念品比锦里贵一倍，相比来说还是锦里的价格好点。宽窄我绝对差评，半条街下来就连照片都不想拍了。
0	这个宽窄巷子，哎东西又难吃又贵，贵点吧也没啥刚吃也行啊失望啊。实在想去的建议吃饱再去就当看人呢，
0	来的时候欢天喜地，到了说心里话很失望，各种坑。地道川菜？还不如我们当地的川菜正宗。图一这叫饭？巨咸消费170笑死我了，西安的回民街也没有这么坑的。还巨难吃，请拿出水平别给当地摸黑了
0	自己是成都人都不好意思说，开开心心的和同学去夜游！这里景色白天和晚上风格都很独特，这个没话说！走累了，看到那家“老妈兔头”颜色还不错，买两个尝下，咬一口就感觉油不对，那也吃了一半，我打算吃脑花的时候！打开发现居然长快一厘米发霉的白毛了！简直惊悚之极！恶心到家！你们看下图感受下！多的话我也不说了！
0	几条打着古代旗号的小吃（并非全是成都特产）一条街而已。
0	人是真的多，人挤人的，建议大家去那个井巷子，别去宽巷子和窄巷子东西不好吃，人又多
0	专程开车一个多小时来转转，宽巷子第一家吃面，服务员，收银员一个个跟欠了他几百万似的，态度差。
0	去之前就听说宽窄巷子的东西很坑，去之后发现，嗯，真的是又贵又难吃，买了个红糖糍粑还是什么东西，吃了一口就吃不下去了，大部分东西都是看着好吃而已千万要忍住不要买哦，风景的话不如锦里，不过到也可以去看看，人比较多，拍照要选好角度。
0	厕所洗手液盒子是坏的，打扰的阿姨唧唧歪歪的，总体印象非常不好
0	很一般把，商业化太严重，不怎么喜欢
0	宽窄巷子和锦里模式其实是差不多的相比之下锦里更好一些
0	非常不值得去，去了这么多地方，到2017年还在坑游客的地方也就这几个了，小吃特别难吃，根本没有服务意识，博物馆里开茶馆可能独此一家了吧，除了坑就是坑里面的污水了。
0	吃东西非常宰人，不要来这里吃东西，非常不满意
0	去的太迟了都关门了，东西还没吃到
0	像北京的南锣鼓巷，商业气息太浓重，我觉得成都本地人应该不太喜欢去吧
0	真没觉得有什么，全中国都是一个样，两条街从头到尾基本就是一堆商铺，全都是商业化，没有一点特色，就是些卖商品的，卖吃的喝的的，卖纪念品的和各种卖小商品的，不过有名气吗，除了宽巷子，窄巷子，还有一个巷子叫什么井巷子吧，我们去的时候有条街好像还在整修，反正感觉宽巷子和窄巷子都不是很长的
0	小吃巨贵，只是个人觉得，有钱人的话不会在乎
0	没用没有用真的很鸡肋还要评价13个字郁闷
0	解说太少也太差了，跟本很对位置不正确！
0	不好用，导航也不太准确，解说太简单
0	连个洗手间都难找，真L0W，好玩也沒用
0	来成都必来的地方。有摩拜单车的帮助，很快就从锦里来到了这里，感觉这里比锦里要高大上些。来到这里，驻足在每家店门前拍照的人很多，各种小清新，小文艺，每个女人，包括年长的，年轻的，年幼的，这时候仿佛都回到了童年，欢乐地自拍着，留拍着这里的一草一木，喜欢这种文艺气息的地方，值得来的一个地方。个人感觉还是很不错的去处。
0	不值得去，里面吃的东西让人很失望，像是钵钵鸡，是温的，油有很多，吃的很腻，酸奶还不错
0	对于这样一个‘’名气大如天，体验连声叹"的景点，我表示无语。看见这个腊肉串了没有，25元，小吃哪个好吃？都不觉得怎么样。建筑有格调，有意境，但是于传统明清建筑没什么关系了吧，全国各地都能看到。人很多。走一遍无所留恋，打车走人，唯一想说的就是我来过宽窄巷子了，不会再来了。
0	商业气息过浓，地道小吃没有，完全以经营为导向！
0	商业化太重的一个地方，里面东西又难吃又贵，也基本没什么逛头，街道还有商铺都是翻新的，并没有什么韵味。反正比较失望，跟其他城市的商业街没设么区别，在里面转了一个小时不到就走了，还不如后来去的人民公园
0	出差推介去了一次，只可惜没有好好玩，下次一定要再去
0	这个地方东西很贵，不建议大家都前往，简直是有损成都民工
0	宽窄巷子里面很好玩，但是在街口卖小耳钉饰品的大家看看就可以了啦，告知是银饰其实是镀银怀疑存在欺诈
0	整体不错，只是川剧表演有好几家，小心选择，特别有家，先是不让先看场地，再告诉你十分钟后就开始，咱信了，结果硬坐里面听古筝听二胡四十分钟，大坑大坑啊
0	一般般 感觉过于商业化 希望 能回归本真
0	真是一个不值得去的地方，吃的又少，还死贵，态度还差，买个东西付钱跟欠他们钱似的，建议锦里，锦里脑花10块，宽窄要30，兔头锦里10块，宽窄15，肉串锦里5块，宽窄10块，锦里吃的东西比宽窄多的多的多。
0	去过锦里的话，这里真的没什么意思，完全一样的地方
0	没看出什么所以然，人工做出来的
0	不咋得。商业气味太重，没有了民居的特色。
0	就是一些小店 没什么特色 都是卖工艺品
0	可能是期望值太高了吧 去了以后很失望
0	说白了就是个步行街，建议晚上去，比较好看，几乎看不到本地人，商家除外
0	网上炒的比较热的景点，东西较贵，还有一个说是官宅，说里面有七件宝贝的地方，门票十元，基本就是骗人的，太阳大，没有遮阳棚，人多，不大建议去。
0	非常垃圾的景色。毫无看头。清一色都是灰色的墙和地板。一点也不古，超级现代化。又很小。一个小时就能走完。
0	我觉得一般，小吃的味道都一般，态度还很差！牛逼的不得了。但是毕竟是成都的经典景点不去不甘心，去过也不会去第二次了。
0	小吃死贵还超级难吃，酒吧玩乐还可以，基本不会想去第二次
0	不知道这个景点要表达什么。古镇的壳子却无古镇韵味，小吃街的主题却无其形，只是一堆仿古的房子，一堆只想着赚钱的商家而已。
0	热闹滴小吃街，加再加上独有特色夜景，晚上去，会更好玩哟
0	作为在成都生活了三年的我，非常讨厌现在被过度开发的宽窄巷子，和锦里一样，越来越像国内其它景点，其真正的历史，文化价值被恶俗的包装和喧嚣的叫卖掩盖，如果说没有开发前的宽窄巷子像一位年长、但仪态万方的名媛，现在却已被恶俗的包装弄成了倚门卖笑之流。成都，离我们越来越远，
0	当今社会下的虚假产物，严格地讲是汶川地震以后的产物，之所以用产物一词相信大家都可以从字面上理解啦
0	也是慕名而去，但去的也不是时候，恰逢过年，就看人了。
0	春节假期，绝对爆棚，我打车到巷口，看到人山人海，赶紧撤离
0	有些有趣的小商店，饮品屋还不错，里面吃的还好，想看老房子有点悬，好多房子都是翻新的，过去的老房子有，但是都被改成商业形式，进去要money
0	不需要门票，挺多人，但是挺无聊
0	没有任何文化内涵，不像传说中的那样！
0	披着羊皮的狼 去过北京南锣鼓巷吗，这就是成都的南锣，还是之一。建议只逛一下，照几张相留个念赶紧去别处逛吧。不用花冤枉钱。
0	和北京的南锣鼓巷一样，除了人多就没啥了！
0	各种店家琳琅满目，吃喝玩乐一应俱全，但是，巷子里卖纪念品的商家一个赛着一个黑，比巷子外面基本上贵1-1.5倍，真特么明目张胆黑钱。所以吃喝明码标价，买东西，找别家。
0	没有文化，为商业化而定做的产物。尤记得里面打着博物馆收取门票而实际上是买东西的。去宽窄巷子还是看看就好。
0	其实就是三条商业街，都是卖各种各样吃的东西，贵且不好吃，倒不如去吃火锅
0	也沦落成一个只有各种商贩的地方，只能是游客打发时间去
0	无亮点，人多，就是去看人的。
0	哎，不愿多说了，四川之旅郁闷之事太多。说说这个名声在外的巷子。真是太普通了，只有价格不普通，包括锦里，感觉就是专门为外地人准备的，本地人有几个愿意去？恐怕会看着外地人蜂拥而至，捂着嘴笑吧。想吃饭，喝咖啡，随便找个有点档次的店面，感觉会更好，价格说不定还便宜，起码会货真价实。想买当地特产?找个超市就解决了。买小饰品，就更不用说了。中国旅游可怕之处是有些地方无论是官方，还是民间，公开欺骗，不讲信用。总之所见所闻，我想对四川爆粗口！
0	就是一个让外地人对成都失望的地方。呵呵
0	过节人太多，只能人看人，没有景色可看
0	去的是傻瓜，一点没看头，除了看人不知道有什么特色
0	说实在的真没什么看的，唯一好的就是不买票。
0	算是成都的一张名片！2条街，一些成都的特色在这都能看到！尤其是掏耳朵！
0	小吃比较贵，特别是冰棍儿，太坑爹了，不过兔头确实值得品尝
0	太商业化，购物吃东西都比较坑，随便逛逛就好了，没什么特别的
0	没有成都的特色，小吃也不正宗了。除了贵没别的特色
0	特别不好，就逛了半个小时，可以看一下成都的就建筑，不过也是翻修了，有点韩国村屋的意思，吃的没有特色，相比较，没有锦里好。
0	去了成都宽窄巷子，感觉没有什么很特别的，不怎么好玩！
0	真心话别去！我是西安过来的，感觉心目中的宽窄巷子很有意思，但现实是好坑！吃的不好吃，也没啥意思！里面吃的还不如西安凤城五路赛高里的宽窄巷
0	好好的房子全糟蹋了，木结构房子里到处是餐馆，空调随便安装在木制的梁柱上，这么好的建筑毁了，成都人脑子进水了。
0	怎么说呢，相比锦里，这里真心差多了，东西比锦里贵就不说了，而且在这里的第一餐就被宰了，要给这家店拍照投诉把它们吓的马上不敢宰我们了，马上玩的心情就没了，景色都是现代风完全没古街的感觉，很失望
0	人多人多还是人多，没看出来特色，原建筑都毁了，还有几个掏耳朵的什么的可以感受一下。
0	大概人流减少四分之三我的印象分会高很多吧，真的不喜欢这么拥挤的地方，跟各处此类地方很相似，小吃店虽然东西很全却都不好吃，大概是不正宗吧
0	和锦里很像，东西比锦里贵。这里一杯酸梅汁10元，锦里5元。就说旅游景点东西贵，但这么个贵法也是醉了！
0	商业化太严重了，全是卖东西的，找不到老街的感觉。这里很多都是餐馆，以四川特色为主，尝个新鲜还行，不过又贵又不正宗。怎么说呢？伪文艺&矫揉造作小清新，没什么必要来。找了半天也没找到，照片就不附了
0	感觉没有网上传的那么美，其实一般，没什么可以玩的
0	巷子很没有意思 ，典型的商业旅游区，开在里面的店很少有当地特色的，巷子短，特色小食少，差评。
0	太烂了，吃的东西超级贵，味道差，四个人吃早点居然花了108,还没有吃饱，整条街都是卖纪念品的，太贵了
0	完全是一个商业街了，没有古香古色的味道。
0	听说那里掏耳朵很有意思，慕名前往，竟然最低60,吓得走开。本地人叫我们去人民公园，20就搞定了，而且也安静许多。可见宽窄巷子过度商业化。
0	景色还好，但是，那是一个非常商业化的商业区，里面买东西的人也不是本地人，卖的东西也不正宗，而且非常贵，要比正常的贵四倍或五倍！
0	商业味道太浓厚了，小吃味道也不够正宗，不如锦里。倒是清晨和深夜去走走，感觉比较好。
0	人多 新建仿古建筑。没多大意思
0	不好玩，人太多，东西贵！没啥意思
0	就是去看一下，像北京的南锣鼓巷，厦门鼓浪屿一样。各种吃的又不好吃又贵
0	真心没啥东西又贵很小的地方不如锦里
0	宽窄巷子不如去锦里，东西贵不好吃。
0	仿古商业街，东西一般，还比较贵，缺乏老字号，除了几个拍照的地方没啥意思
0	值得去，就是不要吃那里的小吃，小小的三个包子是一份子，一份子十元，我以为是一元呢。结果没吃好，又花了冤枉钱，不值得！
0	不晓得来干什么的节奏，长长的巷子，挤挤的人流，两边都是茶馆跟各种小店。进来不久，“再也别来了”的念头就猛涌 .
0	早就变了味的后期改造的老街巷，已没意义再去
0	不值得，没啥意思，我就不用烂字形容了，这个地方本身挺好，但搞成这种小资不算小资，特色没有特色的地方，项目小组真是该换了。
0	商业气息太浓！破坏了整体格局！
0	一般，都是后来复建的巷子，而且里面吃的东西异常贵，不推荐
0	本来成都之行对成都的影响特别好，但是最后一天的宽窄巷子之旅让我感受到了宰客现象在哪都存在，领受到了（钵钵鸡）没有鸡的真是感受，奉劝大家千万不要到那去消费，逛逛就可以了，东西又贵又不好吃
0	不值得去。尤其是节假日，全是人太挤了，里面全是商铺就宽窄门还能看一眼，失望。
0	商业气息太浓，都是卖东西的，人太多
0	没有意思的地方，很普通的两条巷子，人多的走不动路！
0	清明小长假，人太多！赶紧逃离。
0	十分商业化 已经没什么景象可以看 去那只是看人
0	这是我在成都发现的最糟糕的景点。
0	服务不好，吃的价格太贵，没有留恋意思
0	徒有虚名，全部改造过，没有了以前的韵味。成都最难吃的东西都在这里集中了，价格贵得要命，适合土鳖消费。
0	没啥好玩的，商业化严重，不推荐玩
0	有古宅老街道，但是比锦里还要商业化。
0	也就是无聊去那里走走！没有什么看头！
0	毫无景点乐趣，就是两条马路，一条宽，一条窄，里面都是小吃店，茶馆
0	太普通了，没有古朴气息，只感觉商业化太严重了
0	人太多，不好玩，不过小吃还可以
0	照相好小吃一般挖耳朵的价钱宰人吖写的30。一问60，太贵了不划算
0	小吃太贵太难吃，味道很不地道，差远了。小吃也少。
0	我只想说那里太坑人了，千万不要在那里吃东西，几乎从不明码实价。
0	一点意思都没有，只要挤满了街道的人
0	基本是新建的，没发现任何很有特色的景点。
0	过度商业化了，没有什么特色，不太好玩
0	游人多，无处不商，已经没有应有的味道
0	免票景点，小吃比较多，古建筑不少
0	东西不好乱卖价，没有一点旅游趣味，纯属当地的一个游街！
0	没有太多的好吃的白天 晚上各去了一次 罢了
0	空有其名，徒有其表，去了算了，不去也罢。
0	和很多景点一样，这里只是浓厚的商业气息，没有太多让人留恋的。觉得所有小吃应该去锦里而不是宽窄巷子，只有窄巷子的三大炮值得吃。其他到周边吃吧。贵的离谱，也不是很正宗。
0	景色差，东西比锦里难吃，比锦里贵。去了就会觉得后悔。
0	如织的人潮，景点看不清，小偷超猖狂，十分钟手机被偷，报案后半小时又有两位游客报案手机被偷。
0	因为是春节期间，人超多，小吃食物很贵，味道一般。只走了一半，勿勿忙忙出来。
0	不值得去，人太多！没有特色，
0	就是个游客购物街，太挤了，小吃又贵又难吃，没什么看点
0	人太多感受不到巷子里闹中取静的感觉
0	感觉真呢不怎么样，还没有重庆磁器口古镇好耍，里面的小吃也不好吃，不好吃也就算了吧，重点还坑人，
0	就是一条打着有情怀的高价商业街，其实什么都没有！
0	不怎么样，很失望，和宣传的相去甚远，不值得，太假了。
0	有种被宰的感觉！里面的东西特别是吃的简直比外面的贵一半
0	宽窄巷子说实话感觉一般吧，而且吃的东西超级贵。还不如锦里呢
0	差评！里面的店子装修的都比较有格調，千万不要去一家叫宽度人生的小吃店，味道不好吃而且價格特别貴，比里面的都要贵上一倍！专宰外地游客！
0	四川本地的人都不过去那里，他们宁愿去洛带
0	没有什么特色的成都小吃，价格非常贵，店里环境非常差
0	似乎每个旅游城市都有一个类似这样的小商品市场。
0	环境清幽，堪比北京锣鼓巷，值得分享一下，小资。
0	很值得一去！步行街有吃有玩综合成都传统的东西
0	凑活吧，不怎么好，没有什么新颖的玩法和创意!凑活吧，不怎么好，没有什么新颖的玩法和创意!
0	一般般，不适合学生，东西超级贵。学生可以去洛带。哪儿可以
0	说实话，这个地方适合旅行者，本地人好像不大来，没有太多意思
0	不是很好玩，不如去锦里和春熙路逛吃逛吃，
0	川西风格的仿古建筑，外地游客可以来拍拍照，不建议在里面吃东西，又贵又不好吃！
0	可游玩项目太少，商铺少，缺少烟火气
0	没啥意识，也不好吃，人还多，去看看得了
0	一般般，东西太贵，只能逛逛，不人性化
0	人挺多，感觉没什么逛的，戏楼挺多
0	不好娃玩儿，没意思，绝对不去第二次
0	商铺很少，风景一般，奥灶面还可以
0	没有什么亮点，满满的商业味，掩盖了历史文化。
0	节假日去的，人山人海体验感不太好
0	东西贵，疫情也有不带口罩没人督促
0	没意思了他点吧可以吗您看一下就行了吧那就下下周
0	就是全国各地景区那种地方，卖的东西也大同小异并没有什么很独到的地方
0	去了成都必须要去吧？不过没什么意思，
0	一般般吧，里面的东西很贵，人很多，体验感很一般。没什么好逛的
0	房子太小，被子就一个薄薄的，床垫席梦思上面什么也没有垫，上面就一张床单，睡在上面席梦思的弹簧顶在你背部根本就无法睡觉。太差。
0	人到不少，只是不适合吃喝，没有什么特色
0	里面的奶茶店难喝的要死，还贵。其它的都还可以
0	节假日人多，没什么可看的，小吃没特色
0	一般般，需要继续升级改造，提供更好的服务。
0	一般化 比起其他我去过的景点是好像少点什么
0	国庆去的时候人太多了，啥都没体验到
0	不咋滴，人多，不推荐，鱼龙混杂
0	一般。不太好吧。我不喜欢。不太喜欢
0	人太多，没去。 在门口就被劝退了。
0	「锦里古戏台」「成都诸葛庐」 来来来来来
0	一般吧，感觉没有之前好吃了。一般吧，感觉没有之前好吃了。
0	不是太喜欢，服务人员都没有，影响情绪
0	就一商业街，全国各城市都有，没有特别的亮点，东西贵
0	商业街有川蜀气息，但过于商业。而且东西不好吃
0	里面不怎么好玩，买的东西都不适用
0	和老人一起的，居然没人维持秩序，推挤的差点摔倒了，差评
0	一般一般，古街都那个样，没啥特色
0	适合晚上去玩，白天不太适合，白天不热闹
0	跟其他城市里的古街差别不大，都是商业化的结果，因就在住的酒店旁边晚上去逛了一下。
0	一般般吧！没什哦意思，没有想象中好！
0	几乎都是卖东西的，和其他旅游景点一样吧，没什么特别的，
0	也就是小吃，还挺贵，没意思，不值得去
0	不建议去，就是个商业街，还不如去青城山。
0	只能说是一般吧，购物的地方，没啥特殊的
0	十一期间人特别多，建议非节假日前往
0	感觉没什么特色，就是一条商业街
0	商业街的氛围不喜欢，老建筑或者说仿古建筑还不错吧！
0	没啥意思 商业化严重。不太推荐去
0	门票太贵，没什么玩的，
0	人多，商品多，小商品市场，价钱高，卫生差，里面看变脸价钱更高！
0	其实我感觉很一般，可以拍一些照片，但整体来说还是很一般
0	景点本来就和他们没啥关系，直接登记就能进，当时晚上天黑还下雨，立个牌子在哪，还喊什么乱码七糟的，下雨排个大长队，失望
0	国庆去的太挤了！所以感觉一般吧，没有啥子特别有趣的。
0	人太多了，环境也一般！
0	只能说一般吧，真是一般，啥也没有，
0	太一般了！本来是旅游景点，弄得太商业化了！
0	锦里商业化特别严重，真的除了“锦里”这俩个字算是特色之外，真没什么特别之处了
0	很一般，真的很一般，不想说太多，但为啥一定要求说十五个字以上呢
0	原以为是故居，结果是东拼西凑的景点，不看也罢！
0	卫生间都在维修，找了好久没找到，高价去了一家小店
0	一般吧，就是复古风的房子，感觉没什么人
0	人多太多了，拥挤的哟，买的奶茶都给我挤掉了，因为人多还没办法拾起来
0	就是每一个旅游城市都有的那种街道，想看民俗不值得来。
0	人有点多 里面挺大的。就是东西挺贵
0	好得很。人挤人去 忘不了 哈哈哈哈
0	体验感很差，和逛小吃街没啥两样，没啥特色！
0	总体来说一般般，里面采耳项目没有想象那么好。
0	还行吧去了很多次，景区里算是不错的
0	国庆期间去的，人特别多，旁边是武侯祠。感觉这条街没什么可逛的，如果人少点可能还可以看点风景吧。
0	砂糖橘是干的描述的差很远骗人的大家不要上当
0	一般吧、很多人、不建议人多的时候去
0	感觉没什么好玩的只是没去过去看看
0	还行吧 吃的都不咋地 只能看不能买
0	大同小异都差不多
0	节假日人太多，小吃味道一般，没有什么特色
0	人太多，吃的也一般，不推荐人多的时候去
0	就是一条商业街，没体会出什么不同。
0	一定要扫码才能进去，不咋地，以前去过很多次
0	景点并没有什么特别之处。就是人多。
0	此次四川之旅，最让我不开心的地方就是在锦里，为了尝试盖碗茶，十分钟被坑了200块钱。最坑的地方，千万别去看。。
0	商业街没啥意思,不好玩全是买吃的去的时候还下雨了
0	一般般吧，吃的比较多味道一般。商业化严重
0	一般般，感觉在里面喝大碗茶被骗了，此趟四川之旅最让我不舒服的地方。
0	商业化的古街失去情调，虽然人很多，但是真的很无聊。
0	没有什么玩的，里面的东东除了贵还是贵
0	太商业化，而且特色不强，店铺大同小异
0	大同小异，商业味道太重，去一次足矣
0	感觉很一般，和重庆磁器口差不多，没有特色，全程都是卖吃的，没有游览价值
0	我是本地人，带家人孩子去玩，东西太贵了，
0	和以前根本不一样，浓浓的商业性质，一点不接地气
0	全是旅游商品小吃一条街，不好耍
0	锦里不好玩，吃的贵的很还不好吃
0	没什么好玩的 除了吃就是吃的
0	可以吧，就是人太多，吃的太贵了
0	没什么好看的，而且人巨多，东西非贵
0	没有什么好玩的，吃的又贵又难吃
0	这的客服太差。有问题打电话打死不接
0	装怪！全成都随便逛，就他这里假模假样还要预约，还不是正经预约，是美团预约！成都其他景区幸亏不像他这样，否则还有谁愿意来成都。别的地方都各种降低门槛吸引游客，这里非要假模假样搞美团扫码预约进入
0	人很多，国庆去果然是去看人山人海的，
0	强行让我们扫码预约，没预约的照样进去着，耽误时间
0	景点内卖那些奶茶真的是垃圾勾兑的，一股怪味，简直没法喝。
0	人人人，吃吃吃，么别的，基本都是吃点
0	也不是第一次去了，真感觉一般，建议大家错峰出行，散会。
0	没有实全实美的，总体来看还行，就是有些商家不喜欢让拍
0	还可以吧不好玩公公出宫还不错还不错
0	和家人一起旅游可以，还不错呗，环境好
0	不是很好玩，就一般的商业味休闲地
0	网红街而已，性价比不高，但是可以交智商税
0	人太多了，这疫情还这么多人。。。
0	太挤了，就是一般的商业街，小吃通一15起，没有特色
0	有健康码，还非得扫你们的入园票，为了给你们涨人气强制别人，不给差评给什么
0	人太多了，假期期间不建议去，光看人头了
0	也没什么好看的，就是几条卖零食的巷子罢了
0	很一般很一般，体验感极度不好人又多，杂乱
0	就是条商业街。武侯祠可以直接穿过去。
0	到四川来玩，印象特不好，小偷偷了我刚买的新手机，华为mate30，7000多呢，很不愉快的一次旅行
0	有健康码，还非得要扫你们的码，这样谁还觉得好？
0	去了传说中的锦里，感觉也就是那样，没什么好看的，就是一些小古工艺品一条街。。。。
0	一般吧 没什么好耍的简直就像锦绣江山卡卡卡里只看自己心理准备
0	普通商业街而已。。。。。。。。。
0	人太多，东西又贵，来过一次再也不去了！
0	商业气息太浓，夜景挺美，晚上去的，人还不算特多。
0	呵呵价格贵还难吃，啥也不是，果然想象很美好，现实很骨感
0	不好玩没意思。浪费时间 保证不会去第二次
0	去好几次了。就商业化很严重人很多
0	人多东西贵 不好吃 多多多多多多多
0	人多噪杂，東西太貴，景點服務意識太低
0	怎么说呢，商业化太严重了。一条美食街，愣是搞的太商业化，已经少了特色。
0	没有特色，要征求群众意见，继续改进。
0	不怎么好玩，去的时候人很多，光看人了，没怎么看风景
0	人太多，小吃贵，难说，没啥体验感
0	国庆去的，人太多了，是去看人的
0	小吃味道一般，价格偏高！纪念品精致的少，大部分在其他地方也可以买到。
0	好好好好好自己好好学习天天向上好好休息一下
0	这个景区根本没有什么看点！就是买小吃的街道
0	感受极差 先是把房间搞错 让我们白等 后面又是锁有问题 隔音效果还极差 大大的差评
0	感觉不好，没有意思，感觉很枯燥
0	前前后后十来年，去过4次。锦里越来越商业化了。
0	人挤人人挤人，旅游旅了个寂寞，不开心
0	没留下什么特别的感受 说好不好 说坏不坏
[truncated: 27,624 more rows]
