# Supplementary material for: A sentiment analysis approach for travel-related Chinese online review content
Source: PeerJ Comput Sci. 2023 Aug 23;9:e1538. doi: 10.7717/peerj-cs.1538 (PMC10495948; doi:10.7717/peerj-cs.1538)
Supplement: Supplemental Information 4 [file peerj-cs-09-1538-s004.zip › code and data/data/train/tourist hotel.csv]

label	review
1	¸ÐÓXÕæµÄ²»åe£¬¶¼Ë¯ÖøÁË^_^
1	Àm×¡£¬ºÜMÒâ£¡^_^
1	»·¾³ÓÅÃÀÊæÊÊ Ãí»á´ó²ÍÃÀÎ¶ÌØÉ«
1	ÎÂÈª¶È¼Ù´å¾ß±¸¶ÀÌØµÄ·ç¸ñ£¬ÏíÊÜÓÅÖÊ·þÎñÌåÑé¡£
1	ºÜºÃ¡­·þÎñºÜÍêÃÀ¡­¼ÌÐø±£³Ö£¡
1	È¥µ½µÄÊ±ºò²î²»¶à6µãÁË£¬ÏÂÓêÌìÓÐµãÀäÀäµÄ¸Ð¾õ£¬³ÔÁËÒ»Ìõ½Ö¸Ð¾õºÃÂú×ã°¡£¬Î¨Ò»µÄÒÅº¶¾ÍÊÇ±»¸æÖªÒªÓÐÆ±²ÅÄÜÈ¥Ç§É«ºúÍ¬³ª¸è£¬ÆäËû¶¼ºÜÂúÒâ£¬¼Û¸ñÓÐµãÐ¡¹ó
1	×ÜÌåÀ´¿´ÊÇ²»´íµÄ£¬Ò²¶ÔµÃÆðÕâ¸ö¼Û¸ñÁË
1	·þÎñÔ±¶¼ºÜÈÈÇé£¬ºÜÀñÃ²£¬ÕûÌåÀ´ËµÊÇºÜ²»´íµÄ£¬´óÔÞÍíÉÏµÄÃí»á
1	ºÜºÃ£¬Ê¦¸¸ÐÞ½ÅºÃÊæ·þ£¬ÐÞÍê½Å»¬»¬µÄ£¬ÄÛÁËµã
1	µÚ¶þ´ÎÀ´ÁË£¬ÌåÑé¸Ð²»´í£¬²»¹ýÃí»áÓÐÁ½Èý¼Ò¶¼ÊÇ³ÔÍ¬Ñù¶«Î÷µÄ£¬½¨Òé»»ÆäËûÌØÉ«ÃÀÊ³¿ÉÄÜ±È½ÏºÃ£¬Éúòº£¬ÌÀ£¬Óã·Û£¬Å£ÅÅ£¬Ìì¸¾ÂÞ£¬Ïº½È£¬²¤²Ë½È¶¼ºÃºÃ³Ô£¬Î÷Ê½Ôç²ÍÒ²²»´í
1	²»´í¾ÍÊÇ¼Û¸ñ¸ßÁËµã£¬µ«ÊÇÄÜ½ÓÊÜµÄ¡£ÏÂ´ÎÒª´ø¼ÒÀïÈËÒ»ÆðÀ´£¬ºÜ¶à¶«Î÷Ã»ÓÐ³Ô£¬°¥£¬Ì«±¥ÁË¡£ÍæµÃºÜÓä¿ì¡£
1	¾ÍÊÇ×¡·¿¸½½üÓÐ¸ö½¨ÖþÔÚÊ©¹¤£¬±È½Ï³³
1	ÎÞÂÛÊÇÎÂÈª»¹ÊÇ´óÃí»á¶¼ÊÇºÜºÃµÄÌåÑé£¬µ«µ±Íí×¡ËÞÂ¥ÉÏÒ»Ö±³³µ½2µã£¬ÎÒ´Ó12µã¿ªÊ¼µ½°ëÒ¹2µã´òÁË4´Îµç»°¸ø¿Í·þ£¬Ò»Ö±¶¼Ã»µÃµ½½â¾ö£¬×îºóÒ²Ã»ÓÐÒ»¸öÕýÊ½µÄ½âÊÍ£¬²»ÁËÁËÖ®ÁË£¬¿ªÊ¼¾ÓÈ»»¹ÒªÎÒ´ø×Åº¢×Ó°á·¿¼ä£¬ÎªÊ²Ã´²»ÊÇÂ¥ÉÏ°á£¬ÎÒ¼Òº¢×ÓË¯ÁË£¬¶øÎÒ±»³³µÄÎÞ·¨ÈëË¯£¬´ø×Åº¢×Ó°áÇ¨¶à´óµÄ¹¤³Ì£¬×¡ËÞ²»±ãÒË£¬·þÎñÈ·×ö²»µ½£¬Ö±ÖÁ½ñÌìÔçÉÏÒ²Ã»ÓÐÈË¸øÒ»¸ö½âÊÍºÍËµ·¨£¡
1	ÕâÊÇÎÒÂúÒâÒ»´ÎµÄÎÂÈª£¬ÈË²»¶à£¬Ë®Çå¡£×¡µÄµØ·½¸É¾»£¬·þÎñÌ¬¶ÈºÃ¡£Ãí»áÓÐÌØÉ«£¬¶«Î÷ºÃ³Ô¡£
1	·þÎñ³¬¼¶ºÃ£¬ºÜÔÞ£¬³©Íæ³©³ÔÕæµÄºÜ°ô£¬ÉÏµÛ°ãµÄ´ýÓö£¬ºÜºÃ£¬»áÔÙÈ¥¡£Ö»ÊÇ±»×Ó¿ÉÄÜÓÐµã±¡£¬ÍíÉÏÀäÐÑÁË¡£Õâ¸ö¿ÉÒÔ¸ÄÉÆÒ»ÏÂ¡£ÆäËû¶¼ºÜºÃ£¬ÎåÐÇºÃÆÀ¾ø¶ÔÖµµÃ
1	ÅÝÎÂÈªµÄÊ±ºò£¬ÓÐ¼¸¸ö³Ø×ÓÔÚÇå½à£¬¾õµÃÊ±¼ä°²ÅÅ²»Ì«ºÏÀí¡£ÁíÍâÓÎÓ¾³ØÊÇÁ¹Ë®£¬½¨Òé¸Ä³ÉºãÎÂµÄÎÂË®³Ø£¬Ö®Ç°ÔÚÄþÏçÌåÑéµÄ¾ÍÊÇÎÂË®ÓÎÓ¾³Ø¡£ÎÂÈªÃ»ÓÐÊ²Ã´ÌØÉ«£¬µ«ÊÇÃí»á¡¢ÔÆÀ´¿ÍÕ»ºÍÔç²Í¶¼Í¦ÂúÒâµÄ¡£ÕûÌåÂúÒâ~
1	check itµÈÁË15·ÖÖÓ ÓÐ´ýÌáÉý´ó²ÍÃí»áÊÇÁÁµãÎÂÈª¾ÍºÜÒ»°ã ÎÞÌØÉ« ³Ø×ÓºÜÉÙÎªÁË´ó²ÍÃí»á Ò»¶¨ÔÙÈ¥
1	·Ç³£¸ÐÐ»ÓùÎÂÈª¸ø×¼±¸µÄ·¿¼ä²¼ÖÃ£¬ÕæµÄÊÇºÜ¾ªÏ²£¬ËäÈ»ÆøÇò¾­³£µôÏÂÀ´¡£¡£¡£×¡ËÞ²ÍÒûÓéÀÖ¸÷·½Ãæ¶¼×öµÃ±È½ÏÈ«Ãæ£¬ÍæÒ»Ìì¸ÕºÃ£¬²»»áÎÞÁÄÒ²²»ÖÁÓÚÌ«¸Ï¡£¹¤×÷ÈËÔ±·þÎñÌ¬¶ÈºÜºÃ£¬ÔÚÎÂÈªÐÝÏ¢ÊÒ¿´µ½Î»°¢ÒÌ°ÚµÊ×Ó°ÚÁËºÃ¼¸´Î£¬ÎªÁË°ÚµÃ·½·½ÕýÕý£¬ÕæµÄÊ®·Ö¾´Òµ¡£×ÜÌåÕæµÄºÜ°ô£¬²»¹ý·¿¼äµÃÐ¡»ÆÈËÆøÇòÓÐµã¹îÒì£¬¸Õ¿ªÃÅÓÐµãÏÅµ½ÁË?
1	ÎÂÈªË®±È½Ï¸É¾»¡£µØ·½²»´ó£¬ÉèÊ©Ò²ÓÐµã³Â¾É£¬¹ÜÀíµÄ²»´í¡£
1	³öÆ·¼°·þÎñ³¬ÔÞ£¬Ãí»á×îÖµµÃÆÚ´ý£¬Ï£ÍûÄÜ±£³Ö£¬¼Æ»®Äêµ×ÔÙÀ´£¡
1	·þÎñ³¬¼¶ºÃ£¬Ï¸½ÚÊ²Ã´µÄ¶¼ºÜÈÃÈËÊæ·þ£¬¿¼ÂÇµÄºÜÖÜµ½£¬·þÎñÌ¬¶ÈÒ²ºÃ£¬ÍæµÄ·Ç³£¾¡ÐË£¬¶ÔµÃÆð¼Û¸ñ£¬
1	·þÎñÔ±ÈÈÇé£¬×ÔÖú²ÍÎ¶µÀ²»´í£¬ÖÜÄ©ÈË³¬¼¶¶à
1	ÎÂÈªÃ»ÓÐÌ«´óµÄÁÁµã£¬Ãæ»ýÐ¡£¬³ØÒ²²»¶à£¬µ«Ê¤ÔÚÒûÁÏË®¹ûÈ«×ÔÖú£¬24Ð¡Ê±¶¼¿ÉÅÝÎÂÈª¡£×îÔÞµÄÄª¹ýÓÚ´ó²ÍÃí»áÁË£¬Ê³ÎïÖÊÁ¿ºÃ£¬ÖÖÀà³¬È«£¬·þÎñÌ¬¶ÈÒ²ºÜºÃ£¬³ÔºÈ¶¼ºÜ·½±ã¡£»·¾³Ò²ºÜÃÀ£¬ÎÞÑÌ¿Í·¿µÄµã»¹ÊÇºÜºÃµÄ£¬·¿¼äÉèÊ©ºÜÆëÈ«£¬Ï¸½Ú·½Ãæ×öµÃÏ¸ÖÂ£¬»¯×±ÃÞÃÞÇ©Ê²Ã´¶¼ÓÐ£¬ãåÔ¡Â¶Ï´·¢Ë®Èó·ôÂ¶¶¼ÊÇÓÃ°¬Ê«µÄ£¬²»ÊÇÆÕÍ¨¾ÆµêµÄÔÓÅÆ×Ó£¬ÓÃÆðÀ´Ò²·ÅÐÄ¡£ÎÒÃÇÊÇÇéÂÂÈë×¡£¬¶¼ÓÐÒÔºó»¹À´µÄÏë·¨
1	·þÎñºÜµ½Î»£¬ÎÀÉúÒ²ºÜ¸É¾»£¬ºÜºÃÍæ£¬»¹»áÏëÈ¥µÄ¡£
1	´óÖÂÉÏ¶¼²»åe£¬¾ÍÊÇÅÝØÈª??ÑeÃæÐÝéfµÄµØ·½Î÷¹Ï?¹©ª²»×ã
1	Õûów¸ÐÓXÁ¼ºÃ£¬·þÕTºÜÓÃÐÄ£¬ÔOÊ©Ç¬Q£¬ØÈª¶àÓ£¬Ê³ÎïÙ|ËØ²»åe£¬ºÃÔu£¡
1	Õæ²»´í£¬ÓÐÊ±¼ä»¹»áÈ¥
1	¼ÙÆÚºÃÈ¥´¦£¬³ÔºÈÍæÀÖÒ»ÌõÁú
1	È±µãÊÇÃ»ÓÐµØ·½¹ÒÊªÒÂ·þ£¬½¨ÒéÔÚÔ¡ÊÒÀïÀ­Ò»ÌõÉþ×ÓÓÃÀ´¹ÒÊªÒÂ·þ
1	¹¤×÷ÈËTºÜÓÃÐÄ£¬¼¼ÐgÒ²ºÜºÃ
1	ÓÎÍæÈ¯ËµÊµ»°²»Ì«ºÃ »»µÄ¶«Î÷ÊµÔÚ¶Ô²»ÆðÕâ¼Û¸ñ£¬ÒòÎªÕâ´ÎÏÂÓêÌìµ¥³µÃ»ÓÐ¿ª£¬ÑÌ»¨Ò²·Å²»ÁË£¬×ÜÌåÊÇºÃµÄ£¬¾ÍÊÇÎÒÃÇÂòµÄÊÇÌ×²Í£¬ºÜ¶à¶¼ÓÃ²»ÁË£¬²»ÊÇºÜ¿ªÐÄ¡£
1	Ò¹ÍíÂ¥µÀÔëÒô½Ï´ó£¬Ó°ÏìË¯Ãß
1	¿ÉÏ§ÏÂÓêÌìÍæ²»ÁËÓÎÒÕ»á
1	´óÃí»áÍí²ÍºÍ×ÔÖúÔç²Í³öÆ·¶¼ºÃºÃà¸£¬ÎÂÈªÊÇÈÕÊ½µÄ£¬Ë®ºÜ¸É¾»£¬ÈÕÊ½·ç¸ñ£¬ÎÂÈª·ç¸ñÊÇÐ¡ÇåÐÂ£¬×¡µÄÊÇÔÆÀ´¿ÍÕ»£¬·¿¼ä±È½ÏÐ¡£¬´°Íâ¶Ô×Å×°ÐÞ£¬Ó°ÏìÊÓ¾õ¡£Ð¡ÅóÓÑºÜ¿ªÐÄ£¬»¹»áÔÙ´ÎÏû·Ñ
1	ÌáÇ°ß^Ä¸ÓH¹?(?¡ä0`?)?£¬ÓùØÈªµÄówò²»åe£¬ÑbÐÞïL¸ñÓÐücÈÕÊ½ÓÖÓÐüc¹ÅÉ«¹ÅÏã£¬ÌØeÊÇ´ó²ÍRþ£¬ºÜÓÐÌØÉ«£¬¹ä³ÔµÄÐÎÊ½ºÜÓÐ·È¤£¬³ÔµÄÆ··N¶¼Í¦ØS¸»£¬ÈýÎÄô~´ÌÉíºÍýÉúÏßoÏÞÁ¿¹©ª£»ß[òíÄ¿Ò²ºÜe¿@£¬×¸¸Ý Ò²»ØÎ¶ÁËÏÂºrµÄ·È¤[Ò®]
1	´ø°ÖÂèÈ¥ÂÃÓÎ¾°µã×¡Ò»¸öÍíÉÏ ºÜÓÐÆø·Õ °ÖÂèºÜ¿ªÐÄ?
1	ËùÓÐÉèÊ©Óë·þÎñ»ù±¾ÉÏ¶¼ÂúÒâ¡­¡­Í¦ºÃ
1	Ãí»áºÜºÃ£¬ºÃ³ÔºÃÍæ£¬ÎÂÈªÒ²ÌØ±ðºÃ£¬ºÜ¸É¾»£¬×÷Îª¹«ÖÚµØ·½À´½²ÄÜ×öµ½Èç´ËÕæµÄºÜ²»ÈÝÒ×£¬ÖµµÃÈ¥ÌåÑéµÄµØ·½£¡
1	¸¸ºÜÙNÐÄ£¬ºÜÊæ·þ?
1	ºÜMÒâ£¬¸¸£I£¬ºÜÊæ·þ?
1	ÏÂ´ÎÔÙÈ¥£¡¿ªÐÄ£¡ÎûÎû£¡
1	·¿égÇ¬Q£¬ÔOäýRÈ«£»Ã¿ ^ÓòµÄ·þÕTB¶ÈºÜºÃ£»ÎÂÈª ^³Ø¶à£¬Ã¿³Ø²»´ó£¬Ë®òá£¬¸üÒÂÊÒÔOäýRÈ«·½±ã£»­h¾³Ò²²»åe¡£?
1	µÚÒ»´ÎÀ´ÓùÎÂÈª£¬¿ÉÒÔ¸ø99·Ö£¬ÎªÊ²Ã´Òª¸øÕâ¸ö·Ö£¬ÒòÎª¸øÂú·ÖµÄ»°£¬ÎÒÅÂÓùÈªÈË»á½¾°Á£¡µ«ÊÇÕâ¸öµØ·½ÔÚÎÒÐÄÀïÊÇ100·Ö¡£ÓùÎÂÈªÎÞÂÛ´ÓÔ°Çø»·¾³£¬·¿¼ä»·¾³£¬Â¶ÌìÎÂÈª»·¾³£¬Ãí»á»·¾³£¬Ãí»áÊ³Æ·³öÆ·µÈµÈ£¬¶¼ÊÇ·Ç³£°ôµÄ£¡£¡Áè³¿1µã¶à£¬Öµ°à¾­Àí´ø×Å¼¸¸öÔ±¹¤È¥¼ì²éÎÀÉú£¬´ø×ÅÊÖµçÍ²¡¢É¨°Ñ¡¢À¬»ø²ùÈÏÈÏÕæÕæ´ÓÍ·¼ì²é¡£ÔçÉÏ¿´µ½Ê×Ï¯Ö´ÐÐ¹ÙÔÚ»áÒéÌü´óÌÃÃÅ¿ÚÈÏÕæµÄÌýÈ¡Ã¿Ò»¸ö²¿ÃÅ¾­ÀíµÄ»Ø±¨£¬¸öÈËÈÏÎª·Ç³£ºÃ£¡×îºó×£ÓùÎÂÈªÔ½°ìÔ½ºÃ£¡£¡£¡
1	·Ç³£ÂúÒâ¡«
1	·¿¼äºÜ´óºÜÊæ·þ£¬Ï£Íû¶àµãÓÅ»Ý»î¶¯¡£µÚ¶þ´ÎÀ´ÓùÎÂÈªÁË£¬ºÜÂúÒâ£¡
1	À´ÁË ºÃ¶à¿² ÀÛÁË¾ÍÀ´Õâ ÕæµÄºÃºÃÄØ£¿
1	·þÎñÕæµÄºÜºÃ£¬ÄÇÃ´¶àÈË£¬ÄÇÃ´¶à±­¡¢ÅÌ¡¢Íë¿ê¾ÓÈ»ÄÜÊÕÊ°µÄÄÇÃ´¿ìÄÇÃ´¸É¾»£¬ÓÃÆðÀ´³¬ËæÐÄ£¡
1	»¹ÊÇÒ»Èç¼ÈÍùµÄºÃ¡£¸ø¸öÐ¡½¨Òé£¬Ï£ÍûÏÂ´Î¶ùÍ¯½ÚÊ±ÄÜ¸øÐ¡ÅóÓÑÅÉÒ»·ÝÐ¡Ð¡µÄÀñÎï¡£
1	²»´í£¬¾ÍÊÇºÍ·þÓÐµã¾É£¬ÉÌ¼ÒÓ¦¸Ã±¸¶àµã¿îÊ½£¬×ÜÌå²»´í¡£ÏÂ´Î»¹»ØÀ´¡£º¢×ÓÍæµÄºÜ¿ªÐÄ¡£
1	·þÎñºÜÍêÉÆ£¬¾ÆµêÔ±¹¤¶¼ºÜÈÈÇé£¬ÍæµÄÏîÄ¿ºÜ¶à£¬·Ç³£ÓÐÈ¤Î¶ÐÔ£¬ÊÊºÏÒ»¼Ò´óÐ¡Ò»ÆðÀ´Íæ£¬´óÃí»áºÜÓÐÌØÉ«£¬³ÔµÄÆ·ÖÖÑÛ»¨çÔÂÒ£¬Î¶µÀºÍ³öÆ·¶¼ºÜºÃ£¬ÏÂ´Î»¹»á¹â¹Ë¡£
1	ÌåÑé¸Ð¼«¼Ñ£¬¿ÉÒÔËµÊÇÎÂÈª¶È¼Ù´åÀïµÄº£µ×ÀÌ£¿·þÎñÒ»Á÷£¬¹¤×÷ÈËÔ±¶¼·Ç³£nice£¬¸÷¸öÐ¡Ï¸½ÚÒ²¶¼·Ç³£nice£¬Æ©Èç×ø³µÌØÒâ×¼±¸µÄ³ÂÆ¤ºÍ»°Ã·¡«
1	×îÆÚ´ýµÄÃí»á×ÔÖú²Í£¬Ë®×¼²îÁËºÜ¶à£¬Ê³Îï²»ÐÂÏÊ£¨¼¸¸öÍ¬°é¶Ç×Ó¶¼²»Êæ·þ£©£¬Ôç²Í×ÔÖú²Í±ÈÖ®Ç°Ã»ÓÐÖÐÎ÷ºÏ²¢ÆðÀ´µÄÊ±ºò»¹ÒªÉÙÁËºÜ¶àÊ³ÎïÆ·ÖÖ£¬¸Ð¾õÏÂ´Î²»»áÔÙÀ´ÁË
1	×îÆÚ´ýµÄÃí»á×ÔÖú²Í£¬Ë®×¼²îÁËºÜ¶à£¬Ê³Îï²»ÐÂÏÊ£¬Ôç²Í×ÔÖú²Í±ÈÖ®Ç°Ã»ÓÐÖÐÎ÷ºÏ²¢ÆðÀ´µÄÊ±ºò»¹ÒªÉÙÁËºÜ¶àÊ³ÎïÆ·ÖÖ£¬¸Ð¾õÏÂ´Î²»»áÔÙÀ´ÁË
1	·Ç³£ºÃµÄÌåÑé£¬ÒÑ¾­Á¬ÐøËÄÄêÈ¥ÓùÎÂÈªÁË£¬·¿¼ä»¹ÊÇÄÇÃ´Õû½à¡¢Êæ·þ£¬Ãí»á»¹ÊÇÄÇÃ´·á¸»¡¢ÃÀÎ¶£¬·þÎñ»¹ÊÇÄÇÃ´Ç×ÇÐ¡¢ÖÜµ½£¬·Ç³£Ï²»¶£¬Ï£ÍûÒÔºó»áÓÐ¸ü¶àÓÅ»Ý£¬Ôö¼Ó¹ýµÄÆµÂÊ
1	È«Âú·Ö£¬Ê³×¡Íæ¶¼·Ç³£ºÃ
1	·Ç³£ºÃ£¬Ò»Â·³Ô³ÔºÈºÈ
1	ÎÒÒÑ¾­À´ÓùÎÂÈªÈý´ÎÀ²À²À²£¬Õâ´ÎÊÇ°ïÅóÓÑÃÇÔ¤¶¨µÄ¾Æµê£¬ËýÃÇÎå¸ö¶¼ÍæµÃºÜ¿ªÐÄ£¬·þÎñÒ²ÊÇÒ»Èç¼ÈÍùµØÓÅÐã£¬½ñÄêÄêµ×¿ÉÄÜ»¹»áÔÙÈ¥Ò»´Î£¬Ï£Íûµ½Ê±ºòÓÐ¸ü¶àÓÅ»Ý»î¶¯Ó´£¬×îºÃÀ´¸öÌØ¼Û¹þ¹þ¹þ¡£
1	ºÜÔÞ£¡Ò»¼ÒÈËÍæµÄ¿ªÐÄ?
1	°ìÀíÈë×¡µÄÊ±ºò£¬·þÎñÌ¬¶ÈºÜºÃ¡£°ìÀíÍË·¿µÄÊ±ºòÄÇÈËÌ¬¶È¾Í²»ÔõÃ´ºÃÁË¡£ÔçÉÏ³ÔÍêÔç²Í»ØÀ´£¬¸ãÇå½àµÄ°¢ÒÌ»¹¸úÎÒÃÇ´òÕÐºô¡£ÎÀÉú¸ãµÃ²»´í¡£
1	·þÎñºÜºÃ£¬Ãí»áºÜ¶à³ÔµÄ£¬¿ÉÏ§ÎÒÊÇ¸öËØÊ³Õß¸Ð¾õÃ»Ê²Ã´ºÃ³ÔµÄ£¬°ËÔÂÌìÆøÍ¦ÈÈµÄ£¬µ«ÊÇÅÝÎÂÈª»¹ÊÇ²»´í£¬Ôç²ÍÒ²ºÜ¶à³ÔµÄ£¬»ù±¾Ë®¹û×î¶àÈË³Ô£¬ÎÒ±È½ÏÌôÏ²»¶Çåµ­µÄ£¬Íâ¹ú´óÊ¦ºÜÈÈÇé½ÐÎÒ¶àÄÃ¶à³Ô£¬µ«ÊÇ¸öÈË²»Ï²»¶ÀË·Ñ£¬¶øÇÒÃ»¶àÉÙÇåµ­µÄ¾ÍÑ¡ÁËÐ©Ë®¹ûºÍÓñÃ×£¬Ð¡»ï°éÅªÁËÒ»·Ý¼¦µ°²»´í£¬Ö»ÊÇÊÕ²ÍµÄÓÐÐ©°¢ÒÌÌ¬¶È²»ÊÇºÜºÃ
1	ÎÒÊÇµÚ6´ÎÀ´µÄÓùÎÂÈª£¬´ó²ÍÃí»á»¹ÊÇÄÇÃ´µÄºÃ£¬·þÎñÔ±ºÃ¡¢Ê³Æ·³öÆ·ºÃ¡¢·ÕÎ§ºÃ£¡µ«ÊÇ¿Í·¿·þÎñ¾ÍÒ»°ãÁË¡£ÆÚ´ýµÚ7´Î»áÓÐËù¸Ä±ä£¡£¡
1	Í¦ºÃÍæµÄ£¬¾ÍÊÇ¶¼ÔÚ×°ÐÞ
1	±¾´Î³öÓÎ×ÜÌåÌåÑéºÜÓä¿ì£¡´Ó½Ó´ý£¬°ìÀíÈë×¡£¬¹¤×÷ÈËÔ±¶¼ºÜÈÈÇé»ý¼«Ö÷¶¯£¬²»ÐèÒªµÈ´ý£»·¿¼äÎÀÉúºÜºÃ£¬´²ÉÏÓÃÆ·¶¼ÄÜÉ¨Âë²é¿´ÇåÏ´¼ÇÂ¼£»·¿¼ä²¼¾ÖºÃ£¬ºÜÊæÊÊ£»Ê³ÎïÆ·ÖÖ·á¸»¶àÑù£¬ÇÒÐÂÏÊ£¬´ó²ÍÃí»áºÜ¶àÈËÒ»ÆðÓÃ²Í£¬µ«ÎÀÉú¸ãµÃºÜºÃ£¬µØÃæÒ»Ö±±£³Ö¸É¾»£»ÎÂÈª³ØËä²»Ëã¶à£¬´íÂäÓÐÖÂ¡£ÍË·¿·¢ÉúÁËµãÐ¡²åÇú£¬¿Í·þÈËÔ±Ö÷¶¯»ý¼«½â¾öÁËÎÊÌâ£¬ÌØ±ðµãÔÞÚ÷ÒÕ»ªÏÈÉú£¬·þÎñÒâÊ¶ºÜÇ¿¡£½¨Òé£º´ó²ÍÃí»á¶àÔö¼ÓÊÊºÏÐ¡º¢µÄÊ³Îï£¬ÈçÌÀÃæ¡¢°ü×Ó£»ÏÄÌìÎÂÈªË®ÎÂÏ…
1	×¡µÃºÜ¿ªÐÄ£¬´ó²ÍÃí»áÕæµÄÊÇ³¬¼¶ÔÞ£¡±ß×ß±ß³Ô£¬³öÆ·¶¼ºÜ²»´í£¬ÍæÀÛÁË£¬³Ô±¥±¥ÔÙÈ¥ÅÝÎÂÈª£¬ÕæµÄºÜºÃ¡£Ìá¼¸¸öÐ¡½¨Òé£º¸Õ½ø·¿¼ä£¬Ï´ÊÖ¼äÓÐµãµã²»¸É¾»£¬Ï£ÍûÏÂ´Î¸Ä½ø¡£µ¥³µÄÇ±ßµÄÓÎÒÕÉèÊ©¶¼ºÜ°ô£¬ÍíÉÏ½¨Òé¿ÉÒÔÔö¼ÓÕÕÃ÷¡£
1	·Ç³£ºÃ?ÊæÊÊ£¡ÊÇÐÝÏÐ¶È¼ÙºÃÈ¥´¦
1	¸´Ê½Á½²ã±ÈÏëÏóÖÐ¿Õ¼äÒªÐ¡£¬ÀïÃæ¶«Î÷¸ÃÓÐ¶¼ÓÐ¸ñ¾ÖÒ²Í¦ºÃµÄ×Ô¼º¾ÍÊÇÏ´ÊÖ¼ä¸ú¸´Ê½µÄ·¿×Ó²»ÏàÅäÌ«Ð¡ÁË¡£±Èµ¥Éí¹«Ô¢µÄ¶¼Ð¡¡£ÕûÌå»¹¿ÉÒÔ¡£
1	Í¦ºÃµÄ£¬ÎÂÈªË®ÎÂÓÐµã¸ß£¬Èç¹ûÓÐ¸ü·á¸»µÄÓéÀÖ»î¶¯¾Í¸üºÃ
1	»·¾³ºÃ£¬ÉèÊ©ºÃ£¬·þÎñºÃ¡£
1	Ò»´Î·Ç³£°ôµÄÓÎÍæ£¬»áÍÆ¼ö£¬»á¶þË¢
1	×¡µÄÊÇÔÆÀ´¿ÍÕ»£¬ÕûÌå¶¼Ëã²»´í£¬µ«ÎÀÉú¼äÃÅÉÏÌùµÄ°×Ö½£¬ÏòÄÚÄÇ²àÓÐ²»ÉÙÃ¹µã£¬ÄÇÀï¸ÕºÃÊÇ¹Ò¹³£¬ÎÒÃÇÁ¬ÒÂ·þ¶¼²»¸Ò¹ÒÁË¡£¹À¼ÆÊÇ³±ÊªµÄÔ­ÒòÔì³É£¬Ò²¹À¼Æ²»Ö¹ÎÒÃÇ×¡µÄ·¿¼äÓÐ£¬¾­Óª·½Òª×¢ÒâÎ¬»¤¸ü»»¡£
1	Ì×Æ±Á½ÈÕÒ»Ò¹1600£¬ÒÑ¾­°üÔç²Í.Îç·¹.Íí²Í´óÃí»á£¬Á½ÌìÎÞÏÞ´ÎÎÂÈª£¡(ÎÂÈª³Ø´ó´óÏ¸Ï¸ÈýÊ®¼¸Ö»£¬Ã¿Ò»Ö»¹¦Ð§²»Ò»Ñù£¬ÓÐ¿§·ÈÈª¡¢Ò¬ÄÌÈª¡¢ÃÀÈÝÈª¡¢µÈµÈ¡¢¶øÇÒ¿ÊÁË¶öÁË»¹¿ÉÒÔÈ¥ÐÝÏ¢Çø³ÔË®¹û¡¢µãÐÄ¡¢ÒûÁÏ£¬ÓÖ¼ÌÐøÅÝ£¬ÀïÃæ»¹ÓÐÍÐ¶ùËù¸øÐ¡ÅóÓÑÍæ)£¬ÏÂÎçÎÒÃÇ×öÁË2¸öÇ××ÓÊÖ¹¤ºÍ±ý¸ÉÄÃ×ß£¡(ÍíÉÏ6µã¡«10µãÊÇ´ó²ÍÃí»á£¬²»À´²»ÖªµÀ£¬Á½Ìõ½ÖËæ±ã³Ô£¬ÄÃ×Åµú×Ó±ß×ß±ß³Ô»òÕß·þÎñÔ±°ïÄãÃÇÁô×ùÎ»ÂýÂý³Ô£¬¼¸°ÙÖÖ²Ë£¬ÎÒÃÇ³ÔÁË4¸öÖÓ¶¼Ã»ÓÐ³Ôµ½ÀïÃæÆ·ÖÖµÄ10·…
1	ÀïÃæÔÚ×°ÐÞ......¸Ð¾õÃ»ÓÐµÚÒ»´ÎÈ¥µÄÊ±ºòÄÇÃ´¾ªÑÞ..
1	·þÎñºÜºÃ¡£ºÜ²»´í
1	Ã»¼û¹ý±ÈÕâ¸üºÃµÄ·þÎñÁË£¬³£À´ÔÚÕâ¶¼»¨ÁËÈýÍò¶àÁË
1	×ÔÖú²Í³¬¼¶»®Ëã£¬¹©Ó¦²ËÆ·ºÜ¿ì£¬¶øÇÒÓÐ³ÔÓÖÓÐµÃÍæ£¬ÏÂ´Î´øÒ»°ïÅóÓÑÀ´¹þ¹þ
1	ÒÑ¾­íÁËºÜºÃ´Î
1	Ò»´Î²»´íµÄÎÂÈªÌåÑé
1	»·¾³ºÃ£¬·þÎñ°ô£¬ÓÐÌØÉ«£¡ÎåÐÇºÃÆÀ£¬ÏÂ´ÎÔÙÀ´£¡ÓùÎÂÈª¸øÈË±öÖÁÈç¹éµÄ¸Ð¾õ£¡¶È¼ÙÐÝÏÐºÃµØ·½£¡
1	·þÎñÎï³¬ËùÖµ£¬Çå½à°¢ÒÌ¿ÉÄÜÓÐ½àñ±£¬·¿¼äºÍ¹«¹²³¡ËùÎÀÉú¼ä¶¼ºÜ¸É¾»¡£Ï¸½Ú×öµÄºÜºÃ£¬ÔÚ×¯ÄÚ×Ô·ÑµÄ·ÛÃæÒ²ºÜºÃ³Ô£¬¼Û¸ñ²»¹ó¡£Ãí»áºÜÓÐ·ÕÎ§£¬·þÎñÉú³¬Ï¸ÐÄµÄ¡£ÒÔºó´ø¼ÒÈËÀ´
1	²ÍÌüÀïÃæÓÐ2¸ö¸èÊÖ³ªµÄ²»´í£¬µã¸öÔÞ¡£
1	ÒÑ¾­À´ÁËËÄ´ÎÁË£¬ÓÐÖÖ¼ÒµÄ¸Ð¾õ£¬»·¾³Êæ·þ£¬·þÎñÔ±Ì¬¶È·Ç³£ºÃ£¬ÎÒÃÇÏÂ³µ¾ÍÂíÉÏ°ïÃ¦ÄÃÐÐÀîºÍ´òÉ¡¡£×îÏ²»¶µÄÊÇ´óÃí²Í»áÁË¡£ÓÐÍæÓÐ³Ô£¬¶øÇÒÊÇËÄ¸öÐ¡Ê±£¬ÈÃÄãÍæµÄ¾¡ÐËºÍ³ÔµÃ¿ªÐÄ£¬»¹»á¼ÌÐøÀ´Å¶£¡
1	¸Ð¾õ·þÎñ±ÈÒÔÇ°ÓÐËùÏÂ½µ£¬ÈËÊÖÓ¦¸ÃÊÇ²»×ã°É¡£ÒÔÇ°µÝÃ«½í¡¢¶ËË®¡¢ÕûÀíÍÏÐ¬¸üÎªÒóÇÚÈÈÇé¡£Ï£Íû¹ÜÀí²ãÖØÊÓÕâÒ»ÎÊÌâ¡£
1	Ç½ÁÒÍÆ¼öÖéº£ÈÕÊ½ÓùÎÂÈª¶È¼Ù´å£¡[Î¢Ð¦]¸öÐÔ»¯ÉèÖÃºÍ¸ßÖÊÁ¿·þÎñ??24Ð¡Ê±ÎÂÈª¡¢´óÃí»á×ÔÖúÔç²Í¡¢Íí²Í½ÚÄ¿ÎÞ¿ÉÌôÌÞ£¡[Ç¿]·Ç³£°ô.Æ·ÖÖ·±¶à·á¸»ÐÂÏÊ.ÎÞÂÛ¼ÒÍ¥³öÓÎ»òÅóÓÑ¾Û»á¶¼·Ç³£ÊÊºÏ£¡[»µÐ¦]
1	µÚÒ»´ÎÀ´ÓùÎÂÈª¶È¼Ù´å£¬¸Ð¾õ·Ç³£ºÃ£¬ÌØ±ðÏ²»¶ÎÂÈª£¬¸÷ÖÖ¹¦Ð§µÄÒ©³ØºÜºÃ£¬ËÄÐ¡Ê±»»Ò»´ÎË®£¬ºÜ¸É¾»¡£ÌØ±ðÍÆ¼ö´óÊ³Ãí»áÍí²Í£¬ºÃ¶àºÃ³ÔµÄ£¬»¹ÓÐºÃÍæµÄ£¬Ð¡³Ô¶¼ÊÇÏÖ×öµÄ£¬¸Ð¾õ¸É¾»ÎÀÉú£¬·þÎñÌ¬¶ÈÒ²·Ç³£ºÃ£¬Ôç²ÍÒ²ºÜºÃ³Ô£¬Æ·ÖÖ¶à£¬ÖÐÎ÷²Í¶¼ÓÐ£¡·Ç³£ºÃµÄÒ»´ÎÂÃÐÐ£¬ÏÂ´Î»¹»áÀ´£¡
1	ÏÄÌì£¬ÏÂÓêÌìÅÝ×ÅÎÂÈª£¬ÓÐÒ»ÖÖºÜÆæÃîµÄ¸Ð¾õ£¡¾ÍÏñÓùÎÂÈªÀïÐ´µÄÄÇ¾ä»°£ºÌý¼û»¨¿ªµÄÉùÒô£¡
1	ÂíÍ°Ë®ÐèÒª¸Ä½ø
1	4ÔÂ·Ý¶©ÁËÆ±½á¹ûÍêÈ«Íü¼ÇÁË¡£µ½ÆÚÇ°ÈýÌìÓùÎÂÈª´òÀ´µç»°µ«ÊÇÓÖÊÇÆ½ÈÕ£¬¸ù±¾Ã»Ê±¼äÀ´¡£Ã»°ì·¨ÍíÉÏÅÜ¹ýÀ´ÁË¡£ÍíÉÏ»·¾³»¹²»´í¡£µ«ÊÇÍæµÄÊ±¼äÌ«¶ÌÁË£¬ÓÐµã¿ÉÏ§¡£
1	Ò»Èç¼ÈÍùµÄÏ²g?
1	¸ÐÓXß@´Î·¿égÐ¡ÁËüc. ¿ÕÕ{²»½oÁ¦°¡. é_ÁËÒ»ÍíØ¶È¶¼]ÓÐ½µÏÂí.
1	Ï£ÍûÓùÎÂÈªµÄ·þÎñÄÜ¹»Ô½À´Ô½ºÃ£¬¿ÉÒÔ¶à¸ãÒ»Ð©»î¶¯£¬ÈÃ¸ü¶àµÄÈËÖªµÀÁË½â¡«ÏÖÔÚÓÐºÜ¶àµØ·½ÔÚ×°ÐÞ£¬ÉèÊ©»¹²»Ì«ÍêÉÆ£¬Ï£ÍûÏÂ´ÎÈ¥µÄÊ±ºò¿ÉÒÔ¿´µ½ÐÂµÄ±ä»¯
1	µÚ¶þ´ÎÀ´ÁË¡£Õâ´Î´øÐ¡ÅóÓÑÀ´£¬¸Ð¾õºÜ°ô£¬ÉèÊ©·þÎñ¶¼ºÜÌùÐÄ£¬ÓÐÎÊ±Ø´ð¡£¹¤×÷ÈËÔ±µÄÌ¬¶ÈÒ²ºÜºÃ¡£ÓÐ×¼±¸Ð¡ÅóÓÑÓÃµÄÐ¡±­×Ó¡£Ð¡ÑÀË¢£¬Ð¡ÍÏÐ¬£¬Óù·þÒ²ÓÐÍ¯×°µÄ¡£Õâ´ÎÒòÎªÒßÇéÔ­Òò¡£Ð¡ÓÎÏ·¶¼Ã»ÓÐ¿ªÆôÓÐµã¿ÉÏ§¡£¶àÁËÒ»¸öÂÃÐÐµÄÒâÒå×ßÀÈ
1	¾àÀë´¨É³¹«Â·½Ï½ü,µ«ÊÇ¹«½»Ö¸Ê¾²»¶Ô,Èç¹ûÊÇ"²ÌÂ½Ïß"µÄ»°,»á·Ç³£Âé·³.½¨ÒéÓÃ±ðµÄÂ·Ïß.·¿¼ä½ÏÎª¼òµ¥.
1	ÉÌÎñ´ó´²·¿£¬·¿¼äºÜ´ó£¬´²ÓÐ2M¿í£¬ÕûÌå¸Ð¾õ¾­¼ÃÊµ»Ý²»´í!
1	Ôç²ÍÌ«²î£¬ÎÞÂÛÈ¥¶àÉÙÈË£¬ÄÇ±ßÒ²²»¼ÓÊ³Æ·µÄ¡£¾ÆµêÓ¦¸ÃÖØÊÓÒ»ÏÂÕâ¸öÎÊÌâÁË¡£·¿¼ä±¾ÉíºÜºÃ¡£
1	±ö¹ÝÔÚÐ¡½ÖµÀÉÏ£¬²»´óºÃÕÒ£¬µ«»¹ºÃ±±¾©ÈÈÐÄÍ¬°ûºÜ¶à~±ö¹ÝÉèÊ©¸ú½éÉÜµÄ²î²»¶à£¬·¿¼äºÜÐ¡£¬È·ÊµÍ¦Ð¡£¬µ«¼ÓÉÏµÍ¼ÛÎ»ÒòËØ£¬»¹ÊÇÎÞ³¬ËùÖµµÄ£»»·¾³²»´í£¬¾ÍÔÚÐ¡ºúÍ¬ÄÚ£¬°²¾²Õû½à£¬Å¯ÆøºÃ×ã-_-||¡£¡£¡£ºÇ»¹ÓÐÒ»´óÓÅÊÆ¾ÍÊÇ´Ó±ö¹Ý³ö·¢£¬²½ÐÐ²»µ½Ê®·ÖÖÓ¾Í¿ÉÒÔµ½Ã·À¼·¼¹Ê¾ÓµÈµÈ£¬¾©Î¶Ð¡ºúÍ¬£¬±±º£¾àÀëºÃ½üÄØ¡£×ÜÖ®£¬²»´í¡£ÍÆ¼ö¸ø½ÚÔ¼Ïû·ÑµÄ×ÔÖúÓÎÅóÓÑ~±È½Ï»®Ëã£¬¸½½üÌØÉ«Ð¡³ÔºÜ¶à~
1	CBDÖÐÐÄ,ÖÜÎ§Ã»Ê²Ã´µêÆÌ,Ëµ5ÐÇÓÐµãÃãÇ¿.²»ÖªµÀÎªÊ²Ã´ÎÀÉú¼äÃ»ÓÐµç´µ·ç
1	×ÜµÄÀ´Ëµ£¬ÕâÑùµÄ¾ÆµêÅäÕâÑùµÄ¼Û¸ñ»¹Ëã¿ÉÒÔ£¬Ï£ÍûËû¸Ï¿ì×°ÐÞ£¬¸øÎÒµÄ¿ÍÈËÁôÐ©ºÃµÄÓ¡Ïó
1	¼Û¸ñ±È±È½Ï²»´íµÄ¾Æµê¡£Õâ´ÎÃâ·ÑÉý¼¶ÁË£¬¸ÐÐ»Ç°Ì¨·þÎñÔ±¡£·¿×Ó»¹ºÃ£¬µØÌºÊÇÐÂµÄ£¬±ÈÉÏ´ÎµÄºÃÐ©¡£Ôç²ÍµÄÈËºÜ¶àÒªÔçÈ¥Ð©¡£
1	²»´í£¬ÔÚÍ¬µÈµµ´Î¾ÆµêÖÐÓ¦¸ÃÊÇÖµµÃÍÆ¼öµÄ£¡
1	1¡£¾Æµê±È½ÏÐÂ£¬×°äêºÍÉèÊ©»¹²»´í£¬Ö»ÊÇ·¿¼äÓÐÐ©ÓÍÆáÎ¶¡£2¡£Ôç²Í»¹¿ÉÒÔ£¬Ö»ÊÇÆ·ÖÖ²»ÊÇºÜ¶à¡£3¡£½»Í¨±È½Ï·½±ã£¬ÖÜÎ§µÄÐ¡·¹µê±È½Ï¶à¡£
1	ÎÒ×¡µÄÊÇÌØÉ«±ê¼ä£¬ËùÎ½ÌØÉ«£¬ÊÇÓÐÐ©ÀàËÆ¼ÒµÄ¸Ð¾õ¡£ÇÞ¾ß²»ÊÇµ¥µ÷µÄ°×É«£¬ÊÇÌõÎÆºÍ´ó¸ñ×ÓµÄ£¬¸Ð¾õºÜÎÂÜ°¡£È¦¶ùÒÎµÄ¿¿µæÊÇ¿¨Í¨µÄ¼Ó·ÆÃ¨Í·£¬Ã÷»ÆµÄÑÕÉ«ÓÐµãÔúÑÛ£¬ºÍÖÜÎ§ÅäÔÚÒ»Æð¸Ð¾õÓÐµã²»Ð­µ÷¡£¿Í·¿Ó²¼þÆÀ¼Û3.5·Ö¡£¼ÓÊªÆ÷¡¢ÌÌÒÂ°å¡¢µçìÙ¶·¡¢´µ·ç»ú¡¢Ð¡±ùÏäµÈ¾ãÈ«¡£È±µã£ºÒº¾§µçÊÓ¹Ì¶¨ÔÚÇ½ÉÏ£¬Î»ÖÃ²»ºÃ¡£Ò»ÊÇÕÚµ²ÁËÒ»¸öµçÔ´²å×ù£»¶þÊÇÓë×À×Ó´îÅä²»µ±¡£×À×Ó£¨Óë±ùÏä¹ñÒ»Ìå£©ÔÚµçÊÓÏÂ·½£¬Èç¹û×øÔÚ×À×ÓÅÔÉÏÍø»ò¹¤×÷Ñ§Ï°£¬ÕýºÃµ²×¡ÁËµçÊÓ…
1	Ôç²ÍºÜ·á¸»£¬·þÎñÒ²ÈÈÇé£¬ÔçÉÏºÜÔçÍË·¿Ê±£¬Ç°Ì¨Öµ´ËÈËÔ±°ìÀíÊÖÐøÒ²·Ç³£¿ì£®
1	Õâ´ÎÊÇ308µÄÐÐÕþ´ó´²£¬×ÜÌå¸Ð¾õ·Ç³£²»´í£¬¾ÍÊÇ¼Û¸ñÉÔÐí¸ßÁËµã£¬ÅÔ±ßÓÐ¸öÎåÐÇµÄºÀ»ª¿Í·¿²Å398¡£¹À¼ÆÐ¡Ìì¶ìÒ²Ö»ÓÐÕâ¸ö·¿ÐÍÒÔÉÏµÄ£¬¿´µÃ¹ýÈ¥£¬ÒÔÇ°×¡¹ýµÄ·¿¼äÊµÔÚÊÇºÜ²î¡£ÒÔºó´ó¼ÒÈç¹ûÒª×¡ÕâÀï£¬»¹ÊÇÑ¡Õâ¸öÐÐÕþ´ó´²°É£¡
1	ºÃÏñ¸úºéÑÂ¶´¾ÆµêÒ»¸ö¹«Ë¾µÄ£¬ËùÒÔ·¿¼äµÄ·ç¸ñ±È½Ï½Ó½ü£¬¾ÍÊÇÐ¡Ò»Ð©£¬ÕûÌåÀ´Ëµ±È½Ï²»´í£¬·¿¼äÄÚÊ³Æ·¶¼ÊÇÃâ·Ñ£¬ºÜÊµÔÚ¡£¾ÍÊÇÔç²ÍÊµÔÚ²»¸Ò¹§Î¬£¬´óÌÃ»·¾³±È½Ï²î¡£ÕûÌåÀ´Ëµ²»´í£¬ÊôÓÚ±È½ÏºÃµÄÈýÐÇ¼¶¾Æµê¡£
1	Ç°Ì¨Â¥²ã·þÎñÔ±¶¼²»´í£¬·¿¼ä°²¾²Õû½à£¬½»Í¨·½±ã£¬³ÔµÄÖÜÎ§Ò²Í¦¶à£®Î¨Ò»²»×ã£¬ÎÀÉú¼äµØÂ©Éè¼Æ²»ºÃ£¬µ¼ÖÂÉÙÁ¿»ýË®£®
1	Õâ¸ö±ö¹Ý×ÜÌå¸Ð¾õ»¹²»´í£¬ÎÞÂÛ´Ó¼Û¸ñ¡¢³öÐÐ¡¢¹ºÎï£¬»¹ÊÇ¶©»úÆ±£¨¹úº½¾ÍÔÚËüµÄÓÒ±ß£©¶¼ºÜ·½±ã¡£Ö»ÊÇ·¿¼äÃ»ÓÐÊ²Ã´µçÄÔ£¬Ò²²»ÖªµÀËüËµµÄÃâ·ÑÉÏÍøÔÚÊ²Ã´µØ·½¿ÉÒÔ¡£²¹³äµãÆÀ2007Äê10ÔÂ12ÈÕ£º¶ÔÁË£¬È¥»ú³¡Ò²ºÜ·½±ã£¬»ú³¡´ó°Í¾ÍÔÚËüÏÂÃæ£¬Ã¿°ë¸öÐ¡Ê±Ò»ÌË
1	¼Û¸ñÆ«¸ß,·þÎñÒ»°ã.´°Íâ·ç¾°ok.Ôç²Í»¹²»´í
1	¾ÆµêÕýÔÚÉê¶¨ÎåÐÇÖÐ£¬²»¹ýÄ¿Ç°¿´À´ËÄÐÇ¶¼ÓÐµãÃãÇ¿¡£´óÌÃºÜÆøÅÉ£¬²»¹ýÏ¸½ÚºÜ´Ö²Ú¡£Ó²¼þÐèÒª¼ÓÇ¿¡£·þÎñÈËÔ±ÀñÃ²ÈÈÇé¡£¾ÆµêµÄ·¿¼äºÍÔç²Í¶¼»¹²»´í¡£
1	ÄÖÖÐÈ¡¾²µÄÒ»¸öµØ·½£¬ÔÚ´°Ç°ÄÜ¿´µ½²»´íµÄ·ç¾°¡£¾Æµê¼Û¸ñµÄÈ·ÓÐÐ©Æ«¸ß
1	¼Û¸ñÆ«¸ß,ºÃÏóÁ¬ÔÆ¸ÛÕâµØ·½µÄ¾Æµê¶¼Æ«¹ó.Ôç·¹²»ºÃ.·¿¼ä»¹²»´í,´°Íâ·ç¾°»¹ÐÐ.×îÖØÒªÊÇ·¿¼äµÄ´°»§ºÜ¸ôÒô.´²Ð¡,»¹ÊÇÃ÷ÖéÍòºÀµÄ´²ºÃÐ©.
1	ÖªµÀÍøÏß½Ó¿ÚÔÚÄÄ¶ùÂð£¿±È¸ß¼Ò×¯µÄµØµÀ¿Ú»¹Òþ±Î¡£ÔÚ´²Í·¹ñºóÃæ£¡Ïë²»µÀ°É£¿¿´ÄãÔõÃ´ÓÃ¡£1£º×Ô´ø4Ã×ÒÔÉÏÍøÏß£»2£º×Ô´øÐ¡°åµÊ£º3£º·¿¼äµÄÀ¬»øÍ°¿É·­¹ýÀ´×ø......
1	ÉòÑôÊÐÕþ¸®µÄ¾Æµê£¬±È½Ï´óÆø£¬½»Í¨±ãÀû£¬³öÃÅÍù×ó¾ÍÊÇ±±Áê¹«Ô°£¬»·¾³ºÃ¡£
1	Õþ¸®¾Æµê¸Ð¾õºÜÆøÅÉ,¶øÇÒºÜ¸É¾»,Õû¸ö¾ÆµêµÄ·¿¼ä²¼¾ÖÒ²ºÜÕûÆë.5ÔÂ·ÝÈë×¡µÄ,ÓÉÓÚµÚÒ»Ìì·¿¼ä²»ÄÜÉÏÍø,ºÍÇ°Ì¨Ð­µ÷ÓÖ»»ÁËÒ»¼ä¿ÉÒÔÉÏÍøµÄ,»¹°ïÃ¦µ÷ÊÔÁË±Ê¼Ç±¾,·þÎñºÜÖÜµ½.ÕýºÃ×¡µÄÁ½Ìì¶¼ÓÐÈË½á»é,¸Ð¾õ¾ÆµêÒ»Â¥µÄÑç»áÌüºÜÊÊºÏ»éÀñ
1	×ÜÌå»¹¿ÉÒÔ,¾ÍÊÇÇ°Ì¨·þÎñÔ±»¹²»¹»¾´Òµ,ÔÚµÇ¼ÇÈë×¡ºó,¿´¶¼Ã»¿´ÊÇ²»ÊÇ±¾ÈË,¾Í°ÑÎÒ¿ÍÈËµÄ»¤ÕÕ¸øÁËÆäËüÈË,ÐÒ¿÷¾ÍÔÚÅÔ±ß,Òª²»È»²»Öªºó¹ûÔõÑù,Ö®ºóÁ¬ËµÉù²»ºÃÒâË¼,»ò¶Ô²»Æð¶¼Ã»ÓÐ!!!Ï£Íû¸Ä½ø!!!
1	·¿¼äÉè±¸Ì«ÆÆ,Á¬ÅçÍ·¶¼ÊÇ²»ºÃÓÃ,¿Õµ÷¼¸ºõ¸Ð¾õ²»µ½,ËäÈ»ÎÒ¿ªÁË×î´óÁíÍâ¾ÍÊÇÉè±¸Î¬ÐÞ²»¼°Ê±,Ï´ÔèÓÃÆ·¸Ð¾õ¶¼ÊÇÁ®¼Û»õ,Î¶µÀºÜÆæ¹ÖµÄÏ´Í·ÒºµÈµÈ...×ÜÌå¸Ð¾õ·þÎñ»¹¿ÉÒÔ,Éè±¸ÕÐ´ýËùË®Æ½...
1	×ÜÌå¸Ð¾õ²»´í£¬ÃÀÖÐ²»×ãµÄÊÇ·¿Óë·¿Ö®¼ä¸ôÒôÐ§¹û²»Ì«ºÃ£¬»¹ÓÐ·¿¼Û¸Ð¾õÉÔ¸ß¡£
1	ÉèÊ©ËäÉÔ³Â¾ÉÒ»Ð©,µ«Á¼ºÃµÄ·þÎñ¸øÈËÎÂÅ¯.¾ÆµêËù´¦µØÀíÎ»ÖÃºÍ»·¾³¼«ºÃ.¶ÔÄêÁä½Ï´óµÄ¸öÈËÂÃÓÎÕß¶øÑÔ,Èë×¡¸Ã¾Æµê²»Ê§Îª½Ï¼ÑÑ¡Ôñ.
1	·¿¼ä±È½Ï¸É¾»£¬ÎÀÉú¼äÌ«Ð¡£¬×ªÉí¶¼·Ñ¾¢¡£µØÀíÎ»ÖÃÒ»°ë£¬ÒòÔÚºúÍ¬Àï£¬²»ÈÝÒ×ÕÒµ½¡£·þÎñÒ»°ã¡£
1	×ÜÌåºÜÂúÒâ£¬µ«ÓÐÒ»µãÐè¸Ä½ø£¬ÎÒÔÚ9Â¥Èë×¡£¬×ßÊ±µ½1Â¥Ç°Ì¨½áÕÊÊ±ÓÉ9Â¥²ã·þÎñÔ±¼ì²é·¿¼ä£¬·¢ÏÖÎÒÓÐÁãÐÇÎïÆ·ÒÅÊ§ÔÚ·¿¼ä£¬ÎÒµ±Ê±ÇëËûÃÇËÍÏÂÀ´£¬½á¹û´ð¸´ÊÇµ½4Â¥¿Í·¿·þÎñ²¿È¥È¡£¬ÎÒµ½ÁË4Â¥£¬ÓÖËµ·þÔ±Ô±Ã»Ê±¼ä£¬ÓÖÒªµ½9Â¥È¥È¡¡£µ±È»ÕâÃ»Ê²Ã´£¬µ«ÊÇÈç¹ûËûÃÇ¸ø¶«Î÷ËÍÏÂÀ´£¬ÄÄÅÂÊÇµ½4Â¥¾ÍÈ¡µ½ÁË¶«Î÷£¬ÎÒ»á¶Ô¾ÆµêÓÐ¸üºÃµÄÓ¡Ïó¡£
1	»·¾³²»´í£¬ÊÒÄÚÉ«µ÷ºÜÎÂÜ°£¬MMºÜÂúÒâ£¡¾ÍÊÇ´°»§ÊÕÊ°µÃÌ«Âí»¢ÁË£¬À­¿ª´°Á±¾Í¾õµÃºÜÁèÂÒµÄ¸Ð¾õ¡£×î²»×ãµÄµØ·½¾ÍÊÇÁÜÔ¡ÁË£¬Ò»ÊÇµØ·½Ì«Ð¡ÁË£¬¶þÊÇÏ´ÔèÊ±Ë®Ê±´óÊ±Ð¡µÄ£¬ÖÐ¼ä»¹Í£ÁË¼¸Ãë£¡£¡
1	4ÄêÇ°×¡¹ý¡£¾ÆµêÉèÊ©Õâ¸ö¼Û¸ñ»¹ËãÖµ£¬ÓÈÆäÊÇ»Æ½ðÖÜÆÚ¼ä¡£ÁÙº£Î»ÖÃºÜºÃ¡£¸ß²ã£¬´ó²¿·Ö·¿¼ä¶¼¿ÉÒÔ¿´µ½º£¡£Ç°Ì¨½Ó´ýµÄÐ¡½ãÌ¬¶ÈºÜÉúÓ²£¬µÇ¼ÇµÄÐÕÃûÃ»Ò»¸ö×ÖÊÇ¶ÔµÄ¡£ËãÀ²£¬²»Ó°Ïì×¡Ò²¾Í²»¼Æ½ÏÁË¡£
1	Î÷²ÍÌüµÄÍí²Í²»´í£¬68µÄ×ÔÖú²Í£¬³ÔµÃÅõ×Å¶Ç×Ó³öÃÅ¡£Ò»¸ö×Ö£¬°ô£¡Ôç²Í¾Í²îÔ¶À²£¡»¹¸ÒºÅ³Æ68£¬Ò»¸ö×Ö£¬º¹£¡±ö¹Ý·´À¡2008Äê8ÔÂ14ÈÕ£º×ð¾´µÄ±ö¿Í£ºÄúºÃ£¡¸ÐÐ»ÄúÈë×¡½ðÁêäàÑô±ö¹Ý£¡²¢¸øÎÒÃÇÁôÏÂ±¦¹óµÄÒâ¼û£¡¶ÔÓÚÔç²ÍµÄÎÊÌâÎÒÃÇ½«×ö¼°Ê±µÄµ÷Õû¡£ÎÒÃÇÒ»¶¨»á¼ÌÐøÅ¬Á¦Óë½øÈ¡£¬·¢Ñï½ðÁêäàÑô±ö¹Ý¡°ÒÔ¿ÍÎª×ð¡±µÄ·þÎñÀíÄî£¬ÈÃÃ¿Ò»Î»±ö¿Í¶¼ÄÜ¶Ô½ðÁêäàÑô±ö¹ÝÁôÏÂÃÀºÃ¶øÉî¿ÌµÄÓ¡Ïó¡£ÔÙ´ÎÏòÄú±íÊ¾¸ÐÐ»£¡ÆÚ´ýÄúµÄÔÙ´Î¹âÁÙ£¡×£Äú¹¤×÷Ë³Àû£¡ÉíÌå½¡¿µ£¡…
1	·¿¼äÉÔÐ¡£¬µ«Çå½à£¬·Ç³£Êµ»Ý¡£²»×ãÖ®´¦ÊÇ£ºË«ÈË·¿µÄÏ´ÔèÓÃÆ·Ö»ÓÐÒ»Ì×.±ö¹Ý·´À¡2008Äê8ÔÂ5ÈÕ£º×ð¾´µÄ±ö¿Í£ºÄúºÃ£¡¸ÐÐ»ÄúÑ¡ÔñÈë×¡½ðÁêäàÑô±ö¹Ý£¡¶ÔÓÚ¾ÆµêË«ÈË·¿ÄÚµÄÏ´ÊþÓÃÆ·Ö»ÓÐÒ»Ì×µÄÎÊÌâ£¬ÎÒÃÇÒÑ¾­ÕÙ¼¯¾ÆµêÏà¹Ø²¿ÃÅ¶Ô´ËÎÊÌâ½øÐÐÁËÑÐ¾¿ºÍÕû¸Ä¡£Å¬Á¦½«ÎÒÃÇµÄ¹ÜÀíÓë·þÎñ¹¤×÷×öµ½Î»£¬½øÒ»²½¹Ø×¢±ö¿Í£¬¹Ø×¢Ï¸½Ú£¡ÔÙ´ÎÏòÄú±íÊ¾ÎÒÃÇ×îÖÔÐÄµÄ¸ÐÐ»£¡ÆÚ´ýÄúÄÜÔÙ´ÎÀ´äàÑô²¢Èë×¡½ðÁêäàÑô±ö¹Ý£¡ÈÃÎÒÃÇÓÐ¸øÄúÌá¹©¸ü¼ÓÓÅÖÊ·þÎñµÄ»ú»á£¡Ë³×£Äú¹¤×÷…
1	3ÈË¼ä»¹ÊÇ±È½Ï´óµÄ£¬¾ÍÊÇÅ¯Æø²»ÊÇÌ«Å¯ºÍ£¬Ê±ÀäÊ±ÈÈ¡£±»µ¥»áÓÐÓÍÎÛµÄµØ·½£¬²»¹ý»¹¿ÉÒÔ½ÓÊÜ¡£Ï´Êþ¼äºÍ²ÞËùÃ»ÓÐÅ¯ÆøÏ´Ôè¸Õ¿ªÊ¼»á½ÏÀä¡£24Ð¡Ê±ÈÈË®¡¢±È½ÏÖÜµ½µÄ·þÎñ¡¢Í°Ê½ÒûÓÃË®»¹ÊÇ²»´íµÄ¡£ÖÜÎ§»·¾³»¹¿ÉÒÔ±È½Ï°²¾²£¬Î÷µ½Î÷Ö±ÃÅ¡¢¶¯ÎïÔ°£»±±µ½»ýË®Ì¶¡¢ÐÂ½Ö¿Ú»í¿Ú£»ÄÏµ½Î÷µ¥£»¶«µ½ºóº£»¹ÊÇ±È½Ï·½±ãµÄµØÀíÎ»ÖÃ¡£»í¿ÚÐÂ¿ªµÄÐÂ»ª°Ù»õÉÌ³¡±È½ÏÆøÅÉ£¬»¹²»´í¿ÉÒÔ¹ä¹ä¡£ÍÆ¼ö¾Ó×¡£¡
1	ÎÒÃÇ×¡µÄÊÇ8ºÅÎåÐÇÂ¥£¬×ÜÌåÀ´½²»¹¿ÉÒÔ£¬·þÎñ»¹ÓÐÐ©Ç·È±£¬ÍË·¿ÊÇÊ±¼äÌ«³¤±ö¹Ý·´À¡2008Äê5ÔÂ6ÈÕ£º·Ç³£¸ÐÐ»ÄúÈë×¡½ðÁêäàÑô±ö¹Ý£¬²¢Í¨¹ýÍøÕ¾½«ÄúµÄÈë×¡¸ÐÊÜÓëÎÒÃÇ·ÖÏí¡£ÎÒÃÇ±ö¹ÝÊ¼ÖÕÖÂÁ¦ÓÚ²»¶ÏÌáÉý¾ÆµêµÄÈí¼þºÍÓ²¼þÉè±¸£¬Îª¿ÍÈËÌá¹©Á¼ºÃµÄÈë×¡»·¾³ºÍÃÀºÃµÄÈë×¡ÌåÑé£¬ÄúµÄÒâ¼ûÎÒÃÇÒÑ×ö¹ý×¨ÌâÌÖÂÛ»á£¬¶ÔÓÚÍË·¿µÈÒ»ÏµÁÐ·þÎñÒÑ×ö³ö¸Ä½ø¡£¹§ºòÄúµÄÔÙ´Î¹âÁÙ£¡
1	ÎÒÔ¤¶¨ÁË´ó´²¼ä£¬¿ÉÊÇËùÎ½µÄ´ó´²Ö»ÓÐ1.5Ã×¿í£¬·¿¼äµ¹ÊÇºÜ´ó¡£ÖµµÃÍÆ¼öµÄÊÇ×ÔÖú²Í£¬¾Æµê¿ÍÈË50Ôª/ÈË£¬»¹ÊÇ²»´íµÄ¡£µ«²ÍÌü·þÎñÔ±ÄÑµÃ¼ûµ½Ð¦ÈÝ£¬¶øÇÒ²»Ì«Àí²Ç¿ÍÈËµÄÕÐºô£¬²»ºÃ¡£
1	°ïJJ¶¨µÄºÃÏñ²»ÔõÃ´ÑùÅ¶Ë®ºÃÏñ²îµãÒâË¼²¹³äµãÆÀ2008Äê3ÔÂ29ÈÕ£ºÎÒµãÁË3·ÖÔõÃ´»¹ÊÇÏÔÊ¾4·Ö°¡
1	Î»ÖÃ²»´í,ÔÚÊÐÖÐÐÄ.ÖÜÎ§³Ô·¹µÈºÜ·½±ã.·¿¼äÒ»Èç¼ÈÍùµÄ¸É¾»
1	·¿¼ä»¹¿ÉÒÔ£¬Â¥ÏÂÓÐÊ³½Ö£¬·þÎñÌ¬¶ÈºÜºÃ£¡²»¹ýÍøÂç²»Ì«ºÃ£¬×ÜÊÇ¶ÏÏß£»Ôç²ÍÒ»°ã°ã¡£
1	²»´íµÄ¾Æµê£¬·¿¼ä¸É¾»£¬°²¾²£¨15Â¥£©¡£¿Í»§Çë¿Í¾ÍÔÚ¾ÆµêµÄ°ü·¿³ÔµÄ£¬Î¶µÀºÜºÃ¡£ÖÐÊ½Ôç²ÍÂÔÓÐ²»×ã£¬Ã»Ê²Ã´¿ÉÑ¡£¬Î¶µÀ»¹¿ÉÒÔ¡£
1	¾ÆµêµÄÉèÊ©ÉÔÎ¢ÀÏÁËÒ»µã£¬ÊÇËÄÐÇ¼¶¾ÆµêµÄÒ»¸ö¸½Â¥¡£µ«ÊÇ·þÎñ²»´í£¬¶øÇÒ¾ÆµêµÄ¼Û¸ñ·Ç³£ÎüÒýÈË¡£ÏÂ´Î»¹»áÈë×¡µÄ£¡²¹³äµãÆÀ2008Äê2ÔÂ22ÈÕ£ºÎÒ×¡µÄÊÇ150µÄ¡£»¹²»´í£¬¶¬¼¾ÀïÃ»ÓÃÃ¹Î¶£¡
1	×¡µÄÊÇ350µÄ´ó´²·¿,ÒÔËÄÐÇ±ê×¼ºâÁ¿µÄ»°,¼Ò¾ßÌ«¾É,·¿¼äÌ«Ð¡,Ôç²ÍÆ·ÖÖµ¥Ò»,±ðµÄ×ÜÌåÀ´Ëµ»¹¿ÉÒÔ°É,µØ¶Î²»´í,·þÎñÒ²ÂúºÃ.
1	È¥×¡µÄ»°×îºÃÊÇ×¡³¯Ïò´óÔºµÄ·¿¼ä£¬ÒòÎª¾ÆµêºóÃæÓÐÖÐÑë¿Õµ÷µÄÒ»Ð©Éè±¸£¬ÍíÉÏÏìÆðÀ´µÄ»°Ó°ÏìÐÝÏ¢µÄ¡£Ôç²ÍºÜÒ»°ã£¬Ã»ÉõÃ´ºÃ³ÔµÄ¶«Î÷¡£¾ÆµêÅÔ±ßÓÐÌõÐ¡Â·£¬ÄÇÀïÓÐ¼¸¼ÒÊµ»ÝµÄÐ¡·¹µê£¬±ÈÈçË½¼Ò²ËÉõÃ´µÄ¡£×ÜµÄÀ´Ëµ£¬³ö²îÒËÐË£¬¹ú¼Ê·¹µê»¹ÊÇµÚÒ»Ñ¡Ôñ¡£
1	·þÎñºÜÈÈÇé£¬½»Í¨Ò²ºÜ±ãÀû£¬ÏÂ´ÎÈç¹ûÈ¥±±¾©ÎÒ»¹»áÑ¡ÔñÕâ¼Ò¾Æµê!
1	Èë×¡µÄÊ±ºò£¬Ç¡·êÇ°Ì¨µÄPOS»ú»µÁË£¬Ö»ÄÜÔ¤¸¶ÏÖ½ð£¬ÓÐÐ©²»±ã¡£²»¹ýÎ»ÓÚÒ»Â¥µÄ²ÍÌüÕæÊÇÎïÃÀ¼ÛÁ®£¬ÖµµÃÒ»È¥¡£
1	·¿¼äºÜÇå½à£¬Ï´ÊÖ¼ä×°ÐÞºÃ¡£Ôç²Í·Ç³£·áÊ¢£¬¶¹¸¯ÄÔºÜºÃ³Ô£¡½»Í¨ºÜ·½±ã¡£¸ôÒô²»¹»ºÃ£¬ÎÒÃÇµÄÁÚ¾ÓÒ¹Àï1µã¶àµçÊÓÉùÒô¿ªµÄºÜ´ó£¬Í¶Ëßºó¾Æµê·þÎñÈËÔ±È¥Óë¸ô±ÚÁÚ¾ÓÐ­ÉÌ½â¾öÁË¡£
1	Ó²¼þºÜºÃ,·þÎñÖÊÁ¿Ò²ºÜºÃ,ÌØ±ðÊÇ¾ÆµêÖÜÎ§»·¾³·Ç³£ÓÅÑÅ.Ôç²ÍÒ²²»´í,ÏÂ´ÎÈ¥»¹»áÈë×¡
1	ËäÈ»±íÃæ¿´ºÜÒ»°ã,µ«ÀïÃæ×°ÐÞ»¹ÊÇºÜ¾«ÖÂµÄ,×¡×Å¸É¾»,Êæ·þ;ÒÔºóÈ¥ÒËÐËÊ×Ñ¡»¹ÊÇÒËÐË±ö¹Ý!
1	Õû¸ö¾ÆµêµÄ»·¾³¡¢ÉèÊ©µÈ¶¼ºÜ²»´í£¬µ«ÈÃ·þÎñÔ±ÄÃ·ÝµØÍ¼£¬È´Ò»Ö±Ã»ÄÃÀ´£¬¼Û¸ñºÃÏó±ÈÒÔÇ°Ò²¸ßÁËÒ»µã¡£²»¹ýÐÔ¼Û±È»¹ÊÇÁîÈËÂúÒâµÄ¡£
1	×ÔÖúÔç²Í·Ç³£ºÃ£¬·þÎñºÜÖÜµ½£¬ÏÂ´Î»¹»áÈ¥×¡¡£
1	Ç°Ì¨Ð¡¹ÃÄïºÜÓÐÒâË¼£¬¾­³£Èë×¡£¬¶¼ÊìÁË£¬ºÇºÇ
1	Ïàµ±ÓÚÎåÐÇµÄ·þÎñ£¬ºÃÓÚËÄÐÇµÄÔç²Í£¬²î²»¶àÈýÐÇµÄ·¿¼Û¾ÍÊÇÒª½è¶«Î÷²¹³äµãÆÀ2008Äê5ÔÂ12ÈÕ£ºÓÐ¸öÓ¡¶È°¡Èý£¬ºÜÓÐÅÉÍ·£¬·þÎñÈÈÇé
1	¸÷·½Ãæ¶¼²»´í£¬ÐÔ¼Û±ÈÒ²±È½Ï¸ß¡£¾ÍÊÇÓÐÐ©·¿¼äÄÚÉèÊ©Òª´òµç»°²ÅËÍÀ´£¬ÀýÈçµç´µ·ç£¬µØÍ¼µÈ¡£ÎÒ×¡µÄÊÇBÇø£¬ºÃÏñÒªµµ´ÎµÍÒ»Ð©£¬µ«»¹¿ÉÒÔ£¬Ö»ÊÇÎÒ×¡µÄ·¿¼ä¸ÕºÃÓÐ°ë¶ÂÇ½µ²×¡ÁË·ç¾°£¬µ«ÊÇÎÒÍ¬ÊÂ×¡µÄ¶Ô×ÅºþÃæºÜÆ¯ÁÁ¡£½¡ÉíÇøÕýÔÚ×°ÐÞ£¬ËùÒÔÃ»ÄÜÈ¥ÓÎÓ¾ºÍÔË¶¯ºÜÒÅº¶¡£´óÌÃÂú¸ßµµµÄ¡£·¿¼äÄÚÊÎ±È½ÏÆÓËØ¡£Ôç²Í»¹ÐÐ¡£ÇøÎ»Ò²»¹ÐÐ£¬ËäÈ»ÀëÆ¯ÁÁµÄÍÅ»¹ÓÐµã¾àÀë¡£
1	Õâ´ÎÈë×¡µÄÒËÐË±ö¹ÝÐÔ¼Û±È»¹ÊÇ±È½Ï¸ßµÄ£¬·¿¼äºÜ´ó£¬·¿ÄÚ²¼ÖÃÒ²±È½ÏÎÂÜ°¡£Ôç²ÍÆ·ÖÖÌ«ÉÙÁË£¬·þÎñÔ±Ì¬¶È±È½ÏºÃ¡£
1	ÎÒÊÇ10ÔÂ20ÈÕÒ»¼ÒÈËÈë×¡µÄ,±±¾©ÎåÈÕÓÎ,´ÓÃÅÍ¯,¹ñÌ¨½Ó´ý,²ÍÌü·þÎñ,ÎÀÉú,¶¼±È½ÏÎÂÜ°,ÈÈÇé,ÀñÃ²,¸øÈËÒ»ÖÖ±öÖÁÈç¹éÖ®¸Ð.Èë×¡,½áÕÊ¶¼ºÜ¼°Ê±,ËÙ¶ÈºÜ¿ì.µ½±±¾©¸÷¾°µã½»Í¨ºÜ·½±ã.ÖÜÎ§µÄ¾°µã²½ÐÐ10·ÖÖÓµ½´ïµÄÓÐÃ·
1	Èç¼Ò£¬Ò»¹áµÄ·ç¸ñ£¬·¿¼äÒ²ÊÇÕâÑù£¬ÔõÃ´Ëµ£¬Èç¼ÒµÄ¼Û¸ñ»¹ÊÇ±È½ÏÊµÔÚ£¬ÔÚÉÏº£×¡µê£¬ÄÜ¸É¾»¡¢¼Û¸ñÓÅ»Ý¾ÍÐÐÁË¡£¡£¡£
1	Àë»ú³¡ºÜ½ü£¬·¿¼äÀïµÄ´²ºÜ´ó£¬ÀïÃæ»¹ÓÐÒ»Ãæ¾µ×Ó
1	»¹ÐÐ°É£¬²»ËãÊ§Íû£¬ÀëµØÌú2ºÅÏßÒª×ß500M×óÓÒ£¬µ«ÔÚÖÐ»·ÅÔ±ß£¬×Ô¼º¿ª³µÈ¥±È½Ï·½±ã¡£
1	ºÜ²»´íµÄ¾Æµê¡£ËäÈ»ÀëµØÌúÕ¾ÓÐÒ»¶¨¾àÀë£¬¿ÉÊÇ»¹ÊÇÍ¦·½±ãµÄ¡£·¿¼äµÄ´²ºÜ´óºÜÊæ·þ¡£µ«ÊÇÏà¶ÔµÄ£¬±ðµÄ¿Õ¼ä¾ÍËõÐ¡ÁË¡£¡£¡£²»¹ýÎÒ»¹ÊÇºÜÏ²»¶ÄÇÕÅ´²¡£¡£¡£ÔçÉÏ·þÎñÔ±µÄÉùÒôÓÐÐ©ÏìÏ£Íû¿ÉÒÔ¸Ä½øÏÂ
1	³¬ÔÞ£¡ËäÈ»´°Õý¶ÔÖÐ»·£¬µ«Ò»µãÒ²²»¾õµÃ³³¡£·¿¼äºÜ¸É¾»¡¢ÕûÆë£¬¸øÈËºÜÊæ·þµÄ¸Ð¾õ£¬·þÎñÒ²ºÜºÃ£¬¼Û¸ñÒ²²»¹ó£¬·Ç³£ÂúÒâ£¡
1	´óÌÃ²»´í£¬ÓÐËÄÐÇµÄÑù×Ó£¬·¿¼äµÄÉèÊ©Ò»°ã£¬¸Ð¾õÓÐµã¾É£¬ÎÀÉú¼äÏ¸½Ú²»´í£¬¸÷ÖÖÅäÌ×¶«Î÷¶¼²»´í£¬¸Ð¾õ»¹¿ÉÒÔ£¬ÓÐ»ú»áÔÙÈ¥Ì©É½»¹ÒªÈë×¡¡£
1	×°ÐÞ½Ï¾É,ÌØ±ðÊÇµØÌºµÄ²ÄÖÊÑÕÉ«ÏÔµÃ½ÏÔà,ÓëËÄÐÇµÄÆÀ¼¶ºÜ²»Ïà³Æ,ÃÅÍ¯ºÜÈÈÇé,ÔÞÒ»¸ö
1	×¡¹ýºÃ¶à´ÎÕâ¼Ò¾ÆµêÁË£¬ÉÏ´ÎÀ´µ½Ç°Ì¨£¬·þÎñÔ±ÄÜ×¼È·µÄ±¨³öÎÒµÄÃû×Ö£¬¸Ð¾õºÜÇ×ÇÐ¡£ËÄÐÇ¼¶¾ÍÊÇ²»Ò»Ñù¡£¶øÇÒµ±Ìì·þÎñÔ±»¹¸øÎÒ°²ÅÅÁËÒ»¼äÉÌÎñµ¥¼ä£¬·¿¼äºÜÐÂ£¬±ÈÎÒ¶©µÄÒªºÃ¼Û¸ñÃ»±ä¡£ËµÊÇ¾Æµê¸ã»î¶¯£¬ÏñÎÒÃÇÕâÑùµÄÉÌÎñ¿ÍÈË¶¼ÓÐ»ú»áÏíÊÜ£¬²»´í¡£
1	·Ç³£²»´íµÄ¾Æµê£¬ÒÀÉ½°øË®£¬ÀïÃæ´óÆ¬É­ÁÖ£¬É¢É¢²½ºÜ²»´í£¬×øÔÚºþ±ßÒ²ÐÝÏ¢Ò²ÊÇ²»´íµÄÑ¡Ôñ£»·¿¼äºÜÓÄ¾²£¬·¿¼äµÄÉèÊ©ºÜºÃ£¬·þÎñÔ±Ì¬¶ÈÒ²ºÜºÃ¡£
1	²»´íµÄ¾Æµê!·¿¼ä½Ï´ó²¢ÊæÊÊ!ÒòÎªÊÇ×¡21²ãºÜ°²¾²!1Â¥²ÍÌü²ËëÈ¼ÛÁ®ÎïÃÀ¾ÍÊÇÆ·ÖÖºÜÉÙ!ÊÇÍ©ÏçºÜºÃµÄ¾Æµê!
1	ÔÚÍ©ÏçÊÇ²»´íµÄÑ¡Ôñ£¬´óÌÃºÜ´ó¡£´ò³µ·½±ã¡£
1	ÐÔ¼Û±È½Ï¸ß£¬Ó²¼þÉèÊ©±È¹ýÈ¥¸ü¼Ó¸ÄÉÆ¡£ÂúÒâ£¡
1	ÎÒ×¡µÄÊÇºÀ»ª´ó´²·¿£¬Ó²¼þ²»´í£¬¿ÉÏ§´²µ¥ÉÏÓÐÏ¸Ð¡Ã«·¢£¬²»¹ý·þÎñÌ¨»ñÖªºóÂíÉÏ¾Í»»ÁË¡£×ÔÖú²ÍºÜºÃ¡£ÕâÊÇÍ©Ïç×îºÃµÄ¾ÆµêÁË¡£
1	ÐÔ¼Û±ÈºÜ¸ßµÄÒ»¼Ò~Ò²ÊÇÎÒÄ¿Ç°×îÂúÒâµÄÒ»¼Ò.ÃÅ¿Ú¾ÍÓÐ±ãÀû,Ë®¹ûµê,Àë¾Ã¹â°Ù»õ5·ÖÖÓ²½ÐÐ,Àë2ºÅÏß¾²°²ËÂ5·ÖÖÓ²½ÐÐ.¾Æµê·þÎñºÜµ½Î»!±íÑï~·¿¼ä½Ð²ÍºÃ·½±ã,Î¶µÀ×ã,Á¿×ã,¼Û¸ñÆ½Ãñ~ÒÔºóÎÒ»áÒ»Ö±Ñ¡ÔñÕâÀïµÄ.ºÇºÇ,´ó¼Ò¼ÇµÃÔçµãÔ¤¶¨Å¶!
1	ÉÌÎñ±ê¼ä·¿¼ä±È½Ï´ó,µ«Ï´ÊÖ¼äºÜÐ¡.¸ôÒôÐ§¹ûÒ²²»Ì«ºÃ.×ÜÌåËµÀ´»¹Ëã¸É¾»,Õû½à.½»Í¨ºÜ·½±ã,Àë¾²°²ËÂºÜ½ü.
1	·¿¼äÌ«Ð¡ÁË£¬¶øÇÒÎÒ×Ô¼ºÓÃ¸ñÁÖºÀÌ©µÄ»áÔ±¿¨¶¨µÄ·¿¼ä±ÈÐ¯³Ì¶¨µÄ·¿¼äºÃ£¬ËûÊÇÎåÂ¥µÄ×îºóÒ»¼ä·¿£¬ºÃÏñÊÇ522°É£¬·¿¼äºÜ´ó£¬¶øÇÒ´²Ò²³¬´óµÄ£¬±È1Ã×8µÄ´ó¶àÁË£¬Ï£ÍûÐ¯³ÌÒÔºó¿ÉÒÔÌá¹©ÕâÑùµÄ·¿¼ä
1	Î»ÖÃ£ºÄÖÖÐÈ¡¾²£¬½»Í¨±ãÀû¡£ÃÅÇ°ÓÐÐ¡ÐÍ³¬ÊÐ£¬¶«Î÷Ò»Ó¦¾ãÈ«¡£ÀÏÑ¼·ÛË¿Ð¡³Ô£¬¾Æµê²ÍÌü»ïÊ³Ò²²»´í¡£²½ÐÐÀë¾Ã¹â5·ÖÖÓÂ·³Ì¡¢ÀëÄÏ¾©Î÷Â·´óÐÍ¹ºÎïÉÌ³¡ºãÁú¹ã³¡¡¢Ã·ÁúÕò¡¢ÖÐÐÅÌ©¸»20·ÖÖÓ£¬Óë»´º£Â·Æ½ÐÐ£¬ÉÏ½Ö¹ºÎï³¬¼¶°ô£¡·¿¼ä£ºÎÒ×¡ºÀ»ªË«ÈË¼ä£¬»·¾³²»´í£¬¸É¾»ÎÀÉú£¬24Ð¡Ê±ÈÈË®£¬ÀäÅ¯¿Õµ÷¶¼ÓÐ£¬»¹ÓÐÔÓÖ¾¹©ÔÄ¶Á¡£Î¨Ò»ÃÀÖÐ²»×ãÊÇµçÊÓÓÐÐ©Ð¡¡£·þÎñÌ¬¶ÈÒ²²»´íÄÜ¼°Ê±·´À¡¿ÍÈËÒªÇó¡£ÏÂ´ÎÈ¥»¹»á×¡¡£
1	¶©µÄ±ê×¼¼ä£¬µ«Ãâ·ÑÉý¼¶ÎªÐÐÕþ¼ä£¬²»´í¡£¾Æµê»·¾³²»´í£¬·þÎñÒ²ºÜºÃ¡£µ«¾ÆµêÃÅ¿ÚµÄÍ£³µ³¡¾¹È»ÒªÊÕ·Ñ£¬¸Ð¾õºÜ²»ºÃ£¬µÚÒ»´ÎÅöµ½ÕâÖÖ×´¿ö£¬Ï£ÍûÏÂ´ÎÈ¥£¬×¡µêµÄ¿ÍÈËÄÜ¹»Ãâ·Ñ£¬²»ÊÇÒòÎª20ÔªµÄÔ­Òò£¬ÊÇÒòÎªÄãÃÇÊÇÎåÐÇ¼¶¾Æµê£¬×ÔÈ»Ó¦¸ÃÓÐÕæÕýÎåÐÇ¼¶µÄ·þÎñ¡£
1	ºÜ°²¾²£¬ÖÜÎ§»·¾³²»´í¡£½»Í¨½Ï±ã½Ý¡£µ«ÖÜÎ§ÓéÀÖÉèÊ©£¬»òÕßÒûÊ³Ö®´¦²»¶à¡£
1	·¿¼äÓÐÐ©¾ÉÁË.¶øÇÒÎÒ×¡µÄ·¿¼ä½øÈ¥ºó¾ÓÈ»Ã»ÓÐ´òÉ¨³öÀ´.Ç°Ì¨ºÍ·þÎñÔ±Ð­Í¬²»ºÃ.²¹³äµãÆÀ2007Äê12ÔÂ9ÈÕ£ºÕâ¼Ò¾ÆµêµÄ·þÎñ´ó²»Èç´ÓÇ°,ÉèÊ©Ò²¾ÉÁË,ÒÔºó²»×¡ÁË.
1	Õâ¼Ò¾ÆµêÎ»ÖÃ,·¿¼äÐÔ¼Û±È¶¼²»´íµÄ.µ«²»ÖªÊÇ²»ÊÇÓÉÓÚ¿ÍÈË¶à,·þÎñ×ÔÈ»ÏÂ½µ.Ð¯³ÌµÄ¿ÍÈËºÃÏóÔÚÕâÀï²»Ì«ÊÜ»¶Ó­.Ã¿´ÎÈë×¡,Òª²»ÊÇ¶©µÄ´ó´²¼äÃ»ÓÐ,Òª²»ÊÇ·¿¼äÃ»ÓÐ,Òª²»ÊÇ»¹Ã»ÓÐ´òÉ¨³öÀ´.¶øÇÒ²»ÄÜ»ý»áÔ±¿¨µÄ·Ö.Ç°Ì¨ËµÊÇÉÏÃæ¹æ¶¨µÄ,Ò²Ã»ÓÐÊ²Ã´ÒÀ¾Ý.²¹³äµãÆÀ2007Äê12ÔÂ9ÈÕ£ºÕâ¼Ò¾ÆµêµÄ·þÎñÔ½À´Ô½²î,¾ÆµêÉèÊ©Ò²¾ÉÁË,´ó²»Èç´ÓÇ°.ÒÔºó²»×¡ÁË.
1	ÔÚºôÊÐ³ö²î£¬Èë×¡½ð»Ô¾Æµê¡£¾ÆµêµÄ·¿¼ä¡¢ÉèÊ©µÈÏà¹ØÌõ¼þ£¬ÔÚ300Ôª×óÓÒµÄ·¿¼ÛÖÐËã²»´íµÄ¡£·þÎñÔ±Ì¬¶ÈºÜºÃ¡£¹À¼ÆÒòÎªÊÇ¹¤ÐÐÏÂÊôµÄ¹ØÏµ°É£¬¾ÆµêÀïÃ»ÓÐÄÇÐ©ÂÒÆß°ËÔãµÄÈË£¬Ò²Ã»ÓÐÉ§ÈÅµç»°¡£×îÂúÒâµÄÊÇ¾ÆµêµÄµØÀíÎ»ÖÃ¼«¼Ñ£¬²ÍÒû¡¢¹ºÎï¡¢ÒøÐÐ¡¢¾°µãÈ«ÀëµÃºÜ½ü¡£ÏÂ´ÎÀ´ºôÊÐ»¹»áÑ¡ÔñÕâÀï¡£²¹³äµãÆÀ2008Äê7ÔÂ14ÈÕ£º½ð»Ô¾Æµê×Ô¼ºµÄ×ÔÖú²ÍÊÇ38ÔªÒ»Î»£¬²ËÆ·Àä+ÈÈ+Ö÷Ê³´ó¸ÅÔÚ20ÖÖ×óÓÒ£¬¸Ð¾õÓë38ÔªµÄ¼Û¸ñ±È½ÏÈ«Àí¡£¾Æµê2Â¥²ÍÌüÒ²¿ÉÒÔµã²Ë£¬Èç¹ûÄú…
1	1.¾Æµê³ÐÅµ½Ó»ú£¬·É»ú±¾À´Ó¦¸ÃÔÚÍíÉÏ10£º00µ½£¬µ«ÊÇÒòÎªÉÔÍíÔÙ¼ÓÈ¡ÐÐÀî£¬10£º30·Ö²Å³öÀ´£¬¾ÆµêµÄ·þÎñÉúÒÑ¾­ÔÚ³ö¿Ú¾ÙÅÆµÈÁË£¬ËäÈ»Ö»ÓÐÎÒÒ»¸öÈË£¬µ«ÈÔºÜÈÈÐÄ£¬Ì¬¶ÈºÜºÃµÄËÍÎÒ»ØÁË¾Æµê¡£ºÜ¸ÐÐ»£¡£¨¾ÆµêÔÚÊÐÖÐÐÄ£¬»ú³¡ÀëÊÐÇøÂùÔ¶£¬¾ÆµêµÄ½Ó»úÕæµÄºÜ·½±ã¡££©2.¾ÆµêÂ¥ºÜ¸ß£¨±ÈÏëÏóµÄ£©£¬¼Û¸ñºÏÀí£¬ºÜ¸É¾»²»ÖªµÀ¹Ù·½ÊÇÔõÃ´ÆÀ¼¶µÄ£¬¸öÈË¾õµÃÊÇ²»´íµÄ3ÐÇ²¹³äµãÆÀ2008Äê6ÔÂ23ÈÕ£º:-)ÒÑ¾­1¸ö¶àÔÂÁË£¬ÏëÆðÀ´»¹ÊÇ¾õµÃ¾Æµê²»´í¿´À´ÒÔºóÈç¹ûÎÒ»ú»…
1	ÎÒÒÑ¾­×¡¹ýÁ½´ÎÁË¡£±È½ÏÂúÒâ£¬ÌØ±ðÊÇ½Ó»ú·þÎñ£¬Ò»¸öÈËÒ²½Ó£¬¼°Ê±ÖÜµ½¡£¿í´øËÙ¶ÈÒ²±È½Ï¿ì¡£µ«ÊÇÃ»ÓÐ´ó¼ÒËµµÄÃâ·Ñ¹ûÅÌ¡£
1	¾ÆµêÎ»ÖÃÀë»ð³µÕ¾ºÜ½ü£¬×ßÂ·10·ÖÖÓ²»µ½¾ÍÄÜµ½¡£¡£¡£·þÎñ²»´í£¬ÓÐËÍ¹ûÀº£¬µ«ÊÇ²¿·ÖË®¹ûÓÐµãÀÃÀÃµÄ¡£¡£¡£ÎÒ¾õµÃ¼ÈÈ»ÒªËÍ£¬¾ÍËÍºÃÒ»µãµÄ£¬²»È»¸É´à¾Í±ðËÍÁË¡£¡£¡£¾ÆµêÕûÌå²»´í£¬·¿¼äÒ²ºÜºÃ¡£¡£
1	¼ÛÁ®ÎïÃÀµÄºÃÑ¡Ôñ£¬ÍíÉÏµ½»ú×¡Ê®·ÖºÏÊÊ£¬·þÎñºÜÈÈÇé£¬·¿¼äÃ»µØÌººÜÇåË¬£¬º£¾°ºÜºÃ¿´
1	ÆäËû¶¼¿ÉÒÔ,¾¡¹Ü²»¹»5ÐÇ±ê×¼,µ«»¹ÊÇºÜ¸É¾»¿í³¨,×î²»ÄÜÈÌÊÜµÄÔÚ¶È¼ÙÇø³ÔµÄ×ÔÖúº£ÏÊÍí²Í,Õû¸ö±»²ÔÓ¬°üÎ§ÁË,ÑÛ¿´×ÅÊ³ÎïÉÏÂäÂúÁË²ÔÓ¬,»¨ÁË²»ÉÙÇ®,ÂäÁËÒ»¶Ç»ð....¹ýµÀµÄº£Ì²ºÜÃÀ,ºÜ¾²,
1	¾Æµê·þÎñÔ±Ì¬¶ÈºÜºÃ£¬ÍíÉÏ»¹ËÍÁ½¸öÐ¡ÍæÅ¼µ½·¿¼ä£®µ«ÊÇ¾ÆµãµÄ×ÔÖúÔç²ÍÊµÔÚ²»¸Ð¹§Î¬¡£ÒòÎª²ÍÌüÊÇ³¨¿ªÊ½µÄ£¬ËùÒÔÃ»ÓÐ¿Õµ÷£¨Ï²À´µÇÒ²ÊÇÕâÑù£¬µ«Ò²ÓÐ·â±ÕµÄ´ø¿Õµ÷µÄ²ÍÌü£¬¿ÍÈË¿ÉÒÔ×Ô¼ºÑ¡Ôñ£©£¬ËäÈ»º£·çÏ°Ï°£¬»¹ÊÇ»áÓÐÐ©º¹£¬Èç¹û³ÔÏÖÉÕµÄÃ×·Û£¬»áºÜÈÈ¡£µ«ÊÇ×îÊÜ²»ÁËµÄÊÇ²ÔÓ¬ÎÃ×Ó£¬²ÔÓ¬ÔÚÊ³ÎïÉÏ»ò·É»òÍ££¬ÎÃ×ÓÎ§×ÅÎÒÃÇ´ò×ª¡£ËùÒÔÃ¿´ÎÔç²Í£¬ÎÒÃÇµãÏÖÖóµÄ£¬²¢ÇÒÒÔ³¬¿ìµÄËÙ¶È³ÔÍê¡£
1	Èë×¡µÄÊÇ¶È¼ÙÇøµÄºÀ»ªº£¾°·¿,Ç°Ì¨¸øÁË5Â¥(×î¸ß6Â¥),È»ºó²î²»¶à100%µÄº£¾°,ËäÈ»ÊÇ¹ÒÅÆ5ÐÇµÄ,µ«ÊÇ±¾ÈË¾õµÃÊÇ4ÐÇµÄ±ê×¼,ºÍÎÒºóÀ´Èë×¡µÄ5ÐÇÏ²À´µÇ²îÁËÂù¶àµÄ,²»¹ýÕûÌåÀ´Ëµ»¹ÊÇ·ûºÏËû¼ÒµÄ¼ÛÇ®µÄ.
1	¾ÆµêµÄÉèÊ©ºÍ»·¾³¶¼²»´íµÄ,¾ÍÊÇÖÜÎ§Ã»ÓÐÊ²Ã´¼¯ÊÐºÍ³¬ÊÐ,ÔÚ·¿¼äµÄÑôÌ¨ÉÏ¾ÍÄÜ¿´µ½Ò»ÍûÎÞ¼ÊµÄ´óº£,ÕæµÄÐÄÇé·Ç³£µÄ²»´í.Î¨Ò»µÄ¾ÍÊÇÃ¿ÌìµÄÔç²Í¶¼ÊÇÒ»ÑùµÄ¶«Î÷.Àë»ú³¡ºÍÊÐÇøÒ²²»ÊÇÌ«Ô¶.(30ÔªÄÚ¶¼ÄÜ¸ã¶¨).
1	¾Æµê·Ç³£°ô£¬£¬»·¾³Ò»Á÷£¬¡£¡£Ì«ÃÀÁË£¬¡£¡£¿ÕÆø£¬ÂÌ»¯£¬¡£ÈËÁ÷Á¿¡£¡£ÎÂÈª¡£¡£ÓÐ»ú»á¿ÉÒÔÔÙÈ¥¡£¡£¡£Ð¯³ÌÒ²¾­×î´óÅ¬Á¦°²ÅÅÁËºÜ¶àÊÂ¡£¡£
1	¾ÆµêµÄ»ù±¾ÉèÊ©Ò»°ã£¬µ«·þÎñÌ¬¶ÈÈ·ÊµºÜ²»´í£¬·¿¼ä8Â¥ÒÔÏÂ¾ÍÊÇÐÂ×°ÐÞµÄ£¬8Â¥µÄ·¿¼ä¾Í±È½Ï³É¾É£¬Ï´ÔèÓÐµ¥¶ÀµÄÕûÌåÔ¡ÊÒ£¬Ë®±È½Ï´ó¿Õµ÷µÄ·çÒ²ºÜ×ã£¬Õâ¸ö±ö¹ÝºÃÏñÊÇÊôÓÚº£¾üµÄÄÏº£½¢¶Ó£¬µØÀíÎ»ÖÃÒ²ºÜºÃ£¬¿¿½üÊ¡Î¯»ð³µÕ¾£¬Àë»ÆÐË²½ÐÐ½ÖÒ²¾ÍÈýÕ¾µØ£¬ÖµµÃÈë×¡
1	µØÀíÎ»ÖÃ»¹¿ÉÒÔ£¬ÔÚÎ÷ºþ±ßÉÏ£¬¸½½üÓÐÒ»Ð©´óÅÅµ²£¬ÒûÊ³Ò²±È½Ï·½±ã¡£¾Æµê·þÎñºÜºÃ£¬·þÎñÉúºÍÇ°Ì¨ÈËÔ±¶¼ºÜÈÈÇé£¬·¿¼ä´ó¶øÕû½à£¬¼Û¸ñÐÔ¼Û±È¸ß£¬Èç¹ûÏÂ´ÎÈ¥Î÷ºþ»¹»áÈë×¡¡£
1	Õâ´ÎµÄÈë×¡£¬ÒòÎªÓÃ¸Û°ÄÉí·ÝÖ¤Ô¤¶©µÇ¼ÇµÄ£¬ËùÒÔ°²ÅÅµÄÂ¥²ã¸ßÁËºÜ¶à£®ºÇºÇ£®ÕæÊÇÇø±ð´óÄØ£®¶øÇÒ·¿¼äºÜÐÂ£¬ËÆºõ¸ÄÔì¹ý£®ÐÐÀîÔ±Ì¬¶È²»´í£®ÏÂÎç²è¿îÊ½·á¸»£®Èë×¡»¹ËÍÁËÎåÊ®ÔªµÄ´ú½ðÈ¯£¬ÕâÑùËãÏÂÀ´·¿¼ä¼Û¸ñÊÇºÜ»®ËãµÄ£®Èç¹ûÏÂÎçÔÙÀ´»áÔÙ¿¼ÂÇÈë×¡£®
1	ÒâÍâ£¬Èë×¡Ê±¸øÁËÔç²ÍÈ¯ºÍÒ»ÕÅ50Ôª²ÍÈ¯¡£ÓÃÍê×ÔÖúÔç²Íºó£¬ÖÐÎçÔÚÐý×ª²ÍÌüÓÃÁË¸öÐÐÕþÌ×²Í£¬»¹Óà3¿éÇ®£¬¿ÉÏ§²»ÍË¸øÎÒ¡£²»´í£¬¾Æµê°üÁ½²Í£¬Éç»áÖ÷Òå°¡¡£
1	ÎÒ×¡µÄÐÐÕþ·¿ÊÇÈ«ÐÂµÄ£¬ÓÐÎåÐÇ¼¶±ê×¼*v*¡£Ö»¿ÉÏ§Â¥¶¥µÄÖÐ²ÍÌüÔÚÍ£Òµ×°ÐÞ£¬ÎÒÍ¦Ï²»¶Õâ¸ö²ÍÌüµÄ£¬Õý×Ú¹ã¶«²Ë£¬Ï£ÍûÏÂ´ÎÀ´Ê±¸´ÒµÁË¡£ËÆºõ¾Æµê»¨ÁËºÜ¶à¾«Á¦ÔÚ×°ÐÞ¸üÐÂ¡£
1	Ò»Äê¶àÃ»À´¹ýÁË£¬ÔÙÀ´×¡£¬¸Ð¾õ²»´í£¬¾ÉÆ¿×°ÁËÐÂ¾Æ£¬±ê×¼·¿ÀïÃæµÄÉèÊ©»ù±¾ÉÏ¶¼»»ÐÂÁË£¬µ½´¦¶¼¼ûµ½Ð¦Á³£¬¿´À´ÕâÀï²ÅÕæÕýÊÇÂò·½ÊÐ³¡£¬ÎÒÏ²»¶Ô±¹¤¡°°Í½á¡±¿ÍÈËµÄ¸Ð¾õ£¬¸øËû¸öÂú·Ö¡£
1	Õâ´ÎÃ»ÓÐ¶¨ÐÐÕþ¼ä£¬Ïë¿´¿´ÆÕÍ¨´ó´²ºÍÐÐÕþ·¿µÄÇø±ð¡£·¢ÏÖ·¿¼ä»¹ÊÇ²»´íµÄ¡£´²ºÜ´ó¡£·þÎñÌ¬¶È»¹²»´í£¬ÃÅ¿Ú»»ÁËÅ®ÃÅÍ¯£¬Ð¦ÈÝ²»´í¡£Ç°Ì¨½Ó´ýºÍÀñ±ö²¿µÄ·þÎñÒ²²»´í¡£
1	×ÜÌå¸Ð¾õ»¹²»´í¡£Î»ÖÃºÜÖÐÐÄ£¬È¥ÉÌÒµÇøºÜ·½±ã¡£ÉÏ´ÎÍíµ½»¹Ìá¹©ÁËÉý·¿¡£¾ÍÊÇ¿Í·¿Ð­µ÷³öÁËÒ»Ð©ÎÊÌâ£¬ÉýÉÏÈ¥µÄÒ»¼ä·¿¾ÓÈ»ÀïÃæ»¹ÓÐÐÐÀî£¬¿É¼ûÄÚ²¿¹µÍ¨ÓÐÎÊÌâ¡£Èç¹ûÊ±¼äÔç»¹Ã»ÎÊÌâ£¬Ö»ÊÇÄÇÊ±ÒÑ¾­ºÜÍí£¬µ±ÊÂÈË×Ü»áÓÐ²»Êæ·þµÄµØ·½
1	±ê×¼µÄÉÌÎñ¾Æµê£¬×î´óµÄÓÅµã¾ÍÊÇÎ»ÖÃºÃ¡£·¿¼ä±È½Ï¸É¾»£¬ÉèÊ©»¹ÐÐ£¬µ«ÓÐÐ©Ï¸½Ú»¹ÐèÒª¸Ä½ø¡£Â¥²ã·þÎñÔ±ºÜ²»´í£¨ÉÏ´Î×¡µÄ6Â¥£¬ÔÚÕâÀï±íÑïÒ»ÏÂÕâÎ»·þÎñÔ±£©£¬ÊÕÊ°·¿¼ä£¬×öÇå½àºÜ¼°Ê±£¬ÈÏÕæ£¬×ßµÄÊ±ºòÓÐ¶«Î÷ÍüÁË£¬×·ÁËÎÒºÃ³¤Ò»¶Î¾àÀë¸æËßÎÒ¡£×î½üÆÖ¶«´óµÀÐÞÂ·£¬¸½¼þÏó¸ö´ò¹¤µØ¡£
1	»·¾³ºÜ²»´í£¬¡£¡£µ­¼¾Ð¯³ÌµÄ¼Û¸ñÒ²ÂùÓÐÓÕ»óÁ¦µÄ¹ý³ÌÖÐÓöµ½ÁËÒ»Ð©ÎÊÌâ£¬¡£¡£²»¹ýÐ¯³Ì»¹ÊÇÓÐÒ»µãÓ°ÏìÁ¦µÄ£¬¡£¡£ÔÚ·´¸´¶½´ÙÏÂ£¬»¹ÊÇ±È½ÏÔ²ÂúµÄ½â¾öÁË¡£¡£¡£±íÑïÒ»ÏÂÎåÐÇ¼¶È·Êµ²»´í£¬ÎÂÈªÖµµÃÒ»ÅÝ¡£ÖÃÉíÓÚÉ­ÁÖÖÐ£¬¡£¡£ÃæÏò´äºþ£¬¡£¡£Ï¸Óê·×·×£¬¡£¡£ºÍÈÈÌÚÌÚµÄÌÀ³Ø¡£¡£¡£Ê®·ÖÏíÊÜ¡£¡£¡£ÓÉÓÚÊÇÄÚÂ½³ÇÊÐ£¬¡£¡£Ïû·ÑË®×¼»¹ÊÇµÍÓÚÑØº£³ÇÊÐµÄ¾ÆµêµÄ·þÎñÒâÊ¶²»´í£¬¡£¡£ÐÔ¼Û±ÈºÜ¸ß¡£¡£
1	¾ø¶ÔÊÇ³¬ÖµµÄÒ»¼Ò¾Æµê.Èç¹û²»ÊÇÒªÇóºÀ»ªÏíÊÜ,Õâ¼Ò¾ÆµêµÄÃ¿Ò»²¿·Ö¶¼¾ø¶Ô¿ÉÒÔÁîÈËÂúÒâ.(AvlNtTy)
1	°ïÍ¬ÊÂ¶©µÄ¾Æµê,ËûÀÏÐÖ¸Õ´Ó¶«Ý¸»ØÀ´,ÏêÏ¸µØÎÊÁËÒ»ÏÂËû¶ÔÔÁº£¾ÆµêµÄÓ¡Ïó,ËµÊÇÓ²¼þºÍÈí¼þ:¼«ºÃ!ËùÒÔ±íÑïÒ»ÏÂ
1	¾Æµê·þÎñÒâÊ¶ºÜºÃ£¬ºÜÈÈÇé£¬Ö÷¶¯½éÉÜ¾ÆµêµÄÌØÉ«¡£¸Ð¾õ²»´í¡£
1	¾Æµê¿Í·¿ÈÆ³ØÌÁ¶ø½¨£¬³ØÖÐ½ðÓãÆµÌí¼¸·ÖÇéÈ¤£¬Ö÷¿Í·¿¿É²ÍÌüÓÉ³ØÌÁÏà¸ô£¬°²¾²£¬ÓÅÑÅ¡£Ç°ºóÁ½Í£³µ³¡£¬½Ó¿ÍËÍ¿ÍÏàµ±·½±ã¡£²»×ãÖ®´¦£¬ÌØ¼Û·¿µÄ²¿·ÖµçÆ÷½Ï¾É¡£
1	»·¾³È·Êµ²»´í£¬³ÔºÈÍæÀÖÒ»Ó¦¾ãÈ«£¬×ã²»³ö»§¾Í¿ÉÒÔÏíÊÜ£¬²»¹ýÖÜ±ß»·¾³Ì«²î£¬³ýÁË¾Æµê£¬ÆäËûÃ»Ê²Ã´¿´Í·¡£ÓÐ¿ÉÄÜÊÇÈÕ±¾ÈË¶à»¹ÊÇÓÐÈÕ±¾¹É·Ý£¬·¿¼äÓÐºÜ¶àÈÕÎÄ£¬»¹ÓÐÒ»²ãÂ¥ÊÇÓÃÈÕÊ½×öµÄ·¿¼ä£¨Ã»ÓÐ·¿£¬ÊÇTATAMIÊ½µÄ£©¡£ÔÚÄÇÀï³Ô¹ýÎ÷²ÍºÍÔÁ²Ë£¬¶¼ºÜºÃ£¬¼ÛÇ®Ò²±ãÒË¡£·þÎñÒ²ÂùºÃµÄ£¬ÐÔ¼Û±ÈºÜ¸ß£¬ÖµµÃÍÆ¼ö¡£
1	¾Æµê±¾ÉíµÄ»·¾³»¹ÊÇ²»´íµÄ£¬Â¥Ì¨Í¥¸ó£¬ºÜ°²¾²£¬¸Ð¾õ¾ÍÏñ×¡ÔÚÔ°ÁÖÀïÃæ¡£»¹ÓÐÓÎÓ¾³ØÃâ·Ñ¿ª·Å£¬ÈÃÎÒÃÇ¾õµÃºÜ¾ªÏ²£¬¿ÉÏ§Ã»´øÓ¾ÒÂ¡£·¿¼äÒ»°ã£¬Ã»Ê²Ã´ÌØÊâ¸Ð¾õ£¬·þÎñ»¹²»´í£¬ÓÐ·þÎñÉú°ïÃ¦ÄÃÐÐÀîµ½·¿¼ä£¨Ã»¸øÐ¡·Ñ£º£­£©£©£¬¹«Ë¾°²ÅÅµÄ³ö²î£¬ÎÒ×Ô¼º¶¨µÄ¾Æµê£¬½á¹û»Øµ½¹ãÖÝ²Å·¢ÏÖÍü¼ÇÄÃ·¢Æ±£¬´òµç»°¸ø¾Æµê£¬¾ÆµêÍ¬Òâ¸øÎÒ¼Ä¹ýÀ´£¬ËäÈ»ÊÇµ½¸¶£¬µ«ÊÇ»¹ÊÇºÜ¸Ð¼¤ËûÃÇ¡£¾ÍÊÇÃ»ÓÐµçÌÝ£¬Â¥ºÜ°«£¬ºÃÏñÖ»ÓÐ3¡«4²ã°É¡£ÍâÃæµÄ»·¾³¾Í²»ÊÇºÜºÃÁË£¬ÖÜ±ß±È½…
1	×¡ÁËºÃ¶à´Î.¸Ð¾õ²»´í,¿í´øËÙ¶ÈºÜ¿ì,·þÎñÌ¬¶ÈÒ²¿ÉÒÔ,¼ÛÇ®Ò²ºÏÀí.Ö÷ÒªÎÊÌâÔÚÓÚ,¾ÆµêÖÜÎ§»·¾³²»ºÃ,ÈÕ±¾ÈËÊµÔÚÌ«¶à.
1	·¿±È,µ«·þ²».ÖµµÃÒ»ÌáÊÇÎ÷²Í.Ê³Îï·½Ãæ,ÈËÔÚ³Ç¿ÉÒÔÅÅÔÚÊ×Î»!
1	Í¥Ôº»·¾³ºÜºÃ,·¿¼äÒ²»¹¿ÉÒÔ,ÉèÊ©ÓÐÒ»Ð©¾ÉÁË,×ÜÌ¨ÓÐÎ»Ð¡½ã·þÎñÉÔ²îÁËÐ©£¬µ«×ÜÌå»¹¿ÉÒÔ¡£
1	¾Æµê»¹Ëã²»´íµÄ£¬¼Û¸ñÊµ»Ý£¬·þÎñÒ²ºÜµ½Î»£¬ÍÆ¼öÏÂ£¡
1	±ö¹ÝÄÚµÄ»·¾³²»´í£¬ÔçÉÏÆðÀ´ÎÒ¶¼Òª¹äÒ»È¦È»ºóÔÚÈ¥³ÔÔç·¹£¬Èë×¡µÄÈËÒ²ºÜ¶à£¬³µ³¡¶¼Í£ÂúÁË£¬·þÎñÒ²¿ÉÒÔ£¬×ÜµÄÀ´Ëµ²»´í£¬µ«ÊÇÃ»ÓÐÍ¨¹ýÐ¯³ÌÔ¤¶©¸Ã¾Æµê£¬ÔÚÈë×¡Ê±¼´¿ÉÏíÊÜ¸Ã¾ÆµêÌá¹©µÄ¶îÍâÓÅ»Ý£¬ÎÊ×ÜÌ¨Ð¡½ã£¬ÈË¼ÒËµ¸ù±¾¾ÍÃ»ÓÐÕâ¸ö£¬ÓÐÒÉÎÊÇë×Ô¼ºÈ¥ÕÒÐ¯³ÌÎÊ£¬º¹£¡´òÐ¯³ÌµÄµç»°ÓÖ×ÜÊÇ´ò²»Í¨£¬Ö»ÓÐËãÁË£¡
1	»¨Ô°Ê½µÄ¾Æµê£¬ÔÚ³ÇÖÐ£¬ÓÐµã¾É£¬µ«¿¿»¨Ô°µÄ·¿¼ä²»´í£¡
1	·þÎñÌ¬¶ÈÕæºÃ£¬ÈÃÈË¾õµÃÊæ·þ¡£ÍË·¿Ê±±»¸æÖªÓÐ¼þÒÂ·þÍüÔÚ·¿¼ä£¬ÎÒÏë»ØÈ¥ÄÃ£¬µ«ËûÃÇ¼á³ÖÈÃ·þÎñÔ±È¥°ïÎÒÄÃ¹ýÀ´¡£½ø½ø³ö³ö¾ÆµêµÄÈË¶¼»á¶ÔÄãÎ¢Ð¦£¬»áÍäÑüµãÍ·´òÕÐºô¡£ÖÜ±ßµÄ»·¾³ÎÒ±¾ÈËºÜÏ²»¶£¬Ð¡³ÇÕòµÄ¸Ð¾õ¡£¾ÍÊÇÓÐ¼¸µã²»×ã£¬Ò»ÊÇÂ¥²ãÌ«µÍ£¬ºÃÏñÖ»ÓÐ4²ã£¬ÎÒÃÇ×¡Ò»Â¥£¬¸Ð¾õºÜÆæ¹Ö¡£¶þÊÇ·¿¼äµÄ¸ôÒô²»ºÃ£¬ÀÏÊÇÌýµ½´°»§ÍâÃæµÄÈËËµ»°¡£±ðµÄ¾ÆµêÒ»°ã¶¼ÓÐµÄÊ¿ÔÚÇ°ÃæµÈ×Å£¬µ«ÊÇÕâÀïÒª×ßµ½ÍâÃæÈ¥´ò³µ¡£
1	·þÎñºÜºÃ£¬ÖÜÎ§ºÜÈÈÄÖ£¬´ò³µ³Ô·¹¶¼ºÜ·½±ã¡£330/ÍíµÄ·¿¼ä±È½ÏÐ¡£¬µ«ÊÇ¸É¾»Õû½à£¬ËäÈ»ÊÇËÄÐÇµÄ£¬µ«ÊÇ×ÜÌå¸Ð¾õ»¹ÊÇºÜ²»´í£¬ÄÖÖÐÈ¡¾²¡£»ªÇå³ØÀïÑøÁËºÜ¶àÓã£¬ºÜÆ¯ÁÁ£¬¿ÉÒÔµ½Ç°Ì¨ÂòÁËÓãÊ³À´Î¹¡£
1	Èç¹ûÊÇÎÒÒ»¸öÈËÔÙµ½¶«Ý¸³ö²îµÄ»°£¬ÎÒ»¹»á×¡ÔÚ¶«Ý¸±ö¹Ý£¬µ«ÊÇÈç¹ûÎÒºÍÎÒµÄÀÏ°åÒ»ÆðÀ´¶«Ý¸µÄ»°£¬¿ÉÄÜ»á×¡µ½Ë÷·ÆÌØÈ¥¡£ÎÒÏ²»¶¶«Ý¸±ö¹ÝµÄ»·¾³ºÍËüµÄ¼¸¸ö²ÍÌü£¬Éí´¦ÄÖÊÐµ«ÊÇÈ´ºÜ°²¾²£¬ºÜÊæ·þ£¬±ö¹ÝµÄ·þÎñÒ²ºÜµ½Î»¡£¶ÔÓÚÆÕÍ¨µÄÉÌÎñÂÃÐÐÕßÀ´Ëµ£¬¶«Ý¸±ö¹ÝµÄ±ê×¼¼äÊÇ×îÎï³¬ËùÖµµÄ¡£
1	¸Õ¸ÕÈë×¡¹ý£¬Ï²»¶É½¾°·¿¡£ÓÈÆäÊÇ¾ÆµêÌá¹©µÄÉ¢²½Â·ÏßÍ¼ºÜÈÃÈËÏ²»¶¡£ÓÉÓÚÈë×¡µÄÊÇÎåºÅÂ¥£¬ÀëÎÂÈªÉÔÔ¶£¬ÕýºÃ¸ÏÉÏÐ¡Óê£¬½¨ÒéÌá¹©´ú²½Ð¡³µ¡£±ö¹Ý·´À¡2008Äê4ÔÂ14ÈÕ£º×ð¾´µÄ¿ÍÈË£¬ÄúºÃ£¡ÎÒ±ö¹ÝÉèÓÐ¹ÝÄÚ½»Í¨³µ¿ÉÃâ·Ñ½ÓËÍÖÁÎÂÈª»á¹Ý£¬½¨ÒéÄú²½ÐÐÖÁÎÂÈª»á¹Ý£¬ÑØÍ¾ÐÀÉÍºìÖéºþµÄÃÀ¾°¡£
1	ÔÚ¸±Â¥µÄ·¿¼äÓÐÀÏ¾ÉÁËÐ©,ÊµÓÐ±ØÒªÔÙÕûÐÞÁË,ÓÈÆäÔÚµØÌº²¿·Ý,²»È»ÕûÌåÉÏÊÇ²»´íµÄµÄ.ÔÚÔç²ÍµÄ·þÎñÉÏ»¹ÊÇ¿ÉÒÔµÄ,ÈÔÓÐÖøË®×¼.
1	·Ç³£¸ÐÐ»Ð¯³ÌÎªÎÒÃÇ°²ÅÅµÄ¾ÆµêÎÒÃÇ¶Ô¸Ã¾ÆµêµÄ·þÎñ±íÊ¾ÂúÒâ£¬Ï£ÍûÐ¯³ÌµÄ·þÎñÔ½À´Ô½ºÃ£¬ÎªÐ¯³ÌµÄ¹ó±öÌá¹©¸üÓÅÁ¼¡¢¸üÈ«ÃæµÄ·þÎñ¡£
1	ÎÒµÚÒ»´ÎÓÃÐ¯³Ì¶©·¿£¬ÔÚ³¤°²¾Æµê×¡µÃºÜÊæÊÊ£¬²ÍÒûºÜÁîÈËÂúÒâ¡£¼Û¸ñ½ö±ÈÇ°Ì¨¼Û¸ñµÍ²»¶à£¬²»ÊÇÌ«ÓÐ¾ºÕùÓÅÊÆ¡£
1	Òò¹¤×÷·½±ã£¬³£Íù´Ë¾Æµê£¬½»Í¨ÊÇºÜ´óµÄ¿¼Á¿¡£²»ÔÚÍ¨°ÍÊ¿ºÍÓÀ°ÍÊ¿¶¼²»ÅÜÒ»¾Æµê£¬ÓÖÉÙÁËÒ»Ð©·½±ã¡£Ç°ÌìÈë×¡£¬Ç°Ì¨×¢Òâµ½ÕýºÃÊÇÎÒµÄÉúÈÕ£¬ÌØ°²ÅÅËÍÁËÒ»µ°¸â£¬¸ÐºÜÐÄ¡£
1	¾ÆµêµØÀíÎ»ÖÃ²»´í£¬½»Í¨·Ç³£±ãÀû£¬·¿¼äÕûÌå¸Ð¾õ»¹¿ÉÒÔ£¬Ö»ÊÇÔ¡ÊÒÓÐÐ©Ð¡¡£¾ÆµêÌá¹©µÄÔç²Í²»¹»·á¸»¡£¾ÆµêÔ±¹¤ÕûÌåµÄ·þÎñÒâÊ¶²»´í£¬ÓÈÆäÊÇ´óÌÃ¾­Àí£¬ÔÚ°²ÅÅ¶©³µÊ±»¹ÌØµØËÍ¸øÎÒÃÇÒ»·Ýµ±µØµØÍ¼£¬ºÜÏ¸ÐÄÖÜµ½¡£
1	²»Öµ·¿¼Û£¬Ôç²ÍÌ«Ôã£¬Ò²ÐíÎÒÈ¥µÄ±È½ÏÍí£¬¾Åµã×óÓÒ£¬Ã»¶«Î÷³Ô
1	Ò»¼ÒºÜºÃµÄ¶È¼ÙÐÍ¾Æµê,»·¾³Ò»Á÷,ÓÈÆäÊÇ»§ÍâµÄ×ÔÈ»»·¾³ºÜºÃ,·¿¼äµÄÉèÊ©Ò²²»´í.Î¨Ò»ÓÐµã²»×ãµÄÊÇ¾ÆµêÀïµÄ²ÍÌü¼Û¸ñ¸ßÁËÒ»µã,ÒÑºÍÏã¸Û4ÐÇ¾ÆµêÄÚµÄ¼Û¸ñ²î²»¶àÁË.ÎÂÈªÒ»°ã,±ÈÄÏ¾©ÌÀÉ½µÄÒÃÉÐ²î.
1	µÚÈý´ÎÈë×¡ÁË£¬¾õµÃ»¹²»´í£¬ÕýºÃÅöÉÏÁËµØÕð£¬Â¥²ãµÍ¸Ð¾õ²»Ã÷ÏÔ¡£Ï£ÍûËÄ´¨¾¡¿ì´ÓÔÖÇéÖÐ»Ö¸´¹ýÀ´£¡
1	Õâ´ÎËäÈ»¶©µÄÊÇ±ê¼ä£¬µ«µ½ÁËÒÔºóÎÒ»»ÁË¸Õ×°ÐÞºÃµÄÉÌÎñµ¥¼ä£¬»¹ÉÔÓÐµã×°ÐÞºÃµÄÆøÎ¶£¬¹À¼ÆÔÙ¹ý¼¸ÌìÓ¦¸ÃÃ»ÓÐÁË¡£·¿¼äËäÈ»²»ÊÇºÜ´ó£¬µ«×ÜÌå¸Ð¾õ²»´í£¬¸É¾»¡¢Õû½à£¬·¿¼äÄÚÉÙ¸ö¹ÒÒÂ·þµÄµØ·½£¬ÒÑ¾­ºÍ¾ÆµêÌáÁËÒâ¼û£¬¹À¼ÆÄÜºÜ¿ì½â¾ö¡£¾ÆµêµØÀíÎ»ÖÃok£¬µ½´ºÎõÂ·²»Ô¶¡£×ÜÌå¸Ð¾õÐÔ¼Û±È²»´í£¬ÖµµÃÈë×¡¡£
1	¾ÆµêÎ»ÖÃ²»´í£¬¾àÌì¸®¹ã³¡ºÍ´ºêØÂ·×ßÂ·´ó¸Å25·ÖÖÓ¡¢´ò³µ5·ÖÖÓ¡£·¿¼ä¡¢·þÎñÒ²²»´í£¬¹»ÈýÐÇË®Æ½¡£Ö»ÊÇÔç²Í¹ýÓÚ¼òµ¥¡£·¿¼äµØÌº¡¢Ç½Ö½ÂÔÏÔ³Â¾ÉÁË¡£
1	Í¨¹ýÐ¯³ÌÔ¤¶¨µÄÐÐÕþË«´²·¿(ÇÒÌáÇ°¸¶Çå·¿·Ñ)~×îºó¾ÓÈ»¸øÎÒÃÇ¸¸Å®Á½ÈËÒ»¼ä´ó´²·¿~»¹Ò»ÔÙÉêÃ÷Ã»ÓÐË«´²·¿ÁË~ÔÚÎÒµÄÒ»ÔÙÒªÇóÏÂ~×îºóËäÈ»»¹ÊÇÌá¹©ÁËË«´²·¿~µ«ÊÇÓ¡Ïó´ó´òÕÛ¿Û~²¹³äµãÆÀ2008Äê3ÔÂ24ÈÕ£ºÎÂÈª~×¡µê¿ÍÈËÊÇ98/Î»~Ð¡Óã³ØÊÇ46~ÁíÍâÊÕ·ÑµÄ~
1	µÚÒ»´Îµ½À¼ÖÝÊÐÇø¹ýÒ¹£¬Í¨¹ýµç»°ÔÚÐ¯³ÌÍøÔ¤¶¨ÁËÓÑÒê±ö¹Ý¡£ÕâÊÇÒ»¼ÒÔ­ÊÐÎ¯µÄÕÐ´ý±ö¹Ý£¬¿´½¨ÖþÓ¦¸ÃÊÇÓÐÀúÊ·ÁË¡£ÎÒÈë×¡µÄÊÇ¼Î±öÂ¥£¬±ê×¼¼äµÄÉèÊ©»¹Ëã¿ÉÒÔ£¬¸É¾»Õû½à¡£·¿¼äÖ÷ÒªµÄÈ±µãÊÇµçÊÓ±È½ÏÀÏ¾É£¬µçÊÓÌ¨Ò²±È½ÏÉÙ£¬ÐÅºÅ²»ºÃ£¬µ«ÊÇ¶ÔÓÚÎÒ»ù±¾²»¿´µçÊÓÒ²²»ËãºÜ´óµÄÎÊÌâ¡£´²µ¥µÄËØ°×ÒÔ¼°ÎÀÉú¼äµÄ½à¾»»¹ÊÇÈÃÎÒ¶Ô·¿¼ä×ÜÌå¸Ð¾õ²»´í¡£³öÁË±ö¹Ý´óÃÅ£¬¸½½ü¾ÍÊÇ·±»ªµÄÉÌÒµ½Ö£¬ÓÈÆäÊÇ²Ë¸ùÏãºÍ½ð¶¦Å£ÈâÃæ·Ç³£²»´í£¬ÍùÎ÷²»Ô¶´¦¶Ø»ÍÂ·¿Ú¶«ÄÏ´óÏÃµ…
1	»·¾³²»´í£¬8ÔÂ18ºÅÈë×¡£¬8ÔÂ16ºÅ°²×°ºÃÁËµçÌÝ£¬Ô¤Ô¼ÈËÔ±¶Ô´ËÐÅÏ¢²»ÁË½â£¬Õâ¼¸ÔÂ³öÐÐ×îºÃµÄ¾ÆµêÁË£¬¼Û¸ñÆ«¸ß¡£
1	6ÔÂºÍ7ÔÂÈë×¡Á©´ÎºÀ»ª´ó´²¼ä,·¿¼ä±È½Ï´ó,ÉèÊ©ÓÐµãÀÏÁË,»·¾³²»´í£¬Ö±½ÓÃæ¶ÔºØÁúÌåÓýÖÐÐÄºÍÄ¦ÌìÂÖ,Ôç²ÍºÜÒ»°ã,ÌØ±ðÓôÃÆµÄÊÇ·þÎñÔ±£¬¾¹È»ÔÚÎÒÃÇ¿ìÒª³ÔÍêµÄÊ±ºò¾Í´òÉ¨ÎÀÉú,Ò²²»ÓÃ²îÕâÃ´µãÊ±¼ä°É,Ã÷ÏÔ¾ÍÊÇ¸ÏÈË°¡
1	ÎÒ9ºÅÈë×¡ÐÐÕþ²ã£¨28Â¥£©£¬ÉèÊ©»¹ºÃ£¬·þÎñ²»´í£¬µ«µçÌÝÌ«ÀÏÁË¡£
1	¿í´øÉÏÍøËÙ¶ÈÍ¦¿ì£¬¾ÆµêÒ»Â¥µÄÉÕ¿¾²»´í¡£¾ÆµêÕûÌåÐÔ¼Û±È¿ÉÒÔ£¬È¥¾Æ°ÉÒ»Ìõ½Ö´ò³µ10Ôª
1	ÕûÌå¸Ð¾õ»¹²»´í£¬È¥ÉÌÒµ½ÖÒ²±È½Ï·½±ã¡£Ôç²Í×ÜÀà»¹Ëã·á¸»£¬¾ÍÊÇ¼å¼¦µ°µÄ·þÎñÉúÌ¬¶È»¹Ðè¸Ä½ø£¬ÈÃËû¼å¸ö¼¦µ°Ò²²»Ó¦Ò»Éù¡£
1	·Ç³£ºÃµÄ¾Æµê£¬·þÎñÔ±ÈÈÇé£¬¾ÆµêÉèÊ©ºÜÐÂ£¬×¡×ÅÊæ·þ£¬ÅäµÃÉÏËÄÐÇ¼¶¡£ÌØ±ðÖµµÃÍÆ¼öµÄÊÇ²ÍÒûºÜºÃ£¬²»¹ÜÊÇÌÃÊ³»¹ÊÇËÍ²Í£¬Î¶µÀ²»´í£¬¼Û¸ñÒ²²»¹ó¡£ÒÔºóÔÚÈ¥Î÷°²¾Í×¡Ëû¼ÒÁË¡£²¹³äµãÆÀ2008Äê8ÔÂ10ÈÕ£ºÔÙÐ´Ò»µã£ºÐÔ¼Û±ÈºÜ¸ß¡£Ð¯³ÌµÄ¼Û¸ñºÜÓÐÓÅÊÆ¡£
1	Îï³¬ËùÖµ,´Ë´ÎÎÒÃÇÊÇ¶©µÄÈý¸ö·¿¼ä¡£¸Ð¿®ÖÐÎ÷²¿µÄ·þÎñÓÐÊ±±È·¢´ïµØÇøºÃ¶àÁË¡£±ö¹Ý·´À¡2008Äê8ÔÂ8ÈÕ£º¸ÐÐ»ÄúµÄÈë×¡£¬²¢ÆÚ´ýÄúÔÙ´Î¹âÁÙ¡£
1	ÈýÔÂÈë×¡µÄÎåºÅÂ¥ºÀ»ª¼ä£¬¾ÆµêµÄ»·¾³ÕæµÄ²»´í£¬´ÓÊÒÄÚµÄ³ÂÁÐµ½´°ÍâµÄ¾°É«£¬ÒÔ¼°¾ÆµêÄÚ»¨Ô°¶¼ÏÔµÃ»ª¹ó¶øÇåÓÄ¡£¾ÆµêÔçÉÏµÄ×ÔÖú²ÍÒ²ºÜºÃ³Ô£¬ÖÐÎ÷Ê½µÄ¶¼ÓÐ£¬¶øÇÒÑ¡ÔñÒ²»¹Ëã¶à¡£Î¨Ò»Ç·È±µÄÊÇ£¬ÓÉÓÚµÚÒ»ÌìÈë×¡¾ÆµêÊ±¼ä½ÏÍí£¬Ï£ÍûµÚ¶þÌìÍË·¿ºóÔÙÈ¥ÅÝÎÂÈª£¬È´±»¸æÖª²»ÄÜÏíÊÜ¾Æµê¿ÍÈËµÄÓÅ»Ý¼Û¸ñ£¬¸Ðµ½²»Ì«¹«Æ½...±ö¹Ý·´À¡2008Äê3ÔÂ29ÈÕ£º×ð¾´µÄ¿ÍÈË£¬ÄúºÃ£¡ÄúµÄÒâ¼ûÎÒÃÇÒÑÌá½»Ïà¸øÏà¹Ø²¿ÃÅµÄÁìµ¼£¬½ñºó»á¸ù¾ÝÊµ¼ÊÇé¿ö×ÃÇé¿¼ÂÇÎÂÈªÓÅ»Ý¼Û¸ñµ…
1	·Ç³£²»´íµÄ¾Æµê£¬ËäÈ»²»ÊÇÔÚ´¦ÔÚÊÐÖÐÐÄ£¬µ«ÊÇÀëÖÓÂ¥¡¢¹ÄÂ¥²»Ô¶£¬³ö×â³µÆð²½¼Û¼´¿É£¬»òÕß¿ÉÒÔ×ø¹«³µ606Â·£¬³µÕ¾¾ÍÔÚ¾Æµê¶ÔÃæ¡£¾Æµê»·¾³²»´í£¬·¿¼äºÜ¸É¾»£¬¹¤×÷ÈËÔ±·þÎñÒ²±È½ÏºÃ¡£
1	Ð­³Ì¼Û¸ñ±È½ÏºÃ¡£ÏÂ´Î³ö²î»¹»á×¡ÕâÀï¡£·¿¼ä»¹²»´í¡£
1	Î»ÖÃºÃ£¬Ôç²Í·á¸»£¬ÉÏÍøºÜ¿ì¡£Ö»ÊÇ²»ÔÙÊÇÍòºÀ¹ÜÀíµÄÁË£¬Ï£Íû·þÎñË®Æ½²»»áÏÂ½µ
1	1¡¢µØÀíÎ»ÖÃºÍ»·¾³²»´í2¡¢Ôç²ÍÒ²»¹¿ÉÒÔ3¡¢·þÎñ²»´í£¬ÌØ±ðÊÇÊÒÄÚÓÎÓ¾³ØÉèÊ©±È½ÏÊæ·þ4¡¢·¿¼ä±È½Ï³Â¾ÉÁË£¬ÌØ±ðÊÇÍÏÐ¬Ì«±¡£¬²»Ïñ¸öËÄÐÇHotel
1	ÐÐÕþºÀ»ª¼äÓÐµãÆ«¹ó£¬·¿¼äÃæ»ýÐ¡ÁË£¡·þÎñ×ÜÌå»¹¿ÉÒÔ£¬¾ÍÊÇ·¿¼äÇåÉ¨ÈËÔ±²»Ì«×¢ÒâÀñÃ²£¬ÓÐÊ±ºò¸ÕÇÃÃÅÂíÉÏ¾ÍÉÃ×Ô½øÀ´£¡¾ÆµêÎ»ÖÃ²»´í£¡
1	ÔÚÉÏº£ÊÐÖÐÐÄµÄÎ»ÖÃ£¬Òò´Ë±È½ÏÅ£Æø¡£²»¹ýÔÚÖÜÎ§¼¸¸ö¾ÆµêÀïÐÔ¼Û±ÈËã¸ßµÄÁË£¬´ó´²·¿ÄÑ¶©µ½¡£
1	×ÜÌåÀ´Ëµ»¹²»´í£¬½»Í¨·þÎñ¶¼»¹ÐÐ£¬¾ÆµêÓÐµãÄê¼ÍÁË£¬¿´ÉÏÈ¥µµ´Î²»ÏñËÄÐÇµÄ£¬´óÌÃºÜ¾É£¬ºÇºÇ£¬ÐÔ¼Û±È»¹´ÕºÏ°É¡£
1	»·¾³±È½Ï²»´í£¬×öÎªÁøÖÝ±¾µØÉý¼¶ÉÏÀ´µÄËÄÐÇ¾ÆµêÀ´Ëµ£¬»¹ÊÇ±È½Ï²»´íµÄ£¡²¢ÇÒ·þÎñÔ±µÄÌ¬¶ÈÒ²ÊÇ·Ç³£ºÃµÄ£¬ÔÚ·¿¼äÖÐ²¦´ò¹úÄÚ³¤Í¾Ãâ·Ñ£¬ÕâÊÇÖ»ÓÐÁøÖÝµØÇø²ÅÓÐµÄ£¡½ÏÎªÓÐÌØÉ«£¡
1	Î»ÖÃºÜºÃ£¬ÊÐÖÐÐÄ£¬·¿¼ä¿ÉÒÔ¼ûµ½°ëµº¡¢½­Ãæ£¬²ÍÒû£¨Ðý×ª²ÍÌü£©·Ç³£ºÃ¡£±ö¹Ý·´À¡2008Äê8ÔÂ7ÈÕ£º·Ç³£¸ÐÐ»Äú¶ÔÎÒ¾ÆµêµÄÖ§³ÖºÍºñ°®£¬ÁøÖÝ±ö¹ÝÖÂÁ¦´òÔìÁøÖÝÐÔ¼Û±È×î¸ßµÄ¾Æµê¡£ÎÒ±ö¹Ý°´ÎåÐÇ¼¶±ê×¼×°ÐÞµÄ24-26Â¥¸ß²ã¹Û¾°¿Í·¿¼´½«¿¢¹¤£¬ÆÚ´ýÄúµÄ¹âÁÙ£¡£¡
1	ÒÑ¾­ÊÇµÚ¶þ´ÎÈë×¡Õâ¼Ò¾ÆµêÁË,¸Ð¾õÉÏ»¹ÊÇµÚÒ»´Î×¡µÄÃæ¶ÔÁø½­µÄ·¿¼ä¾°¹Û±È½ÏºÃ,²»¹ýÕâ´ÎÀ´¾ÆµêÇ°ÃæµÄÂ·ÒÑ¾­ÐÞºÃÁË,½»Í¨ºÜ·½±ã.¾ÆµêµÄ·þÎñÔ±ÒÀÈ»Ò»Èç¼ÈÍùµÄÎ¢Ð¦·þÎñ,ÌØ±ðÍÆ¼öÒ»ÏÂ30Â¥µÄÐý×ª²ÍÌü,Ò¹Ä»½µÁÙÊ±·ÖÀ´ÕâÀïÓÃ²Í,¿´Áø½­Á½°¶µÄ¾°É«ºÜÃÀ.²»¹ýÕâ¼Ò¾Æµê²»ÊÊºÏ´ò³¤Í¾µç»°,1.8Ôª/·ÖÖÓ,ÊÇÎÒ×¡¹ýµÄµç»°·ÑÊÕ·Ñ×î¸ßµÄÒ»¼Ò.±ö¹Ý·´À¡2008Äê8ÔÂ7ÈÕ£º·Ç³£¸ÐÐ»Äú¶ÔÎÒ¾ÆµêµÄÖ§³ÖºÍºñ°®£¬ÁøÖÝ±ö¹ÝÖÂÁ¦´òÔìÁøÖÝÐÔ¼Û±È×î¸ßµÄ¾Æµê¡£ÎÒ±ö¹Ý°´ÎåÐÇ¼¶…
1	Ò»Èç¼ÈÍùµÄÖ§³Ö£¬²»´íµÄ¾Æµê£¬·þÎñÉÏÔÙÉÏÈ¥Ò»µã¾ÍºÃÁË¡£±ö¹Ý·´À¡2008Äê7ÔÂ31ÈÕ£ºÐ»Ð»Äú³¤ÆÚÒÔÀ´¶ÔÎÒ¾ÆµêµÄ¹ØÐÄºÍÖ§³Ö£¬ÎÒ¾Æµê¼´½«Éê±¨ËÄÐÇ¼¶¾Æµê£¬ÎÒÃÇÔÚÓ²¼þµÄ¸ÄÔìµÄÍ¬Ê±£¬Èí¼þ·þÎñÉÏÒ²¼ÓÇ¿ºÍÌáÉý£¬ÕùÈ¡ÈÃÃ¿Ò»Î»±ö¿Í¶¼ÂúÒâ¡£ÎÒ¾Æµê°´ÎåÐÇ¼¶±ê×¼×°ÐÞµÄ24-26Â¥¸ß²ã¹Û¾°¿Í·¿¼´½«¿¢¹¤£¬ÆÚ´ýÄúµÄ¹âÁÙ£¡£¡
1	¾ÆµêµÄÎ»ÖÃ·Ç³£ºÃ£¬¹ýÁË½Ö¾ÍÊÇ·±»ªµÄÄÏ¾©Â·£¬ÀëµØÌúÕ¾Ò²ÌØ±ð½ü¡£¾ÆµêµÄÓ²¼þÔÚ4ÐÇ¼¶ÀïÃæËãÊÇ²»´íµÄ£¬·þÎñÒ²ºÜºÃ£¬¿ÉÄÜ¿ªÒµµÄÊ±¼ä±È½Ï³¤ÁË£¬·¿¼äÀïÂÔÏÔµÄÓÐµã¾É£¬¶øÇÒ½Ó½ü1000Ò»ÍíµÄ¼Û¸ñ²»ÄÜÃâ·ÑÉÏÍøÒ²ÓÐµã²»Ì«ÈËÐÔ»¯¡£Ò²ÐíÉÏº£ÉÔÎ¢ÉÏµãµµ´ÎµÄ¾Æµê¶¼ÊÇÕâÑù°É¡£×ÜµÄÀ´Ëµ»¹ËãÂúÒâ£¬ÏÂ´Î»¹»á¿¼ÂÇÈë×¡¡£
1	È¥ÁøÖÝ»¹Ëã²»´íµÄÑ¡Ôñ¡£ÖÜÎ§Í¦ÈÈÄÖµÄ£¬Êéµê£¬²½ÐÐ½Ö...·þÎñºÜºÃ£¬·¿¼äÒ²»¹¿ÉÒÔ¡£¾ÍÊÇÎÀÉú¼äÌ«Ð¡ÁË£¬»¹ÓÐÔç²ÍÌ«Ò»°ãÁË¡£·´ÕýÈ¥ÁøÖÝËãÊÇ¸öOK¡£±ö¹Ý·´À¡2008Äê7ÔÂ31ÈÕ£ºÄúµÄÒâ¼ûÎÒÃÇÒÑÏòÎ÷²ÍÌü×öÁË·´À¡£¬×ÔÖúÔç²ÍµÄÆ·ÖÖÒÑ×öÁËµ÷Õû£¬ÏàÐÅÄÜÈÃÄúÂúÒâ¡£ÁøÖÝ±ö¹ÝµØ´¦ÁøÖÝÊÐµÄÉÌÒµÖÐÐÄ£¬³Ô£¬×¡£¬ÐÐ£¬ÓÎ£¬¹º£¬ÓéÊ®·Ö±ãÀû£¬ÊÇÄúÀ´ÁøÖÝ³ö²î£¬ÂÃÓÎµÄÊ×Ñ¡Ö®Ëù£¡£¡
1	È¥ÁøÖÝ³ö²î²»´íµÄÑ¡Ôñ£¬ÓÈÆäÊÇÉÌÎñ·¿£¬³¯±±ÃæµÄ·¿¼äÒ¹¾°²»´í¡£±ö¹Ý·´À¡2008Äê7ÔÂ31ÈÕ£º·Ç³£¸ÐÐ»Äú¶ÔÎÒ¾Æµê³¤ÆÚÒÔÀ´µÄ´óÁ¦Ö§³ÖºÍ¹ØÐÄ£¬ÎÒÃÇ³¯ÄÏÃæµÄ½­¾°¿Í·¿Ò²ºÜ²»´íÅ¶¡£´ËÍâÎÒ¾Æµê°´ÎåÐÇ¼¶±ê×¼×°ÐÞµÄ24-26Â¥¸ß²ã¹Û¾°¿Í·¿¼´½«¿¢¹¤£¬ÆÚ´ýÄúµÄ¹âÁÙ£¡£¡
1	»¹ÊÇÁøÖÝÐÔ¼Û±È×îºÃµÄ¾ÆµêÖ®Ò»,¾Æµê¹æÄ£Óë¿Í·¿Æ·ÖÊ¶¼ºÜËµµÃ¹ýÈ¥,µØÀíÎ»ÖÃÒ²ºÃµÄ.»ù±¾½Ó½üËÄÐÇË®×¼ÁË.±ö¹Ý·´À¡2008Äê7ÔÂ31ÈÕ£º·Ç³£¸ÐÐ»Äú¶ÔÎÒ¾ÆµêµÄÖ§³ÖºÍºñ°®£¬ÁøÖÝ±ö¹ÝÖÂÁ¦´òÔìÁøÖÝÐÔ¼Û±È×î¸ßµÄ¾Æµê¡£ÎÒ±ö¹Ý°´ÎåÐÇ¼¶±ê×¼×°ÐÞµÄ24-26Â¥¸ß²ã¹Û¾°¿Í·¿¼´½«¿¢¹¤£¬ÆÚ´ýÄúµÄ¹âÁÙ£¡£¡
1	ÎÒÔÚÉÏº£¼¸ÌìÀï×¡µÄ×îºÃµÄÒ»¸ö¾Æµê,Í¬ÎªËÄÐÇ¼¶,ÕûÌå¸Ð¾õÊÇ×îÓÐÆ·ÖÊµÄ,¶©·¿Ì¨¸øµÄÊÇ×ª½ÇµÄ2715·¿,·Ç³£Êæ·þ,¶ù×ÓÍæµÃ·Ç³£¸ßÐË,µ«¾ÆµêµÄ·þÎñÈËÔ±Ì¬¶È±È½ÏÀäÄ®,¶Ô´ýÄÚÍâ±ö»¹ÊÇÓÐÇø±ðµÄ,Í¬ÑùÀ¹³ö×â³µ,ÃÅÙ×¾ÓÈ»¶ÔÎÒËµ,ÇëÈÃÎÒÃÇµÄ¿ÍÈË,ÎÒ»ØÍ·Ò»¿´ÊÇÒ»¶ÔÍâ¹úÈË,Í¬×¡Õâ¼Ò¾Æµê,ÄÑµÀÎÒ²»ÊÇ¿ÍÈË?³öÓÚÀñÃ²ÎÒÈÃÁË,µ«ÐÄÀïºÜ²»Êæ·þ,Ï£ÍûÐ¯³ÌµÄ¼Û¸ñÄÜ¸üµÍµã,
1	Ïà¶ÔÓÚÕâ¸ö¼ÛÎ»µÄ¾ÆµêÀ´Ëµ,»¹ÊÇ·Ç³£ºÃµÄ.·¿¼ä²»´óµ«ÊÇºÜ¸É¾»,Ï´ÊÖ¼äµÄÉèÊ©Ò²×öµÄºÜÓÐ³ÏÒâ.Ë®ÁúÍ·Ë®ºÜ´ó,Ï´µÃºÜÊæ·þ.Ôç²ÍÆ·ÖÖ²»¶à,µ«¾ÓÈ»»¹ÊÇ×ÔÖú²Í.³ø·¿Á¬×Å²ÍÌü,·þÎñÔ±×öºÃµÄÊ³Îï¾ÍÄÃ³öÀ´,¿´ÉÏÍ¦ÎÂÜ°µÄ,ÕæµÄÓÐÒ»µã¼ÒµÄ¸Ð¾õ.¾ÍÊÇ·¿¼ä¸ôÒôÐ§¹û²»ºÃ.
1	·þÎñÔ±Ì¬¶ÈµÈ¶¼²»´í£¬Èç¹ûÓÐ¶¨²ÍËÍ²Í·þÎñ¾Í¸üÍêÃÀÁË£¡
1	·¿¼äÃæ»ýÌ«´ó£¬µ¼ÖÂÐ¡¹¦ÂÊ¿Õµ÷ÖÆÀäÖÆÈÈÐ§¹û²î£¬ÁíÍâ´²ÓëµçÊÓÏà¾à½ÏÔ¶£¬¹Û¿´ÆðÀ´Ïà¶Ô±È½Ï·Ñ¾¢¡£
1	·¿¼ä»·¾³²»´í£¬Ç°Ì¨ÀñÃ²·þÎñÒ²ºÜµ½Î»£¬ºÃÆÀ£¡
1	·¿¼ä±È½Ï¸É¾»ÊæÊÊ£¡ËÉ½­ÉÌÎñÐÍ¾Æµê±È½ÏÉÙ£¡Õâ¼Ò¾Æµê»¹¿ÉÒÔ£¡
1	¶¨µÄÉÌÎñ´ó´²·¿£¬·¿¼äÆ«Ð¡ÁË£¬²»¹ý¾­¼ÃÐÔ¾ÆµêÒ²¾ÍÕâÑù£»»·¾³Ò»°ã£¬ÖÜÎ§¸Ð¾õÂùÂÒµÄ£¬²»¹ýÅÔ±ßÓÐ¸öÒ×³õÁ«»¨³¬ÊÐ£¬Âò¶«Î÷ºÜ·½±ã£»·þÎñÏà¶ÔÁí2¸ö¾­¼ÃÐÍ¾ÆµêËã×îºÃ
1	ÅóÓÑ¶Ô¸Ã¾ÆµêµÄÆÀ¼Û±È½ÏÂúÒâ£¬¾ÍÊÇ½»Í¨·Ç³£Óµ¶Â¡£Ã¿´Î½ø³ö¶¼Òª»¨·ÑºÜ³¤µÄÊ±¼ä¡£
1	ÎïÓÐËùÖµ,Í¬µÈ¼Û¸ñ,ÈýÐÇµÄ¾Æµê²»´íÁË...
1	ÓÅµã£º1£©ºÍÆû³µÕ¾ÔÚÒ»¸öÔº×ÓÄÚ£¬³öÐÐ±ãÀû2£©Ð±¶ÔÃæ¾ÍÊÇ´óÅÅµ²Ò»Ìõ½Ö£¬¸÷ÖÖÐ¡³ÔºÍË®¹ûÒ»Ó¦¾ãÈ«È±µã£º·þÎñÔ±Ì¬¶ÈÒ»°ã£¬·þÎñË®Æ½ÓÐ´ýÌá¸ß
1	µÚÒ»´ÎÔÚÍøÉÏ¶¨¾Æµê£¬¼Û¸ñÊÇ428Ôª£¬¸Ð¾õ·¿¼ä±È½Ï²î£¬ÒÔÇ°À´ÎÚÊÐÃ¿´Î¶¼ÊÇÒÔÅóÓÑ¹«Ë¾µÄÃûÒå¶©·¿£¬¼Û¸ñºÜÓÅ»Ý£¬Õâ´ÎÊÇ×Ô¼º¶¨µÄ£¬ÏÖÔÚÊÇµ­¼¾£¬ÎÒ¶¨µÄ428ÔªµÄ·¿¼äÅóÓÑ¶¨Ö»ÐèÒª320Ôª¾Í¹»ÁË......
1	7ÔÂ10ÈÕÈë×¡µÄ,ÒòÎª¾Æµê¸ã»î¶¯,ËùÒÔÔ­700¶àµÄ·¿¼äÖ»Òª498Ôª.»¹ÊÇÂùºÏËãµÄ.µØÀíÎ»ÖÃ²»´í.·¿¼äÒ²²»´í.²»¹ý,Èç¹û°´Ô­¼Û700¶à,ÓÐµã¹óÁË.×ÜÌå»¹ÊÇÂúÒâµÄ.
1	¿ªÊ¼¿´ÁË2005ÄêµÄ¼¸Î»ÅóÓÑµÄÆÀ¼Û£¬¶¼²»¸ÒÈ¥Èë×¡¡£Ã»Ïëµ½ÏÖÔÚ¸Ä¹ÛÁËºÜ¶à£¬·¿¼äËäÐ¡£¬µ«ºÜÕû½à¡£ÏÂ´ÎÔÙÀ´µÄ»°£¬»¹»áÑ¡ÔñÕâ¸ö¾Æµê¡£Ö»ÊÇÏ£Íû¿í´øÄÜÒ»Ö±Ãâ·Ñ£¡
1	°ïÍ¬ÊÂ¶©µÄ£¬ÒÔÏÂÊÇËû¸øÎÒ·´À¡£ºItwasexcellentandIcanrecommendittoanyoneelsetostaythere.Myroomwasonthetopfloor,the8thfloorandverynice.Suggestalwaysaskforthe8thfloor,eventhoughIdidnotseetheotherfloors.
1	·Ç³£ºÃµÄ¾Æµê,³ýÁËÇ°Ì¨µÄ·þÎñÌ¬¶È.·¿¼äÉèÊ©·Ç³£ºÃ,·ÉÀûÆÖµÄÒº¾§²Êµç,»¹ÓÐµçÄÔ±¸ÓÃ.Ö»ÊÇ,¿ÉÄÜÒòÎªÊÇÍ¨¹ýÐ¯³ÌÔ¤¶¨¶ø·ÇÖ±½ÓÔ¤¶¨µÄÔ­Òò,·¿¼äµÄÎ»ÖÃ·Ç³£²î.
1	ÓÅµã£º·¿¼äÓ²¼þ²»´í£¬Õ¸ÐÂ£¬ÏÖ´ú£»ËäÈ»·¿×Ó±¾ÉíÓÐÄêÍ·ÁË£¬µ«ÀÏ·¿×Ó²ã¸ßºÜ¸ß£¬¿í³¨¡£È±µã£º¼Û¸ñÆäÊµÐ¡¹ó£»·¿¼äÂÔÎ¢Óµ¼·£»¿í´øÊÕ·Ñ10ÔªÇÒÍøÏßÐèÖ÷¶¯Ë÷È¡£»²»º¬Ôç²Í£»½Ó»úOKµ«ÊÇ²»ËÍ£¬ËäÈ»¿´µ½¿ÍÈËÓÐ²»ÉÙÐÐÀî¡£²Î¿¼£º¾Æµê¶ÔÓÚ³£×¡¿ÍÈË±ê¼ä100Ôª£¬±ê¼äÖ±½ÓÈë×¡¼Û¸ñ320Ôª£¬ÎÒÃÇÍíÉÏÈë×¡Ê±Ê£ÓàÒ»¸öÌ×¼ä´òÕÛ350Ôª¡£»ú³¡¸½½üµÄ×¡ËÞÖÁÉÙ4¼Ò£¬Èç¹ûÄãÏëÒªÕÒ¸üºÃµÄÕÛ¿Û£¬ÔÚ»ú³¡³ö¸ÛµÈ´ýÌáÈ¡ÐÐÀîµÄÊ±ºò£¬¾ÍÓÐºÃ¼¸¸ö»ú³¡¸½½üµÄ¾Æµê/ÕÐ´ýËùµÄÁªÂç…
1	Ì«Ò»°ãÁËÍøÂçÂýµÄ¸úÎÏÅ£Ò»¸öµÈ¼¶»¹¸ßËÙÄØÕæÔÎ²¹³äµãÆÀ2008Äê4ÔÂ2ÈÕ£ºÒ²Ã»Ôç²ÍµãÆÀ
1	ÎÒ5ÔÂ21ÈÕÈë×¡£¬22ÈÕÀë¿ª£¬ÔÂµ×¹«Ë¾±¨Ïú£¬²ÆÎñÈÏÎª£º¾ÆµêµÄ·¢Æ±£¬¸ÇÕÂÒÑ¾­Ä£ºý£¬ÐèÒªÖØ¿ª¡£ÎÒÔÚ³ö²î£¬ÓÚÊÇÎ¯ÍÐ¹«Ë¾²ÆÎñÓÚ5ÔÂ28ÈÕ½«Ä£ºý²»Çå³þµÄ·¢Æ±¼Ä¸øÁËÇ°Ìü²¿Ò¶ÏÈÉú¡£6ÔÂ11ÈÕ£¬¹«Ë¾²ÆÎñ»¹ÊÇÃ»ÓÐÊÕµ½ÖØÐÂ¿ª¾ßµÄ·¢Æ±----------×Å¼±°¡£¬ÎÒ£¡²¹³äµãÆÀ2008Äê6ÔÂ18ÈÕ£º6ÔÂ18ÈÕ£¬×ÜËãÊÕµ½·¢Æ±ÁË£¬¸ÐÐ»¾ÆµêÒ¶ÏÈÉú£¬Ò²ÒªÇ¿ÁÒ¿¹ÒéÖÐ¹úÓÊÕþ£¬¼ÎÐËÖÁÉÏº£µÄ¹ÒºÅÐÅ¾¹È»»áÐèÒªÈç´Ë¾ÃµÄÊ±¼ä¡£
1	ÖÜ±ß²»ËãºÜ·±»ª£¬»ù±¾ÊÇÔÚÊÐÖÐÐÄµÄÍâÎ§ÁË£¬½»Í¨ºÜ±È½Ï±ãÀû£¬ºÜºÃÕÒ¡£ÎÒ¶©µÄÊÇÐÐÕþ´ó´²·¿£¬·¿¼äÒ»°ã°É£¬µ«²»¹»´ó£¬¼Û¸ñ²»ËãµÍ£¬Ôç²ÍÆ·ÖÖÆ«ÉÙ£¬ÓÎÓ¾³Ø²»Ð¡£¬µ«Ã»´øÓ¾¿ã£¬Ã»È¥ÊÔÊÔ¡£·þÎñË®Æ½»¹¿ÉÒÔ£¬×ÜÌå¸Ð¾õ´ï±ê£¬¼Û¸ñºÏÀíÒ»Ð©£¬ÒÔºó»¹»á¿¼ÂÇÈë×¡¡£
1	ÒòÎª¼û¿Í»§µÄÐèÒª£¬Ö»×¡ÁËÒ»´Î£¬ÒòÎªÒÔÇ°¶¼ÊÇ×¡£µÐÇµÄ¶øÇÒºÜÐÂµÄ£¬ËùÒÔÕâ´ÎÈ¥¸Ð¾õÃ»ÄÇÃ´ºÃÁË£®ºÜ¶à·½Ãæ»¹ÐèÒª¸Ä½ø
1	½»Í¨·½±ã£¬·þÎñÒ²ÂúÒâ£¬ÖÜÎ§»·¾³Ò²²»´í
1	·þÎñÌ¬¶È²»´í,Óöµ½µÄÃ¿Ò»Î»·þÎñÈËÔ±¶¼ÄÜÖ÷¶¯ÎÊºÃ,ÀÏÍâºÜ¶à,Õâ¸ö¾Æµê¿ÉÄÜÓÐ²»Í¬²ãÃæµÄ¿Í·¿,ÏÂ´ÎÔÛµÃ»»¸ö·¿¼ä×¡×¡¡£
1	ÔÚÕâ¸öÎ÷²¿Ð¡³ÇÊÐÄÜ×¡ÉÏÕâÑùµÄ¾ÆµêÈÃÎÒºÜÐÀÏ²£¬Ìá¹©µÄÃâ·Ñ½Ó»ú·þÎñ·½±ãÁËÎÒµÄ³öÐÐ£¬µØ´¦ÊÐÖÐÐÄ£¬¹ºÎïºÜ·½±ã¡£Ôç²Í±È½Ï·á¸»£¬·þÎñÈËÔ±ºÜÈÈÇé¡£ÍÆ¼ö´ó¼ÒÒ²À´ÊÔÊÔ£¬ÎÒÏëÏÂ´ÎÀ´ÕâÀïÎÒÈÔÈ»»á×¡ÕâÀï¡£²¹³äµãÆÀ2008Äê8ÔÂ15ÈÕ£º»¹ÒªÌØ±ð¸ÐÐ»¿Í·¿·þÎñÔ±£¬ÔÚÎÒÁ÷±ÇÑªÊ±£¬ËÍÀ´¼ÓÊªÆ÷£¬ÕæµÄºÃ¸Ð¶¯
1	¸Ð¾õÍ¦ºÃµÄ,ÊÇ¼Ò²»´íµÄ¾Æµê,ÏÂ¸öÔÂÈ¥°ìÊÂ´òËã»¹×¡ÄÇ¶ù.
1	½»Í¨·½±ã,È¥ÄÏ¾©²½ÐÐ½ÖÊÇÉÏÑ¡.µ«ÊÇ²ÍÌüµÄÓªÒµÊ±¼ä(ÓÈÆäÊÇÖÐ²ÍÌü)ÓÐÐ©²»±ã,ÖÐÎç¶þµã°ëµ½ÒÑ¾­Ã»ÓÐÎç²ÍÁË.ÒªÖªµÀ,Õâ¼ÒµÄÖÐ²ÍÊÇÐ¡ÓÐÃûÆøµÄ.
1	¾ÆµêµÄ½Ó´ýÈËÔ±»¹ÊÇºÜÈÈÇé£¬¾ÍÊÇ²ÍÌüµÄ²ÍÌ«ÄÑ³Ô£¬·þÎñºÜºÃ£¬ÖªµÀÎÒÃÇÒªÒ»ÔçÈ¥¾ÆÈª£¬²ÍÌü»¹ÔÚÃ»¿ª²ÍÇ°¸øÎÒÃÇ´òÁË°ü£¬ºÜ¸ÐÐ»£¡¾ÍÊÇÃ÷Ã÷ÔÚÄÇÀï×¡ÁË2Ìì£¬¶øÇÒµÚ¶þÌì»¹¼Ó¿ªÁËÒ»¼ä·¿¡£¿ÉÊÇÖ»·´Ó³ÁËÒ»ÌìÒ»¼ä£¬º¦µÄÐ¯³ÌµÄ¹¤×÷ÈËÔ±¶¼´òÁËN´Îµç»°ºË¶Ô£¬ÕæÊÇÒÔÐ¡ÊÇ´ó£¡ÐÄÖÐ¶ÔÕâ¼Ò¾ÆµêµÄ¸Ð¾õÒ»ÏÂ¾ÍÊ®·Ö²»ºÃ¡£²»Òª×¡ÁÙ½ÖµÄ£¬´°²£Á§²»¸ôÒô¡£
1	Õâ¸ö±ö¹ÝÔÚÑØº£³ÇÊÐ¿ÉÄÜÒ²¾ÍÊÇÈýÐÇ¼¶µ½ËÄÐÇ¼¶µÄ±ê×¼£¬µ«ÊÇÔÚ¾ÆÈªÕâÑùµÄÐ¡³ÇÊÐ£¬Ò²ËãÊÇºÜ²»´íµÄÁË£¬µ±È»¼Û¸ñÒ²²»±ãÒË£¬±ö¹ÝµÄÉèÊ©»¹±È½ÏÐÂ£¬·¿¼äÒ²±È½Ï´ó£¬·þÎñÔ±Ò²ºÜÈÈÇé£¬¾ÍÊÇË®Æ½»¹ÓÐ´ý½øÒ»²½Ìá¸ß°É¡£×ÜÌåÉÏ£¬ÔÚ¾ÆÈªÊÇ×îºÃµÄÁË
1	ÌæÁ½¸öÍ¬ÊÂ¶©µÄ£¬±È½ÏÂúÒâ£¬µ«¾õµÃ¼Û¸ñÆ«¸ß£¬ÔÚÕâÑùµÄÎ÷²¿Ð¡³ÇÊÐÏñÕâÑùµÄ±ö¹Ý300-350Ôªº¬Ôç±È½ÏºÏÀí¡£
1	ÔÚ¸ÊËàÄÜÓÐÕâÑùÒ»¸ö¾ÆµêÊµÊô²»Ò×£¬±ÈÑô¹â´óÏÃºÃºÜ¶à£¬ÎÞÂÛ´ÓÓ²¼þÉèÊ©»¹ÊÇ·þÎñË®Æ½¶¼Ò»Á÷£¬½¨Òé£ºÓÎÓ¾³ØÌ«Àä£¬·¿·Ñº¬ÉÏÔç²Í
1	¸Ð¾õÒ»°ã£¬ÐÔ¼Û±È²»Ì«¸ß!checkout±È½ÏÂý£¬Ï£Íû¸Ä½ø
1	Èë×¡µÄÊÇÂÌÉ«Ì×·¿£¬²»ÖªµÀÂÌÉ«ÔÚÄÄÀï£¿µØÌºÈ·ÊÇºÜÔà£¬´²ºÜÓ²£¬»áÏì£¬Ã»ÓÐ¿Õµ÷£¬²»¿ÉÒÔµ÷½ÚÀäÈÈ£¡»¶Ó­Ë®¹û²»ÖªµÀ·ÅÁË¶àÉÙÌìÁË£¬Ã»¸Ò³Ô¡£660Ò»Ìì²»ÖµµÃ°¡£¡
1	2007Äê10ÔÂ19ÈÕÈë×¡£¬×ÜÌå¸Ð¾õ²»´í£¬Î»ÖÃÄÖÖÐÈ¡¾²£¬×ß³ö¾ÆµêÐ±¶ÔÃæ¾ÍÊÇ¡°ÇÅÏãÔ²¡±Ã×Ïß£¬·¿¼äÉèÊ©¿ÉÒÔ£¬·þÎñ²»´í£¬ÃÅ¿ÚµÄÄÏ½®Ô¡³¡ÎïÃÀ¼ÛÁ®£¬Ôç²ÍÖ»ÄÜËµ¹ýµÃÈ¥È¥¡£µ«´²²»ÊÇºÜÊæ·þ£¬×ªÉí»áÏìµÄ¡£
1	¾Æµê»¹¿ÉÒÔ£¬·¿ÄÚÓÐµçÄÔ£¬Êý×ÖµçÊÓ¡£Ôç²ÍÒ»°ãÀ²¡£¸ôÒôÐ§¹û±È½Ï²î£¬ÏÂÃæÊÇÉÌÒµ½Ö£¬²»Ì«°²¾²¡£
1	×î½üÈ¥¸£½¨½Ï¶à£¬Ã¿´Î¶¼ÊÇ×¡Âü¹þ¶Ù½¨Áª´ó¾Æµê£¬ÒòÎªµÚÒ»´Î×¡µÄ¸Ð¾õºÜºÃ£¬ÎÒ×¡µÄÊÇÉÌÎñ·¿£¬·¿¼äËäÈ»²»´ó£¬µ«ÎïÆ·ÆëÈ«£¬¶øÇÒ´²ÉÏµÄ¹«×ÐÈÃÈËÓÐ¼ÒµÄ¸Ð¾õ£¬·þÎñÒ²ºÃ£¬
1	³ýÁËÍ£³µ²»ÊÇºÜ·½±ã£¬ÆäËûµÄ¶¼»¹²»´íµÄ£¬·þÎñÖÊÁ¿Ò²ºÜ¸ß£¬ÊÐÖÐÐÄµÄ»·¾³Ò²ºÜÎüÒýÈË£¬»¹²»´íµÄ£¡
1	»¹¿ÉÒÔ£¬Â¥ÏÂ²ÍÌüµÄ¶«Î÷Ò»µãÒ²²»¹ó£¬¿ÉÒÔ¹Ò·¿·Ñ£¬
1	µØÀíÎ»ÖÃ²»´í¡¢Í£³µ³¡ºÜ´ó¡£¿Í·þ×¨Òµ¡¢·¿¼äÒ²ºÜ±ê×¼¡£¿í´øÁ÷³©¡£Ãâ·Ñ×¢²áÍøÕ¾µ¼º½±ö¹ÝË÷Òý·þÎñËµÃ÷¹ØÓÚÐ¯³Ì³ÏÆ¸Ó¢²Å´úÀíºÏ×÷¹ã¸æÒµÎñÁªÏµÎÒÃÇCopyright1999-2008,ctrip.com.allrightsreserved.
1	·¿¼ä¿ÉÒÔ,ÌØ±ðµÄÌ×·¿,·Ç³£²»´í,¾ÍÊÇ²ÍÌüÌ«ÔàÁË,Ôç²Í¸ãµÃÃ»Î¸¿Ú,
1	·þÎñ²»´í£¬·þÎñÔ±Ì¬¶ÈÒ²ºÜÓÑÉÆ¡£×îÔÞµÄÊÇ·¿¼ä¹»´ó¡£¡£Ð´×ÖÌ¨µÄ²¼¾ÖºÜºÃ¡£½»Í¨Ò²ºÜ·½±ã£¬ÖÜÎ§Ò²ºÜÈÈÄÖ£¬²½ÐÐ10·ÖÖÓµ½ÖÐÃö°Ù»ã¶¥Â¥µÄ´óÅÅµ²³Ô·¹£¬ºÜ±ãÒË¡£Î¶µÀÒ²²»´í¡£Î¨Ò»²»×ã¾ÍÊÇÔç²ÍÊÕµÃÓÐµãÔç¡£
1	¾ÆµêµÄÎ»ÖÃºÜ·½±ã£¬Ð¡Ì×·¿µÄ·¿¼ä±È½Ï¿í³¨ºÍÊæÊÊ£¬×¡¾ÆµêÍ£³µ¹ýÒ¹ÒªÊÕ·Ñ40Ôª¡£
1	¾ÍÔÚ³çÊ¥ËÂºóÃæ£¬¾Æµê»·¾³²»´í£¬µ«Ó²¼þÉèÊ©±È½Ï³Â¾É¡£µØÀíÎ»ÖÃÀë¾°µã½ü£¬µ«ÀëÊÐÇø½ÏÔ¶£¬Ï£Íû¾ÆµêÄÜ¶àÎª¿ÍÈËÌá¹©½»Í¨ÉÏµÄ±ãÀû£¬±ÈÈç¶à·¢°à³µÖ®ÀàµÄ¡£
1	·¿¼äºÜ¸É¾»£¬´ò¿ª´°¿Ú¾ÍÄÜ¿´¼ûÈýËþ£¬ºÙºÙ£¬Á¬ÃÅÆ±¶¼Ê¡ÁË¡£³öÃÅ¿ª³µÎå·ÖÖÓ¾ÍÄÜµ½²×º£¸ß¶û·ò£¬ÊµÔÚ·½±ã¡£ÃÀÖÐ²»×ã£¬³öÃÅµÄÊ±ºòÅóÓÑ°ÑÊÖ»ú¶ªÔÚÁË´²ÉÏ£¨·Ç³£È·¶¨Ò»¶¨ÒÔ¼°¿Ï¶¨£©£¬Àë¿ª´óÀí°ëÐ¡Ê±ÏëÆðÀ´£¬Á¬Ã¦´òµç»°¹ýÈ¥£¬Ã»Ïëµ½ÊÖ»ú±»ÈË¹ÒµôÁË£¬ÔÙ´ò¾Í¹Ø»úÁË¡£´òµç»°µ½¾Æµê£¬×ÜÌ¨ºÍ·þÎñÔ±·Ö±ð¿Ï¶¨µØ¸æËßÎÒÃ»¿´¼û£¬°¥£¬Ö»ºÃ×ÔÈÏµ¹Ã¹à¶¡£
1	¾ÆµêÃÅ¿ÚÊ±Ìõµ¥ÐÐµÀ£¬Íâ³öÓÐÐ©²»·½±ã£¡ÆäËû»¹ÐÐ
1	1.Ô¤¶¨±ê×¼¼ä£¬µÖ´ïºó£¬ÓÉÓÚÃ»ÓÐ·¿¼ä£¬Ãâ·ÑÉý¼¶µ½Ì×·¿¡£ÔÞÒ»¸ö2.·¿¼äºÜ°²¾²3.Î»ÓÚÖ£ÖÝ±È½Ï¿¿Î÷µÄÎ»ÖÃ£¬Èç¹ûÖ÷ÒªÔÚ¶«²¿»î¶¯£¬ÐèÒª¿¼ÂÇ½»Í¨ÎÊÌâ¡£Ãâ·Ñ×¢²áÍøÕ¾µ¼º½±ö¹ÝË÷Òý·þÎñËµÃ÷¹ØÓÚÐ¯³Ì³ÏÆ¸Ó¢²Å´úÀíºÏ×÷¹ã¸æÒµÎñÁªÏµÎÒÃÇCopyright1999-2008,ctrip.com.allrightsreserved.
1	×ÜµÄÀ´ËµºÜÂúÒâ¡£¾àÀëÊÐÖÐÐÄÉÔÎ¢ÓÐµã¶ùÔ¶£¬·¿¼ä¸É¾»£¬Õû½à¡£ÎÒ×¡µÄ´ó´²·¿£¬Ãæ»ýÉÔÐ¡¡£·þÎñºÜºÃ£¬°ïÎÒÃâ·ÑÏ´ÁËÄÚÒÂ£¬Ã¿ÌìËÍË®¹û£¨2¸öÏã½¶¼Ó2¸öÆ»¹û£©£¬·þÎñÔ±ºÜÓÐÀñÃ²¡£È±µãÊÇÔç²Í²»·á¸»£¬1Â¥µÄ²ÍÌü¼Û¸ñÌ«¸ß¡£
1	¾Æµê¸Õ¸Õ×°ÐÞºÃÊ±ÎÒ¾ÍÈ¥×¡¹ý£¬Ê±¸ôÒ»Äê£¬ÒÑ¾­ÏÔµÃÓÐÐ©¾ÉÁË£¬¿ÉÄÜÎ¬»¤²»¹»¡£·þÎñÈËÔ±Ì¬¶ÈºÜºÃ£¬²»¹ýÓ²¼þÊÇ²îÒ»µã¶ù¡£ÔÚÖ£ÖÝÕâÖÖµØ·½²»ËãÊÇ±ãÒËÁË¡£Ôç²Í²»¹»·á¸»¡£
1	·þÎñÉúºÜÖÜµ½£¬Ð¯³ÌºÍ¾ÆµêµÄºÏ×÷Ó¦¸ÃºÜºÃ£¬ÓÐË®¹ûËÍ£¬ÓÖ¿ÉÒÔÃâ·ÑÏ´ÌÌ2¼þÒÂ·þ£¬¶øÇÒËÙ¶ÈºÜ¿ì¡£¾ÍÊÇ¾ÆµêµÄÍøËÙÓÐ´ýÌá¸ß,ÍøÂçÓÎÏ·²»ÄÜÍæÕæÊÇÒÅº¶°¡.Ç°Ì¨·þÎñºÜÖÜµ½,±íÑïÏÂ
1	·þÎñÉúºÜÖÜµ½£¬Ð¯³ÌºÍ¾ÆµêµÄºÏ×÷Ó¦¸ÃºÜºÃ£¬ÓÐË®¹ûËÍ£¬ÓÖ¿ÉÒÔÃâ·ÑÏ´ÌÌ2¼þÒÂ·þ£¬¶øÇÒËÙ¶ÈºÜ¿ì£¬ÎÒÃÇÈ¥µÄÊ±ºòÓÐÈË¿ª»á£¬¹À¼ÆÕ¼ÁËºÜ¶à·¿¼ä£¬Ã»ÓÐÏàÓ¦µÄ·¿¼äÁË£¬¾ÆµêÃâ·Ñ¸øÎÒÃÇÉý¼¶£¬Èë×¡ÉÌÎñ·¿¡£²»¹ý¾ÆµêÓÐµã¾ÉÁË£¬¸Ã·­ÐÂÒ»ÏÂÁË¡£»¹ÓÐ¾ÍÊÇÖÜÎ§Ã»Ê²Ã´ÉÌ³¡£¬ÍíÉÏ³ÔÍê·¹ÏëÏÂÈ¥×ß×ß£¬ÖÜÎ§È«ÊÇÂôÑÌ¾ÆµÄ£¬ÄÑ¹ÖÖ£ÖÝ¿ÕÆøÄÇÃ´²î¡­¡­ÆäÓà¶¼ºÜºÃ¡£Ïàµ±ÂúÒâ¡£
1	·¿¼ä»¹¿ÉÒÔ£¬·þÎñ¿´µÃ³öÊÇÁ¦Çó´ïµ½ºÃ£¬µ«×ÜÊÇ²îÒ»µã¡£²»¹ýÕâ¸öÌØ»Ý¼ÛµÄ·¿¼ä¸Ð¾õ»¹ÊÇ²»´íµÄ¡£ÓÐÃâ·ÑÏ´ÒÂ·ÛÌá¹©£¬ÕâÊÇµÚÒ»´Î¼ûµ½£¬¿´À´¿Í·¿²¿ÏÂ¹¦·òÁË¡£½¨ÒéÁìµ¼Õß¶à³öÈ¥¿´¿´Í¬ÀàÐÍµÄ¾ÆµêÉèÊ©»áÓÐºÜ¶àÆô·¢¡£Ô¡¸×ÏÂË®ºÜÂý£¬ÁÜÔ¡³¬¹ýÊ®·ÖÖÓ¾ÍÒª¿¼ÂÇÍ£Ë®µÈ´ýËüÂýÂýÁ÷×ß£¬Èç¹ûÒ»Î¶Í´¿ìÏ´Ôè¾ÍÒâÎ¶×Å½Å²±×Ó±»ÅÝÄ­ÑÍµô¡£¸Ï½ô¸ÄÉÆ°É¡«
1	»¹¿ÉÒÔ,²»¹ýµÚÒ»´ÎÈë×¡µÄÊ±ºòÃ»ÓÐËÍË®¹û,Õâ´ÎËÍÁË,²»¹ýµÚ¶þÌì°ÑÎÒµÚÒ»Ìì´æµÄË®¹û»»ÁË,ËäÈ»·¿ÎñÖÐÐÄ°ïÎÒ»»ÁËÁ½¸öÆ»¹û,²»¹ýÒ»¸ö»µµÄ,²»¹ý×ÜÌå»¹¿ÉÒÔ,ÌýËµÂíÉÏÒªÕÇ¼ÛÁË,ÒòÎªÌýËµÆÀÉÏÁËËÄÐÇ¼¶,°¥
1	×ÜµÄÀ´Ëµ,±È½Ï¸É¾»,¶øÇÒµØÀíÎ»ÖÃºÜºÃ,ÊÐÇø·±»ªµØ¶Î.½ø³ö·½±ã.
1	Õâ´ÎÈë×¡ÉÙÁÖ±ö¹Ý»¹ÊÇ±È½ÏÂúÒâµÄ,±ö¹ÝµÄÎ»ÖÃ±È½ÏºÃÕÒ,´Ó¿ÍÔËÕ¾´ò²¿¼Æ³Ì³µÖ»ÒªÈý¼¸·ÖÖÓ,5¿éÇ®¾Í¿ÉÒÔµ½ÁË,·¿¼ä±È½Ï¸É¾»,ËãÊÇ±È½Ï¿í³¨µÄ,Ï´ÔèµÄÈÈË®Ò²Í¦Êæ·þ,×îºÃµÄµØ·½ÊÇ±ö¹ÝÍâÃæÓÐÒ»ÌõºÜÍúµÄÐ¡³Ô½Ö,ÍíÉÏ6µã×óÓÒ¾Í¿ªÁË,ºÜ¶àÂéÀ±ÌÌÖ®ÀàµÄÐ¡³Ô,¶øÇÒÓÐÆðÂë¶þÈýÊ®µµ,Ñ¡ÔñºÜ¶à,½â¾ö³ÔµÄÎÊÌâºÜ·½±ã,¶øÇÒ¼Û¸ñÒ²Ïàµ±ÆÀÒé,ÎÒºÍÎÒÅóÓÑÒ»Æð,Á½¸öÈËÊ®À´¿éÇ®¾Í³ÔµÃºÃ±¥ÁË:)
1	·¿¼ä·Ç³£´ó£¬¶¼ÏÅÁËÒ»´óÌø¡£¶ÔÃæ¾ÍÓÐ³¬ÊÐºÍÐ¡³ÔÒ¹ÊÐ£¬¸ô±ÚÓÐÃæ°ü·¿£¬Ê®·Ö·½±ã¡£´Ó¿ÍÔË×ÜÕ¾³öÀ´Ö±½Ó³Ë1Â·¹«¹²Æû³µ£¨Ê¼·¢Õ¾£©¿Ìµ¶£¬Õ¾Ãû¾ÍÊÇ¡°ÉÙÁÖ±ö¹Ý¡±¡£×ø±Ä±Ä³µÒ²Ö»Òª2¿é¡£·¿ÄÚÉèÊ©ÊÇ²»´íµÄ£¬µ«³¯ÂíÂ·µÄÄÇ±ßÒ²³³£¬³¯ÄÚ²àµÄÓÐ¸öÍ£³µ³¡Ò²³³¡£Ôç·¹ÊÇ¹¤³§Ê³ÌÃ±ê×¼£¬ËùÒÔÖ»´ò4·Ö¡£
1	±ö¹Ý´óÃÅÏÔµÃºÜÊ±ÉÐ£¬´óÌüºÜÓÐ¸öÐÔ£¬·¿¼äÒ²±£³ÖÒ»ÑùµÄ·ç¸ñ£¬ÂÌÉ«Ä¾ÎÆºÍ×©Ê¯Ç½Ãæ£¬¼òµ¥²»Ê§¸öÐÔ£¬ºÜÏñ¿ì½Ý¾Æµê¡£¾Í¼ÛÎ»À´ËµºÜÖµµÃ¡£
1	ÐÂÊÀ¼Í´ó¾ÆµêÕæ²»´í£¬ÎÒÒÑÊÇµÚ¶þ´ÎÈë×¡´Ë¾Æµê£¬¾Æµê·¿¼äÓÖ¸ÄÔìÁËÐÂµÄµ¥ÈË¼ä£¬ÄÚ²¿»¹Åä±¸ÁËÒº¾§µçÄÔºÍ´«Õæ»ú£¬ÏÂ´ÎÀ´¾Í²»ÓÃºÜÂé·³µÄ´øµçÄÔÁË£¬Õâ´Î»¹ÕýºÃ¸ÏÉÏÓÎÓ¾¹Ý¿ª·Å£¬ÊÒÄÚÓÎÓ¾¹ÝµÄ³åÀËºÜ²»´í£¬½¨Òé´ó¼ÒÒ²À´ÏíÊÜÒ»ÏÂ£®
1	¾Æµê×ÜÌå¸Ð¾õ»¹²»´í£¬²»¹ýÓÐ¸ö±È½ÏºÃµÄÊÇ£¬ËûÃÇÄÇ±ßÓÐ¸ö´óÐÍÊÒÄÚÓÎÓ¾¹Ý£¬¾Ý¹¤×÷ÈËÔ±½éÉÜ£¬Ä¿Ç°ÊÇÑïÖÝÄ¿Ç°×îºÃµÄÓÎÓ¾¹Ý£¬ÀïÃæÓÐ¼ÙÉ½¡¢ÈË¹¤ÔìÀË¡¢»¹ÓÐ´Ì¼¤µÄ»¬µ½£¬½¨ÒéÄã¹ýÈ¥Èë×¡¾ÆµêÊ±ÊÔÊÔ£¬ÁíÍâ£¬ÎÒÃÇ×¡µÄ·¿¼äÒ²²»´í£¬¾ÝËµÊÇÐÂ×°ÐÞµÄ£¬·¿¼ä´óÐ¡»ù±¾ºÍÌ×·¿µÄ²î²»¶à£¬Éè±¸Ò²ºÜÏÈ½ø.
1	½ñÄêÈ¥YZµÄÊ±ºò¾ÍÑ¡ÔñÔÚÐÂÊÀ¼Í´ó¾Æµê~4ÐÇ,»ù±¾Ó¡ÏóºÜ²»´í~¿¿½üÊÝÏ´ºþ,¸öÔ°,ºÎÔ°,Ö»ÓÐÊ®·ÖÖÓ×óÓÒµÄ³µ³Ì,¸½½üÓÐÒøÐÐ,±¨Ö½µê,·¹µê,µ°¸âµê,²è²ÍÌü,»¹ÓÐ³¬ÊÐ,Ó¦¸ÃËµÉú»îºÜ±ãÀû~ÊÇÂÃÓÎ×¡ËÞµÄ²»´íµÄÑ¡Ôñ¾Æµê×°äêµÄ»¹²»´í,ÎÒÃÇÈ¥µÄÊ±ºòÃâ·ÑÉý¼¶µ½ÁË23Â¥µÄ·¿¼ä.·¿¼ä±È½Ï´ó,Ã»ÓÐÑÌÎ¶ºÍÓÍÑÌÎ¶,¸Ð¾õºÜºÃ~Ã¿Ìì¶¼ÓÐ·¿¼äÇåÀí,°ïÎÒÃÇ»»ÉÏÐÂµÄÏ´ÊáÓÃÆ·.¸Ð¾õºÜºÃ~¾Æµê±¸ÓÐ²å×ù×ª»»Æ÷,×Ô¼º¹ýÈ¥¾Í²»ÓÃ´øÁË~ÓÐ¿í´ø,Ãâ·ÑµÄÅ¶:)~!~
1	·Ç³£ºÃ!¶©µÄÊÇ±ê·¿,Èë×¡µ±ÌìÉý¼¶ÎªºÀ±ê.·¿¼ä¸É¾»,·þÎñÈÈÇé.Èç¹û·¿¼äµÄ´°»§ÄÜ´ò¿ª(Í¸Í¸Æø),¾Í¸üºÃ!
1	×°ÐÞ¼ò½àÊµÓÃ£¬µ«µçÔ´²å¿ÚÉÙ£¬ÒªÅä¸ö½ÓÏßÆ÷ÎªºÃ¡£ÁíÍâÔ¡¸×µÄhotÁúÍ·ÇëÅäÍ¼Ê¾£¬µÚÒ»´ÎÀ´µÄÒ»¶¨ÅªºÜ¾Ã¡£¾ÆµêlobbyÌ«´ó£¬Ôç²ÍÒªÀú¾­Ä¥ÄÑ
1	×î½üÎÒºÍ¼¸¸öÅóÓÑ×Ô¼ÝÓÎÈ¥ÑïÖÝ,¾­ÅóÓÑ½éÉÜ×¡ÔÚÐÂÊÀ¼Í,µÚÒ»¸Ð¾õÍ£³µ³¡ÌØ±ð´ó,¿ÉÒÔÍ¬Ê±Í£·ÅÔ¼300--400Á¾³µ.·¿¼äÊæÊÊ¶ÈºÜºÃ,¸ôÒôÐ§¹ûÒ²²»´í,¸Ã¾Æµê×î½üÖØÐÂ×°ÐÞ£¬ÕûÌå¸Ð¾õÍ¦ºÃ,¾ÆµêµÄ·þÎñºÜµ½Î»,ÎïÓÐËùÖµ.ÍíÉÏÓÃ²ÍÕýºÃ¸ÏÉÏËûÃÇµÄÃÀÊ³½Ú,ÌýËµÃ¿Äê¶¼ÓÐ¼¸´Î,ÕæµÄºÜ²»´í!
1	·Ç³£²»´íµÄ¾ÆµêÒÑ¾­¶à´ÎÈë×¡
1	¹Ü»ú³¡½ÓËÍ£¬×¡ÆðÀ´×ÜÌå²»´í£¬ÊÊºÏÒ»°ãµÄ¿ÍÈË£¬ÊÇÄÇÖÖ´óÌå²»»á³öÊ²Ã´ÎÊÌâµÄ¾Æµê¡£
1	ºÜ²»´íµÄ¾Æµê!!ÒÑ¾­µÚ¶þ´ÎÈë×¡ÁË!!Õâ´ÎÓÃÁË¿í´ø!Èç´ËµÄ¿ì¼òÖ±ÄÑÒÔÏëÏó!!·¿¼ä²¼ÖÃÒ²Ïàµ±²»´í!!·þÎñÒ²ºÃ!!µÚ¶þ´ÎÈë×¡¾­Àí»¹´òµç»°ÉÏÀ´×ö¸öÎÊ¾íµ÷²é!¹þ¹þ!!²»À¢ÊÇ4ÐÇµÄ°¡!¼Û¸ñÒ²ÂùºÏÀíµÄ!ÏÂ´ÎÀ´µÄ»°»ù±¾¾ÍÊÇÕâ¼ÒÁË
1	×îÊÜ²»ÁËµÄÊÇ¿í´ø¾¹È»ÊÇÊÕ·ÑµÄ£¬1Ð¡Ê±12Ôª£¡ºÚ°¡¡£¡£¡£¾Í×¡ÁËÒ»Íí£¬ÆäËü¸Ð¾õ»¹²»´íµÄ¡£
1	¾Æµê·þÎñ²»´í£¬±¾À´ÎÒ¶©µÄ±ê¼ä£¬µ½ÁËÖ®ºóÎÒÒªÇó»»³É´ó´²¼ä£¬¾ÆµêË¬¿ìµÄ°ïÎÒµ÷»»ÁË¡£ÆäËû¸÷·½Ãæ·þÎñÒ²ºÜµ½Î»£¬Ã¿ÌìÓÐ±¨Ö½Ë®¹û¿§·È²èµÈÃâ·Ñ¹©Ó¦¡£µØÀíÎ»ÖÃÀëÊÐÖÐÐÄÒ²ºÜ½ü¡£¼Û¸ñÂðÓÉÓÚÎÒÒ²Ã»ÓÐÈ¥±ðµÄµØ·½ÎÊ¼Û¸ñËùÒÔ¾Í²»¼ÓÆÀÂÛ¡£×ÜÌåÀ´ËµÕâ´Î»¹ÊÇºÜÂúÒâµÄ¡£
1	ÕûÌåÉÐ¿É.ÓÅµãºÜ¶à¾Í²»ËµÁË.µ¥¾ÍÈ±µãÂÞÁÐÈçÏÂ,Íû¸Ä½ø:1,·¿ÄÚÒ¹¼äÓÐÒìÏì.ÏóÊÇË®µÎ»òÊÇÆøÁ÷µÄÉùÒô.2,¿í´øÒª·þÎñÌ¨¿ªÍ¨²Å¿ÉÊ¹ÓÃ.¿ªÊ¼²»Ã÷°×,µ¢ÎóÁËºÃ¶àÊÂ.3,±»×Ó¸Ð¾õºÜ²»ºÃ,²»Í¸Æø,ÏóÒ»²ãËÜÁÏÕÖ×ÅÒ»Ñù,ºÜÄÑÊÜ(¸öÈË¸ÐÊÜ).4,ÂäµØµÆ²å×ùÃ»µç.Ö»ºÃÅ¿ÔÚ×ÀÏÂÕÒ×ÀºóµÄ²å×ù.5,ÎÀÉú¼ä¸ôÒô²»ÊÇÒ»°ãµÄ²î.
1	¼Û¸ñÊÊÖÐ£¬×ÜÌå¸Ð¾õ»¹¿ÉÒÔ¡£µØÀíÎ»ÖÃÉÏÉÔÎ¢ÄÑÕÒÒ»µã£¨ÒòÎª²»ÊÇ¿¿´óÂ·±ß£©£¬µ«ÀëÉÌÒµ½Ö±±¾©Â·ºÜ½ü£¬¾ÆµêÃÅÍâ¾ÍÓÐÒ»ÌõÐ¡Ê³½Ö¡£
1	À´½­ÃÅ³ö²îÒ»Ö±¶¼×¡Õâ¸ö¾Æµê£¬¾õµÃÐÔ¼Û±È»¹¿ÉÒÔ
1	Ä¿Ç°ÔÚ½­ÃÅµÄ4ÐÇ¼¶¾ÆµêÖÐÐÔ¼Û±È½Ï¸ßµÄ¡£ÖÜ±ß³Ô·¹¹ºÎï¶¼±È½Ï·½±ã¡£¾ÆµêÉèÊ©±È½Ï¾É¡£
1	Ã¿´ÎÈ¥½­ÃÅ¶¼ÊÇ×¡Õâ¸ö¾Æµê£¬½»Í¨±È½Ï·½±ã£¬·¿¼äÓÐµã¾É
1	±¾´ÎÈë×¡¾ÆµêµÄÍøÂç²»ÊÇºÜÎÈ¶¨£¬¶Ï¶ÏÐøÐø£¬Ï£ÍûÄÜ¹»¸Ä½ø¡£
1	µØµã²»´í,Àë¿ªÆû³µÕ¾²»Ì«Ô¶,×ßÂ·Ê®Îå·ÖÖÓ,´òµÄÁ½·ÖÖÓ¾Í¿ÉÒÔ.¶©·¿Ê±ËÍµÄÔç²ÍÖÊÁ¿Ç¿²îÈËÒâ,µ«¸½½üÓÐÂóµ±ºÍ¿ÏµÂ¼¦.·¿¼äÍ¦¿í,¸É¾»,µ«µçÆ÷µÄ²åÍ·ÊÇÔ²¿×,ÓÐµã²»·½±ã.¿í´øµÄ²åÍ·Àë¿ª×À×ÓÒ»¶Î¾àÀë,²»Ì«·½±ã.´óÌÃ·þÎñÔ±Ì¬¶È¿ÉÒÔ½ÓÊÜ,²»Ì«Àä.Ó¾³ØµÄË®ÊÇÂÌÉ«,²»ÊÇÀ¶É«,Ì«²îÁË,ÎÒ²»¸ÒÏÂË®ÁË.
1	¾Æµê×°ÐÞÓÐÐ©¾É£¬µçÌÝ¶¼ÊÇ×îÀÏÊ½µÄ¡£µ«·¿¼äÓ¦¸ÃÖØÐÂ×°ÐÞ¹ý£¬±È½Ï´óÒ²±È½Ï¸É¾»¡£Î»ÖÃ¼«ºÃ£¬ÀëÆû³µ×ÜÕ¾ºÜ½ü£¬¶ÔÃæÓÐÐÂÒ»¼ÑÒ²ºÜ·½±ã¡£
1	ºÜÉÙÈ¥ÒË²ý£¬ÌýÍ¬ÊÂ½éÉÜµÄ£¬ÐÔ¼Û±È²»´í£¬ÔÚÒË²ýÊÐËãÊÇ±È½ÏºÃµÄ¾ÆµêÁË¡£
1	·¿¼äºÜ´ó£¬¶øÇÒÖ±½ÓÃæ¶Ô³¤½­£¬¾°É«ºÜÆ¯ÁÁ£¬²»¹ý¸½½üºÃÏó³Ô·¹µØ·½ÉÙÁËµã¡£
1	ºÀ»ªË«ÈË¼äµÄ´²ºÜ´ó,Ò»ÕÅµ¥ÈË´²ÒÑ¾­ÓÐÎÒÔÚÏã¸Û×¡µÄË«ÈË´ó´²ÄÇÃ´´ó,Ò»Ð©Ï¸½ÚÒ²Í¦ÓÐÒâË¼µÄ,Ïó·ÅÔÚ´²Í·µÄÐ¡ÐÅ·â»áÓÐÒ»¿ÅÌÇ¹ûºÍ»á¸æËßÄãÃ÷ÌìµÄÌìÆø.¾ÍÊÇÃ«½íÓÐµã¾É.Ô¡ÊÒÀïÒ²Ã»ÓÐ¿ÉÒÔÁÀÒÂ·þµÄÏß.²¹³äµãÆÀ2007Äê2ÔÂ28ÈÕ£ºÍâÃæÓÐµã¾ÉºÍÔà,ÎÒÃÇ¸Õµ½µÄÊ±ºò»¹ÓÌÔ¥×ÅÒª²»Òª»»Ò»¼ÒÄØ,ºóÀ´¿´µ½ÀïÃæ»¹ÊÇ²»´íµÄ,ÊÇÊ±ºò¸Ã×°ÐÞÒ»ÏÂÍâÃæÁË
1	ÓÐ°´Ä¦Ô¡¸×ºÍÉ£ÄÃ·¿µÄ±ê×¼´ó´²¼äºÜÓÐÌØÉ«4°ÙµÄ·Å¼Ù¿í´øÃâ·Ñº¬µ¥ÔçÒ²ËãÊÇÖµÁË¡£ÏÂ´ÎÈ¥»¹»áÈë×¡ÔÙ´Î¸ÐÊÜÏÂÃâ·Ñ°´Ä¦Ô¡¸×ºÍÉ£ÄÃ·¿£º£©
1	ËµÊÇËÍ¹ûÅÌ£¬µ½ÁË·¿¼ä¸ù±¾Ã»ÓÐ£¬´òµç»°ÎÊÁË¼¸±é£¬¿ªÊ¼»¹ËµÂíÉÏËÍ£¬ºóÀ´ÓÐËµÏÂ°àÁË£¬µÚ¶þÌì²Å¸øËÍÀ´£¬¶øÇÒË®¹û¶¼ÊÇÕû¸öµÄ£¬Ã»ÇÐ¡£µ«×ÜÌå»¹ËãÎïÓÐËùÖµ¡£
1	·¹µêÓÐÐ©¾Éµ«·¿¼ä¸É¾»,×¡¸ß²ãÏò±±·¿¼ä°²¾²,¼ÙÈçÏÂ´ÎÔÙÈ¥´óÍ¬»áÔÙ×¡.
1	·¿¼ä¸É¾»£¬»¹ÓÐ¾»Ë®×°ÖÃ£¬»¹ÓÐÔ¡ÅÛ¡£Ãâ·ÑËÍµÄÔç²ÍÒ²¹ýµÄÈ¥¡£ÐÔ¼Û±È²»´í¡£Î¨Ò»²»×ã¾ÍÊÇÇ°Ì¨½áÕÊµÄÊ±¼ä±È½Ï³¤£¡
1	»¹²»´íµÄ¾Æµê,µØµãºÜºÃ,¾ÍÔÚ»ð³µÕ¾³öÀ´.Ò»Â¥ÓÐµã³³,ÓÐÂÃÐÐÍÅÒ²ÓÐÀ´³Ô·¹µÄ¿ÍÈË,²»¹ý²»Ó°Ïì×¡ËÞ
1	·¿¼ä×°ÐÞ²»´í£¬Ôç²ÍÒ²Í¦ºÃ¡£³öÈë·½±ã¡£ÍÆ¼ö¡£
1	¾ÆµêµÄÎ»ÖÃºÜºÃ,¾àÀë»ð³µÕ¾·Ç³£½ü.×ÜÌá¸Ð¾õ¾ÆµêµÄÐÔ¼Û±È²»´í,·¿¼ä²»ÊÇºÜ´ó,µ«ÊÇ¶ÔÓÚ³ö¹«²îÀ´Ëµ,Ò²ÊÇÊ®·Ö²»´íµÄÑ¡ÔñÁË.
1	ÐÔ¼Û±È½Ï¸ß¡£·þÎñÌ¬¶ÈÒ²»¹ÐÐ¡£·¿¼äÐ¡µã¡£±È½ÏÄÑÄÜ¿É¹óµÄÊÇ£¬ÔÚ»ð³µÕ¾¸½½üµÄ±ö¹ÝÍíÉÏ¾ÓÈ»¶¼Ã»ÓÐÉ§ÈÅµç»°£¡ÖµµÃ±íÑï£¡Ôç²ÍÏà¶Ô¼òµ¥£¬Ò»°ã»°¡£
1	¾Æµê¹æÄ£´ó£¬Â¥²ãÃ»ÓÐÉèÖÃ·þÎñÈËÔ±·¿¼ä£¬ËùÒÔÕÒ²»µ½·þÎñÔ±£»·¿¼ä½ÏÀä£¨ÓÈÆäÊÇÒ»²ã£©£¬¶©Ê±Îñ±ØÒª¶©¶þ²ãÒÔÉÏ¡£
1	ÎåÒ»×¡ÁËÕâÀï£¬×÷ÎªÈýÐÇ¼¶Ó²¼þ»¹¿ÉÒÔ¡£Ç°Ì¨¾­ÀíÔÞÒ»¸ö£¬ÎÒÃÇÒ»ÐÐÔÚ¸ô±Ú³Ô·¹£¬·¢Æ±ÖÐÁË½±£¬µ«·¹¹Ý¾ÍÊÇ²»¿Ï°ïÎÒÃÇ¶Ò£¬Ì¬¶ÈÒ²ºÜÎÞÀí¡£ÎÒÃÇ½«´ËÊÂËµÓë±ö¹Ý£¬Ç°Ì¨ÕÅÓ±¾­ÀíËµ°ïÎÒÃÇ´¦Àí£¬²¢ÎªÎÒÃÇÓÊ»Ø±±¾©£¬ËäÈ»Ç®»¹Ã»ÊÕµ½£¬µ«ÊÇÎÒÃÇÐÄÀïºÜÓä¿ì£¬±Ï¾¹ÕâÖÖ×¨ÒµµÄÔðÈÎÒâÊ¶Óë·þÎñÒâÊ¶£¬ÔÚÖÐ»ª´óµØÊÇÖµµÃÌá³«µÄ¡£
1	¾ÆµêÉèÊ©¼°·þÎñÖÊÁ¿Ò»°ã,½»Í¨Çé¿ö±È½Ï·½±ã,½ÏÊÊºÏÖÐµÈÊÕÈë¼ÒÍ¥ÂÃÓÎÑ¡Ôñ
1	Í¨¹ýÐ¯³ÌÔ¤¶©£¬Èë×¡3Ìì£¬¸Ð¾õ¼Û¸ñºÍ·¿¼ä²î¾à½Ï´ó£¬·¿¼ä³Â¾É¡¢ÎÀÉú¼ä½ÏÐ¡¡¢ÌØ±ðÊÇµçÊÓ»úÄÇ½ÐÒ»¸öÆÆÅ¶£¬¹À¼Æ³É¶¼µÄÕÐ´ýËù¶¼Ã»ÓÐÕâÑùµÄµçÊÓ»úÁË¡£Ôç²Í²»´í£¬·þÎñÃ»ÓÐÌå»áµ½¡£·¿¼ä¼Û¸ñÔÚ158Ôª/¼äÓ¦¸Ã²î²»¶àÁË¡£
1	ÃûÍ·ÌØ±ðÏìÁÁ£¬²»¹ýÉèÊ©¿É²»ÔõÃ´Ñù£¬ÓÈÆäÊÇµ¥ÈË´ó´²·¿£¬¾ÓÈ»Ã»ÓÐ°²¾²µÄ·¿¼ä¡£Èë×¡ºóÖ»ºÃ¸ü»»ÎªË«ÈË¼ä¡£
1	Ôç²Í»¹¿ÉÒÔ£¬·¿¼äÒ»°ã£¬²»¹ý¸ôÒôÐ§¹ûºÜºÃ£¬ËäÈ»¶ÔÔòÒ»Ìõ´óÂíÂ·£¬µ«ÊÇ¸ù±¾Ìý²»µ½Ê²Ã´³°Òô
1	ÌýËµÊÇÁøÖÝ×îºÃµÄ·¹µêÁË,Ô­À´ÊÇÊÐÕþ¸®µÄÕÐ´ýËù.¿¿½üÒ»ÌõºÓ,¾°¹Û²»´í.³öÐÐ½»Í¨Ò²»¹¿ÉÒÔ.·¿¼äÃ»ÓÐÁôÏÂÊ²Ã´ÌØ±ðÉîµÄÓ¡Ïó,µ«ÊÇ¾õµÃµ×Â¥ÖÐ²ÍÌüµÄ·þÎñÔ±Ì¬¶ÈÌØ±ðºÃ,ÇÚ¿ì,Ç×ÇÐ,³Ô¶Ù·¹ËÍÁËºÃ¼¸´ÎÈÈÃ«½í.
1	²»´íµÄ¾Æµê£¬ÔÚÁøÖÝÊôÓÚ×îºÃµÄÁË¡£ÖÜÎ§»·¾³Ò²ºÜºÃ¡£
1	Ôç²ÍÌ«²î£¬È«ÊÇËØ²Ë¡£ÁíÍâÀñ±ö²¿»¹Åª¶ªÁËÎÒÒ»¼þÐÐÀî£¬×îºó·¢ÏÖÊÇ±»±ðÈËÁì×ßÁË£¬°ëÌì²ÅÕÒ»ØÀ´¡£ÆäËû¶¼»¹¿ÉÒÔ¡£
1	Î»ÖÃºÃ£¬·þÎñÔ±ÈÈÇé£¬Ôç²Í²»´í£¬µçÌÝÒ²¿ì¡£
1	×¡µÄÊÇ½­¾°·¿£¬·¿¼ä³¬´ó£¬»·¾³Ò»Á÷£¬¼ÛÇ®²»Ëã¸ß£¨258Ôª°ü2Ôç£©£¬ÃÀÖÐ²»×ãÊÇ·þÎñÓÐµã¸ú²»ÉÏ£¬×ÜÌå²»´í¡£
1	¾ÆµêµÄÎ»ÖÃºÜºÃ£¬×ß³öÈ¥¾ÍÊÇËÉ»¨½­ÅÏ£¬Èç¹û×¡¿¿½­±ßµÄ·¿¼ä£¬ÔçµãÆðÀ´ÍÆ¿ª´°¾ÍÓÐ»ú»á¿´µ½ÎíÚ¡ÁË¡£½»Í¨Ò²±È½Ï·½±ã£¬´Ó»ð³µÕ¾´ò³µ¹ýÈ¥Ò²¾ÍÊÇÌøÒ»´Î±í¡£¾ÆµêµÄÉèÊ©°ëÐÂ²»¾É£¬¸Ð¾õÊÇÀÏÈýÐÇ¼¶±ö¹Ý·­ÐÂ¹ýµÄ¡£·¿¼ä±È½Ï´ó£¬µ«ÊÇ²¼¾Ö²»ÔõÃ´ºÃ¡£ÁÜÔ¡Í·²»¹»´ó£¬×ÜÊÇË®Á¿²»×ãµÄÑù×Ó¡£
1	Ôç²ÍºÜºÃ,Î»ÖÃËã²»´í,´ò³µµ½»ð³µÕ¾ÒªÊ®¼¸Ô±°É
1	µÚÒ»´ÎÈë×¡Õâ¼Ò¾Æµê£¬×ÜÌå¸Ð¾õ²»´í£¬·þÎñÔ±Ð¦Á³ÏàÓ­£¬·þÎñÖÜµ½£¬·¿¼ä¸É¾»¡¢ÎÂÜ°£¬ºÀ»ª·¿»¹ÅäÓÐÒº¾§µçÄÔ¿ÉÒÔÃâ·ÑÉÏÍø£¬¶øÇÒÍøËÙºÜ¿ì£¬ÖµµÃÍÆ¼ö¡£ÏÂ´Îµ½ÉîÛÚ£¬»¹×¡Õâ¼Ò¾Æµê¡£±ö¹Ý·´À¡2008Äê8ÔÂ5ÈÕ£º×ð¾´µÄ±ö¿ÍÄúºÃ£¡Ê×ÏÈ£¬·Ç³£¸ÐÐ»Äú¸øÓèÎÒµêµÄºÃÆÀ¡£Í¬Ê±£¬ºÜ¸ßÐËµØ¸æÖªÄú£¬ÎÒµêµÄÍøÂç¹âÏËÒÑ´ÓÔ­À´µÄ2Õ×Éý¼¶µ½ÁË5Õ×£¬¼«´óµØÌáÉýÁËÍøÂçËÙ¶È£¬ÎÞÂÛÊÇÉÌÎñ°ì¹«»¹ÊÇÍøÉÏ³åÀË¶¼¸ü¼Ó·½±ã¿ì½Ý¡£²»¶ÏµØÌá¸ß·þÎñË®Æ½£¬Îª±ö¿ÍÌá¹©¸üÓÅÖÊ·þÎñÊÇÎ…
1	¸Õ²ÅÌáµ½µÄÈç¼Ò¿ì½Ý¾Æµê£¬Ó¦¸ÃÊÇÈç¼ÒÉîÛÚ»ð³µÕ¾µê£¬ÔÚÓæÃñ´åÐ¡ÇøÄÚ¡£
1	ÎÒÃ¿´Î¶¨¾Æµê¶¼ÊÇÔÚÍøÉÏ·­µãÆÀ£¬·¢ÏÖÕâ¸ö¾ÆµêµÄÆÀ¼Û²»´í£¬¶øÇÒ¼Û¸ñÒ²ºÏÀí¡£³ýÁËÎÒ×Ô¼º¶¨Ò»¼ä·¿Ö®Íâ£¬¸ø¿Í»§Ò²¶¨ÁËÒ»¼ä¡£µ½´ïÖ®ºó»¹ÕæÊÇ²»´í£¬¾Æµê¿¼ÂÇµ½ÎÒºÍ¿Í»§½Ó´¥·½ÃæµÄÎÊÌâ£¬¸øÎÒÉý¼¶·¿¼ä¡£Í·Ò»´ÎÓöµ½Éý¼¶£¬¿ªÐÄÄØ¡£·¿¼ä¿í³¨£¬¸É¾»£¬·þÎñÔ±ÈÈÇé¶øÇÒËÍË®¹û¡£¾ÍÊÇÒòÎªµØÀíÔ­Òò£¬´°Íâ·ç¾°²»ÊÇºÜºÃ¡£µ«ÊÇÀëÍòÏó³Ç±È½Ï½ü£¬´ø×Å¿Í»§Áï´ï£¬ËûÒ²Âú¸ßÐËµÄ¡£Èç¹ûÔÙÈ¥ÉîÛÚ£¬²»È¥Ïã¸ÛµÄ»°£¬»¹ÊÇ×¡ÕâÀï¡£ÒòÎªÃ¦£¬¹ýÁË20Ìì²ÅÀ´µãÆÀ¡£È¥Ïã¸Ûµ…
1	¶¥µÄË«ÈË·¿£¬ÎÒÃÇÏÂ·É»ú×ö´ó°Í£¬È»ºó´òµÄµ½µÄ£¬±ö¹ÝÍâÃæ²»ÔõÃ´Ñî£¬ÀïÃæ¾Í²»´íÁË£¬ÀäÆø×ã£¬·¿¼äÀïÃæÒ²²»´í£¬×ÜÌå¸Ð¾õ²»´í£¬¶ÔÃæ¾ÍÊÇº£ÏÊÒ»Ìõ½Ö£¬ÄÄ¸ö³ÔµÄË¬µÄ£¬200¿é2¸öÈË³ÔµÄÀ´ÊÇ×ß²»¶¯ÁË¹þ¹þ£¬¾ÆµêÓÐ°à³µÖ±½Óµ½Ïã¸ÛµÄ£¬²»´íÅ¶
1	ÓÉÓÚ²»ÊÇ±¾ÈËÈë×¡£¬ÊÇÅóÓÑ×¡µÄ£®¾ÆµêºÃÏñÊÇÐÂ×°ÐÞ¹ýÁË£¬ËùÒÔ¸Ð¾õ»¹²»´í£®ÐÔ¼Û±È±È½Ï¸ß£®
1	¾Æµê»·¾³»¹¿É£¬¼ÛÎ»Ò²²»´í£¬ÎÒÏëÒÔºó»¹ÊÇ»á¾Ó×¡ÕâÀï¡£
1	ÐÔ¼Û±È²»´íµÄ¾Æµê,½»Í¨Ò²ºÜ·½±ã,ÖµµÃÒ»ÌáÊÇ,±ö¹ÝÐ±¶ÔÃæ×ß²»¶àÔ¶¾ÍÊÇº£ÏÊÒ»Ìõ½Ö,ºÜ±ãÒË,ºÜÊµ»Ý,ÏÂ´ÎÈ¥ÉîÛÚ»¹×¡¹ãÉî.
1	Õâ´ÎÈë×¡µÄÊÇ´ó´²·¿£¬·¿¼äÉèÊ©»¹Ëã¿ÉÒÔ£¬Ã»ÏëÏóÖÐÄÇÃ´¾É¡£Ô¡ÊÒºÃÏñÊÇÐÂÅª¹ýÁË£¬»¹Í¦¸É¾»Õû½àµÄ¡£¾ÆµêµÄ·þÎñ»¹ÐÐ£¬Ç°Ì¨»¹ËãÓÐÇó±Ø´ðµÄ¡£²¹³äµãÆÀ2008Äê6ÔÂ21ÈÕ£ºÔç²ÍÔÚ25Â¥£¬»¨É«ºÜÉÙ£¬ºÜÊÇÒ»°ãÁË¡£
1	300¶àµÄ¼Û¸ñÈë×¡Õâ¼Ò·ðÉ½ÀúÊ·×îÓÆ¾ÃµÄ¾ÆµêÒ²ÕæÊÇÖµµÃ£¬ÆðÂëÆðµ½Ãå»³ÀúÊ·µÄ×÷ÓÃ£¬ÒªÖªµÀËüÊÇ¹ã¶«µÚÒ»¼Ò¾ßÓÐÂ¥¶¥¹ú²úÐý×ª²ÍÌüµÄ¾Æµê¡£ÍÆ¼öÕâ¼Ò¾Æµê³ÔµÄµØµÀ£¬ºÜ¾ß·ðÉ½±¾µØÌØÉ«£¬²»¹ÜÊÇ¶þÂ¥ÖÐ²Í»¹ÊÇÂ¥¶¥µÄÐý×ª²ÍÌüÓÃÔç²è¡¢Îç·¹¡¢Íí·¹¶¼¿ÉÒÔ£¬¼Û¸ñÆ½Ãñ»¯£¬²»ÏñÒ»Ð©´ø¸öÐý×ª¾ÍÒ»¶¨À´¸öÌ×²Í¡£Èç¹ûÊÇ³õ´ÎÀ´·ðÉ½£¬ÍÆ¼öÈë×¡ÕâÀï¡£¾Æµê·þÎñÉèÊ©ÄÑÃâÀÏ»¯£¬µ«ÊÇ»¹¹ýµÃÈ¥°É¡£·¿¼ä10¶àÆ½Ã×£¬²»´ó£»¸½½ü¾ÍÊÇ¼ÑÄþÄÈÌýËµÄÇÀïµÄ·¿¼ä¸ü¼ÓÐ¡£»¸½¼þÓÎÀÀ…
1	Ç°Ì¨Ì¬¶ÈÒ»°ã£¬Ð§ÂÊ½Ï¼Ñ£¬·¿¼äËäÂÔÏÔ³Â¾Éµ«¸É¾»Õû½à£¬ÉèÊ©Íê±¸£¬ÕôÆøÔ¡²»´í¡£ÐÔ¼Û±È»¹ÊÇÖµµÃÒ»È¥µÄ
1	Ðý¹¬¾ÆµêµÄÐÔ¼Û±È»¹ÊÇ±È½Ï¸ßµÄ£¨ÎÒÕâ´Î×¡µÄÊÇ235Ôª£©£¬Ö÷ÒªÊÇÎ»ÖÃÊµÔÚºÜºÃ£¬Àë·ðÉ½µÄÖ÷Òª¾°µã×æÃíÒ²¾Í500Ã××óÓÒ£¬É¢×Å²½¾ÍÈ¥ÁË¡£ÀëÉÌÒµ½ÖÒ²ºÜ½ü£¬ÖÜÎ§ÓÐÓ¦¼ÇÃæ¹Ý¡¢´ó¿ÉÒÔµÈ£¬³Ô·¹ºÜÊÇ·½±ã¡£¾ÆµêÉèÊ©ËäÈ»ÓÐµã¾ÉÁË£¬µ«Ò²ËãÕû½à£¬ÃÅÇ°ÓÐÍ£³µ³¡£¨Ãâ·ÑµÄ£©¡£¸øÎÒÃÇ×¡µÄÊÇ¿¿½ü½Ö±ßµÄ·¿×Ó£¬ÓÐÒ»µãµã³³£¬²»ÖªµÀÊÇ²»ÊÇ¶ÔÐ¯³ÌµÄ¶¼ÕâÑù¡£×ßµÄÊ±ºò¸øÁËÕÅ¹ó±ö¿¨£¬ËµÏÂ´Î×¡Æ¾¿¨¿ÉÒÔ´ò5ÕÛ£¨Ò²¾ÍÊÇ200Ôª£©¡£
1	¿Í»§À´·ðÉ½¹¤³§°Ý·Ã£¬°²ÅÅÔÚÕâ¼ÒÀÏÅÆÈýÐÇ¾Æµê£¬¾¡¹Ü¿Í·¿ÉèÊ©ÉÔÏÔ³É¾Í£¬µ«¼Û¸ñÒ²²»¹ó£¬¹Ø¼üÔÚµØ´¦ÊÐÖÐÐÄ£¬¹ºÎï³Ô·¹¶¼ºÜ·½±ã¡£¶ÔÓÚÕâ¸ö·¿¼ÛÀ´Ëµ£¬»¹Ëã¿ÉÒÔ°É¡£
1	²»´íµÄ¾Æµê,µØÖ·²»´í,ÔÚÊÐÖÐÐÄ,¾Æµê·þÎñÔ±Ì¬¶ÈºÜºÃ.
1	¾ÆµêÕûÌå¶¼²»´í£¬×¡¹ýÁ½´Î¡£¸Ð¾õ360¸ú410µÄ·¿¼äÃ»Ê²Ã´Çø±ð¡£
1	Î»ÖÃÒ»°ã£¬·þÎñ²»´í£¬¼Û¸ñÆ«¸ß£¬ÖÜÎ§»·¾³±È½Ï³³£¬ÍíÉÏ²»ÈÝÒ×ÈëË¯¡£
1	ÎÒÃÇ×¡µÄÊÇ±ê×¼¿Í·¿ÓÅµã£º1¡¢ÉèÊ©»¹ËãÆëÈ«2¡¢µØÀíÎ»ÖÃ²»´íÈ±µã£º1¡¢¸ôÒôÐ§¹ûÌ«²î£¬ÁíÍâÒ»¸ö·¿¼äÏ´Ôè¡¢¿ªË®ÁúÍ·µÄÉùÒô¸Ð¾õ¾ÍÏìÔÚ×Ô¼º¶ú±ßÒ»Ñù£¬¸ãµÄÎÒÒ»¸öÍíÉÏË¯Ãß¶¼²»Ì«ºÃ2¡¢±»×Ó¸Ð¾õÊµÔÚÊÇÓ²£¬²»Êæ·þ
1	µØÖ·²»´í,Î»ÓÚÃñ×å´óµÀ,ÓÉÓÚÎÒÃÇÊÇ×Ô¼Ý³µ,ËùÒÔ±È½ÏÈÝÒ×ÕÒ.·¿¼äÊµÔÚÌ«Ð¡,¼òÂªÁËµã.Ò»Â¥µÄ²ÍÌüºÜ·½±ã,ÎÒÃÇÔÚÄÇ³ÔÍí·¹,¸Ð¾õÎ¶µÀ²»´í.
1	¾Æµê¾³ºÍ·þ¶ÈÒàËã²»,µ«·¿¿ÕÌ«Ð¡~~²»ÐûÈÝÌ«´ó¼þÐÐÀî~~ÇÒ·¿¸ñ¿ÉÒÔ~~ÖÐ²ÍµÄÐÄ²»Ì«ºÃ³Ô~~Òª¸ÄÉÆÖ®~~~~µ«ËãÆ½ÒË~~¿É½ÓÊÜ~~Î÷²Í¸ñ¶¼ºÜºÃ~~µ«³ÔµÄÎ¶µÀÒ»°ãÇÒÁîÈËµÈµÃÌ«ÄÍÁË~~Òª¸ÄÉÆÖ®~~
1	µØÀíÎ»ÖÃ²»´í£¬·¿¼ä»·¾³Ò²¿ÉÒÔ£¬Ï´ÒÂËÙ¶È¿ì£¬ÖµµÃ³ÆÔÞ£¬Î¨Ò»²»×ã¾ÍÊÇ×°ÐÞÆÚ¼ä£¬ºÜ¶àÂ¥²ãÂÒÂÒµÄ¡£
1	µØÀíÎ»ÖÃ²»´í£¬µ«ÊÇÉèÊ©ÒÑ¾­·Ç³£³Â¾ÉÁË¡£ÆäËûµÄÒ²»¹¿ÉÒÔ¡£¿´¼ûÉÏÃæÓÐÈËËµ¿ÉÒÔÃâ·Ñ´ò³¤Í¾£¬¿ÉÎÒ´òÁËÁ½¸öÊÐ»°£¬½áÕËÊ±»¹ÊÕÁËÎÒ2ÔªµÄÊÐ»°·Ñ¡£
1	10ÔÂ16ÈÕÈë×¡¸Ã¾Æµê.¸Ð¾õ²»´íÅ¶,ÀëÆû³µÕ¾ºÍ»ð³µÕ¾µÄ¾àÀë¶¼²»ÊÇ·Ç³£Ô¶.·¿¼äºÜ¸É¾»,¿Õ¼äÒ²·Ç³£´ó.ÖÜ±ßµÄ½»Í¨»·¾³Ò²ºÃ.¿ÉÄÜ×¡µÄÂ¥²ã±È½Ï¸ß,Ò²Ã»ÓÐÈÎºÎµÄÔëÒô.ÍíÉÏÓÐ·¢ÉúÈÈË®¹ÜµÀ³öÎÊÌâµÄÐ¡²åÇú,µ«·þÎñÌ¬¶ÈÁ¼ºÃ,½â¾öÎÊÌâÒ²ºÜ¼°Ê±,Ë¿ºÁÃ»ÓÐÓ°Ïìµ½¶Ô¾ÆµêµÄºÃ¸Ð.Ö÷ÒªÊÇ¼Û¸ñ·Ç³£ºÏÀí.¿ÉÒÔËµ¶Ô¸Ã¾Æµê·Ç³£ÂúÒâ.Ð¡È±µã¾ÍÊÇÓ²¼þ
1	ÎÒÈë×¡µÄÊÇ¸Ã¾ÆµêµÄÖÐÊ½´ó´²·¿£¬·¿¼ä»·¾³ºÍ·þÎñÖÊÁ¿¶¼²»´í£¬¾ÍÊÇÂ¥²ãµÍµã£¬ÔÚ4Â¥£¨Õû¸ö¾ÆµêÒ²¾Í5²ãÂ¥¸ß£©£¬ÕûÌå²»´í£¬¾ÍÊÇËÍµÄÔç²Í²»ÊÇ×ÔÖú²Í£¬¶øÊÇ2Â¥¾ÆÂ¥µÄ10Ôª²Í¾í£¬¶ÔÓÚÒ»¸öÈËµÄ»°ºÜ²»·½±ã¡£
1	ÍíÉÏÎÃ×ÓºÜ¶à£¬±¾ÈË¼°×¡ÔÚÁíÒ»¼ä·¿µÄÅóÓÑ¶¼±»ÎÃ×ÓÒ§ÐÑ£¬ÔÚ·¿¼äÄÚÕÒ²»µ½ÇýÎÃÏã¡£:(
1	ÕâÀïµÄ·þÎñÔ±ºÜÊÇ²»´í£¬Ç°Ð©´Î×¡ËÞ¹ý³ÌÖÐ¸øËûÃÇÌá³öµÄÎÊÌâ¶¼ÄÜ¼°Ê±¾ÀÕý£¬ÔÞÑïÒ»ÏÂ¡£
1	·¿¼äÉèÊ©²»´í,·þÎñÃ»ÎÊÌâ,Ôç²ÍÒ²²»´í,Ö±µÄ×¡,½ð»ªÃ»ÓÐºÃÑ¡Ôñ
1	Ç°Ì¨·þÎñÍ¦ÈÈÇéµÄ£¬ÖÜÎ§½»Í¨Ò²»¹·½±ã¡£Ö»ÊÇ¾ÆµêÎÀÉú¼äÏàÁÙµÄµØÌº³±Êª£¬ÓÐµã·¢Ã¹¡£µ«ÊÇ¼Û¸ñ±ãÒË£¬ÐÔ¼Û±È»¹¹ýµÃÈ¥¡£
1	ÍÆ¼öÕâÀïµÄÈÕÊ½´ó´²·¿,ºÜÊæ·þ!Ç§Íò²»Òª×¡Ã»ÓÐ´°»§µÄ·¿¼ä°¡,ºÜÃÆ,×îºÃ×¡ÔÚÎå²ã,Èý²ãµÄ¿ÕÖÐ»¨Ô°»áÒýÀ´²»ÉÙ³æ×Ó.
1	×ÜÌå¸Ð¾õ»¹²»´í£¬¾ø¶Ô²»ÖÁÓÚÓ°Ïìµ½ÂÃÓÎµÄÐÄÇé¡£×¡µÄÊÇºóÃæµÄÐ¡Â¥µÄÒ»Â¥£¬»·¾³²»´í£¬»¨Ô°Ò»Ñù£¬ÓÎÓ¾³ØÊÇÂ¶ÌìµÄ£¬ÄÜ¹»¿´µ½Ò»Ö±ÓÐÈËÔÚÇå½à¡£Èç¹ûÍíÉÏÑôÌ¨µÄ´°»§²»¹Ø£¬Ç°Ì¨»á´òµç»°µ½·¿¼äÌáÐÑ¿ÍÈË×¢Òâ°²È«¡£²¹³äµãÆÀ2007Äê9ÔÂ20ÈÕ£ºÁíÍâ£¬È¥µÄÊ±ºòÌáÇ°ÁªÏµ»áÓÐ½Ó»ú£¬ÎÒÃÇ·µ»ØµÄÊ±ºòÓÉÓÚÓÐÀÏÈË£¬ËùÒÔºÍ¿Í·¿²¿ÁªÏµÁËÒ»ÏÂ£¬Ò²°²ÅÅÁË³µËÍÎÒÃÇÈ¥»ú³¡µÄ¡£²»×ãµÄÊÇ·¿¼äÉèÊ©±È½ÏÒ»°ã£¬Ôç²ÍºÜËØ¡£
1	µØÀíÎ»ÖÃÓÅÔ½£¬½»Í¨·½±ã£¬·¹µê»·¾³ºÃ£¬·þÎñÓÅÁ¼£¬Ï´ÒÂÑ¸½Ý¡£
1	Ç°¼¸´ÎºÍÅóÓÑÒ»Æð×¡¹ýÕâ¼Ò¾Æµê,×ÜÌå¸Ð¾õ»¹²»´íÍ£³µºÜ·½±ã.Õâ´Îµ½ÒË±ö»¹ÊÇÑ¡Ôñ×¡ÕâÀï.¾ÆµêµÄµØÀíÎ»ÖÃ½ÏºÃ,½»Í¨±ã½Ý,ÖÜ±ß½ÏÈÈÄÖ¡£ÍíÉÏÅÔ±ßÓÐÉÕ¿¾£¬³Ô×¡¶¼ºÜ·½±ã¡£´óÌÃ×°ÐÞ»¹¿ÉÒÔ£¬·¿¼äÂÔÏÔ³Â¾É£¬·þÎñÖÊÁ¿»¹½«¾Í¡£
1	·¿¼ä¸É¾»Êæ·þ,¿ÕÆøÁ÷¶¯Ò²ºÜºÃ¡£Ã»ÓÐ²»Á¼ÆøÎ¶...ÓÉÓÚ´¦ÓÚÄÖÊÐÇø,½»Í¨±È½Ï·½±ã£¬µ«Í¬Ê±Ò²ÓÐµãàÐÔÓ...
1	3ÔÂ×¡ÁË4Íí,¸Ð¾õ²»´í,±È´äâùÒªºÃ5ÔÂ»¹À´
1	¾ÆµêÎ»ÓÚÀ¥Ã÷ÖÐÐÄÇø,µØÀíÎ»ÖÃ²»´í,¿ÉÏ§¾Æµê·þÎñÓÐÐ©²î,µÚÒ»ÌìÍíÉÏ¿ÉÄÜÈë×¡µÄ¿ÍÈË²»¶à,¿Õµ÷¸ù±¾Ã»¿ª,´òÁËµç»°ÎÊ,ËµÊÇÖÐÑë¿Õµ÷ÒªÍíÉÏÍ³Ò»¿ª,½á¹ûÍíÉÏÒ²Ã»¿ª,¾ÍÈÈÁËÒ»ÍíÉÏ,µÚ¶þÌìÓÐ¿ª»áµÄÈë×¡,ÍíÉÏ¾ÍÓÐÁË¿Õµ÷,²»µÃ²»Ëµ¾Æµê¾­¼ÃÕÊ×÷µÄºÃ.·¿¼äµÄ´²Ì«Ó²,Ë¯µÄ²»ºÃ.¾ÆµêµÄÔç²Í¾ÍÈçÆäËûÈËÆÀ¼ÛÒ»Ñù,Ïë·¨µÄÄÑ³Ô.²»¹ýÐ¯³ÌµÄÔ¤¶©¼ÛÇ®»¹²»´í.
1	Èë×¡½ðÈª×ÜÌå¸Ð¾õ²»´í£¬Õû½à¸É¾»£¬¿í´øÉÏÍøÌØ¿ì£¬¼Û¸ñ±È½Ï³¬Öµ£¬¸½½üÓÐÎÖ¶ûÂíµÄ³¬ÊÐ£¬½»Í¨·Ç³£±ãÀû£¬·þÎñµ½Î»£¬ÏÂ´Î»¹×¡¡£
1	Ã»ÓÐÏëµ½,ÕâÊÇÒ»¼ä³¬Ë®×¼µÄ3ÐÇ¼¶¾Æµê.ºÜÏ²»¶ËüµÄÄ¾°åµØÃæ,²»ÏñµØÌº,Ã»ÓÐÒìÎ¶.¶øÇÒ·¿¼äÏàµ±¸É¾»,Ò²Ã»ÓÐÊ²Ã´ÎÀÉúËÀ½Ç.·þÎñÌ¬¶ÈÒ²ºÜºÃ,´óÌÃºÜÊæÊÊ.µØµãÕæµÄÃ»ÓÐ»°ËµÁË,³¬¼¶·½±ã,È¥ÄÄÀï¶¼ÐÐ.×ÜµÄÀ´ËµºÜ³¬Öµ.¾ÍÊÇÎÀÉú¼äµÄÅÅË®ºÃÏñ²îÁËÒ»µã,µ«ÊÇºÜ¶à¾Æµê¶¼ÕâÑùµÄ.
1	Èë×¡ºÜ¶à´ÎÁË¶¼Íü¼ÇµãÆÀÁË.ÏÖÔÚÈ«²¿²¹ÉÏ.´ÓÈ¥Äêµ×¿ªÊ¼»ù±¾Ã¿¸öÔÂ¶¼È¥Á½ÈýÌìµÄ.
1	µØÀíÎ»ÖÃ²»´í,·þÎñ»¹¿ÉÒÔ°É,Ï£ÍûÐ¯³ÌµÄ·¿¼ÛÒÔºó¸üÓÐ¾ºÕùÁ¦Ò»µã
1	×¡ÁËÈý¸öÍíÉÏ£¬×ÜÌå¸Ð¾õ»¹ÊÇÂù²»´íµÄ¡£×îÂúÒâµÄÊÇ¾ÆµêÌá¹©µÄÃâ·ÑÉý±ê¡£Ô¤¶¨µÄÊÇÉÌÎñ±ê¼ä£¬ÓÉÓÚ¿ÍÂú£¬¾Æµê¸øÎÒÃÇÃâ·ÑÉýµ½ÁË¸ß¼¶ÉÌÎñ±ê¼ä¡£ÔÚÕâÀïÔÞÒ»¸ö¡£ÒªËµ²»×ãÖ®´¦£¬Ò»¸öÊÇÇ°ÃæÓÐÍøÓÑÌáµ½µÄ¸ôÒôÐ§¹û²»Ì«ºÃ¡£ÁíÒ»¸öÊÇÃ»ÈÈ¿Õµ÷£¬¿ªÁËÒ»Íí»¹ÊÇÀä·ç¡£ºóÀ´Ïò±ö¹Ý´òÌýÁËÏÂ£¬ºÃÏñÊÇËµÃ»ÓÐÈÈ¿Õµ÷µÄ¡£
1	12ÔÂÔÚ½ðÈª×¡ÁË¼¸Ìì£¬¿ªÊ¼¶©µÄºÀ»ªÉÌÎñÐ¡Ì×·¿£¬ºóÀ´»»ÁË¸öÉÌÎñ±ê¼ä£¬¸Ð¾õÐÔ¼Û±È¸üºÃ£ºÁ½ÖÖ·¿¼ä´óÐ¡²î²»Ì«¶à£¬¿ÉÒÔÏò¾ÆµêÃâ·Ñ×âÒ»¸öÃ¨£¬Í¨¹ýµçÔ´ÏßÉÏÍø£¬ÉÏÍøËÙ¶ÈÍ¦¿ì¡£
1	12ÔÂÔÚ½ðÈª¶©ÁË¸öºÀ»ªÉÌÎñÐ¡Ì×·¿£¬·¿¼äÄÚ²¿»·¾³²»´í£¬¾ÆµêÎ»ÓÚÊÐÖÐÐÄ±ßÔµ£¬ÖÜ±ß½»Í¨»¹Ëã·½±ã£¬´ò³µµ½À¥Ã÷ÓÐÃûµÄ½ðÂí±Ì¼¦¸ÕºÃÆð²½¼Û¡£È±µãÊÇÅöÉÏÀ¥Ã÷²ñÓÍ½ôÕÅ£¬Ã»ÓÐ¿Õµ÷£¬ÍíÉÏ½ÏÀä£¬»¹ºÃÏò¾ÆµêÒªÁË¸ö¿Õµ÷ÉÈ£¬¿ÉÒÔ´µÈÈ·ç£¬·ñÔòÍíÉÏË¯¾õÒ»¶¨»á¸Ðµ½Àä¡£
1	Õâ¸ö±ö¹Ý±È½Ï³Â¾ÉÁË£¬ÌØ¼ÛµÄ·¿¼äÒ²ºÜÒ»°ã¡£×ÜÌåÀ´ËµÒ»°ã
1	ÎÒ×¡µÄ158µÄ·¿,¾õµÃ»¹¿ÉÒÔ,·¿¼äÕý¶Ô¾Æµê´óÃÅ¿ÚµÄÂíÂ·,¸ôÒô»¹¿ÉÒÔ,²»³³.ÎÀÉú¼äÒ²²»ÊÇÌ«ÉÙ,¾ÍÊÇÉè¼Æ²»Ì«ºÏÀí,Ï´ÔèµÄÁúÍ·Á¦µÀÌ«´ó,Ë®´òÔÚÉíÉÏ¶¼ÌÛ.×ÛºÏÀ´Ëµ»¹¿ÉÒÔ.
1	¾ÆµêÎ»ÖÃºÜ·½±ã,Àë¿ª·âµÚÒ»Â¥ºÍÒ¹ÊÐ·Ç³£½ü,¾ÆµêÔç²Í10Ôª×ÔÖúºÜÊµ»Ý,·þÎñÒ²²»´íµ«·¿¼äºÜ´óÉèÊ©È´ÓÐÐ©¾É£¬ÓÈÆäÎÀÉú¼äÏÁÐ¡¡£
1	·¿¼ä²»´í£¬±È½Ï´óÒ²±È½Ï¸É¾»¡£Ôç²ÍÍ¦Ôã¸âµÄ£¬»ù±¾Ã»É¶ºÃ³ÔµÄ¡£
1	ËäÈ»ÊÇÀÏ¾Æµê£¬Éè±¸µ¹ÊÇºÜÆë±¸£¬¼Û¸ñÒ²ºÏÀí¡£µØµãÊ®·Ö·½±ã£ºÅÔ±ßÊÇ´óÂíÂ·½â·ÅÂ·£¬ÍùÄÏÒ»Ö±×ß¾Íµ½³µÕ¾£¬Íù±±Ö±×ß¿Éµ½ÌúËþ¡£¾ÆµêËÄÖÜÓÐÄÑÒÔ¼ÆÊýµÄÊÖ»úµê£¬Òª½ÉÍ¨»°·Ñ»òÂò´¢Öµ¿¨¶¼ºÜ·½±ã¡£Éè±¸ÆëÈ«£ºÁ¬220V×ª110VµÄ×ª½Ó²å×ù¶¼ÓÐ¡£×ÔÖúÔç²Í£ºÊÇµ±µØ·çÎ¶µÄÖÐÊ½²Íµã£¬ÄÚÈÝ·á¸»¡£·þÎñÌ¬¶È£ºÇ°Ì¨¡¢¿Í·¿·þÎñ¡¢²ÍÌüµÈÈËÔ±¶¼ºÜºÍÉÆ£¬Ö÷¶¯¾¡Á¦ÎªÂÃ¿ÍÌá³ö°ïÖú¡£ÈËÔ±·þÎñÌ¬¶ÈÕæ¿É±ÈÎåÐÇ¼¶¡£ÕæÒªÕÒ³ö´ý¸Ä½øµÄµØ·½£¬¾ÍÊÇÔ¡ÊÒÏÁÕ­ÁËµã¡£
1	Èë×¡ºÜ¶à´ÎÁË¶¼Íü¼ÇµãÆÀÁË.ÏÖÔÚÈ«²¿²¹ÉÏ.¹þ¹þ.¾ÆµêÒÑ¾­ÓÐÎÒµÄ³£¿Í¼ÇÂ¼ÁË.¶«Î÷Íü¼ÇÁËÔÚ·¿¼ä,¼´Ê¹ÊÇÒ»¸öÐ¡Ð¡µÄÊÖ»úµç³Ø,¾ÆµêÒ²ºÜÖØÊÓ,Á¢¼´ÁªÏµµ½ÁËÎÒ.
1	ÓÅµã:1.»·¾³ÓÅÑÅ,ÂÌ»¯ºÜºÃ2.·þÎñÔ±ºÜÈÈÇé3.Ãâ·Ñ½ÓËÍ»ú·þÎñÈ±µã:1.°´Ä¦µç»°Ì«¶à2.Ã»ÓÐÆ¿×°¿óÈªË®½¨Òé:1.Ê×´ÎÈë×¡Ìá¹©Ë®¹û2.Ìá¹©Ãâ·ÑÆ¿×°¿óÈªË®
1	»·¾³·Ç³£·Ç³£ºÃ£¬Í¥ÔºÊ½Ð¡¶°±ðÊû£¬ËäÈ»Ëµ¾ÆµêÄêÏÞºÜ¾ÃÁË£¬¾ÝËµ92Äê¾ÍÓÐÁË£¬·¿¼äÂÔÐ¡£¬µ«ÊÇ·þÎñ¡¢»·¾³¶¼¾ø¼Ñ£¬Ç¿ÁÒÍÆ¼ö£¬¾ø¶Ô°²¾²¡£Î¨Ò»²»ºÃµÄÊÇµçÊÓ£¬×îÔçµÄÄÇÖÖ21´ç²Êµç¿ÉÄÜ£¬ÎÒ×¡µÄ·¿¼äÃ»³öÎÊÌâ£¬ÅóÓÑµÄ·¿¼ä½øÈ¥µçÊÓ²»ÄÜ¿ª£¬ÕÒ·þÎñÔ±£¬·þÎñÔ±ºÜ¿ì¸ã¶¨¡£Êý×ÖµçÊÓµÄÉùÒô±ä»¯ºÜ´ó£¬Õâ¸öÆµµÀÕý³£ÉùÒô£¬»»¸öÆµµÀÄÜÏÅËÀÈË¨D¨DÅ·ÖÞ±­£¬Áè³¿µÄÉùÒô£¬°¦£¬¸ô±ÚµÄÄÇ¸ö¡­¡­
1	»·¾³ÓÅÑÅ£¬µ«ÎÃ×Ó¾ç¶à£¬¹â±»ÎÒ´òËÀµÄ¾ÍÓÐ¶þÈýÊ®Ö§£¬Â©ÍøÕßÖÐÉÐÓÐÍÌÖÛÖ®Óã¡£¾ÆµêÓÐ½Ó»ú·þÎñ£¬µ«ËùÅÉÀ´µÄË¾»úÏòÎÒÍÆ¼ö´ÎÈÕ°ü³µÒ»ÈÕÓÎ£¬Ö»Ðè150¿é¡£È»´ÎÈÕ·½Öª£¬´Ë´¿ÎªÒ»È¦Ì×Ò²£¬µ¢ÎóÎÒÖî¶àÊ±¼ä£¬¿ÉÆø¡£ÁíÍâ£¬Ôç²Í¼«²î£¬Å£ÄÌÊÇÓÃÄÌ·Û³åµÄ£¬¶øÇÒÁ¬ÄÌ·Û¶¼Éá²»µÃ·Å£¬Ï¡µÃ¸úË¢¹øË®ËÆµÄ¡£
1	ºÜÂúÒâÕâ´ÎµÄÑ¡Ôñ¡£½ð°æÄÉÕæÊÇÐÔ¼Û±È¼«¸ß¡£Àë¿ªÊÐÖÐÐÄÓÖºÜ½ü£¬Ôç²ÍÒ²±È½Ï·á¸»¡£±ðÊûÐÍµÄ·¿ÎÝÈÃÈË»Ø¹é×ÔÈ»¡£Õâ¸ö3ÐÇ»õÕæ¼ÛÊµµÄ
1	ÒòÎª¹¤×÷¹ØÏµ,Ã¿¸öÔÂ¶¼»áÈ¥×¡.ÔÚ½ð»ªÊÐÇø400×óÓÒÊÇ×îºÃµÄÑ¡Ôñ.
1	Î÷Ë«°æÄÉÊÇ¸öÃÀÀöµÄ¶È¼ÙÊ¤µØ£¬¾Æµê¾Í¼Û¸ñ¶øÑÔÒ²ÎïÓÐËùÖµ£¬Ìá¹©µÄÔç²ÍÖÖÀà·±¶àÇÒ·þÎñÌ¬¶ÈÁ¼ºÃ¡£ÎÒÏë½è¹ó±¦µØÌá³öÒ»¸ö½¨Òé£¬Î÷Ë«°æÄÉµÄÉ½ÁÖ²ÝÄ¾ÖÚ¶à£¬Ö²±»·±Ã¯£¬ÓÐÉÙÊýÃñ×å¾ÓÓÚÉ½Ò°£¬È´²»Öª»ðÊÆÃÍÓÚ»¢£¬³£¼ûËûÃÇ½«ÑÌÍ·Ö®ÀàËæ±ã¶ªÆúÓÚÉ½ÁÖ£¬¸üÓÐÉõÕß£¬ÎÒÃÇÔÚ´ö»Ê¹¬µÄºïÉ½ÉÏ¿´µ½µ±µØµÄÃñË×±íÑÝÖÐÓÐÒ»ÏîÊÇ¹ý½Ú·Å¸ßÉý£¬ÏÖÔÚÕýÊÇºµ¼¾£¬É­ÁÖ·À»ð¸üÊÇÖØÖÐÖ®ÖØ£¬ÈôÒòÊèÓÚ·À·¶¶øÄð³É´ó»ö£¬»á¸ø¹ú¼ÒÈËÃñ´øÀ´Äª´óµÄËðÊ§£¬Íûµ±µØÕþ¸®ÒýÒÔÎª¼ø£¡
1	ÎÒÃÇ6ÈËÔÚ½ð°æÄÉ×¡ÁË3¸öÍíÉÏ£¬´ó¼Ò¶¼±È½ÏÂúÒâ¡£·¿¼äÉÔÎ¢ÓÐµãÐ¡£¬µ«Ïà¶ÔÓÚÆä¼Û¸ñÒÑ¾­ºÜ²»´íÁË¡£µØµãÒ²²»´í¡£»¹ÓÐ¸ö±È½Ï´óµÄÓÎÓ¾³Ø¡£²ÍÌüºÜºÃ¡£ÎÒÃÇÔÚ²ÍÌü³Ô¹ýÒ»´ÎÎç²Í£¬ÎÞÂÛÊÇ·þÎñºÍ²Ë¶¼ºÜºÃ¡£Î¨Ò»µÄÎÊÌâÊÇ²ÍÌüÌ«³öÃûÁË£¨±»ÆÀÎªµ±µØµÄ×î¼Ñ»éÑç²ÍÌü£¬ËùÒÔÍí²ÍÒ»°ã¶¼±»°üÈ¥¾ÙÐÐ»éÑç¡£ËùÒÔÎÒÃÇ×¡ÁË3¸öÍíÉÏ¾ÓÈ»Ã»ÄÜÔÚ¾Æµê²ÍÌü³ÔÉÏÒ»´ÎÍí²Í£©¡£
1	¾Æµê»·¾³ºÜºÃ£¬ÉÌÎñÖÐÐÄºÜÈÈÇé£®Ãâ·Ñ½ÓËÍ»ú·þÎñºÜºÃ£®·¿¼äÉèÊ©ÉÐ¿É£¬µ«Ô¡ÊÒÌõ¼þÉÔ²î£¬Ã»ÓÐ´µ·ç»ú£¬ÈÈË®Ò²ÒªÔç£·£º£³£°Ê±ÒÔºó²ÅÓÐ£®¶øÇÒ×ÜËµÏßÂ··±Ã¦²»ÄÜË¢¿¨£¬·¿·ÑÒª¸¶ÏÖ½ð£¬²»Ì«Àí½â£®
1	¶àÄêÈë×¡´Ë¾Æµê£¬Ö÷ÒªÊÇ·þÎñºÍµØÀíÎ»ÖÃºÃ¡£µ«·¿¼äºÍÉèÊ©Ì«³Â¾ÉÁË£¬Ó¦¸ÃÒªÖØ×°ÐÞ²ÅÐÐ£¬·ñÔòÐÔ¼Û±È²»¸ß
1	µØ¶Î·Ç³£°ô.×¡µÄÊÇ¸ß¼¶ÉÌÎñ¼ä.¸Ð¾õ·¿¼äÓÐÐ©Ð¡.Áí¿Õµ÷`µÄÖÆÀäÐ§¹ûÒ²²»ÐÐ.²»¹ýÃÅÍ¯ºÍ·þÎñÉúºÜÈÈÇé.¶øÇÒÓÐÃâ·ÑË®¹û.µØÌººÍ×°ÐÞÓÐÐ©³Â¾É~~~
1	¾ÆµêµÄµØÀíÎ»ÖÃ·Ç³£°ô,×¡µÄ¸ß¼¶ÉÌÎñ¼ä.¸Ð¾õ·¿¼ä·Ç³£Ð¡.ÃÅÍ¯ºÍ·þÎñÉú¶¼·Ç³£ÈÈÇé.»¹ÓÐÃâ·ÑµÄË®¹û.µØÌººÍ×°ÐÞÓÐÐ©³Â¾É~
1	²»´í£¬·¿¼äºÜ´ó£¬ÉèÊ©±È½ÏÍê±¸£¬µØÀíÎ»ÖÃÒ²ºÜ·½±ã¡£µçÊÓ»úÉÔÎ¢²îÁËÒ»µã¡£
1	ÔÚ³£ÖÝ»¹ÊÇºÜ²»´í£¬ÐÔ¼Û±ÈºÜ¸ßµÄ¾Æµê¡£µØÀíÎ»ÖÃºÜºÃ£¬Àë»ð³µÕ¾¾Í5·ÖÖÓµÄ³µ³Ì¡£¾ÆµêÓÐÒ»¶¨ÀúÊ·ÁË£¬ÉèÊ©ÉÔÓÐ³Â¾É¸Ð£¬µ«·þÎñºÜ²»´í£¬Ã¿Ìì»áÓÐ·þÎñÔ±ËÍÉÏ±¨Ö½£¬ÏÖÔÚÅ¼¶ûÒ²ËÍÉÏÐ¡µãÐÄ¡£ÉúÈÕµÄÊ±ºò»áËÍ»¨¡£ºÇºÇ¡£ÆäÊµ¶ÔÄÐÊ¿À´Ëµ£¬²»ÈçËÍµãË®¹û±È½ÏÊµÔÚ¡£ºÇºÇ£¬ÊÇ²»ÊÇÌ«¹ý¿Á¿ÌÁË¡£
1	³¤³Ç¾ÆµêµÄÍâÐÎºÜ×³¹Û¡£ÊÇ¼ÎÓø¹ØÀïÁ½¼ÒËÄÐÇ¾ÆµêÖ®Ò»¡£²»¹ýÌ«³Â¾ÉÁË¡£ÓÅµã1.ÀëÐÛ¹Ø¹ã³¡×ßÂ·10·ÖÖÓ¡£ÄÇ³Ô·¹¡¢¹ºÎï¶¼ºÜ·½±ã¡£2.±Ï¾¹ÊÇËÄÐÇ¼¶¾Æµê£¬·¿¼äÉèÊ©»¹ÊÇ±È½ÏÆëÈ«µÄ¡£3.Ã¿Ìì·þÎñÔ±¶¼ËÍÁ½Æ¿ÈÈË®µ½·¿¼ä£¬ÁíÍâ»¹ÓÐÒ»Æ¿Á¹µÄ¿ªË®¡£Í¦ÎÂÜ°µÄ¡£È±µã1.ÎÀÉú¼äÊÖÖ½Ì«²ÚÁË:(2.·þÎñÖÐÐÄµç»°¾­³£ÎÞÈË½ÓÌý¡£²»¹ý£¬½ÓÌýºóÏìÓ¦ËÙ¶È»¹ÊÇºÜ¿ìµÄ
1	ÒòÎª¹¤×÷¹ØÏµ,Ã¿¸öÔÂ¶¼»áÈ¥×¡.ÔÚ½ð»ªÊÐÇø400×óÓÒÊÇ×îºÃµÄÑ¡Ôñ.·þÎñºÜºÃ,Ôç²ÍºÜºÃ,ÀëÊÐÖÐÐÄÒ²ºÜ½ü.360µÄ±ê¼ä×°ÐÞ·ç¸ñÉÔ¾Éµ«ÈÔÈ»Õû½à¸É¾».Ç¿ÁÒÍÆ¼ö.Ç°Ì¨·þÎñÃ¿´Î¸øÎÒ¸Ð¾õ¶¼ºÜºÃ,±íÑï.
1	¾ÆµêÉèÊ©Ïà¶Ô4ÐÇÉÔÏÔ³Â¾É,¶øÇÒÉÏÍøÒªÁíÍâÊÕ·Ñ²»ºÏÀí,²»¹ý·þÎñÔ±ÊÇÎÒ¼û¹ý×îÈÈÇéµÄÁË,²»µ«ÅÜÁËÈýÂ¥(ÎÒ×øµçÌÝ,µ«ÊÇµçÌÝÃÅ»µÁË,Ëý³öÈ¥°ÚÅª,ÃÅ¾Í¹ØÉÏÁË)¸øÎÒ¿ªÃÅ,»¹½øÃÅ°ïÎÒ¿ªÈÈË®,»¹°ïÎÒÍùË®ºøÀï×°Ë®,ÕæÊÇÈÈÇéµ½....Ôç²Í²»ÊÇ×ÔÖúµÄ,10ÔªµÄÔç²ÍÃ»Ê²Ã´¿É³ÔµÄ,Ö»ÄÜÊÇÌî±¥¶Ç×ÓÁË,ÐÔ¼Û±ÈÒ»°ã!
1	±È½Ï¾ÉÁË£¬µ«ÕûÌå¸Ð¾õ»¹ÐÐ¡£·þÎñÒ²»¹¿ÉÒÔ¡£
1	¾Æµê´óÌÃºÜ´ó£¬ÏÔµÄºÜÆøÅÉ£¬·þÎñÒ²²»´í£¬ÎÒÃÇÊÇ°ëÒ¹½«½ü12µãµ½µÄ£¬Ç°Ì¨·þÎñÈËÔ±ÈÔÈ»ºÜÈÈÇé£¬ËÙ¶ÈÒ²ºÜ¿ì£¬·¿¼äÉèÊ©ºÜºÃ£¬ÎÒÃÇµÄ´°ÏÂ¾ÍÊÇ¾ÆµêµÄ²ÍÌü£¬·þÎñÔ±ÈÔÈ»ÌáÊ¾ÍíÉÏÒª¹ØºÃ´°£¬²»ÖªÎªºÎ£¬ÄÑµÀÕæµÄÄÇÃ´²»°²È«Âð£¬ÎÒÃÇÌý´ÓÁËÈ°¸æ....
1	Íâ¹ÛºÜÓÐÌØµã£¬³¤³ÇÍâ¹Û£¬ÏÔÈ»°×ÌìÎªÁËÊ¡µç£¬´óÌÃ²»¿ªµÆ¡£¡£¡£ËÆºõ¸Ð¾õÉÏÈë×¡µÄÈËÊýÓÐµãÉÙ£¬ÁíÍâ¾ÍÊÇÈë×¡ÊÖÐøÓÐµãÒâË¼£¬¿ªÊ²Ã´Èë×¡Í¨ÖªÊéµÈµÈ¡£¡£¡£
1	µØÀíÎ»ÖÃ²»´í£¬ÀëÈ¥»ú³¡´ó´ó°ÍÕ¾ºÜ½ü£¬ÖÜÎ§³Ô·¹ºÜ·½±ã£¬ÓÐÒ»¼ÒÆëÆë»ð¹ø²»´í£¬Ò²ºÜ±ãÒË.
1	×¡ÁËÒ»Íí£¬¸Ð¾õ»¹²»´í¡£·þÎñÔ±µÄÌ¬¶ÈºÜÈÈÇé£¬·¿¼äËäÈ»²»´ó£¬µ«ÊÇºÜÕû½àÎÀÉú¡£×îºÃµÄÒ»µãÊÇÎ»ÖÃ²»´í£¬²½ÐÐ²»µ½5·ÖÖÓ¾ÍÊÇ»ú³¡´ó°ÍµÄÉÏÇåËÂ³µÕ¾£¬µ½ÖØÇì»ð³µÕ¾²½ÐÐÒ²Ö»ÐèÒª10·ÖÖÓ×óÓÒ¡£ÌØ±ðÍÆ¼ö¾Æµê¸½½üÒ»¼ÒÆëÆë»ð¹ø£¬·Ç³£¼ÛÁ®ÎïÃÀ¡£
1	ÎÒÈë×¡ÔÚÈç¼Ò,ÈÃÎÒÕâ¸öÆ¯²´ÔÚ×ö¼¼Êõ·þÎñµÄÈËÔ±ÕæÕý¸Ðµ½Èç¼ÒµÄ¸Ð¾õ,ÎÒ·Ç³£Ï²»¶!
1	·þÎñÈÈÇé£¬½»Í¨±ãÀû£¬Ôç²ÍÆ·ÖÖÉÙµã£¬µ«ÊÇ±È½Ï¸É¾»£¬ÏÂ´ÎÈ¥ÖØÇì»¹»áÈ¥×¡~~~
1	¾ÆµêµÄ½»Í¨²»ºÜ·½±ã£¬µçÌÝÌØ±ðÂý£¬ÆäÓà»¹ÊÇÈç¼ÒÌØÉ«¡£
1	ÒÔÇ°×¡¹ýÕâ¼Ò·¹µê£¬µ«ÄÇÊ±»¹ÊÇHILTON¹ÜÀíµÄ£¬ÏÖÔÚÊÇNIKKOÁË£¬¸Ð¾õÃ÷ÏÔ²»ÈçÒÔÇ°£¬²¢ÇÒÉèÊ©Ò²ÓÐÐ©³Â¾ÉÁË£¬µ«ÔÚ´óÁ¬ÎåÐÇ¼¶·¹µê£¬Õâ¼Ò·¹µêµÄ¼ÛÎ»Ïà¶ÔÀ´Ëµ»¹±È½ÏºÏÀí£¬¾Æµê¸½½üÓÐ¸öÐÂ½¨µÄÊ±ÉÐÉú»îÇø£¬ÓÐÒ»Ð©ºÃµÄ²ÍÌüºÍ¿§·Èµê²»´í£¬¾Æµê×ÛºÏ·þÎñºÍ¹ÜÀí»¹ÐèÒª¼ÓÇ¿¡£
1	¿ÉÒÔËµÊÇ½ð»ª×îºÃµÄ±ö¹ÝÁË£¬µ«²»ÊÇÐÔ¼Û±È×î¸ßµÄ¡£½ð»ªÃ»ÓÐ±ÈËüºÃµÄ£¬µ«ÊÇÍ¬ÐÇ¼¶µÄ²»ÊÇ×îºÃ£¬»¹¹ýµÄÈ¥°É£¬¼Û¸ñ¸ßÁËµã
1	·Ç³£²»´íµÄÒ»¼Ò¾Æµê¡£Ã»ÓÐÊ²Ã´¿ÉÒÔÌôÌÞµÄÁË¡£
1	ÓÅµã£º1·¿¼ä´ó£¬Ò²ºÜ¸É¾»¡£2µØµã²»´í£¬È¥ÄÇÀï¶¼ºÜ·½±ã¡£3·þÎñÌ¬¶ÈºÃ¡£È±µã£º»¹Ã»ÓÐ·¢ÏÖ¡£
1	Õâ¼Ò¾ÆµêµÄÉèÊ©ÕæµÄ·Ç³£²»´í.µØÀíÎ»ÖÃÒ²·½±ã,´óÌÃÆøÅÉ.ÓÉÓÚÃ»ÓÐÎÒÔ¤¶©µÄÄÇÖÖ·¿ÐÍ,µ½Ç°Ì¨µÄÊ±ºò,¾Æµê¸øÉý¼¶µ½¸ß¼¶·¿,×ÜÌåÀ´Ëµ,ÊÇºÜÂúÒâµÄ.
1	ºÜ²»´íµÄÒ»¼Ò5ÐÇ¼¶¾Æµê¡£·¿¼äÒ²ºÜ¸É¾»£¬¾ÍÊÇµçÊÓÌ«Ð¡£¬¶øÇÒÀë´²±È½ÏÔ¶£¬¿´²»Ì«Çå³þ¡£·þÎñÈËÔ±Ì¬¶ÈÒ²ºÜºÃ¡£ÏÂ´ÎÒ»¶¨»áÔÙ×¡¡£
1	Ç°Ì¨µÄMMºÜ²»´í£¬Ð§ÂÊ¸ß£¬Ì¬¶ÈÒ²·Ç³£ºÃ¡£
1	µçÊÓÌ«Ð¡ÁË£¬×ÖÄ»¶¼ÎÞ·¨¿´Çå£¬·þÎñÈËÔ±»¹ÊÇºÜ²»´íµÄ¡£Ç°Ì¨µÄMMÌ¬¶È¶¼ºÜºÃ
1	¾ÆµêµÄ´óÌÃºÜ²»´í,·¿¼äÒ²ºÜºÃ,ÎÂÜ°¡¢ÊæÊÊ£¬ÊÇ¸ö²»´íµÄÎåÐÇ¼¶¾Æµê¡£
1	·Ç³£²»´íµÄ¾Æµê£¬·¿¼ä¿í´ó£¬Ô¡ÊÒµÄÉè¼Æ¶¼²»´í£¬Ö»ÊÇ·¿¼äÀïµÄ¾ÆË®Éè±¸²»×ã¡£ÎÒ´Ó¼ÓÖÝ´øÀ´¼¸Æ¿ºÜºÃµÄºì¾Æ£¬¿ÉÊÇÃ»ÓÐ±­×Ó£¬²»¹ý¾ÆµêÂíÉÏ¾ÍËÍ¹ýÀ´¡£¿Í·¿£¬ÃÅ·¿µÄ·þÎñ¶¼ºÜºÃ¡£ÔÚ´óÁ¬µÄÎåÐÇ¾ÆµêÀïÕâ¼ÒµÄ¼Û¸ñºÏÀí£¨¿ÉÊÇ»¹ÊÇ±ÈÎÒÔÚ±±¾©×¡µÄÎåÐÇ¾Æµê¹ó£©¡£ÎÒ×¡¹ý´óÁ¬ÆäËüµÄÎåÐÇ¾Æµê£¬Õâ¼ÒÈÕ¹â±È½Ï»®Ëã¡£
1	·þÎñ²»ÊÇºÜ×¨Òµ£¬´¦ÀíËÙ¶ÈÌ«Âý¡£²»¹ý£¬ÒòÎª·þÎñÔ±µÄÐ¡´íÎó£¬¸±ÀíÇ××ÔÉÏÀ´µÀÇ¸£¬»¹ÊÇ·Ç³£ÈÃÈË¸Ð¶¯µÄ¡£
1	¹ÜÀí·Ç³£ºÃ£¡Ï¸½Ú·þÎñ·Ç³£µ½Î»£¬ÖµµÃÍÆ¼ö£¡¸Ð¾õµÃµ½ÊÇÒ»¸öÀÏÅÆµÄ¾Æµê£®
1	±ÈÏëÏóµÄÒªºÃ¡£¿´À´½ðÔ¿³×ÁªÃË»¹ÊÇÓÐÒ»¶¨µÄÖÊÁ¿¿ØÖÆµÄ¡£·¿¼äÉèÊ©»¹¿ÉÒÔ£¬¾ÍÊÇÑÌÎ¶Ì«ÖØ¡£»ØÀ´Ë¯ÒÂÉÏÈ«ÊÇÑÌÎ¶¡£Ôç²ÍºÜÒ»°ã£¬¿ÉÑ¡ÔñµÄ¶«Î÷ÉÙ¡£²»¹ýÄÇ¸ö°Í»ùË¹Ì¹·þÎñÉúÌ¬¶Èµ¹ÊÇºÜºÃ¡£¾ÍÔÚÑ¼ÂÌ½­±ßÉÏ£¬ÖÜ±ß»·¾³µ½»¹¿ÉÒÔ
1	ºÍ¸¸Ä¸Ò»ÆðÈ¥µÄ£¬ËùÒÔ×¡ÔÚ¼ÒÍ¥·¿Àï£¬Ã»ÓÐ¿´µ½ÎÞµÐ½­¾°¡£×ÜµÃÀ´Ëµ£¬¾ÆµêÅªµÃ±È½Ï¸É¾»¡£º«¹úÈËÌØ±ð¶à¡£µ«ÊÇ·¿¼äÀïÀÏÊÇÓÐÒ»¹ÉÈ¥²»ÁËµÄ¹ÖÎ¶µÀ£¬ÂíÍ°Å¼¶ûÂ©Â©Ë®£¬Á«ÅîÍ·Éè¼ÆµÃ·Ç³£ÈÝÒ×ÍùÍâ½¦Ë®¡£Ôç²ÍÒ²²»Õ¦µØ¡£ËäÈ»È±µã¶à¶à£¬µ«ÊÇÒÑ¾­ËãÊÇµ¤¶«×î¶¥¼âµÄ¾ÆµêÁË¡£
1	Ãæ¶ÔÑ»ÂÌ½­´óÇÅ,¸½ÍûÔ¶¾µ,»¹ÓÐ·ÉïÚ,ÉèÊ©Ã»»°½²!ÏÂÂ¥¾ÍÊÇ·ç¾°ÇøºÜ²»´í!
1	Õâ´Î´º½ÚÈ¥½ð»ªÍæÔÚ¹úÃ³×¡ÁËÒ»Ìì£¬×ÜÌå¸Ð¾õÊÇºÜ²»´íµÄ£¬±ö¹ÝµÄÓ²¼þºÍ·þÎñ¶¼ºÜºÃ¡£¾ÍÊÇ×¡ËÞÍ£³µÒªÊÕ·ÑµÄ£¬ËäÈ»ÊÕ·Ñ²»¸ß£¬µ«ÊÇ¸Ð¾õ±ðÅ¤£¬Õâ¸öºÃÏóÊÇ½ð»ª±ö¹ÝµÄÍ¨²¡¡£»¹ÓÐ£¬Ôç²ÍÊÇ88ÔªµÄ£¬ºÃÏóÊÇÆ«¸ßÁË£¬²¢²»Öµ¡£
1	¸øÎÒÉý¼¶µ½¡°º«Ê½·¿¡±£¬½øÃÅÍÑÐ¬ÉÏ¿»£¬¿»ÉÏÖ»ÓÐÁ½¸ö´ó´²µæ×Ó£¬¸Ð¾õÓÐÐ©¼òÂª¡£ÎÀÉú¼ä×ù±ã´ø³åÏ´×°ÖÃ£¬²»´í£¡
1	¾ÝÍ¬ÊÂ·´Ó³,¸÷·½Ãæ¶¼²»´í,ÏÂ´Î³ö²î,ËûÃÇ»¹Ï£Íû×¡Õâ¼Ò¾Æµê.
1	ÎÒÑ¡ÔñµÄÊÇ´ó´²·¿£¬£¨¸Õ×°ÐÞ²»¾Ã°É£¬ÎÝÀï»¹´æÓÐÒ»¹É×°ÐÞµÄÎ¶µÀ£©£»ÎÝÄÚÉèÊ©¸úµ¥Éí¹«Ô¢Ò»¸öÑù£¬»¹²»´í¡£´²Ò²±È½ÏÊæ·þ£¬µ«¿ÉÄÜÊÇÎÒÆ¤·ô±È½ÏÐ¡Æø°É£¬¸Ð¾õ´²ÉÏÓÃÆ·ÓÐµãÆ«Ó²£»»¹ÓÐ´ó´²·¿¸ú±àÍâ·¿¼äÒ»Ñù£¬¶¼³öÁË°²È«ÃÅÁË£º£¨£¨¾Ý·þÎñÔ±½éÉÜ´ó´²·¿Ã¿²ãÖ»ÓÐÁ½¼ä£¬ÁíÒ»¼äÁÙ½Ö±È½Ï³³£©²»¹ýÐÒºÃÃÅ¿ÚÓÐ¸öÑôÌ¨£¬¸Ð¾õ¹ÂÁ¢ÁË£¬µ«»¹ÊÇÓÐÒ»¸öÐ¡¿Õ¼ä¡£×ÜµÄÀ´ËµÐÔ¼Û±È»¹ÐÐ£¡
1	µÚÒ»´ÎÈë×¡Äþ·á±ö¹Ý£¬µØ´¦ÊÐÖÐÐÄ£¬¹ºÎïºÜ·½±ã¡£·¿¼ä×°ÐÞÊ±ÉÐ¡¢ÎÂÜ°£¬ÓÃÆ·¸É¾»ÊæÊÊ£¬¶øÇÒÓÐÏÊ»¨ºÍË®¹ûÔùËÍ£¬ÓÐ¼ÒµÄ¸Ð¾õ£¬·þÎñÈÈÇéÖÜµ½¡£Î¨Ò»²»×ãµÄÊÇÃÅ¿ÚÐÞÂ·£¬²»¹ýÌýËµÎåÒ»¾Í¿ÉÒÔÐÞºÃ¡£×¡ºó¸ÐÑÔ£ºÍ¬ÑùµÄ·þÎñ£¬ËûÃÇ¸ü¾ªÏ²£»Í¬ÑùµÄÎ¢Ð¦£¬ËûÃÇ¸üÕæ³Ï£¡
1	»·¾³²»´í£¬·þÎñÌ¬¶ÈºÜºÃ£¬µØÀíÎ»ÖÃÒ²ºÜºÃ£¬½»Í¨Ò²·½±ã¡£198µÄ¼ÛÎ»ÐÔ¼Û±ÈÊÇÏàµ±µÄ¸ßÁË£¬·¿¼ä×°ÐÞºÜÊ±ÉÐ£¬»¹ÓÐÒº¾§µçÊÓ£¬Ã¿Ìì¶¼ÓÐË®¹ûºÍ±¨Ö½ËÍ£¬ÓÉÓÚ±¾ÈËË¯ÁËÀÁ¾õ¾ÍÃ»·¨¶ÔÔç²Í½øÐÐÆÀ¼ÛÁË£¬×Ü´ÎÈë×¡Ïàµ±ÂúÒâ£¬Èç¹ûÏÂ´Îµ½Òø´¨£¬Èë×¡Äþ·á¿Ï¶¨ÊÇÊ×Ñ¡£¬±È¸ô±Ú180µÄÈç¼Ò»®Ëã¶àÁË¡£Î¨Ò»ÃÀÖÐ²»×ãµÄ¾ÍÊÇ°ëÒ¹¸ôÒôÉÔÎ¢²îÁËµã£¬ÐÑÀ´µÄÊ±ºòÌý¼û¸ô±Ú·¿¼äµÄµçÊÓÉùÁË£¬²»¹ýÕâÊÇ¾ÆµêµÄÍ¨²¡ÁË£¬Ð¡ÎÊÌâÁË£¬Èç¹ûÄÜ¸Ä½ø¾Í¸üºÃÁË¡£
1	¶Ô±¾´ÎÈë×¡µÄ¾Æµê,¸Ð¾õºÜ²»´í,ÒòÎªÎÒ±¾ÈËÂù×¢ÖØ»·¾³µÄ,Ã¿´ÎÈë×¡¾Æµê¶¼»á²é¿´µãÆÀµÄ,ËùÒÔÑ¡ÁËÕâ¼ä¾Æµê,µØ·½Ò²ºÜºÃÕÒµÄ,ÎÒÃÇÈë×¡µÄÊÇ395µÄ·¿¼ä,µ«ÊÇËûÃÇ¸øÁËÎÒÃÇÒ»¸ö¼ÛÖµ888µÄ·¿¼ä¸øÎÒÃÇÌåÑé,ÕæÊÇÌ«Êæ·þÁË,Ôç²ÍÊÇ¼ÛÖµ88ÔªµÄ,ºÜ·á¸»,ÕæµÄÊÇ³¬ÔÞµÄ,¼«Á¦ÍÆ¼ö!!!!!!!!!!!1
1	±¾À´¶©ÕâÀïÊÇÒòÎªËüËãÉ½ÉÏ±È½Ï±ãÒËµÄ£¬ºóÀ´Èë×¡·¢ÏÖ£¬±ÈÏëÏóÖÐµÄºÃºÜ¶à¡£ÆðÂëºÜ¸É¾»¡£¾ÍÊÇ¸ôÒôÐ§¹û²»Ì«ºÃ£¬ÔçÉÏ¸ô±ÚÈËÈ¥¿´ÈÕ³ö£¬ÄÇ¸ö³³°¡¡«¡«ÆäËüµÄ¸Ð¾õ»¹²»´í
1	2008Äê7ÔÂ16ÈÕÍíÉÏ11µã¶à£¬ÎÒÈë×¡ÁËÕâ¼Ò¾Æµê£¬ÒòÎªÕâ¼Ò¾ÆµêÀëÕÅ¼Ò½çºÉ»¨»ú³¡·Ç³£½ü£¬²½ÐÐ²»µ½10·ÖÖÓ¡£¾ÆµêÇ°Ì¨ÓÐÒ»¸öÊÝ¸ßµÄÐ¡»ï×Ó½Ó´ý£¬ËäÈ»ÒÑ¾­ºÜÍí£¬µ«ÊÇÐ¡»ï×ÓµÄÌ¬¶ÈºÜºÃ¡£·¿¼ä¸øÎÒ×î´óµÄ¸ÐÊÜ¾ÍÊÇ´²·Ç³£¸É¾»£¬ÌØ±ðÊæÊÊ£¬ÎÀÉú¼äÅäÓÐ´µ·ç»ú£¬¹ñ×ÓÀïÅäÓÐÁ½¸ö·À¶¾ÃæÕÖ£¬ÃÅ±³ºóÕÅÌùÓÐÏêÏ¸µÄ½ô¼±ÊèÉ¢Ê¾ÒâÍ¼¡£´ÎÈÕÔç³¿ÆðÀ´£¬À­¿ª´°Á±£¬¾Í¿´µ½ÁË¾Æµê±³ºóµÄÐ¡É½Ð¡µÀ£¬ÂÌÓÍÓÍµÄ£¬·ç¾°ºÜÃÀ£¬¿ÕÆøÒ²²»´í¡£ÁíÍâ£¬¾Æµê»¹ËÍÔç²Í£¬Î¶µÀ»¹²»´í£¬…
1	×ÜµÄÀ´Ëµ»¹ÊÇ²»´íµÄ,µ«·þÎñµÄÌ¬¶ÈºÍË®×¼ÓÐ´ý½øÒ»²½Ìá¸ß
1	Ñ¡ÔñÖé½­»¨Ô°µÄÔ­Òò¾ÍÊÇ·½±ã£¬ÓÐµç¶¯·öÌÝÖ±½Óµ½´ïº£±ß£¬ÖÜÎ§²Í¹Ý¡¢Ê³ÀÈ¡¢ÉÌ³¡¡¢³¬ÊÐ¡¢Ì¯Î»Ò»Ó¦¾ãÈ«¡£¾Æµê×°ÐÞÒ»°ã£¬µ«»¹ËãÕû½à¡£Ó¾³ØÔÚ´óÌÃµÄÎÝ¶¥£¬Òò´ËºÜÐ¡£¬²»¹ýÅ®¶ùµ¹ÊÇÏ²»¶¡£°üµÄÔç²ÍÊÇÎ÷Ê½µÄ£¬»¹Ëã·á¸»¡£·þÎñÂð£¬Ò»°ã
1	ÎÒÊÇ12ÔÂ20¼¸ºÅÔÚÖé½­»¨Ô°¾Æµê×¡ÁË¼¸Ìì£¬¸Ð¾õ»¹²»´í£¬³öÃÅ¾Í¿ÉÒÔµ½º£±ß£¬²»¹ýÏÂÎç¶öÁË£¬¾ÆµêÃ»ÓÐÊ²Ã´³ÔµÄ£¬³öÈ¥ÍâÃæÒ²¶¼»¹Ã»ÓÐÓªÒµ£¬¸Ð¾õÍ¦²»Êæ·þµÄ£¬µ«ÊÇ´Ë¾ÆµêÔÚÀ´¿´À´»¹ÊÇÂùokµÄ£¬Ïà¶ÔÕâ¸öÊ±¼ä£¬¼Û¸ñ»¹²»´í£¬Ò²ÏñÇ°ÃæËµµÄ·¿¼ä²»¹»´ó£¬ÓÈÆäÊÇÑôÌ¨Ì«Ð¡¡£²»¹ýÏÂ´ÎÎÒÓ¦¸Ã»¹»á¿¼ÂÇÈë×¡Õâ¼ä¾Æµê¡£²¹³äµãÆÀ2008Äê1ÔÂ1ÈÕ£º²»ÖªµÀÎªÊ²Ã´ÎÒ¸øµÄ4·Ö£¬Ìø³É5·ÖÁË£¬²¹³äÒ»µã£¬Õâ¼ä¾ÆµêÎÒÖ»ÆÀ4·Ö¡£
1	ÎÒ×¡µÄÊÇÐÂºÁ»ªº£¾°·¿Î¨Ò»ºÃ´¦ÊÇ¿ÉÒÔ¿´µ½º£µ«·¿¼äºÜÐ¡ºÜ¾ÉÊÇºÜÀÏµÄÒ»¼Ò¾ÆµêÏÂ´ÎÓÐ»ú»áÀ´´ó¶«º£µÄ»°Ó¦¸Ã²»»áÑ¡ÔñÕâ¼Ò¾ÆµêÁËÕâ¼Ò¾ÆµêÎ¨Ò»µÄÓÅµãÊÇ½»Í¨·½±ãËäÈ»ÊÇÀÏ¾Æµêµ«ÎÀÉú×öµÄºÜºÃ²¹³äµãÆÀ2007Äê12ÔÂ24ÈÕ£º·¿¼äÊµÔÚÌ«Ð¡ÁË
1	¾Æµê»·¾³»¹¿ÉÒÔ£¬¾àÀë¹«½»³µÕ¾±È½Ï½ü£¬³öÐÐ·½±ã¡£Ò»°ãµÄ·þÎñÔ±ºÜºÍÆø»áÖ÷¶¯ÏòÄãÎÊºÃ£¬µ¹ÊÇ¿´×ÅÏó¹ÜÀíÈËÔ±µÄ´Ó²»¼û´òÕÐºô¡£±È½ÏÓôÃÆµÄÊÇ£¬ÓÐÒ»Ìì·þÎñÔ±ÒòÎªÄÃ×ßÁËÒ»Í²¿ì¹ýÆÚµÄ±ùÏäÀïµÄÒûÁÏ£¬Ã»ÓÐ½»½ÓÇå³þ£¬ÏÂÒ»°àµÄÈËÔ±Îó»áÊÇÎÒÃÇºÈµôÁË¡£»¹ÓÐÎÒÔ¤¶¨µÄ4ÌìµÄ·¿£¬½á¹ûµ½µÚÈýÌìÉÏÎç·¿¿¨¾Í±»Í£µôÁË£¬º¦ÎÒ´ÓÉ³Ì²·µ»ØÊ±Ö»ºÃÏÈµ½´óÌüÖØÐÂ°ìÀí¡£Ôç²ÍÈ¥µÄ±È½ÏÍíÊ±¸Ð¾õËûÃÇ²Í×ÀÊÕÊ°µÄºÜÂý£¬ºÃÏñ·þÎñÔ±²»¹»ÓÃËÆµÄ£¬¿´×Å½«½ü7¡¢8¸öÃ»ÈË×øµÄ×À×Ó…
1	Ç°Ì¨½Ó´ý·þÎñÌ«²î£¬È¥Ç°Ì¨°ìÊÖÐøµÄÊ±ºò°®Àí²»ÀíµÄ£¬£¬ÎÒ×¡µÄÊÇ3¶°£¬²»¸úÇ°Ì¨Ò»¶°·¿×Ó£¬ºÜÄÑÕÒ£¬Ò²Ã»·þÎñÔ±´ø¹ýÈ¥£¬²»¹ý·¿¼äºÍ»·¾³»¹¿ÉÒÔ£¬¿ÕÆøºÜºÃ£¡£¡
1	Ñ¡ÐÂÐËÖ÷Òª¾ÍÊÇ¿´ÖØËûµÄµØÀíÎ»ÖÃ£¬»ú³¡´ó°Íµ½ÃÅ¿Ú£¬µ½Î÷Õ¾Ò²ºÜ½ü£¬³öÃÅ¹ä½ÖÓÐµØÌú£¬½ô°¤³ÇÏçÃ³Ò×ÖÐÐÄºÍ´äÎ¢¡£ÓÉÓÚÃ»ÓÐÆÕÍ¨±ê¼äÁË£¬¶¨µÄºÀ»ª±ê¼ä£¬Ò²Ã»ÓÐ¸Ð¾õ³öÌ«´ó²î±ð¡£ËäÈ»ÁÙ½Ö£¬µ«ÊÇË«²ã²£Á§£¬ÍíÉÏË¯¾õ»¹ÊÇºÜ°²¾²µÄ¡£·þÎñÔ±Ì¬¶È¶¼²»´í£¬ÁÙ×ßµÄÊ±ºò£¬ÒÔÎªÅóÓÑµÄ»ð³µÆ±ÂäÔÚ·¿¼äÁË£¬ÔÚÍË·¿ºó´ÓÎ÷Õ¾´òµç»°¸ø¿Í»§ÖÐÐÄÑ¯ÎÊ£¬»¹ÊÇºÜÈÈÐÄµÄ°ïÖúÑ°ÕÒ£¬ËäÈ»×îºóÊÇÐé¾ªÒ»³¡£¬µ«ÕâµãºÜ¸ÐÐ»·þÎñÔ±£¡×ÜÌå¸Ð¾õ»¹²»´í£¬µ«ÊÇºÍÆäËû±ö¹ÝÏà±È£¬·¿¼…
1	ÒÑ¾­È¥¹ýÒ»´ÎÁË£¬Õâ´ÎÒ²ÊÇ´ÓÐ¯³Ì¶©µÄ·¿¼ä£¬µ«ÊÇºÃÏñ¸úÇ°Ì¨¹µÍ¨µÄ²»ºÃ£¬µ½ÁË¾ÓÈ»ÕÒ²»µ½ÎÒÃÇµÄÃû×Ö£¬Ææ¹Ö
1	¾ÆµêÀë³¤Í¾Æû³µÕ¾ºÜ½ü£¬×ßÂ·5·ÖÖÓ¾Íµ½ÁË¡£ÕûÌå»·¾³²»´í£¬·¿¼äºÜ¸É¾»¡£ÎÒ×¡µÄÊÇ±ê×¼¼ä£¬×÷ÎªÈýÐÇ¼¶¾Æµê£¬ÎÒ¸Ð¾õºÜºÃÁË¡£·þÎñÌ¬¶ÈºÜÂúÒâ¡£ÑØ×Å¾Æµê´óÃÅÇ°µÄÂ·Ò»Ö±×ß¾ÍÊÇÃùÉ³É½¡£´ò³µ10Ôª£¬¹«¹²Æû³µ1Ôª£¬¾ÆµêÃÅ¿ÚÓÐÕ¾¡£¾ÝËµÊÇ¶Ø»Í×î¹óµÄ¾ÆµêÁË¡£²»¹ýÎÒÖ»×¡ÁËÒ»Íí£¬¾ÍÎÞËùÎ½ÁË¡£
1	Ì¹°×Ëµ£¬¾Æµê±ÈÎÒÏëÏóÖÐµÄºÃ¡£ÔÚÈýÐÇ¾ÆµêÖÐÊôÓÚ½ÏºÃµÄÒ»Àà¡£Ô±¹¤µÄ·þÎñÒâÊ¶ºÜÇ¿£¬²»ÏóÊÇÄÚµØ³ÇÊÐ¡£µ«ÊÇ£¬Ð¯³ÌµÄ¼ÛÇ®²»¹»ÓÐ¾ºÕùÁ¦£¬ÔÚ»ð³µÕ¾Óöµ½µÄÀ­¿ÍµÄµ¼ÓÎ£¬¿ÉÒÔÌá¹©¸üºÃµÄ¼Û¸ñ£¨Â·ÓöµÄÂÃ°é³¢ÊÔÁË£©¡£
1	¾Æµê»·¾³²»´í£¬±È½ÏÓÐÌØµã£¬¸½Â¥±È½ÏÒ»°ã¡£Ã»ÔõÃ´ÓÃ·þÎñÔ±£¬¸Ð¾õ·þÎñÖÐÉÏ°É¡£
1	×ÔÈ»»·¾³Ò»Á÷£¬±ö¹ÝÄÚ²¿×°ÊÎ£¨¸½Â¥£©Ò²Ïàµ±²»´í£¬Ëµ²»ÉÏºÀ»ª£¬µ«ÊÇºÜÕû½àÇåË¬¡£×ÜÌå¸Ð¾õÊÇÄþ¾²Ð´Òâ¡£
1	»·¾³ºÜºÃ£¬»¨Ô°ºÜ´ó£¬·þÎñÉúÌ¬¶ÈÒ²ºÜºÃ£¬¾àÀë»ú³¡ºÜ½üºÜ·½±ã£¬²»´í£¬ÏÂ´Î¿¼ÂÇÔÙ´ÎÈë×¡
1	ÀëºþÖÝÊÐÇø±È½ÏÔ¶,´ò³µ²»ÊÇºÜ·½±ã.²»¹ýÃÅ¿ÚÓÐ¹«½»³µ,°à´Î»¹±È½Ï¶à.×îºÃ×Ô¼ºÓÐ³µ.ºþ¾°·¿,²¢²»ÊÇÁÙºþÖ»ÄÜÔ¶Ì÷Ì«ºþ.¾ÆµêÔÚÉ½ÉÏ,±È½ÏÇå¾².·¿¼äËÍ²Í²»ÊÕ·þÎñ·Ñ,²ËÒ²±È½Ï±ãÒË,Ö»ÊÇ×öµÄ²Ë±È½ÏÏÌ,·¿¼ä»¹²»ËÍË®,Ö»ÄÜºÈÈÈË®ºøÉÕµÄË®.
1	»·¾³Ò»Á÷£¬Í¥ÔºÉîÉî£¬Ð¡ÇÅÁ÷Ë®£¬¿ÝÌÙÀÏÊ÷»èÑ»¡£¶à´ÎÈë×¡¡£Ö»ÊÇÔç²Í¼«Æä²Òµ­£¬ÎÞÂÛÖÐÎ÷£¬Ï£Íû¸Ä½ø¡£
1	×¡µÄÐÐÕþ´ó´²·¿,ÊµÔÚÊÇÏ²»¶Î÷½¼ÀïµÄ»·¾³,Ôº×ÓÀïµÄºÚÌì¶ì,µ¤¶¥º×,»¹ÓÐÎ÷½¼µÄÐ¡Ò°Ã¨,·±»ªÉÏº£ÖÐµÄ°²ÒÝÐÝÏ¢Ö®µØ,ÒÔºóÈ¥ÉÏº£¶¼×¡ÕâÀï.
1	ÓÉÓÚÐ¡º¢ÅÂÕðÌìÏìµÄÅÚÕÌÉù,ÎÒÃÇÃ¿Äê¶¼ÓÐ´óÄêÒ¹ºÍ³õËÄÍíµ½±ö¹Ý¹ýÒ¹µÄÏ°¹ß
1	¹ó±öÂ¥±ê¼ä×°ÐÞ²»´í£¬ÄÜ´ïµ½ÈýÐÇ¼¶±ê×¼¡£·þÎñÒ²ºÜºÃ£¬ÍíÉÏºÜ°²¾²¡£¾ÍÊÇÔÚ×¡ÁËÁ½ÍíºóµÚÈýÌì½áÕËµÄÊ±ºòÍøÂç²»Í¨£¬²»ÄÜÓÃÐÅÓÃ¿¨£¬µ±Ê±ºÜÊÇÓôÃÆ£¬ÓÉÓÚÃ»ÓÐ´øÌ«¶àÏÖ½ð£¬»¹È¥ÒøÐÐÈ¥È¡Ç®À´½»·¿·Ñ¡£±ö¹Ý·´À¡2008Äê7ÔÂ30ÈÕ£º×ð¾´µÄ¿Í»§£ºÄúºÃ£¡¸ÐÐ»Äú¶Ô½ð³Ç´ó¾ÆµêµÄÖ§³Ö!¾ÆµêµÄÍøÂç²»Í¨¸øÄú´øÀ´µÄ²»±ã£¬ÎÒÃÇÏòÄú±íÊ¾Ç¸Òâ£¡ÓÐ¹ØÎÊÌâÒÑÏòÏà¹Ø²¿ÃÅ·´Ó³£¡»¶Ó­ÄúÔÙ´ÎÈë×¡ÎÒ¾Æµê£¡
1	¾ÆµêµØ¶ÎÉÐ¿É£¬Àë»ð³µÕ¾ºÍÎÖ¶ûÂê³¬ÊÐ±È½Ï½ü£¨ÐèÒª´ò³µ£©£¬´óÌüºÍÇ°ÃæµÄÍ£³µ³¡¶¼±È½Ï¿í³©¡£·¿¼äÀïÉèÊ©Ò²²»´í£¬²»×ãÖ®´íÓÐÈýµã£ºÒ»¡¢ÍøÂç²»ÎÈ¶¨£¬ºÃ¼¸¸ö·¿¼äÉÏ²»ÁËÍø£¬ÍøÏßºÍ²å¿ÚºÜÆÆ¾É£¬Å¼¶û»á¶ÏÏß¡£¶þ¡¢´óÌüÐ¡Âô²¿Ìú½«¾ü°ÑÃÅ£¬ÏëÂòµã¶«Î÷ÐèÒªÈ¥ÍâÃæÂò¡£Èý¡¢²ÍÌüÌá¹©µÄ¾­¼ÃÌ×²ÍÃû²»·ûÊµ£¬25ÔªµÄÌ×²Í¸úÍâÃæÂô5¿éÇ®µÄ²î²»¶à£¡±ö¹Ý·´À¡2008Äê3ÔÂ27ÈÕ£º×ð¾´µÄ¿Í»§£ºÄúºÃ£¡¸ÐÐ»Äã¶Ô½ð³Ç´ó¾ÆµêµÄÖ§³Ö£¬¶ÔÓÚÄã·´Ó³µÄÈý¸öÎÊÌâÎÒÃÇÒÑ¾­·´À¡µ…
1	É½×¯ºÜ°²¾²,¿ÕÆø·Ç³£ºÃ,½»Í¨Ò²·½±ã,·¿¼ä¿Õµ÷²»Ì«Á¹
1	ÎÒÃÇÊÇÔÚ2008Äê´º½ÚÈë×¡¸Ã¾ÆµêµÄ.¾ÍÕâ¼Û¸ñÀ´Ëµ:×ÜÌå¸Ð¾õ²»´í.µ«¶þ´ÎÎÞ·¨ÓÃÃÅ¿¨¿ªÃÅ,×îºóÂé·³·þÎñÔ±¿ªµÄ.ËûÃÇµÄ·þÎñÌ¬¶È²»´í,ÕâµãÖµµÃ±íÑï.ÎÀÉú¼äÐ¡ÁËµã.Èç¹ûÔÙ´Î»ØÏå·®,½ð³ÇÈÔÊÇÎÒÃÇµÄÊ×Ñ¡(µ±È»ÈçËûÃÇ²»ÕÇ¼ÛµÄÇ°Ìá).×îºóÏ£ÍûËûÃÇ¿ÉÒÔËÍË«Ôç!Ð»Ð»!:)±ö¹Ý·´À¡2008Äê2ÔÂ15ÈÕ£ºÄúºÃ£¡¸ÐÐ»Äú¶Ô½ð³Ç´ó¾ÆµêµÄÖ§³Ö£¡Äú·´Ó³µÄÎÊÌâ¿Í·þ²¿ÒÑ¼ÇÂ¼£¬ÎÒÃÇ»áÔÚÒÔºóµÄ¹¤×÷ÖÐ¸ÄÉÆ£¬Ð»Ð»£¡×£Äú´º½ÚÓä¿ì£¡
1	·¿¼ä¸É¾»ÕûÆë,·þÎñÔ±Ì¬¶ÈºÜºÃ,²»¹ý²ÍÌüÒ»°ã.¸øÎÒµÄÔç²ÍÈ¯ÉÏµÄÌ×²ÍÓë²ÍÌüµÄÌ×²Í²»·û
1	»¹²»´í£¬Ó¦¸Ã±È½Ï·ûºÏÈýÐÇ¼¶±ê×¼£¬²»ËãÌ«¹ó£¬¿ÉÄÜÊÇºÍÐ¯³ÌµÄÇ©Ô¼¼Û¸ñ£¡
1	×ÜµÄÀ´Ëµ»¹Ëã¿ÉÒÔ£¬ÎÒÔÚ15Â¥×¡×Å£¬Ï´ÔèµÄË®Ñ¹ÓÐÐ©Ð¡¡£ÆäËû»¹¿ÉÒÔ¡£¾ÍÊÇÀëÁúÃÅÊ¯¿ßÓÐÐ©Ô¶£¬17¹«Àï×óÓÒ¡£¿í´øµÄËÙ¶È²»´í¡£
1	¾ÆµêÎ»ÖÃ²»´í£¬Í¦·½±ãµÄ¡£×îºÃµÄÊÇ,¸ô±Ú¾ÍÊÇ°Ë´ïº½¿Õ¹«Ë¾,ÓÐBUS´ÓÂåÑôµ½Ö£ÖÝµÄÐÂÖ£»ú³¡,·Ç³£·½±ã,×îÍíµÄÒ»°àÊÇÏÂÎç2£º30´ÓÂåÑô³ö·¢¡£¾Æµê·¿¼ä²»´í£¬¾ÍÊÇÓÐÆøÎ¶£¬ÊÜ²»ÁË£º£¨Õâ¸öÎÊÌâ²»½â¾ö£¬ÏÂ´ÎÊµÔÚ²»Ïë×¡ÁË¡£ºÎ¿ö¼Û¸ñÃ»Ê²Ã´ÓÅÊÆ¡£
1	×ÜÌå·þÎñ²»´í,¾ÍÊÇ·¿¼ä¸ôÒôÌ«²î,×ßÀÈÀïµÄÉùÒô¾ÍÏñÊÇÔÚ·¿¼äÀïÒ»Ñù,Ôç²ÍÒ²»¹¿ÉÒÔ
1	¾Æµê»·¾³ºÜºÃ½»Í¨ºÜ·½±ã¸½½üÓÐ±È½Ï¶à³Ô¶«Î÷µÄµØ·½ÎÒÊÇÍíÉÏµ½µÄ12µã¶àÔÚ¸½½ü»¹ÊÇ¿ÉÒÔºÜ·½±ã³Ôµ½¶«Î÷
1	·¿¼äÉèÊ©²»
1	ÎÒÊÇ³õ¶þÍíÉÏµ½µÄÕâ¼Ò¾Æµê,¾Æµê»·¾³ºÜºÃ,ºóÉ½¾ÍÊÇÂÃÓÎÇø£¬Ç°ÃæÊÇÎåÒ»¹ã³¡£¬·¿¼äÉèÊ©Ò»°ã£¬µ«·þÎñºÜÈÈÇé£¬»¹ÓÐË®¹ûËÍ¡£
1	»·¾³ºÍ·þÎñ¶¼±È½Ï²»´í£¬×î´óµÄÈ±º¶ÊÇ£¬ÔçÉÏ´òµÄµÄÊ±ºò·Ç³£²»·½±ã¡£ÍùÍùÐèÒªµÈÉÏ10·ÖÖÓÊ±¼ä
1	ÕæÊÇºÜºÃ£¬Ôç²ÍÒ²Ê®·ÖÈÃÎÒÂúÒâ£¬ÓÐ»ú»áÈ¥ÄÇÀïÎÒ»¹»áÑ¡ÔñÕâ¸ö¾Æµê
1	Ã»¹ý¼¸ÌìÎÒ»¹ÊÇÑ¡Ôñ×¡Õâ¸ö±ö¹Ý,ÔõÃ´°ìÄØ,Íü²»ÁËÕâÀïµÄÔç²ÍºÃ×ÌÎ¶Ñ½,¸ö·½±ã¶¼Í¦ºÃµÄ~
1	»·¾³ÓÅÃÀ£¬·þÎñÔ±ÈÈÇé´ó·½£¬ÓÐÒ»ÖÖ±öÖÁÈç¹éµÄ¸Ð¾õ£¬ÏÂ´ÎÈ¥¸£ÖÝ»¹×¡ÓÚÉ½±ö¹Ý£¡£¡ÎÒµ½ÏÖÔÚ»¹Íü²»ÁËÄÇÀïµÄÔç²Í@_@
1	»¹ËãÂíÂí»¢»¢µÄµÄ3ÐÇ±ö¹ÝÂð£¬µØÀíÎ»ÖÃ»¹¿ÉÒÔ£¬ºÍ¹ã³¡ºÜ½ü¡£¿ÉÊÇÖÜ±ß»·¾³Ì«²î£¬ºÜ³³¡£¶øÇÒÃÅ¿ÚÃ»ÓÐ³ö×â³µ£¬Íâ³öºÜ²»·½±ã¡£
1	¾ÆµêµÄ·þÎñ²»´í£¬ÎÒÈ¥ÊÇÔ¤¶¨µÄºÀ»ª´ó´²¼ä£¬ºóÀ´ÒòÎªÃ»ÓÐÎÒÔ¤¶¨µÄ·¿¼äÀàÐÍ£¬×Ô¶¯¸øÎÒÉý¼¶µ½ÉÌÎñÌ×·¿¡£Õâµã»¹ÊÇÈÃÈË±È½ÏÊæ·þ¡£ÁíÍâÔç²ÍÏÖÔÚÒ²»¹¿ÉÒÔ¡£¾ÍÊÇÒòÎª¾àÀë»ú³¡±È½Ï²»Ô¶£¬·É»úµÄÔëÒô±È½Ï´ó¡£±ö¹Ý·´À¡2008Äê3ÔÂ14ÈÕ£º×ð¾´µÄ¿ÍÈË£¬ÄúºÃ£¬·Ç³£¸ÐÐ»Äú¶ÔÏÃÃÅÀöÐù¾ÆµêµÄ·þÎñ¼°Ôç²ÍµÄÈÏ¿É£¬¶ÔÓÚ¾ÆµêµÄÈí¼þ·þÎñ£¬ÎÒÃÇÒ»Ö±ÔÚ¸Ä½ø¡£ÁíÍâÔëÒôÎÊÌâ£¬¾ÆµêÓÚ2007Äê5ÔÂ·Ý¾­¹ýÖØÐÂ×°ÐÞ£¬ºÜ´ó³Ì¶ÈÉÏ½â¾öÁËÔëÒôÎÊÌâ¡£»¶Ó­ÄúµÄÏÂ´Î¹âÁÙ£¡
1	»·¾³²»´í£¬¿ÕÆøÐÂÏÊÓÄ¾²£®ÀëÊÐÖÐÐÄÓÐµãÔ¶£¬µ«½»Í¨Â·¿ö²»´í£¬ÊÊºÏÓÐ×Ô¼Ý³µµÄ³ÇÊÐÈË¶È¼ÙÐÝÏÐ£®·þÎñºÃ£¬ÏúÊÛ²¿µÄÖÜÐ¡½ã°ÙÎÊ²»Ñá£¬³öÃÅ²½ÐÐÔ¼£µ·ÖÖÓÓÐÌ«ºþ´¬²ËºÓÏÊÒ»Ìõ½Ö£¬¶þÊ®¼¸¸ö·¹µêÓªÒµµ½ÍíÉÏÊ®µã£¬ºÓÏÊÐÂÏÊ¼ÛÁ®£¬ÔÚºþÖÝºÜÓÐÃû£®ÍíÉÏÍ£
1	×¡ÔÚÕâÀï¸Ð¾õºÜÊæ·þÐÄÇéºÜºÃ£¬ÓÐÊ²Ã´ÎÊÌâ¶¼ÄÜµÃµ½¼°Ê±µØ½â¾ö£¬²»¹ÜÊÇ´óÌÃ¸±Àí»¹ÊÇ·þÎñÔ±¶¼ÊÇºÜ×¨ÒµµÄ£¬·þÎñË®×¼Ò»Á÷¡£Ôç²ÍºÜ·á¸»£¬Ðý×ª²ÍÌüÄÜ¿´µ½ÐþÎäºþ¡£
1	×÷ÎªÀÏ±ö¹Ý£¬¸Ð¾õ»·¾³ºÍ·þÎñ¶¼ºÜµ½Î»ÁË¡£ÀëµØÌúºÜ½ü£¬³öÃÅ¾Íµ½ºÜ·½±ã¡£µ«ÊÇ°´ÎåÐÇ¼¶·¹µêµÄÐÔ¼Û±È£¬ÄÏ¾©ÈËËµÕâ¼Ò²»ÊÇºÜ»®Ëã¡£ÎÒ×Ô¼º×¡¸Ð¾õ²»´í¡£¶©µÄÊÐ¾°·¿£¬´²ºÜ´óºÜÈáÈí£¬ÌØÒâÒªµÄ¿¿¹Õ½ÇµÄ·¿¼ä£¬ºÜ°²¾²¡£ÀïÃæµÄÄÚ²¿Éè¼ÆÒ²ºÜ´ó·½ÊæÊÊ¡£µçÊÓ·ÅÇ½±ßµÄÉè¼Æ²»ÊÇºÜºÃ£¬ÌÉ´²ÉÏÅ¤²±¿´Ò»»á¶ù¾Í³Ô²»ÏûÁË¡£Â¥ÏÂµÄ²ÍÒûÈ¥³¢ÁË£¬Î¶µÀ»¹¿ÉÒÔ£¬µ«ÊÇÆ«¹ó£¬Ôç²ÍÌ«¹ó£¬Ã»È¥¡£µçÌÝÒªÓÃ¿¨£¬À´·ÃµÄÅóÓÑËµºÜ²»·½±ã¡£¿Õµ÷ºÜ×ãÅ¶¡£
1	½»Í¨Í¦·½±ã£¬·þÎñÒ²²»´í£¬¸½½ü×ß²»Ô¶¾ÍÓÐºÜ¶à³ÔµÄµØ·½£¬Í¦ºÃ£¬¾ÍÊÇµçÌÝÐèÒªÓÃ·¿¼äÔ¿³×ºÜÂé·³¡£²¹³äµãÆÀ2008Äê7ÔÂ14ÈÕ£ºµçÊÓµÄÌ¨ÉÙÁËÐ©£¬¾ÍÄÇÃ´Ê®À´¸ö°É£¬»¹ºÜ¶àÍâ¹úÌ¨£¬¹úÄÚµÄµØ·½Ì¨´ó²¿·Ö¿´²»µ½£¬Õâµã²»ÔõÃ´ºÃ¡£
1	²»´íµÄ·¹µê£¬·¹²Ë×öµÃÒ²²»´í£¬À´Î«·»ÕâÀïÖµµÃ×¡×¡
1	·þÎñ²»´íÀ²£¬²»¹ý·¿¼äÌØ±ðÊÇ±±Ïò·¿¼äÏ´ÊÖ¼ä·´Î¶£¬½¨Òé¸Ä½ø
1	ÉÏÖÜÈ¥×¡ÁËÁ½Íí,±¾À´Ïë×¡·É,¶©µÄÊ±ºòÃ»·¿ÁË,Ð¯³Ì¸øÍÆ¼öÁËÕâ¼Ò,·þÎñÕæµÄ²»´í,»¹ÓÐË®¹û,ÑÖÀÙÐ¡½ã»¹Ç××Ô´òµç»°ÎÊºò,Ã¿Äê¶¼È¥Î«·»ºÃÆß°Ë´Î,ÕâµØ¾Í³£×¡ÁË.
1	×ÜµÄÀ´Ëµ»¹ÊÇ²»´íµÄ£¬³ýÁË´²Ð¡µã£¬¸Ä»»´óµÄ£¬ÆäËû»¹ÊÇ²»´íµÄ£¬ÐÂ×°ÐÞ£¬·þÎñÒ²²»´í£¡
1	²»´íµÄ¾Æµê£¬Ôç²ÍÒ²¿ÉÒÔ£¬»¹ÓÐÐ¯³ÌÔ¤¶¨µÄ»°ÓÐÀñÆ·ÔùËÍ£¬»¹ÓÐÈËÎÊºò£¬¾ÆµêÐÂ×°äêµÄ£¬¶¼²»´í£¬»¹ÓÐÂíÍ°ÀïÃæÓÐÃµ¹å»¨°ê¡£¡£ºÇºÇºÇºÇ
1	¾Æµê·þÎñÌØ±ðµ½Î»,Ê±¿ÌÎª¹Ë¿Í×ÅÏë.·¿¼ä¸É¾».ÏÂ´Î»¹»áÈë×¡.²¹³äµãÆÀ2008Äê7ÔÂ2ÈÕ£ºãÆÀÙÐ¡½ãµÄ·þÎñ·Ç³£ºÃ¡£
1	µØÀíÎ»ÖÃ»¹ÐÐ£¬¾ÍÔÚÏØ³ÇÖÐÐÄ£¬³öÐÐ±È½Ï·½±ã¡£¶øÇÒÏÂÃæÁÙºÓ£¬·ç¾°Ò²»¹ËµµÃ¹ýÈ¥¡£µ«ÒòÎªÊÇÀÏ¾ÆµêÁË£¬Éè±¸µ±È»ºÜÒ»°ã¡£¶øÔç²Í¾Í²Ò²»ÈÌ¶ÃÁË¨D¨D¾ÓÈ»Ö»ÓÐ8Ñù£¬Ò»µã²»ÏñÊÇÈýÐÇ±ê×¼Ìá¹©µÄÔç²Í£¡ÁíÍâ£¬¿ÉÄÜ»áÒªÇóÄã10µãÇ°ÍË·¿£¬¶ø²»ÊÇ12µã£¡
1	·¿¼äÊÇÐÂ×°ÐÞµÄ,ÓÃµÄÊÇÇ³É«µ÷,¸Ð¾õºÜÎÂÜ°,²¼¾Ö½ÏºÏÀí,ÏÔµÄ±È½Ï¿í³¨.¾ÆµêÑ¡ÓÃµÄ²¼²ÝºÜ½²¾¿,·ÅÔÚÊÖÀï¸Ð¾õµ½ºñÊµ,ÈáÈí.·þÎñÖÜµ½,ÌØ±ðÊÇ±¾ÈË³ö²î´øµÄÒÂ·þ½Ï¶à,·þÎñÔ±¿ÉÒÔ¿¼ÂÇ¿ÍÈËµÄÊµ¼ÊÐèÒª,ËæÊ±Ôö¼ÓÒÂ¼Ü.¾ÆµêµÄ·¹²Ë×öµÄÓÐÌØÉ«,È¥¹ý²»Í¬µÄÂ¥²ã,¶¼ÊÇÂúÒâ¶ø¹é.ËäÈ»¾ÆµêÔÚÏ¸½ÚÉÏÓÐ¹ýÈËÖ®´¦,µ«Èç¹ûÔÚÄ³Ð©µØ·½ÔÙ¸Ä½øÒ»ÏÂ,ÍêÈ«¿ÉÒÔºÍµ±µØµÄËÄ,ÎåÐÇ¾ÆµêæÇÃÀ,ÈçÎÀÉú¼ä·ÅÖÃÐ¡¹Ò¹³¿ÉÒÔ¹Ò
1	·þÎñ²»´í,²ÍÒûºÜºÃ,A×ù·¿¼ä¸ÃÖØÐÂ×°ÐÞÁË.²¹³äµãÆÀ2008Äê2ÔÂ20ÈÕ£º¸Ð¾õ×ÜÌåÉÏ²»ÈçÔ§·É´ó¾Æµê.
1	Õâ´ÎÈë×¡·¢ÏÖÔÚ·þÎñÉÏÏÂÁË¹¤·ò.±ÈÈçÔÚ×ßµÀÉÏ,Ï´ÊÖ¼ä·ÅÁË±¨Ö½.²ÍÌüÔç²Í×ÔÖú²Í·þÎñ,µçÌÝ·þÎñ¶¼ºÜÖÜµ½.ÆäÊµ±ö¹Ý·þÎñÓ²¼þ²»Ò»¶¨ÒªºÜºÀ»ª,µ«ÒªÕæÐÄ¶Ô´ý¿ÍÈË.Ï£Íû¼á³Ö.
1	³ÉÊìÐÍ¾Æµê£¬·¿¼ä¡¢·þÎñ¶¼»¹²»´í£¬ÉÌÎñ·¿¼ä£¬ÅäÒº¾§ÆÁµçÄÔ£¬ÉÏÍøËÙ¶ÈÒ²ºÜ¿ì¡£ÌØ±ðÊÇÃ»ÓÐÒ»°ã¾­¼ÃÐÍ¾ÆµêµÄ¸ôÒô²îµÄÎÊÌâ¡£Î»ÖÃÊôÓÚÊÐÖÐÐÄ£¬È¥¸÷¸öµØ·½¶¼²»Ô¶¡£²»×ã£ºÒ»³öµçÌÝ£¬ÓÐÒ»¹É¹ÖÎ¶£¬ÊÇÏÄÌì³±Æø£¿ºÃÔÚ·¿¼äÀïÃæÃ»ÓÐ¡£Ôç²ÍµØµãÌ«¼·£¬Æ·ÖÖÒ»°ã¡£×ÜµÄÀ´½²£¬Õã½­·¹µê»¹²»´í£¬·¿¼ä¼Û¸ñÉÔ¹ó¡£Èç¹û±ãÒË100Ôª£¬¾ÍºÜÓÐ¾ºÕùÁ¦ÁË¡£
1	´ò³µµ½¿ÍÔËÕ¾ÐèÒª12Ôª£¨¼Ó1ÔªÈ¼ÓÍ·Ñ£©£¬ÒªµÄÊÇ¾­¼Ã¼ä£¬ËùÒÔÃãÇ¿Ò»Ð©ËãÂúÒâ°É£¬Ö÷ÒªÊÇ¼ÛÎ»°ÚÔÚÄÇÀïµÄ£¬Èç¹ûÓÐ»ú»á»¹»áÈ¡µÃ¡£Ö÷ÒªÊÇ¿¿½üÉ½¶«Ê¡ÄÚ×î´óµÄÓÎÀÖÔ°¸»»ªÓÎÀÖÔ°±È½ÏºÃ£¬ÍæµÃ·½±ã¡£
1	Õâ¸ö¾ÆµêÎ»ÖÃºÜºÃ£¬¾ÍÔÚÐÂ½Ö¿Ú¸½½ü£¬×ßµ½ÄÄÀï¶¼½ü£¬³Ô·¹Ò²·½±ã¡£¾ÆµêÔ±¹¤·þÎñÒ²ºÜºÃ£¬Ö÷¹Ü¹ËÐÂ·åµ±Ê±°ïÎÒ×öµÄÈë×¡£¬ÒòÎªËûÃÇÔÚ×ö¾Æµê¸ÄÔì£¬¾Í°ïÎÒÃâ·ÑÉý¼¶ÁË£¡¿Í·¿µÄ·þÎñÔ±Ò²ÊÇÏàµ±µÄÖÜµ½£¬µ½ÁËÖ®ºóµÄ·þÎñÈÃÎÒÊ®·ÖµÄÂúÒâ¡£ËÍÀ´µÄ±¨Ö½»¹ÅäÉÏÒ»¸öÓÐµ­µ­ÏãÎ¶µÄ»¨£¬ÈÃÈË¸Ð¾õ±öÖ®Èç¹é¡£ÕæµÄÊÇÒ»¸öÖµµÃÍÆ¼öµÄ¾Æµê¡£ÎÒÔÚÐ­³ÌËäÈ»²»Ëã×ÊÉî»áÔ±¼¶±ð£¬µ«ÊÇÒ²ÓÃÐ­³Ì3ÄêÁË¡£ÕâÊÇµÚÒ»´ÎÉÏÀ´µãÆÀ£¬¾ÍÊÇÒòÎª·þÎñÕæµÄºÜ³öÖÚ¡£ÈÃÎÒ¾õµÃÕâÇ®»¨µÃ²»Ô©…
1	1\ÏóÇ°ÃæÆÀ¼ÛµÄ·þÎñÌ¬¶È·Ç³£ºÃ,Ç°Ì¨½Ó´ýºÜ°ô.2\·¿¼äÓÃÆ·ÉèÊ©»¹¿ÉÒÔ,¾ÍÊÇ´°²»ÄÜ¿ª±È½ÏÓôÃÆ,ÓÐµãÎ¶µÀµÄ,¿ªÁË¿Õµ÷»¹ºÃ.3\µØÀíÎ»ÖÃºÜºÃ,ÀëµØÌúºÜ½ü,ÀëÉÌ³¡ºÜ½ü,¹ä½Ö·½±ã.4\¾ÍÊÇÐ¯³ÌÃ»ÓÐÔç²Í±È½ÏÌÖÑá.ºÇºÇ,»¹¿´µ½ÓÐÈË°ì»éÑç.400Ôª»¹¿ÉÒÔÁË.
1	¼¸´ÎÈë×¡¸Ã¾Æµê¶¼¸øÎÒÒ»ÖÖ¡°¹Ë¿ÍÊÇÉÏµÛ"µÄ¸Ð¾õ£¬ÓÈÆäÊÇÃ¿´ÎcheckinÊ±,½Ó´ýÔ±ÍòÅôÏÈÉú¸øÓèÏ¸ÖÂÖÜµ½µÄ·þÎñ,ÈÃÎÒÃÇÐÄÇé·Ç³£Óä¿ì¡£ÕâÒ²ÊÇÎÒÃÇÃ¿´ÎÀ´ÄÏ¾©¶¼Ï²»¶×¡¸Ã¾ÆµêµÄÔ­Òò¡£ÎÒß¼ÏòÅóÓÑÌ¸ÁËÔÚ¾ÆµêµÄÇé¿ö,ËûÃÇÒ²±íÊ¾ÏÂ´ÎÒª×¡¸Ã¾Æµê³¢ÊÔÒ»´Î.
1	ÅöÉÏ¾Æµê×ö»î¶¯£¬¼ÓÁË40Ôª¸øÉý¼¶µ½ÐÐÕþ·¿¡£·¿¼ä»¹²»´í£¬±È½ÏÐÂ¡£·þÎñÔ±ÊÇÊµÏ°Éú£¬²»ÊìÁ·µ«Ì¬¶ÈÈÏÕæ¡£Ç°Ì¨Ì¬¶ÈÒ²²»´í¡£²»¹ý·¿¼äÓÐÐ©×´¿ö¡£µ½°ëÒ¹ÎÞÄÎÒªÇó»»·¿£¬ºóÀ´Ò²Í¬ÒâÁË¡£×ÜÌå¸Ð¾õ»¹ÊÇ²»´íµÄ¡£¾ÆµêµØÀíÎ»ÖÃÒ²²»´í£¬Èç¹û¼Û¸ñÔÙ±ãÒËÐ©¾ÍÍêÃÀÁË¡£
1	·Ç³£ºÃµÄ¾Æµê£¬·þÎñÃ»µÄËµ¡£µ½µêºóÖªµÀÎÒÃÇÊÇµÚÒ»´ÎÈë×¡£¬¸øÃâ·ÑÉý¼¶³É¹«Ô¢·¿£¬·¿ÄÚÉèÊ©ºÜºÃ£¬×°ÐÞ¸ñµ÷ÎÒºÜÏ²»¶¡£Ç°Ì¨¸øËÍ½ø·¿¼ä£¬·þÎñÔ±°ïÎÒÃÇ»»ºÃÍÏÐ¬£¬ÅÝºÃ¿§·È¡£Î¨Ò»ÒÅº¶µÄÊÇÍ£³µ³¡±È½ÏÐ¡£¬´óÌÃÀïÃæÉ³·¢ºÜÉÙ£¬ÏÔµÃºÜ¿Õ¿õ¡£ÏÂ´ÎÓÐ»ú»áÒ»¶¨»¹À´ÕâÀï¡£
1	ÔÚÖÐÂÃÐÐÊ®ÄêÊ×´Î×¡µ½·þÈç´Ëµ½Î»ºÜºÃµÄ¾ÆµêºÜ×Ð×¢ÖØÖ÷µÄ×¡¿ÍÌá¹©·þÖ÷¹ÜºÂÏÈÉú¸üÊÇÇÐ¸ÐÉÏ±ÈÎåÐÇµÄ¾Æµê¸ü¼ÑÁ¦µÄÍÆ´ó¼Ò×¡³¬ºõÄãÄÜÏëÏñµÄºÃ·þÈË×¡ÖÐËùÓÐµÄ¾ÆµêÊÇ×îºÃµÄ
1	ÎÒ±±¾©ÅóÓÑµôÁËÒ»¸ùÕÕÏà»úÏß£¬µ«ÊÇÈËÒÑ¾­µ½½ð»ª£¬´òµç»°µ½±ö¹Ý£¬·þÎñÈËÔ±·Ç³£¾´ÒµºÍ¸ºÔð£¬ÕÒµ½ºó¿ìµÝµ½±±¾©£¬ÔÚÕâÀïËµÉùÐ»Ð»£¡
1	ÎÒ¶©µÄÊÇÐÐÕþ·¿,µ«¾Æµê¸øÎÒÃâ·ÑÉý¼¶µ½¹«Ô¢·¿,ÊÇËûÃÇÐÂµÄ·¿×Ó,·¿¼äÉèÊ©,×°ÐÞ¶¼·Ç³£²»´í,¶øÇÒ¿ÉÒÔÑÓ³ÙÍË·¿µ½3µãÄØ,µØÀíÎ»ÖÃºÃ,½»Í¨·½±ã,²ÍÒû¸½½üÒ²·½±ã,Èç¹ûÏÂ´ÎÈ¥ÄÏ¾©ÎÒ»¹»á×¡ÔÚÕâÀïµÄ,ÎÒ·Ç³£Ï²»¶
1	ÎÒÊÇ7ÔÂ29ÈÕÈë×¡£¬5Â¥·þÎñÔ±ÓÐ5ÐÇË®×¼£¬ÔÞ¡£¹Ü¼Ò²¿¾­ÀíºÍ°ª¿ÉÇ×£¬Ò²ÓÐ5¿ÅÐÇ£¬ÔÞ¡£Ö»ÊÇ³åÁÜË®ÁýÍ·¸ß¶ÈÌ«µÍ£¬ÎÒÒªÍäÑüÏ´Í·£¬ËãÃÀÖÐ²»×ã°É¡£
1	²»´íµÄ¾Æµê£¬·þÎñºÜºÃ£¬×ÜÌ¨Ö÷¹Ü²»½ö°ïÎÒÃÇ×öÁËÃâ·ÑÉý¼¶£¬»¹Ç××Ô´øÎÒÃÇÉÏ·¿¼ä¡£·¿¼äºÜ´ó£¬Ò²ºÜÊæ·þ£¬ÓÐºÜ´óµÄÒº¾§ÏÔÊ¾ÆÁ£¬²¢ÇÒÓÐÃâ·ÑÒûÁÏºÍÐ¡µãÐÄ¡£¸Õ½ø·¿¼ä²»¾Ã¾ÍÓÐ·þÎñÔ±ÅÝÀ´¿§·È£¬ÓÈÆäÊÇÀë¿ªµÄÊ±ºò£¬·þÎñÔ±»¹°ïÎÒÃÇÄÃÁËÐ©ÒûÁÏÂ·ÉÏºÈ£¬²¢ÇÒ»¹×¼±¸ÁËÁ½·Ý±¨Ö½¡£×ÜÖ®À´Ëµ£¬·þÎñÒâÊ¶ºÜÇ¿£¬ÈÃÈË¸Ð¾õºÜÌùÐÄ¡£ºÜÂúÒâ£¡Î¨Ò»ÓÐµãÃÀÖÐ²»×ãµÄÊÇ£¬ÓÐÒ»¼ä·¿µçÊÓÐÅºÅ²»ÊÇºÜÎÈ¶¨£¬²»ÊÇºÜÇå³þ£¬Ï£ÍûÄÜ¼ÓÒÔ¸ÄÉÆ¡£ÏÂ´Î»¹»áÑ¡ÔñÈë×¡ÕâÀï¡£
1	±È½ÏÀÏµÄ·¹µêÁË,·¿¼äÖ»ÄÜÓÃ»¹±È½Ï¸É¾»Õû½àÀ´ÐÎÈÝ,µ«ÀëÎåÐÇÓÐµã²î¾à.ÎÀÉú¼äÒ²ºÜÐ¡.¶«Î÷±È½Ï¾É.
1	Õâ´Îµ½ÄÏ¾©²ÅÖªµÀÔ­À´Õâ¼Ò¾ÆµêÊÇÃû¹ÅÎÝºÍÄÏ¾©ºÏ×÷µÄÒ»¼Ò¾Æµê£¬Ãû×Ö¾ÍÈ¡µÄÕâÁ½¸ö³ÇÊÐµÄ¸÷Ò»¸ö×Ö£¬¹Ö²»µÃÓÐµã¹Ö¹ÖµÄ¸Ð¾õ£¬ÊôÓÚ±È½ÏÔçÆÚµÄÒ»¼ÒÎåÐÇ¼¶¾Æµê¡£¹ÜÀí±È½ÏÍêÉÆ£¬±íÏÖÔÚcheckin/out£¬·þÎñ£¬µçÌÝµÄËÙ¶ÈµÈµÈ·½Ãæ¡£Î¨Ò»¾ÍÊÇÃÅ¿Ú½Ð³ö×â³µ²»Ì«ÈÝÒ×£¬ÃÅ¿ÚÒ²Ì«¹ýÆÓÊµÎÞ»ª¡£×ÜÌå»¹ÊÇÒ»¼ÒÖÐ¹æÖÐ¾ØµÄÎåÐÇ¼¶¾Æµê¡£
1	×¡µÄÊÇ´ó´²·¿£¬ºÍÏÈÇ°Í²×ÓÃÇ½éÉÜµÄÇé¿ö²î²»¶à£¬»áÃâ·ÑÉý¼¶Ò»ÏÂ·¿¼ä£¬ÓÐÁ½Æ¿Ãâ·ÑµÄ¿ÉÀÖËÍ¡£¶Ô¸Ã¾Æµê·þÎñ×ÜÌåÆÀ¼ÛÒ²¾ÍÖÐ¹æÖÐ¾ØËÄ¸ö×Ö°É£¬²»¹ý£¬µÄÈ·ÆÀµ½ÎåÐÇÊÇÓÐµã¹ýÍ·ÁË¡£ËÄÐÇ²î²»¶àÁË¡£µ±È»£¬ÐÔ¼Û±È¶øÑÔ£¬»¹Ëã¿ÉÒÔ£¬±Ï¾¹»¨µÄ²»ÊÇ±ê×¼ÎåÐÇµÄ¼Û¡£¶Ô¸ÃµêËãÊÇÓÐÒâ¼ûµÄ»°£¬ÄÇ¾ÍÊÇÊµÔÚÀÏÁËµã£¬ËäÈ»¿´µÃ³ö»¨¹ýµã¹¦·òÖØÐÂ×°ÐÞ£¬µ«Å¼»¹ÊÇ²»¹»Ï²»¶¡£ÁíÍâ£¬Ôç²ÍÒ²Ëã»ù±¾ÂúÒâ°É£¬Æ·ÖÖÊýÁ¿»¹¿ÉÒÔ£¬Î¶µÀsosoÀ²¡£Èí¼þ·½Ãæ»¹¿ÉÒÔ£¬ÒªµØÍ¼ÓÐÃâ·ÑµØÍ…
1	¾Æµê·¿¼ä¿í³¨Õû½à,µÆ¹âÈáºÍ,×ÜÌåÀ´Ëµ»¹ÊÇ²»´íµÄ.Ç°Ì¨·þÎñÉúµÄÌ¬¶ÈÒ²ºÜºÃ.Ö»ÊÇ¿í´ø»¹ÐèÒªÊÕ·Ñ,ÕâµãÊÇ·ñÓ¦¸Ã¸Ä½ø.
1	²»ÄÜ¸øÈËÊ²Ã´Éî¿ÌÓ¡Ïó£¬ÀÏÎåÐÇ£¬¼Û¸ñ±È½ÏµÍ¡£¡£¡£¿ÉÒÔÈë×¡¡£¡£
1	»¹²»´íµÄ¾Æµê£¬ËäÈ»ÓÐÐ©¾É£¬ÈÕ·½Ò²³·×ÊÁË¡£¿ÉÄÜÄÏ¾©±¾À´Ò²²»´óµÄÔ­Òò°É£¬´Ó¾ÆµêÈ¥ÐÂ½Ö¿ÚµÈµØ·½¶¼²»Ô¶¡£·þÎñÒ²ºÜºÃ¡£
1	¿ÍÈËÒÑ¾­×¡ÁËºÃ¼¸´ÎÁË.¾õµÃÍ¦²»´íµÄ,Ï£Íû¼ÌÐø±£³Ö...
1	»ð³µÍíµã,ÁÙÊ±¸ÄÖ÷ÒâÈ¥×¡µê,Ò²Ã»ÓÐ¿ÌÒâÈ¥Ñ¡Ôñ.²»¹ýáéÖÝ·¹µê»¹²»´í,¾ÍÊÇÁè³¿checkin,Ç°Ì¨Ò²ÒªËãÇ°Ò»Ìì,ÊÕÈ«Ìì·¿·Ñ,ËµÐ¯³ÌÔ¤¶©¾ÍÊÇÕâÑù,Ë¯ÁË¼¸¸öÐ¡Ê±¸Ï»ð³µ,»¹»¨ÁËÒ»ÌìµÄÇ®.
1	ÖÐ²ÍÌü¾ø¶Ô²»ÊÇÎåÐÇ£ºÍí8µã¶àÊ±È¥µÄ2Â¥ÖÐ²ÍÌü£¬Ã»Ê²Ã´ÈËÓÃ²Í£¬²ÍÌü»·¾³ÓÌÈçÒ»°ãÐ¡µê£¬²Í¾ßÒ²ºÜÒ»°ã£¬×ÀÉÏÃ»ÓÐ²Í½íÖ½£¬Ã»ÓÐÑÀÇ©¡£ÉÏ²ËÒ²Âý¡£
1	ºÃÏñµÚ¶þ´ÎÈë×¡ÁË£¬Õâ´ÎµÄ±ê¼ä»·¾³²»ºÃ£¬·¿¼ä¸Ð¾õ²»Ì¨¸É¾»£¬µçÊÓ»úÒ²²»ºÃ
1	6ÔÂ8ÈÕÒÅÍüÔÚ3226·¿¼äµÄiPodºÍ¹ÒÉþ¶ú»úÒÑ¾­ÊÕµ½£¬Ð»Ð»°×ÔÆÉ½×¯£¡´Ë´Î°×ÔÆÉ½×¯µÄÖÐ²ÍÌüÃÀÊ³¡¢¾ÆµêµÄ¹ÜÀí·þÎñ¸øÎÒÃÇÁôÏÂÁËºÜºÃµÄÓ¡Ïó£¬ÔÞÒ»¸ö£¡
1	ºÜ²»´íµÄ¾Æµê£¬ÎÒ×¡µÄÊÇÉÌÎñ¼ä£¬ÉÏÍøËÙ¶È·Ç³£¿ì£¬ÏÂÔØ´ïµ½2M/s£¬·Ç³£Ë¬£¡»¹ÔÚ¾ÆµêÅöµ½ÀÏÅóÓÑ...ÊÀ½çÕæÊÇÐ¡£¡
1	µØÀíÎ»ÖÃÓÅÔ½£¬·þÎñÔ±Ì¬¶ÈÒ²Ïàµ±²»´í¡£ÖµµÃÍÆ¼ö¡£
1	Ä¿Ç°ÊÇÐÂ²ý×îºÃµÄ¾Æµê£¬»·¾³ºÍ·þÎñÖÊÁ¿¶¼·Ç³£ºÃ£¬¹úÄÚ³¤¶ÈÃâ·ÑºÍÃâ·Ñ¿í´ø»¹ÊÇÂùÓÐÎüÒýÁ¦µÄ£¬Àë´ó·ðËÂ½öåë³ßÖ®Ò££¬Ì«·½±ãÁË²¹³äµãÆÀ2008Äê5ÔÂ4ÈÕ£º¾ÆµêÒ»Â¥ÖÐ²ÍÌüÄÚµÄ°×Õ¶¼¦ºÍË®¿â¶ç½·ÓãÍ·ÊÇ²»ÄÜ²»³¢µÄ£¿×¡ÁËÁ½Íí£¬³ÔÁËÁ½²Í¡£ÌØÉ«µÄÓó½ÈºÍÃæÎÒ¿´²¢²»Ò»¶¨ÊÊºÏÉÏº£ÈËµÄ¿ÚÎ¶¡£
1	¾ÆµêÔÚ´ó·ðËÂ¾°µã¶ÔÃæ£¬¸ßËÙÏÂÀ´ºÜÈÝÒ×ÕÒµ½¡£¾Æµê¹ó±öÂ¥´ó´²·¿·¿¼ä´ó£¬¸É¾»£¬´°Íâ¾°É«²»¼Ñ¡£ÓÐµçÄÔµ«ÊÇÃ¿Ìì35Ôª£¬¿ÉÒÔÓÃ×Ô¼ºµÄ±¾±¾Ãâ·ÑÉÏ¡£×ÔÖúÔç²ÍÔÚËÄÐÇ¾ÆµêÖÐËãÊÇºÜºÃµÄ£¬Ê³ÎïÖÖÀà¶à£¬¶øÇÒÐÂÏÊ¿É¿Ú¡£·þÎñÔ±µÄÌ¬¶ÈÒ²ºÜºÃ£¬Ôç²Í½áÊøÊ±£¬»áÏÈÀ´ÎÊ¿ÍÈË£¬È»ºóÔÙ³·¡£Ç°Ì¨°ìÀíÍË·¿ËÙ¶ÈÒ»°ã¡£
1	¾ÆµêµÄ·þÎñÔ±·þÎñºÜ¹æ·¶,Ôç²ÍÆ·ÖÖ·á¸»¡£½ô°¤Â·±ß£¬ÖÜ±ß»·¾³ÓÐµã³³£¬ºÜÔç¾ÍÓÐ´ó¿¨³µÃùµÑ¡£¿ÉÄÜÊÇ×¡µÃÌ«¸ßµÄÔµ¹Ê(×¡¶¥Â¥6Â¥),ÍíÉÏÏ´ÔèÏ´µ½Ò»°ëÃ»ÓÐÈÈË®ÁË,¹ýÁËÔ¼1·ÖÖÓ²ÅÂýÂýÀ´Ë®.ÕâÔÚ¶¬ÌìÊÇ½ÏÄÑÈÌÊÜµÄ.
1	×ÜÌ¨Ð¡½ãÁè³¿0£º30´òµç»°Ñ¯ÎÊ·¿¿¨Ö®ÊÂ£¬¾ªÈÅ±¾ÈËÃÀÃÎ£¬Ê¹ÎÒÒ»Ò¹Î´Ãß£¬ÇøÇøÐ¡ÊÂ£¬ÎªºÎ²»ÄÜ´ÎÈÕÔç³¿ÓëÎÒÁªÏµ£¬·þÎñÇ·ÖÜµ½£¬ÉÐÐè¸Ä½ø
1	ÉèÊ©ºÜ²»´í£»ÖÜ±ß»·¾³²»´í£¬½ôÁÚ½ðÉ³Ì²£»ÍÆ¼öº£¾°·¿²»×ã£º±È½ÏÆ«£»³Ô·¹²»·Å±ã£»¾Æµê×Ô´øµÄ²ÍÌüÐÔ¼Û±ÈÌ«²î¡£¼Û¸ñÌ«¹ó£¬¿ÚÎ¶²»ºÃ£»
1	º£¾°²»´í£¬ÊôÓÚÔÚÍþº£×îºÃµÄ°É¡£·þÎñÒ²»¹¿ÉÒÔ£¬µ«Ò²Ã»ÁôÏÂÌØÉî¿ÌµÄÓ¡Ïó¡£·¿¼äÄÚµÄÉèÊ©»¹²»´í£¬Ö»ÊÇÆß³ÉÐÂ°É£¬¸úÀ¶Ìì¾Æµê±È»¹²îÐ©¡£Ôç²ÍÎÒ¾õµÃ²»±ÈÈýÊ®°ËµÄºÃ¶àÉÙ£¬¿ÉÊÇÈ´ÒªÁùÊ®°ËÔª¡£·¿¼äµÄ¸ôÒôºÜ²î£¬ÎÒ¸ô±ÚÈë×¡ÁË¼¸¸öÈË£¬¿ªÊ¼³ª¸è£¬ºóÀ´´òÅÆ£¬ÎÒÌýµÃºÜÇå³þ¡£
1	·¹µêµØÀíÎ»ÖÃÊÇ·Ç³£ÊÊºÏÏÄÌì¶È¼ÙµÄµØ·½,Ó²¼þÉèÊ©²îÓÚ5ÐÇ,·þÎñ´ï±ê,Ôç²Í×ÔÖú²Í±È½Ï¼òµ¥,´òµÄ±È½ÏÀ§ÄÑ.
1	¾ÆµêÓÐµã¾É£¬·¿¼ä±È½ÏÐ¡£¬µ«¾ÆµêµÄÎ»×Ó²»´í£¬¾ÍÔÚº£±ß£¬¿ÉÒÔÖ±½ÓÈ¥ÓÎÓ¾¡£8Â¥µÄº£¾°´ò¿ª´°»§¾ÍÊÇº£¡£Èç¹ûÏë×¡ÔÚÈÈÄÖµÄµØ´ø£¬ÕâÀï²»ÊÇÒ»¸öºÜºÃµÄÑ¡Ôñ£¬²»¹ýÍþº£³ÇÊÐÕæµÄ±È½ÏÐ¡£¬´ò³µ»¹ÊÇÏàµ±±ãÒËµÄ¡£ÍíÉÏ¾ÆµêÃÅ¿Ú³ö×â³µ±È½ÏÉÙ¡£
1	¸Ã¾Æµê×¡ËÞ»·¾³Ò»°ã,·¿¼ä×°ÐÞÒ»°ã,½»Í¨Ó¦¸Ã»¹ÊÇºÜ·½±ã°É±ö¹Ý·´À¡2008Äê1ÔÂ2ÈÕ£º¸ÐÐ»ÄúµÄÈë×¡¼°µãÆÀ£¡ÎÒÃÇ»¹ÓÐ06ÄêÐÂ×°µÄÌØÉ«±ê×¼¼ä£¬·¿¼ä×´Ì¬»ù±¾ÎªËÄÐÇ¼¶±ê×¼£¬»¶Ó­ÄúÔÙ´ÎÊÔ×¡£¡
1	Õâ´ÎÎÒÃÇ¶©µÄº£¾°·¿,Èë×¡±ÈÉÏ´ÎÈë×¡Ê±µÄ»·¾³ÉÔºÃÒ»Ð©,µØÀíÎ»ÖÃÒ²ÊÇ¿¿½üº£,±È½ÏºÃÕÒ.¿ÉÏ§µÄÊÇµ½ÁËÍíÉÏÈÈË®Ã»ÓÐÁË,¶¼ÊÇÁ¹Ë®.²»ÖªÊÇ¹øÂ¯Ì«Ð¡ÁË»¹ÊÇÆäËûÊ²Ã´Ô­Òò?µÈµ½µÚ¶þÌìÔçÉÏ¿ªÈÈË®Ê±,Ò»ÏÂ×ÓÓÖ°ÑÈËÌÌµÃÒªËÀ.±ä»¯Ì«´óÁË°É!»¹ÓÐ¾ÍÊÇÓéÀÖÏîÄ¿µÄ¼Û¸ñÆ«¸ßÁËÒ»Ð©.
1	ÔÚáéÖÝÄÜ×¡µ½ÕâÑùµÄ¾ÆµêËãÊÇºÜ²»´íÁË£¬·¿¼äÒº¾§µçÊÓ£¬´°¿Ú¿´³öÈ¥ÊÇÌõÐ¡ºÓ£¬»¹ËÍÁËË®¹û£¬ËãÊÇºÜ²»´íµÄÀ²£¬¾ÍÊÇÖÜÎ§»·¾³Ò»°ã£¬Ã»Ê²Ã´¿ÉÒÔ¹äµÄ...
1	ÓÑÒê±ö¹Ý»·¾³¾ø¶ÔÊÇÒ»Á÷µÄ£¬·þÎñÌ¬¶È¸üÊÇÈÃÈËÐÄ¿õÉñâù¡£ÎÒÃÇÈ«¼ÒÔÚ´Ë¶É¹ýÁËÃÀºÃµÄÈýÌì£¬¸ÐÐ»¾ÆµêµÄÁ¼ºÃ·þÎñ£¬¸ü¸ÐÐ»Ð¯³ÌµÄ×¼È·Ô¤¶©¡£Î¨Ò»²»×ãµÄÊÇ£¬ÓÑÒê±ö¹Ý·¿¼äÎÞ·þÎñÖ¸ÄÏ£¬ÄÄÅÂÊÇ¼òµ¥µÄÌáÊ¾£¬Èç²ÍÌüÎ»ÖÃ¡¢¾Í²ÍÊ±¼ä¡¢¼Û¸ñµÈ£¬ËäÈ»·þÎñÔ±ÄÜÈÈÇé½â´ð£¬µ«×ÜÊÇ¸Ð¾õ²»Ì«·½±ã¡£²¹³äµãÆÀ2008Äê8ÔÂ1ÈÕ£º¶ÔÁË»¹ÓÐÒ»µã£¬È¥º£Ì²ÓÎÓ¾·Ç³£·½±ã£¬ÔÚ¾Æµê»»ºÃÒÂ·þ¾Í¿ÉÒÔÁË£¬»ØÀ´³åÏ´ÎÂË®Ôè£¬ÕæÊÇÊæ·þ¡£ÏÂ´ÎÈ¥¶È¼ÙÒ»¶¨»¹Ñ¡ÕâÀï¡£
1	ÓÑÒê±ö¹Ý»·¾³ÓÅÃÀ£¬¿ÕÆøÐÂÏÊ£¬Ó²¼þÉèÊ©»¹¿ÉÒ²£¬·þÎñ±È½Ïµ½Î»¡£ÍßÎ÷Àï¾Æ¹Ý¶íÊ½´ó²Í·Ç³£ÓÐÌØÉ«£¬ÕâÀïÍâ¹úÈË·Ç³£¶à£¬×¡ÔÚÕâÀïÈçÍ¬ÔÚ¹úÍâ¶È¼Ù¡£¾à±ö¹Ý×¨ÓÃº£Ë®Ô¡³¡Èý·ÖÖÓÂ·³Ì£¬¸úÐû´«µÄÒ»Ñù£¬ÎÒÀ´¹ý±±´÷ºÓ¶à´Î£¬ÕâÀï»·¾³ÊÇ×îºÃµÄ£¬ÏÂ´ÎÀ´±±´÷ºÓÎÒ»¹»áÑ¡ÔñÕâÀï¡£
1	Ô¤¶¨µÄÊÇÉÌÎñ´ó´²·¿£¬·¿¼äºÍ´²¶¼¹»´ó¡£µ«ÊÇ¿Õµ÷µÄ³ö·ç¿Ú¶Ô×Å´²£¬¼´Ê¹¿ªÁËÎ¢·ç»¹ÊÇÓÐµãÀä¡£¿Õµ÷Æ÷¹Ì¶¨ÔÚÇ½ÉÏµÄ£¬Ö»ÄÜ×ß¹ýÈ¥µ÷½Ú¿Õµ÷£¬²»Ì«·½±ã¡£µçÊÓ»úÓÐµãÐ¡£¬¶øÇÒÒ²²»ÊÇ´¿Æ½µÄ£¬ËãÊÇÈ±ÏÝÁË¡£ÆäËû¶¼Í¦²»´í£¬ÕûÌå·¿¼äºÜ¸É¾»£¬ÉèÊ©Ò²»ù±¾ÆëÈ«¡£
1	Í¦²»´íµÄ£¬·¿¼äºÜ³¨ÁÁ£¬Ã»ÓÐÑ¹ÒÖ¸Ð£¬¿´ÉÏÈ¥ºÜ¸É¾»£¬Ö»ÊÇÏ´ÔèµÄµØ·½ÓÐµãÐ¡£¬²»¹ýË®ºÜ´ó¡£
1	¾Æµê²»´í£¬Ö»ÊÇµçÊÓ»úÐ¡ÁËÒ»µã£¬ÏÂ´Î»¹»áÈë×¡¡£
1	×ÜÌåÀ´Ëµ»¹²»´í£¬¾ÍÊÇÎÀÉú¼äÉèÊ©²îÁËµã,ÒªÊ²Ã´Ã»Ê²Ã´.»¹ÓÐ¾ÍÊÇ°ìÀí»áÔ±¿¨ºÃÏóÒª¼ÛÌ«¹óÁË.ÖÁÉÙÎÒËùÖªµÄ¸ñÁÖºÀÌ©ÊÇÃâ·Ñ°ìÀíµÄ.
1	ËûÃÇ¼ÒµÄ´²Ì«Ó²ÁË,Ë¯µÃÑüËã±³Í´!·¿¼äÓÐÐ©³Â¾É,¸ôÒôÒ²²»ÊÇÌ«ºÃ,°ëÒ¹ÕýºÃÓÐ¼¸¸öÈËÈë×¡Ïà¸ôµÄ·¿¼ä,ÄÇ¸öÉùÒô°¡,·´ÕýÊÇ³³µ½ÁË(²»¹ýÕâºÍÈë×¡ÈËµÄËØÖÊ¸üÓÐ¹ØÏµ)!·¿¼äÄÚÃ»ÓÐµçÈÈË®ºø,Ö»ÓÐÒ»ºø
1	È¥Îßºþ³ÔÍâÉûµÄÏ²¾Æ,10ÈË,¶©ÁË24~26ÈÕ5¼ä±ê·¿.×¡Ç°¿´ÁËµãÆÀ,ÐÄÓÐÓà¼Â.²»¹ýÈ¥×¡ÁËÖ®ºó¾õµÃ±ÈÏëÏóÒªºÃ.ÔÚÕâÑùµÄ³ÇÊÐ,Õâ¸ö¼ÛÇ®×¡µÃÓ¦¸Ã»¹Ëã²»´íµÄ.È±µã,×¡4Â¥,´°Ç°ÓÐÒ»´óÆ½Ì¨,´°Íâ¾°É«²»ºÃ.ÎÒ°®ºÃÉãÓ°,ÓÐµãÒÅº¶.
1	×ÜÌåÀ´Ëµ»¹¿É,Ö÷ÒªÊÇÕýºÃÈ¥°ìÊÂÇé£¬·½±ã.ÒÔºó»ù±¾»¹ÊÇ×¡Õâ
1	ÕâÒÑ¾­ÊÇÎÒµÚ¶þ´ÎÈë×¡¸Ã¾ÆµêÁË¡£¾ÆµêÊÇÔÚÊÐÖÐÐÄ£¬Ã»Ïëµ½Õâ´ÎÈë×¡¾ÆµêÓÐÁË²´³µ·þÎñ£¬ÈÃÈË¸Ð¾õÍ£³µºÜ·½±ã¡£°ìÀíÈë×¡µÇ¼ÇÊ±£¬Ç°Ì¨Ð¡½ãÒ²ÀñÃ²ÈÈÇé¡£ÎÒ×¡µÄ¿Í·¿ÊÇ±ê×¼B£¬·¿¼ä²»´í£¬ÍË·¿½áÕÊÊ±ÐÐÀîÔ±Ö÷¶¯°ïÎÒÌá×ÅÐÐÀî£¬Ç°Ì¨·þÎñÔ±²Ù×÷¿ì½Ý¡£×ÜµÄÀ´Ëµ£¬Õâ¼Ò¾ÆµêºÜ²»´í£¬Ìý·þÎñÔ±½éÉÜ£¬¸Ã¾Æµê»¹ÓÐ¸üºÃ·¿¼ä£¬ºÃÏóÊÇ¹ó±öÂ¥µÄ£¬ÏÂ´ÎÎÒ¾ö¶¨×¡×¡¿´ÄÇÖÖ·¿¼ä¡£
1	Î´Èë×¡Ç°£¬¿´ÁËÉÏÃæµÄµãÆÀ»¹ÊÇÓÐÐ©²»°²µÄ¡£Èë×¡ºó¸Ð¾õ»¹¿ÉÒÔ£¬ÔÚÎßºþÕâ¸öµØ·½£¬ËµÊµÔÚµÄÄÜ×¡µ½ÕâÑùµÄ±ö¹ÝÓ¦¸ÃËµÊÇ²»´íÁË¡£ÒÔºóÈ¥Îßºþ»¹»áÑ¡Ôñ¸Ã¾ÆµêµÄ¡£
1	·¿¼äÉèÊ©±È½Ï¾É£¬²ÍÒû¹ó£¬·þÎñ²»´í£¬Ã»ÓÐÈÎºÎ¾°¹Û¡£Íâ¹Û±ÈÊ¨ÁÖºÃµã
1	È·ÊµÊÇÉ½ÉÏ×îºÃµÄ¾Æµê£¬»·¾³ºÍÉèÊ©¶¼ºÜ²»´í¡£ÎÒÃÇÕâ´Î×¡µÄÊÇÊï¹â±ðÊû7201·¿£¬ÆäËûµÄ±ðÊûÊÇÖñÄ¾ÎÝÁªÅÅµÄ£¬Ò»ÅÅËÄ¼ä£¬ÎÒÃÇÕâ¼äÊÇµ¥¶ÀµÄÇÒÊÇË®ÄàµÄ£¬ËùÒÔ±È½Ï¸ôÒô£¬±ðÊûÇøÓÐ3¼äÕâÑùµÄ·¿¼ä¡£ÉèÊ©ÆëÈ«£¬ÓÐµç´µ·ç£¬Ë®ÈÈÒ²Âù´ó£¬Ã»ÓÐ¿Õµ÷£¬µ«É½ÉÏÍíÉÏÖ»ÓÐ18¶È£¬ÓÃ²»ÉÏ¿Õµ÷¡£ÎÒÃÇÉÏ»ÆÉ½ÊÇ°ÂÔËÇ°2Ìì£¬ÌìºÜºÃ£¬ËùÒÔ·¿¼ä»¹±È½Ï¸ÉÔï£¬Ô¡ÊÒÓÐÐ©³±£¬ÓÐ2¼þÓðÈÞ·þºÍ¼Ó¸ÇµÄ±»×Ó¡£·¹Ã»ÓÐÔÚ±ö¹Ý³Ô£¬ÎÞ·¨ÆÀ¼Û¡£·þÎñ»¹²»´í£¬¶¯×÷Í¦¿ì¡£
1	¾ÍËãÊÇÔÚÉÏº£Ò²ÊÇ·Ç³£ºÃµÄ¾ÆµêÅ¶£¬ËäÈ»¼Û¸ñ¸ß£¬²»¹ý¸öÈË¸Ð¾õ¶ÔµÃÆðÕâ¸ö¼Û¸ñ£¬Õâ´Î·Ç³£ÒÅº¶£¬À´»ÆÉ½Ê²Ã´¶¼Ã»ÓÐ¿´µ½£¬ÏÂ´Î¿Ï¶¨»áÔÙÀ´£¬¶øÇÒÏÂ´Î¿Ï¶¨Ò²ÊÇ×¡±±º£À²£¡£¡£¡£¡
1	Ò»¸öÈËÈë×¡¶ÔÓÚ600ÔªµÄ¼Û¸ñ¾õµÃÓÐµãÉÝ³Þ£¬µ«ÊÇ»·¾³»¹¿ÉÒÔ£¬±ÈÔ¤ÏëµÄºÃ£¬Ò²±È½Ï¸É¾»¡£Ë®Á¿ºÜ³ä×ã£¬´²ÉÏÓÃÆ·¾Ý·þÎñÔ±½²ÊÇÃ¿ÈÕ¸ü»»£¬ÌýËµÉ½ÉÏµÄË®48Ôª|¶Ö£¬¶ÔÓÚµÈ»ÆÉ½µÄÆ£±¹¸ÐÀ´Ëµ£¬ÄÜºÃºÃµÄÏ´¸öÈÈË®Ôè£¬ã«ÒâµÄË¯ÃßÊ±·Ç³£ÖØÒªµÄ£¬×ÜµÄÀ´Ëµ»¹ÊÇºÜºÃµÄ¡£
1	Ô¤¶¨µÄÊï¹â±ðÊû¼ä£¬Èë×¡ºó·¢ÏÖ·¿¼äºÜÐ¡£¬ºÃÏñ»¹ºÜ³±Êª£¬×î·³ÐÄµÄÊÇ·¢ÏÖÁËÀÏÊó¡£ºóÀ´¼ÓÁËÇ®»»ÁË·¹µêÀïµÄ±ê¼ä¡£ÔÚ·¹µêÀïÓÃµÄÍí²Í£¬Î¶µÀÂùºÃµÄ£¬¾ÍÊÇ¼Û¸ñÐ¡¹ó£¬¿É±Ï¾¹ÊÇÔÚÉ½ÉÏÑ½
1	ÔÚ¾­Àú¹ýÁËÌÀ¿Ú±ö¹ÝºÍÎ÷º£·¹µêµÄ´ýÓöºó£¬¹úÂöÎÞÒÉÊÇÒ»¸ö¾ªÏ²¡£·¿¼ä¿í³¨Õû½à£¬ÆðÂëÄÜ±£Ö¤Ë¯Ò»¸öºÃ¾õ¡£·ÅÔÚÆäËû³ÇÊÐ£¬¿ÉÄÜ¹úÂö»¹¹»²»ÉÏËÄÐÇ¼¶£¬µ«Èç¹ûÎ÷º£·¹µêÖ®Á÷¶¼ÄÜËãËÄÐÇ¼¶µÄ»°£¬¹úÂöÕæµÄËãÊÇÐÔ¼Û±È³¬¸ßÁË¡£µØÀíÎ»ÖÃÒ²ºÃ£¬¼ÛÇ®Ò²±ãÒË£¬ÊÇ´Ë´Î»ÆÉ½Ö®ÐÐ×îÂúÒâµÄ¾Æµê¡£
1	ÐÔ¼Û±È²»´í£¬½»Í¨·½±ã¡£ÐÐÕþÂ¥²ã¸Ð¾õºÜºÃ£¬Ö»ÊÇÔçÉÏ8µãÂ¥ÉÏ×°ÐÞ£¬ºÃ³³¡£ÖÐ²ÍÌüµµ´ÎÌ«µÍ£¬ËäÈ»±ãÒË£¬µ«ÊÇºÍ¾Æµêµµ´Î²»ÏàÅä¡£
1	¾Æµê·þÎñÔ±ÕæºÃ£¬ÎÒ±»´óÓê½ØÔÚ³¤Í¾³µÕ¾£¬¸ø¾Æµêµç»°Ö®ºóÅÉ³µ½ÓÁËÎÒ¡£·¿¼ä²»¸Ò¹§Î¬£¬Ì«¾ÉÁË£¬¶øÇÒÓÐÎ¶µÀ¡£×ÜÌå¶øÑÔ·þÎñ»¹¿ÉÒÔ¡£
1	¾à¹°±±¹Ø¿Ú½ü£¬±ê×¼¼äÌ«Ð¡£¬ºÀ»ª´ó´²²»´í£¬·þÎñºÃÔç²Í²»ºÃÌ«²ÝÂÊÁËÆäËû²»
1	¾ÆµêÊÇ±È½ÏÀÏµÄËÄÐÇ£¬ÉèÊ©¶¼±È½Ï³Â¾É£¬·¿¼äÒ²ºÜÐ¡£¬½¡¿µ³Ó»¹ÊÇ»µµÄ£¬×ÜÌå¸Ð¾õÒ»°ã£¬µ«¼Û¸ñ»¹ÊÇ°´ÕÕÐÂËÄÐÇÀ´µÄ£¬ËùÒÔ¸Ð¾õ²»ÊÇºÜÖµ¡£
1	¾à¹°±±¹Ø¿Ú½ü£¬±ê×¼¼äÌ«Ð¡£¬ºÀ»ª´ó´²²»´í£¬·þÎñºÃ¡£
1	¾à¹°±±¹Ø¿Ú²½ÐÐ15·ÖÖÓ¿ÉÒÔµ½´ï£¬ºÜ·½±ã£¬¾ÆµêºÀ»ª±ê×¼¼äÌ«Ð¡£¬ÎÀÉú¼äÉèÊ©ÓÐµã¾É£¬µ«ÊÇÈÈË®³ä×ã£¬ÔÚ¸Ä×¡07ÏµÁÐ·¿¼ä£¨Èç16071107£©ÓÐºÜ´ó¸Ä¹Û£¬ÔÚµ±µØÂÃÐÐÉçÁË½âµ½£¬Í¨¹ýËûÃÇÔ¤¶¨¼Û¸ñÔÚ300Ôª£¬ÓëÐ¯³ÌÍøµÄ350Ôª¼Û¸ñÓÐ²îÒì£¬Ôç²ÍÆ·ÖÖ²»¶à¹»³Ô£¬µ«ÊÇ·þÎñ²»´í£¬ÎÒÃÇÔçÉÏ7µãÒª³ö·¢£¬Ã»ÓÐµ½Ôç²Í¿ªÊ¼Ê±¼ä¾Æµê°²ÅÅ´ò°üËÍµ½ÁË·¿¼ä¡£
1	·þÎñºÜºÃ£¬ÉèÊ©Ò²Âù²»´íµÄ£¬µ«·¿¼ä¸ôÒôÊµÔÚÌ«²îÁË¡£±ö¹Ý·´À¡2007Äê12ÔÂ28ÈÕ£ºÊ×ÏÈ·Ç³£¸ÐÐ»ÄúÑ¡Ôñ¶«·½´ó¾Æµê,Ò²·Ç³£¸ÐÐ»Äú¸øÎÒÃÇÌá³öÁË±¦¹óµÄÒâ¼û,¾Æµê½üÆÚÂ¥¶¥ÕýÔÚ¼Ó²ã½¨ÔìÎ÷²ÍÌü,Ê©¹¤³õÆÚ»áÓÐÒ»Ð©ÔëÒô¹¤¶Î,Í¬Ê±ÎÒÃÇ¶Ô¹¤³ÌÊ©¹¤Ê±¼äÓÐÃ÷È·µÄ¹æ¶¨,Õý³£ÐÝÏ¢Ê±¼äÄÚÊÇ²»ÔÊÐíÊ©¹¤µÄ;ÔÙ´Î¶ÔÄú±íÊ¾³ÏÖ¿µÄÇ¸Òâ,¶«·½´ó¾ÆµêÔÚ²»¾ÃºóÓÖ½«»áÒÔÈ«ÐÂµÄÐÎÏóÓ­½ÓÄúµÄÔÙ´Î¹âÁÙ!
1	·¿¼äÃæ»ýºÜ´ó£¬·þÎñÉÐ¿É£¬×ÜµÄÀ´Ëµ»¹ÂúÒâ¡£
1	Õâ´ÎÔÚ51ÆÚ¼äÍ¨¹ýµç»°¶©µÄ2¼äºÀ»ªµ¥¼ä£¬µ½ÁËÒ»¿´£¬ºÀ»ªµ¥¼ä¾ÍÏóÌ×·¿Ò»Ñù£¬»¹ÊÇÒ»ÊÒÒ»ÌüµÄ£¬Î»ÓÚ22Â¥£¬ÊÓÒ°¿ªÀ«£¬¿ÍÌü»¹·ÅÁËºÜ¶à½éÉÜÂåÑôµÄÂÃÓÎÊé¡£¾ÆµêµØÀíÎ»ÖÃÒ²¿ÉÒÔ£¬ÀëÁúÃÅÊ¯¿ßÖ»ÓÐ12¹«Àï£¬ÀëÊÐÖÐÐÄ1¹«Àï¡£²»×ã¾ÍÊÇ¾ÆµêÉèÊ©ÉÔ¾É¡£
1	ÔÚÂåÑôµÄ¾ÆµêÖÐ»¹ÊÇ²»´íµÄ,²ÍÌüÒ²¿ÉÒÔ,·þÎñÒ²²»´í.
1	Àë»ð³µÕ¾¡¢Æû³µÕ¾½ÏÔ¶£¬²»ÀûÓÚ×ÔÖúÓÎ£¡µ«¾ÆµêµÄ»·¾³ºÍ·þÎñ»¹ÊÇ²»´íµÄ......
1	½»Í¨·½±ã£¬·¿¼ä±È½Ï¸É¾²¿í³¨£¬×ÜÌåÀ´½²»¹ËµµÃ¹ýÈ¥¡£
1	¾ÆµêºÜ²»´í£¬ÐÔ¼Û±ÈºÜºÃµÄ¡£ËäÈ»ÔÚÂåÑô·±»ªµÄÂ·¶Î£¬µ«ÍíÉÏÐÝÏ¢·Ç³£°²¾²£¬Ë¯µÄºÜ±¥¡£Í¬Ê±È¥ÁúÃÅÒ²±È½Ï·½±ã£¬ÓÐ¹«½»³µ£¬³Ë×ø³ö×â³µÈ¥ÁúÃÅ24Ôª×óÓÒ¾Í¿ÉÒÔµ½´ïµÄ¡£
1	¾ÆµêµÄÉèÊ©ÊÇºÜ²»´íµÄ£¬·¿¼ä´ó£¬ÉèÊ©ÐÂ£¬´²ºÍ±»×Ó¶¼ÊÇºÜÐÂµÄ¡£Ï´ÊÖ¼äÒ²ÊÇ¸É¡¢Êª·ÖÀë¡£·þÎñÔ±Ì¬¶ÈÒ²ÊÇºÜºÃ£¬³öÈë¶¼»á´òÕÐºô¡£¾ÍÊÇ²ÍÌü´óÌÃÖÐ£¬ÊÊºÏ2£­3ÈË³Ô·¹µÄ×À×ÓÌ«ÉÙÁË¡£»¹ÓÐ¾ÍÊÇ·¿¼ÛÔÚáéÖÝÓ¦¸ÃÊôÓÚÆ«¸ßÁË¡£
1	Ì¬¶È²»´í£¬¾ÍÊÇ·þÎñ²îµã£¬ÆäËüµÄÃ»Ê²Ã´ÁË~~~~~~²¹³äµãÆÀ2008Äê4ÔÂ4ÈÕ£º·þÎñÈËÔ±Ëµ»°Ì¬¶È¼«Æä²»ºÃ£¬ËµÊÇÐ¯³Ì°²ÅÅµÄÎÊÌâºÍËûÃÇÃ»¹ØÏµ~
1	·¿¼ä´óÐ¡ºÏÊÊ£¬×°ÐÞ±È½Ï¾É¡£ÖÜ±ß»·¾³½ÏºÃ£¬Àë°×ðØÖÞºÜ½ü£¬²½ÐÐÖ»Òª¼¸·ÖÖÓ£¬ÍíÉÏÉ¢²½²»´í¡£Ó¾³ØÊÇÊÒÍâµÄ£¬¸üÒÂÊÒÉèÊ©Ò»°ã¡£·¿¼äµÄÑÌÎ¶½Ï´ó¡£
1	µÚ¶þ´ÎÈë×¡ÁË£¬¾ÆµêÓÐÃâ·Ñ½Ó»úµÄ·þÎñ£¬×øµ½³µÉÏºó»¹ÓÐÃâ·ÑµÄ±ùÕòÒûÁÏºÈ¡£¾ÆµêµÄ·þÎñÔ±ºÜÓÑºÃ£¬²»¹ÜÄÄ¸ö²¿ÃÅµÄ£¬¿´µ½Äã¶¼»áÖ÷¶¯Î¢Ð¦ÎÊºò¡£¿Í·¿µÄÉèÊ©ÂÔÏÔ³Â¾É£¬¿Í·¿ÄÚÃ»ÓÐ±£ÏÕÏä£¬µçÊÓ»úÊÇºÜÀÏÊ½µÄ21´çÇòÐÎÏÔÏñ¹Ü£¬´ó´²»¹ÊÇºÜÊæ·þµÄ£¬ÎÒ×¡µÄºÀ»ªµ¥ÈË¼äÓÐ14ÉÈ´°£¬À­´°Á±¾ÍÒª»¨Á½·ÖÖÓ£¬·¿¼äÃæ»ýºÜ´ó¡£ÎÀÉú¼äµÄ»»ÆøÉÈºÍ¶¥µÆÊÇÍ¬Ò»¸ö¿ª¹Ø£¬µ«ÊÇÏ´ÔèµÄÊ±ºò¿ª×Å»»ÆøÉÈ»á¾õµÃÓÐÐ©Àä£¬½¨Òé·Ö³ÉÁ½¸ö¿ª¹Ø¡£Ôç²ÍºÜ·á¸»£¬µÚÒ»ÌìÈë×¡»¹ÓÐ¹ûÅÌËÍ¡…
1	·¹µêµÄÇ°Ì¨·Ç³£·þÎñÖÜµ½¡¢¿ìËÙÓÐÐ§ÂÊ£¬·þÎñÌ¬¶ÈÒ²ºÃ£¬ÓÐÎåÐÇ¼¶Ë®×¼£¡ÔÚÕâÒª±íÑïÒ»ÏÂ£¡
1	¾ÆµêÎ»ÖÃÔÚºÜÊÐÖÐÐÄµÄµØ·½,·¿¼äÒ²²»´í,ÅÔ±ßÓÐÒ»¸ö¸®É½¹«Ô°.Ôç²ÍÆ·ÖÖ²»ÊÇºÜ·á¸».
1	ÕûÌå¸Ð¾õ±È½ÏºÃÈíÓ²¼þ¶¼´ïµ½ÁË4ÐÇ±ê×¼£¬¾ÍÊÇ·¿¼äÀïÓÐÒ»µãµãµÄÒìÎ¶¡£
1	1.´óÌÃÇ°Ì¨·þÎñ¿ì½Ý£¬Ð§ÂÊ¸ß¡£2.¿Í·¿²ãºÍ·¿¼ä¿ÕÆø²»ºÃ£¬Í¨·ç²»Á¼¡£3.·¿¼ä¸É¾»£¬µ«ÊÇ³ÂÉèºÍÅäÖÃ¹ýÓÚ¼òÂª¡£4.ÈýÂ¥²ÍÌüÔç²ÍÆ·ÖÖÉÐ¿É£¬·þÎñÇ·ÅàÑµ£¬¶þÐÇË®×¼¡£5.¶þÂ¥²ÍÌü²ËÆ×º£ÏÊ·á¸»£¬µ«ÊÇËØ²ËÀàÆ·ÖÖÌ«ÉÙ¡£¸Ð¾õÒ»°ã°ãà¶£¬²»Èç¸ô±ÚµÄ½ðÑã¡£
1	¾Æµê·¿¼äËã²»´í£¬´ó´²ºÜÊæÊÊ¡£ÍíÉÏË¯µÄºÜÏã£¬¾Æµê»·¾³²»µ½ËÄÐÇ±ê×¼£¬µ«ÓÖ±ÈÈýÐÇ¸ß¡£µØµãºÜºÃ£¬¼ÛÇ®ÊÊÖÐ¡£
1	¾Æµê²»ËãÊÇ×îÐÂµÄ£¬µ«ÊÇ·¿¼äºÍ·þÎñ¶¼ºÜ²»´í¡£ÒòÎªµØÀíÎ»ÖÃÔ­Òò£¬´òµÄ²»ÈçÁÙ½ÖµÄ¾ÆµêÄÇÃ´·½±ã£¬¾Æµê·þÎñÔ±ºÍÃÅÍ¯¶¼ºÜÈÈÇé¡¢Ï¸ÖÂ£¬ÖÜµ½µØÎª¿Í»§½éÉÜ×îºÏÊÊµÄ³öÐÐ·½Ê½ºÍÏßÂ·£¬¸Ð¾õºÜºÃ¡£
1	ºÜÒ»°ãµÄËÄÐÇ¼¶¾Æµê.»·¾³²»´í.·¿¼äÊµÔÚ²»ÔõÃ´Ñù.·þÎñ»¹ÐÐ.
1	ÎÒÊÇ6ÔÂ5-6ÈÕ×¡µÄ£¬Ö÷Â¥Ô°¾°Ë«ÈË·¿£¬¶Ô¾Æµê·Ç³£ÂúÒâ£¬ÉèÊ©»¹ËãÐÂ£¬·¿¼ä¹»´ó£¬²¼ÖÃÒ²²»´í£¬´óÌÃ¹»ÆøÅÉ£¬·þÎñÒ²ºÃ£¬¾ÆµêÍâ¾ÍÊÇ°×ðØÖÞ·ç¾°Çø£¬Ò»³ö¾Æµê¾ÍÊÇºþ£¬·Ç³£Êæ·þ£¬¶øÇÒµØ¶ÎÒ²²»´í£¬10Ôª¾ÍÄÜµ½ÖÐÉ½Â·£¬ËÍµÄ×ÔÖúÔç²Í²»´í¡£Èç¹ûÏÂ´ÎÈ¥ÏÃÃÅ£¬ÎÒÒ²»áÔÙ×¡ÕâÀïµÄ¡£
1	µØÀíÎ»ÖÃ¼Ñ.Ö»ÊÇ,Ëù¶©µÄ¸½Â¥Óë°×ðØÖÞ´ó¾ÆµêÖ÷Â¥ÊÇÁ½ÂëÊÂ.Ô­À´ºÃÏñ½Ð¿óÒµ´óÏÃ.ÏÖÔÚÓë°×ðØÖÞ¾ÆµêºÏÓª°É.·¿¼ä±È½Ï´ó,Ö»ÊÇ×°ÐÞµÈÏà¶Ô±È½Ï¾ÉÁË.¸Õ¿ª·¿¼äÃÅÓÐÒ»µãµãÃ¹Î¶.ºÃÔÚÖ»ÊÇÔÚÄÇÀïË¯ÁË5,6¸öÐ¡Ê±¶øÒÑ.Î¨Ò»µÄÓÅµã:¿¿½üãäµ±ºþ,Ôç³¿ÆðÀ´¿ÕÆøÇåÐÂ.
1	ÕâÒ²ÄÜ½ÐËÄÐÇ¾Æµê£¿²»Öµ¡£Ö»ÊÇµØÀíÎ»ÖÃ»¹Ëã·½±ã°É¡£
1	ºþ¾°·¿µÄ¾°É«ºÜ²»´í£¡¾ÆµêÀïÃæÒ²ÊÕÊ°µÄºÜ¸É¾»£¬¾ÍÊÇÉèÊ©ÉÔ¾ÉÁËÒ»Ð©¡£½»Í¨ºÜ·½±ã£¡ÏÃÃÅÊÐµÄ³ö×â³µÌ«¹ó£¬´Ó¾Æµêµ½¸÷¾°µã×ø¹«½»³µ¶¼ºÜ·½±ã¡£²»¹ý·¹µêµÄÔç²ÍºÜÒ»°ã£¬Ñ¡Ôñ±È½ÏÉÙ¶øÇÒ¼¸ºõÃ¿Ìì¶¼ÊÇÖØ¸´µÄ¡£
1	¾ÆµêµÄÐÔ¼Û±ÈºÜ¸ß.ÎÒÌØ±ðÒª¸ÐÐ»Ôç²ÍÌüµÄ·þÎñÔ±,8ÔÂ2ÈÕÔç³¿ÎÒ³ÔÍêÔç²Í½«Ð¡°üÁôÔÚÒÎ×ÓÉÏ,ºÜ¿ì·þÎñÔ±½«°üËÍµ½×ÜÌ¨.ºÜ¸ÐÐ»!Òª±íÑï.ÔÚ×ßÀÈÉÏÓöµ½·þÎñÔ±,ËûÃÇ×ÜÎ¢Ð¦µØÓëÄã´òÕÐºô.×ÜÖ®,¶Ô´óÊÀ½ç¾ÆµêµÄ·þÎñºÜÂúÒâ!
1	·þÎñÌ¬¶È±È½ÏºÃ£¬Ô¸ÒâÌýÈ¡¿Í»§ËùÌá³öÒâ¼û£¬290ÔªµÄ·¿¼äÉèÊ©»¹¿ÉÒÔ£¬·¿¼ä¿Õ¼äÉÔÎ¢Ð¡ÁËÐ©£¬Ôç²Í±È½ÏÒ»°ã£¬°´µÀÀí4ÐÇ¼¶Ó¦¸Ã»áºÃÐ©£¬±ðµÄ4ÐÇ¼¶Ò²×¡¹ý£¬
1	×÷ÎªÀÏµÄËÄÐÇ¾Æµê£¬·¿¼äÒÀÈ»ºÜÕû½à£¬Ïàµ±²»´í¡£»ú³¡½Ó»ú·þÎñºÜºÃ£¬¿ÉÒÔÔÚ³µÉÏ°ìÀíÈë×¡ÊÖÐø£¬½ÚÊ¡Ê±¼ä¡£
1	ºÜ²»´íµÄ¾Æµê£º·þÎñÔ±±ò±òÓÐÀñ£¬´ó·½Ç×ÇÐ¡£»ú³¡½Ó»úÂ·ÉÏ¾Í°ìºÃÁËÈë×¡ÊÖÐø£»ÔÙ´ÎÈë×¡Ê±ÌáÇ°×öºÃÁËÒ¹´²£¬µ÷ÈÈÁËÊÒÎÂ£¬ºÅ³ÆÔ¤Ç°·þÎñ¡£²ÍÒûµÄÖÊÁ¿Ò²ËãºÃ¡£Ïò»áÔ±ÍÆ¼ö£¡
1	ÎÒÃÇ´Ó±±¾©µ½ºôÊÐ£¬·É»úÑÓÎóÒ»¸ö¶àÐ¡Ê±£¬µ½ºôºÍºÆÌØÊ±ÒÑ¾­°ëÒ¹Ò»µã¶àÁË¡£¾ÆµêÎªÁËÎÒÃÇÁ½Î»ÆÕÍ¨¿ÍÈË£¬×¨³ÌÅÉÐ¡³µµ½»ú³¡½Ó¡£ÉÏ³µ°ìÀíÈë×¡ÊÖÐø£¬µ½¾Æµê¼´¿ÉÖ±½Ó½ø·¿¼ä£¬²»´í£¡·¿¼äºÍ¸É¾»Õû½à£¬ÉèÊ©ÍêÉÆ£¬ÐÇ¼¶·þÎñ¡£Ã»Ñ¡Ôñ´í£¬ÏÂ´Î»¹×¡ÕâÀï¡£
1	·þÎñºÜºÃ£¬°´·þÎñÖÐÐÄ°´Å¥£¬Ìá³ö×Ô¼ºµÄÐèÇó£¬ºÜ¿ì¾ÍÓÐÈË¶ÔÓ¦¡£²»×ãÊÇ£º·¿¼äÓÐÐ©Ð¡£¬·¿×ÓÓÐÐ©¾É
1	·¿¼äÓÐÃâ·Ñ¿í´ø,ËÙ¶ÈºÜ¿ì.¾ÆµêÀë½«¾üÐÐÊðºÜ½ü.ÏëÈ¥²Î¹ÛÊ±¼äÓÖ¶ÌµÄÈË¿ÉÒÔÑ¡ÔñÕâÀï.
1	¾ÆµêÊÇ¹úº½¾Æµê,Èë×¡¿ÉÒÔÀÛ¼Æ¹úº½Àï³Ì.Õâµã±È½ÏºÃ.Ôç³¿ÖÖÀàºÜ¶à,ÍÆ¼öÈë×¡
1	¾Æµê·¿¼ä
1	ÅíÄê¾ÆµêÌ«´¦ÓÚÄÖÊÐÍ£³µ²»·½±ã£¬·¿¼äÓÐÒìÎ¶£¬ÓÈÆäÍÑÀëÏ£¶û¶Ùºó¸Ð¾õ²îºÜ¶à¡£
1	¾Æµê·¿¼ä»¹Ëã¿ÉÒÔ£¬¶ÔµÃÆðÎåÐÇ¼¶µÄ³ÆºÅ¡£Ôç²ÍÆ·ÖÖÒ²ËãÊÇ·á¸»¡£²»×ãÖ®´¦¾Æµê½ü×Å´óÂíÂ·£¬Â¥²ãÌ«µÍÍíÉÏË¯¾õÓÐµã³³¡£
1	·¿¼ä±È½Ï¿í³¨£¬´óÌÃºÍ5ÐÇ¼¶µÄ²î¾à½Ï´ó¡£µçÌÝµÄËÙ¶È¿ì£¬ÓÈÆäµ½¸ß²ã¡£
1	ÈÕ±¾ÈËÕæµÄÊÇ³¬¶à,ÀÏ¾Æµê·¿¼ä²¼¾Ö»¹¿ÉÒÔ£¬¾ÍÊÇµØÌº¹ÖÎ¶Ì«¶à,·¿¼ä¿ÕÆø²»Ì«ºÃ£¬´°»§²»ºÃ´ò¿ª¡£·þÎñ»¹ÐÐ£¬½»Í¨·½±ã£¬È¥»ð³µÕ¾¡¢¿ì¹ì¡¢¾°µã¶¼ºÜ·½±ã£¬¾ÍÊÇÔÚ»ð³µÕ¾ÅÔ±ß»·¾³±È½ÏÂÒ¡£·¿¼ä¼Û¸ñÉÔ¹ó£¬»ù±¾ÉÏ»¹±È½ÏÓÐ¾ºÕùÁ¦¡£
1	·¿¼äÉèÊ©±È½Ï³Â¾É£¬¿Õµ÷ÉùÒôÒ²±È½Ï´óÓÎÓ¾³Ø¶Ô¸ß¼¶·¿µÄ×¡¿ÍÊÕ·Ñ£¬¶øÇÒºÍÍâÃæÊÕ·ÑÒ»Ñù¸ß£¬¾õµÃÄÑÒÔ½ÓÊÜÓÎÓ¾³ØË®Ì«Éî¸úÀïÃæµÄ·þÎñÔ±ËµÁËÒ²Ã»ÈËÀíÔç²ÍÒ»°ã
1	¾Æµê·þÎñ²»´í£¬»·¾³Ò²»¹±È½ÏºÃ£¡ÌØ±ðÊÇºÃÏñÊÇ48Â¥ÄÇ¸öÐý×ª²ÍÌüÂúÓÐÌØÉ«£¬ÖÁÉÙÎÒ¾õµÃ×¡Õâ¸ö¾Æµê»¹ÂúÂúÒâ£¡
1	·þÎñ»¹¿ÉÒÔ£¬·¿¼äºÃ£¬888888888888888888888888
1	×÷ÎªÒ»¼ÒÎåÐÇ¼¶µÄ¾Æµê£¬¸÷ÏîÉèÊ©³Â¾É£¬·¿¼äÃæ»ýÏÔÈ»Ã»ÓÐ´ïµ½ÎåÐÇµÄ±ê×¼¡£¾ÆµêcheckinµÄËÙ¶È¼«ÂýÎÞ±È¡£ÍíÉÏ11µã×óÓÒµ½´ïµÄ£¬µÈÁË15·ÖÖÓ¡£·¿¼ÛÌ«¹ó£¬³ýÁËµØ¶ÎµÄÒòËØ±È½ÏºÃ£¬ÊµÔÚ´ï²»µ½ÎåÐÇ¼¶µÄ¾ÆµêË®Æ½¡£Ôç²Í°´ctripµÄ¼Û¸ñ»¹Ëã¿ÉÒÔ¡£·¿¼äµÄÎÀÉú¼ä²»´í£¬Ë®Ñ¹ºÜ´óË®ÎÂÊæÊÊ£¬Ò²·Ç³£´óÃ»ÓÐ¾Ö´Ù¸Ð¡£½¨Òé´ó¼Ò¿ÉÒÔ¿¼ÂÇ²»Ô¶µÄÔÁº£¡£
1	ÉÏÖÜ¶þÓÖÀ´×¡ÁË¡£Õâ´Î×¡µÄÊÇ´ó´²·¿¡£ÓÐ¸ö×î´óµÄÎÊÌâ£¬¸øÁËÎÒÒ»¼ä×°ÐÞÎ¶µÀºÜÅ¨µÄ·¿¼ä£¬½øÈ¥ÒÔºóÒ»ÏÂ×Ó±Ç×ÓºÜ²»Êæ·þ£¬¿ª´°¿ªÁË´ó¸Å°ë¸ö¶àÐ¡Ê±ºó²ÅÉÔÎ¢ºÃÐ©¡£Ò²Ã»ºÍ¹Ë¿ÍËµ×î½ü×°ÐÞ°¡£¬ÒÔºóÄÜ²»ÄÜ²»Òª¸øÓÐ×°ÐÞÎ¶µÀµÄ·¿¼ä£¿
1	ÔÚ½ð¸®Òø½ÖµÄ±³ºó£¬Ó¦¸ÃÊÇÓÉ¾ÓÃñÂ¥¸Ä½¨¶ø³É¡£ÉÏ¸öÔÂÈ¥×¡ÁË´Î£¬±¾À´¶©µÄÊÇ±ê×¼¼ä£¬È¥µÄÊ±ºò±ê×¼¼äÃ»´ó´²£¬¸øÉý³ÉÁËºÀ»ª¼ä£¬×ÐÏ¸Ò»¿´¾ÍÊÇ¸ö2¾ÓÊÒ¡£·¿¼äÍ¦¾É£¬µ«ÊÇºÜ¸É¾»£¬Ò»·¿Àï»¹ÓÐµçÄÔ¿É¹©ÉÏÍø¡£·þÎñÈËÔ±Ì¬¶ÈÊ®·ÖºÃ£¬·Ç³£µÄ¿ÍÆø¡£µ«ÊÇÈç¹û²»¸úËûÃÇÌá³öÒª¿§·ÈÈ¯ºÍ×ãÔ¡ÔùÈ¯µÄ»°£¬ÊÇ²»¸øµÄ¡£×ÜµÄÀ´Ëµ£¬×÷ÎªÒ»¸öÉÌÎñÐÍµÄ¾Æµê£¬³ýÁË¾Éµã£¬ÍøËÙÂýµã£¬»¹ÊÇ¿ÉÒÔ½ÓÊÜµÄ¡£
1	ÕûÌåÉÏ¸Ð¾õ»¹²»´í£¬ÏÂ´Î»¹»á×¡ÕâÀï£¬ÍüÁËÊÇÔÚ¼¸Â¥µÄ»ð¹øÁË£¬ÍÆ¼öÒ»ÏÂ
1	ÉèÊ©ÓÐµãÀÏ»¯ÁË£¬µ«±Ï¾¹ÊÇÄÖÖÐÈ¡¾²µÄµØ·½£¡Ï´ÊþÓÃµÄ¶«¶«ÅäµÄÍ¦ÆëÈ«µÄ£¡
1	ºÇºÇ,±Ï¾¹ÊÇµ±µØ×îºÃµÄ¾Æµê,ËùÒÔ,³ýÁËÉèÊ©ÓÐ
1	·¿¼ä×°ÊÎ²»´íÒ²¸É¾»£¬»·¾³Ò²ºÃ£¬Ó¾³ØË®±È½ÏÇå½à£¬ÊÊºÏ¶È¼Ù¡£
1	×ÜµÄÀ´Ëµ»¹ÊÇ²»´íµÄ¡£Õë¶Ô¹úÇéÆä¼äµÄ¼Û¸ñ£¬»¹ÊÇÒ»¼ÒÐÔ¼Û±È½Ï±È½Ï¸ßµÄ¾ÆµêÁË¡£µ«Èç¹ûÃ»ÓÐ³µ£¬²»ÍÆ¼ö×¡Õâ¼Ò¾Æµê¡£ÎÒÃÇÊÇÒ»Â·ÎÊ¹ýÈ¥µÄ¡£Â·±ê»¹Ëã¿ÉÒÔ¡£¶¨ÖÆµÄÊÇÔ°¾°·¿Ãæ¶Ô×ÅÓÎÓ¾³Ø£¬ËäÈ»Ííµ½ÁË»¹ÊÇÏÂÈ¥Ð¡ÓÎÁËÒ»»á¡£¸Ð¾õ²»´í¡£µ«ÏëÒªÌáÌáµÄÊÇÇ°Ì¨µÄ·þÎñ£¬ÕæµÄ²»ÄÜËãÊÇËÄÐÇ¡£ÆÀ¸öÈýÐÇÒ²ÊÇÃâÎªÆäÄÑÁË¡£checkoutµÄÊ±ºò°ÑÎÒÁÀÔÚÒ»±ß×ã×ãÓÐ20·ÖÖÓ£¬ÔÚÆäËû¿ÍÈËÎÊÌâÈ«²¿½â¾öÍêÒÔºó¾ÓÈ»ÒÀÈ»²»ÀíÎÒ£¬»¹ÊÇÎÒÖ÷¶¯ÔÙÌá¼°·¿ºÅ£¬¶Ô·½¾ÓÈ»ËµÎÒÃ»¸úËûÃ…
1	µÚ¶þ´Î×¡£¬ÔÚ±±¾©£¬398ÔªµÄ·¿¼ä£¬ÒÑ¾­ºÜ²»´íÁË¡£Ã»´¦³ÔÔç·¹£¬¾ÆµêÔç·¹Òª100¶à£¬³Ô²»Æð¡£µ¥ÈË¼äºÜÐ¡ºÜÐ¡£¬¹âÊÇ×¡Ò»Á½ÍíÉÏ»¹ÐÎ¡£·¿¼äÍ¦¸É¾»µÄ¡£
1	·¿¼äÓÐµãÐ¡£¬398ÔªµÄ¸ß¼¶¼ä£¬Í¦¸É¾»µÄ£¬ÔÚ±±¾©£¬ËãÊÇÐÔ¼Û±È¸ßµÄÁË£¬¾ÍÊÇÃ»ÓÐÔç²Í¡£ÖÜÎ§³Ô·¹µØ·½ÉÙ¡£µ¥ÈË¼äºÜÐ¡£¬µ¥ÈË´²¿¿Ç½·Å£¬ÁíÍâÒ»°ã450mm¿í¡£Ã«½í£¬Ô¡½í¿´ÉÏÈ¥ºÜ¸É¾»¡£
1	ÓÉÓÚ2007ÄêÐÂ×°ÐÞ£¬ÓÐÒ»Ð©ÐÂÎÊÌâ¿ÉÄÜ»¹Ã»À´µÃ¼°½â¾ö£¬ÎÒÒòÎª¹¤×÷ÐèÒª¾­³£Òª×¡ÄÇÀï£¬ËùÒÔÉ÷ÖØµÄÌá³öÒÔÏÂÒâ¼û¡¢½¨Òé£º1¡¢ÐÂ×°ÐÞºóµ¥ÈË¼äµÄÁÜÔ¡¼äÁÜÔ¡ÅçÍ·µÄÎ»ÖÃ¶¼Ì«¸ß£¬ÎÒ»»ÁË·¿¼ä»¹ÊÇÒ»Ñù£¬ºÜ²»ºÃÓÃ2¡¢ÐÂ¿ªÒµºóµÄÒ»Ð©¹ÜÀíºÍ·þÎñ»¹ºÜ²»µ½Î»£¬ÓÈÆäÊÇÇ°Ì¨Èë×¡ºÍ½áÕÊÊ±´úÐ§ÂÊÌ«µÍ£¨Ã¿´Î½áÕÊ¶¼³¬¹ý10·ÖÖÓ£¬ºÃÏñ²»·ûºÏËÄÐÇ±ö¹ÝµÄÒªÇó£©
1	ºÜºÃµÄÒ»¼Ò¾ÆµêÅ¶£¬ÒÔºó»¹»áÈ¥ÄØ£¡½»Í¨·½±ã£¬·þÎñºÃ£¬²»´í²»´í
1	ÎÒ¾õµÃ¾ÆµêºÜºÃ£¬·¿¼äºÜ¸É¾»£¬¶øÇÒ°üÀ¨Ò»Ð©ÎÀÔ¡ÉèÊ©Ò²²»´í£¬ÏëµÄºÜÖÜµ½¡£ÊÇ¸ö²»´íµÄ¾Æµê£¬¼ÛÇ®Í¨¹ýÐ¯³ÌÒ²»¹¿ÉÒÔ½ÓÊÜ£¬ÎÒ»áÍÆ¼öÅóÓÑÈë×¡µÄ¡£
1	Á½¸öÔÂÀïÃæÒÑ¾­×¡ÁËÈý´ÎÁË,µ±È»ºÃÀ²,½»Í¨Ò²ºÜ·½±ã¹þ
1	ÒÑ¾­µÚ2´ÎÈë×¡À²£¬ÀÏ°å¶Ô¾Æµê·Ç³£ÂúÒâÅ¶£¬²»È»Ò²²»»á¶©ÁË£¬Î÷Î÷
1	ÀÏ°åÃ¿´Î³ö²îµ½±±¾©¶¼Òª¶©Õâ¼Ò¾ÆµêµÄ£¬¶ÔËüºÜÂúÒâÅ¶
1	¾Æµê¸Ð¾õ²»´í£¬Ï¸½Ú¿¼ÂÇ±È½ÏÖÜµ½£¬·¿¼ÛÂÔÏÔ¹óÁËÐ©£¬±ê×¼¼äÁ½¸öÈË×¡ÓÐµãÐ¡¡£
1	ÐÂµÄ·ç¸ñ»¹ÊÇÂù¾«ÖÂµÄ£¬ÑÚ¸ÇÁË·¿¼äÏÁÐ¡µÄÌìÉú²»×ã£¬µ«ÊÇÓÐÐ©Ï¸½ÚÉÐ²»ÖÜµ½£¬±ÈÈçÄÇ¸öÉÕË®µÄµçºø£¬ËÜÁÏÎ¶µÀºÜÖØ£¬¿ÖÅÂÊÇ²»ºÏ¸ñ²úÆ·.
1	·¿¼äÉèÊ©ÓÐÐ©³Â¾ÉÁË¡£ÖµµÃÐÀÎ¿µÄÊÇ£¬¿í´øËÙ¶È»¹¿ÉÒÔ¡£±ö¹Ý·´À¡2008Äê1ÔÂ14ÈÕ£º¸ÐÐ»Äú¶ÔÎÒÃÇ¿í´øµÄÈÏ¿É,ÆäËû·½ÃæÎÒÃÇÒ²»áÅ¬Á¦,»¶Ó­ÄúÔÙ´Î¹âÁÙ»Ý¹Ë!
1	5ÔÂ1ÈÕÐ¡¼Ù£¬ÔÚºþÖÝ¹ú¼Ê´ó¾ÆµêÈë×¡£¬¸Ð¾õ²»´í£¬ÐÔ¼Û±È»¹ÊÇÂù¸ßµÄ£¬ÌØ±ðÊÇ´¦ÔÚºþÖÝ×îÈÈÄÖµÄ¹ºÎïÇø£¬¿ÉÒÔÁìÂÔÐ¡³ÇÊÐÎåÒ»¼ÙÆÚÊÐÃñµÄ¹ý½Ú·½Ê½£¬Ò²¿ÉÒÔ¾²ÐÄÌôÑ¡ºþÖÝµÄÌØ²úË¿³ñºÍÃ«±Ê£¬ÒòÎª×¨Âôµê¾ÍÔÚ¾Æµê¸ô±Ú¡£³£³£ÇøÓÎÍæÇàÉ½ÂÌË®£¬Õâ´ÎÀ´ÁË¸ö´¿¹ºÎï£¬±ðÓÐÇéÈ¤¡£¾ÆµêµÄ·þÎñÒ²²»´í¡£ÏÂ´ÎÓÐÐèÒª»¹»áÈë×¡¡£
1	·þÎñÉÐ¿É,·¿¼ä´óÐ¡ÊÊÖÐ,µ«±»·þ¼°ÉèÊ©ÆÄÎª³Â¾É.±ö¹Ý·´À¡2008Äê1ÔÂ14ÈÕ£º¸ÐÐ»Äú¶ÔÎÒÃÇ·þÎñµÄÈÏ¿É,ÆäËû·½ÃæÎÒÃÇÒ²»áÅ¬Á¦.»¶Ó­ÄúÔÙ´Î¹âÁÙ!
1	·þÎñºÜ×ÐÏ¸,·¿¼ä³ÂÉ«Ëä¾É,µ«ÓÃÆ·Í¦¸É¾».·þÎñÔ±ºÜÓÐËØÖÊ,Ê°µ½Ç®°üÏë°ì·¨»¹¸øÁËÎÒ,ÎÒ·Ç³£¸Ð¼¤.
1	10ÔÂ³õ»ØºÚÁú½­µÄÊ±ºò×¡ÁËÒ»Íí£¬ÎÒËùÓÐµÄÆÀ¼Û¶¼ÊÇ»ùÓÚÆëÆë¹þ¶û±¾µØµÄÇé¿ö×öµÄ£¬ÎÒ¾õµÃÃ»°ì·¨ºÍ±±¾©¡¢ÉÏº£µÈ´ó³ÇÊÐµÄÍ¬¼¶±ð¾Æµê±È½Ï¡£ÖÜ±ß»·¾³»¹²»´í£¬Â¥ÏÂ»ù±¾ËæÊ±ÓÐ³ö×â³µµÈ×Å£¬¸½½ü»¹ÓÐÉÌ³¡ºÍ³¬ÊÐ¡£·þÎñºÜºÃ£¬Ö÷¶¯ÈÈÇé£¬ÓêÉ¡Íü·þÎñÌ¨ÁË£¬ºÜÖ÷¶¯µÄÌáÐÑÎÒ¡£Ã»ÓÐÉ§ÈÅµç»°¡£ÉÔÎ¢ÓÐµãÔëÒô£¬×ßÀÈµÄ·þÎñÌ¨µÄµç»°ÉùÅ¼¶ûÄÜÌýµ½¡£Ã»´øµçÄÔ£¬ÍøÂçÇé¿ö²»ÖªµÀ¡£ÒòÎª»ð³µÊ±¼äµÄÎÊÌâ£¬±¾À´´òËãÑÓ³ÙÒ»Ð¡Ê±ÍË·¿£¬·þÎñÌ¨Ö÷¶¯¸øÑÓ³¤ÁË2¸öÐ¡Ê±¡£ÖÐÑë…
1	×ÜÌå¸Ð¾õ²»´í£¬191Ôª/¼äµÄ±ê¼äÎïÓÐËùÖµ¡£
1	Àë»ð³µÕ¾¡¢³¤Í¾Æû³µÕ¾ºÜ½ü£¬´ò³µÆð¼Û¾Íµ½£¨Îå·ÖÖÓÄÚ£©£¬Â¥ÏÂÓÐ24Ð¡Ê±ÓªÒµµÄÂóµ±ÀÍ£¨µã²Í¿ÉÃâ·ÑËÍÖÁ·¿¼ä£©£¬³ö´óÃÅÍù×ó±ãÊÇÆ½Ô­ÉÌ³¡£¬Æä¶ÔÃæÊÇÓ°¾çÔº¡£
1	¾ÍÊÇ¸ôÒô±È½Ï²î£¬·¿¼äÍâÈËËµ»°Ò»Çå¶þ³þ¡£ÆäËû¶¼¿ÉÒÔ£¬ÔÚ¸ÓÖÝ¶¼¸ÒÓÐÊ²Ã´ÉÝÇóÁË
1	Íâ¹Û¾É,Í£³µ³¡Ð¡,ÂÒ,»¹ÁíÍâÊÕÇ®,²»¹ý¾Æµê»¹¸É¾».
1	¾ø¶ÔµÄÊÐÖÐÐÄÎ»ÖÃ,¶ÔÃæ¾ÍÊÇ¶¡ÏãÁ«,¸ô±Ú¾ÍÊÇÂô×îºÃµÄºþ±ÊµÄÍõÒ»Æ·×Üµê.²½ÐÐ5·ÖÖÓ¾ÍÊÇ×îÈÈÄÖµÄºìÆìÂ·,¶¨µÄÊÇºÀ»ªË«ÈË·¿,ÒòÎª
1	»ù±¾ÉèÊ©¿ÉÒÔ£¬·þÎñÈÈÇé¡£Ôç²ÍÒ»°ã£¬µ«ÓÐ½­Î÷ÌØÉ«¡£ÎÒ¸Ðµ½µÄÎÊÌâÔÚÇ½±ÚºÍÃÅµÄ¸ôÒôÐ§¹û£¬²»Ì«ºÃ¡£
1	¾ÆµêÉèÊ©½ÏÒ»°ã£¬µ«±»µ¥Ã«½í½à°×¸É¾»£¬·þÎñÈÈÇé¡£¿ÉÄÜ¾ÆµêÏµÔçÄê½¨Éè£¬µØÏÂ³µ¿âÃ»ÓÐÖ±´ï´óÌÃÍ¨µÀ£¬²»Éõ·½±ã¡£·¹²ËºÜ¶ÔÊÈÀ±Õß£¬ÈçÄÜ¼æ¹ËÄÏÀ´±±Íù¿Í£¬Ôö¼ÓÒ»Ð©·ÇÀ±µÄ²ËëÈ¸üºÃ¡£ÁíÏ£ÍûÍ¨¹ý·þÎñ¼¼ÄÜ¡£
1	ÎÒ¶©µÄÊÇ¹ó±öÂ¥±ê¼ä(¸ù¾ÝÇ°ÈËÆÀÓïÉ¸Ñ¡),×î´óÌØµãÊÇ·þÎñÏ¸½Ú¿¼ÂÇµÃºÜÖÜµ½,ËÍË®¹û¡¢Íí±¨¡¢²Í½íºÐ£¬ÉõÖÁÁ¬Ô¡¸×Ç°µÄµæ½ÅÃ«½í¶¼ÆÌºÃÁË¡£ÌØ±ðÌáÊ¾£ºÒò¸Ã¾Æµê¹ó±öÂ¥±ê¼ä¿¿½üÂíÂ·£¬ËùÒÔ·¿¼ä·ÖË«²ã¸ôÒô²£Á§·¿ºÍµ¥²ã¸ôÒô²£Á§·¿£¬Èç¹ûÄã¶ÔÓÚÔëÒô±È½ÏÃô¸Ð£¬½¨ÒéÔ¤¶¨Ë«²ã¸ôÒô²£Á§·¿¡£
1	ºÜÒ»°ãµÄ¾Æµê£¬ÒòÎª¶¨²»µ½¸ÓµçÁËÃãÇ¿Èë×¡ÏÂ°É
1	ÓÅµã£º·¿¼äÌõ¼þ¼ò½à¡¢Æø·ÕÎÂÜ°£¬×¡ËÞ»·¾³±È½Ï°²¾²£¬¼Û¸ñ±È½ÏºÏÀí£¬·þÎñÌ¬¶ÈºÃ£»²»×ã£º´°»§¼¸ºõÓëºóÃæµÄ·¿¶¥µÈ¸ß£¬¼ÓÉÏÃ»ÓÐ·ÀµÁ´°£¨Íø£©£¬°²È«¸Ð²»¸ß¡£
1	´óÌÃ²»ÔõÃ´Ñù£¬¿É·¿¼ä×¡µÃºÜÊæ·þ¡£×îÂúÒâµÄµØ·½ÊÇ¾ÆµêµÄ´óÌÃ¸±ÀíºÍ¿Í·þÈËÔ±£¬¶Ô¹Ë¿ÍµÄÒªÇó¿ÉÒÔ¼°Ê±£¬¾¡ÐÄ¾¡Á¦µÄÈ¥Íê³É¡£ÈÃÈËÓÐ¼ÒµÄ¸Ð¾õ¡£½è´Ë¸ÐÐ»Ò»ÏÂËûÃÇ¡£
1	ºÃ¡£¡£¡£·¿¼äµÄÊá×Ó·Ç³£ºÃ£¬ÏÖÔÚ¼ÒÀïÒ»Ö±ÓÃ¡£¡£ÏÂ´Î»¹µÃÈë×¡£¬°ÑÃâ·ÑµÄÊá×ÓÄÃ»Ø¼Ò¡£¡£¹þ¹þ¹þ¹þ¹þ¡£¡£¡£µØÀíÎ»ÖÃ²»ºÃ£¬ºÜ°²¾²£¬»¹Ëã±È½ÏºÃ½Ð³ö×â³µ£¬µ«ÊÇÖÜ±ß²ÍÒû»ù±¾Ã»ÓÐ£¬ÔÚÒ»Â¥²ÍÌü³ÔÁËÍëÎ÷ºìÊÁ¼¦µ°Ãæ¡£¡£¡£»¹²»´í¡£¡£
1	ÓêÒ¹Áè³¿×¡½øÕâ¼Òµê,¸Ð¾õÉÏºÜÄÑÕÒ,×¡µÄ¹«Ô¢Â¥Ò²½ÏÄÑÕÒ,·¿¼äËäÓµ¼·µ«¹¦ÄÜÒ²ËãÍê±¸,¸Ð¾õ¾ÆµêµÄ»ú³¡½ÓËÍ·þÎñºÜºÃ,ËäÈ»Ò»Â·ÉÏ±»Êý´ÎµßÐÑ!ºÇºÇ
1	¾ÆµêÔÚ¿ª·¢Çø¿ÚÉÏ£¬ÕýºÃÊÇ³ö²îÔÚ¿ª·¢Çø°ìÊÂ¡£ËùÒÔ¸Ð¾õºÜ·½±ã¡£·¿¼äµÄÅ¯Æø¿ªµÄºÜ×ã£¬ËùÒÔ-15¶ÈµÄÆøÎÂÒ²²»¸Ð¾õÀä¡£·¿¼äÖÊÁ¿»¹¿ÉÒÔ£¬¿ª·¢ÇøÓÐÕâÑùµÄ¾ÆµêºÜÂú×ãÁË¡£¾ÍÊÇÔç²ÍÖÊÁ¿ÓÐ´ý¸ÄÉÆ£¬±ãÒËÊÇ±ãÒË£¬µ«ÊÇÊµÔÚÊÇÃ»Ê²Ã´¿ÉÒÔ³ÔµÄ¡£
1	ÔÚ³¤´ºÕâÑùµÄ·¿¼ä»¹ºÃ,»·¾³Ò²»¹ºÃ,¾ÍÊÇÏÖÔÚÆøÎÂÒÑ¾­ÔÚÁãÏÂÀ²,·¿¼äµÄ¿Õµ÷»¹Ã»ÓÐÅ¯·ç,ÍíÉÏ¶¼¶³ÐÑÁË¼¸´Î,¸ÐÃ°À².
1	»·¾³²»´í¡£½»Í¨Ò²±ãÀû¡£·þÎñ²»´í¡£ÏÂ´Î»¹»á¿¼ÂÇµÄ
1	¾ÆµêÔ±¹¤·þÎñ²»´í£¬µØÀíÎ»ÖÃÓÅÔ½£¬Ôç²ÍÒ²ºÜºÃ¡£µ«ÊÇ¾Æµê·¿¼äÄÚ²¿ÉèÊ©½ÏÎª³Â¾É£¬·¿ÎÝÃæ»ýÒ²½ÏÐ¡£¬ÓëÐÂ½¨¾­¼ÃÐÔ¾ÆµêÏà±ÈÓÅÊÆ²»´ó£¬Î´ÌåÏÖ³öËÄÐÇ¼¶µÄË®×¼¡£Ä¿Ç°ÖÜ±ßµØÇøÕýÔÚ½øÐÐ²ðÇ¨½¨Éè£¬Â¥ÏÂÍíÉÏ¾ÍÓÐÊ©¹¤Çé¿ö£¬ºÃÔÚÎÒÔÚÎÝÄÚÎ´Ìýµ½Ê©¹¤ÉùÒô¡£×ÜÌåÉÏ½²£¬ÐÔ¼Û±ÈÒ»°ã¡£
1	¾­¹ý¼¸´ÎÔÚ±£¶¨µÄ×¡ËÞºÍÆäËû¾ÆµêµÄ±È½Ï£¬·¢ÏÖÖÐÒø´óÏÃÓ¦¸ÃÊÇ±£¶¨×îºÃµÄ¾ÆµêÁË¡£·´Õý¶ÔÎÒÀ´ËµÖ»ÒªÈ¥±£¶¨£¬ÏÖÔÚÕâÀï¾ÍÊÇÎÒµÄ¸ù¾ÝµØÁË¡£±ÈËùÎ½µÄÎåÐÇ¾ÆµêÐãÀ¼·¹µêÒªºÃ¡£
1	ÖÐÒø´óÏÃµÄÇ°Ì¨·þÎñÌ¬¶È·Ç³£ºÃ¡£¼°Ê±°ïÎÒ½â¾öÁËÔ¤¶¨ÎÊÌâ¡£ÎÒºÜÂúÒâ±£¶¨ÊÐÇø×îºÃµÄ·¹µê¾ÍÊÇÖÐÒøÁË£¬ËÄÐÇ±ê×¼¡£µ½±£¶¨£¬¾Í×¡ÖÐÒø´óÏÃ°Ñ£¬Ò²Ã»ÓÐÆäËûÑ¡ÔñÁË
1	µ¥ÈË¼äµÄ¼Û¸ñÎï³¬ËùÖµ.Ôç²Í²»´í.·þÎñÒ²ºÃ,ºÜÈËÐÔ»¯.ºÇºÇ,µÚÒ»´ÎÅöµ½ÎÀÉú¼äÂíÍ°ÀïÈö»¨°êµÄ±ö¹Ý.²»¹ý¾ÆµêµÄÏ´Ô¡ÖÐÐÄ,ÃÀÈÝÃÀ·¢¶¼ÔÚ×°ÐÞÖÐ²»ÄÜÊ¹ÓÃ.Ô¤¶¨Ê±Ã»ÓÐÌáµ½.
1	·þÎñºÃ£¬½áÕË¿ì£¬ÃÅ¿ÚÓÐºÃ³ö×â³µ¡£×îÖØÒªµÄ£¬Ôç²ÍÕæºÃ¡£µ¥ÈË¼ä¼Û¸ñºÏÀí£¬µ«±ê¼äÒ»¸öÈË×¡²»Ì«ºÏÊÊ¡£
1	Ã¿´Î¶¼×¡ÕâÀï£¡ÓÈÆäÊÇ²ÍÌü£¬ÈÃÈËÁ÷Á¬Íü·µ£º£©
1	½ö×¡ÁËÒ»Ìì£¬µ¥ÈË·¿£¬¸Ð¾õ»¹ÂúÒâ¡£·þÎñ²»´í£¬Ôç²Í²»´í£¬½áÕËÒ²ºÜ¿ì¡£È¥²»Ô¶µÄÎ÷¹ØÈË¼Ò³ÔÁË¶ÙÍí·¹£¬Â¿Èâ¹ø×Ð£¬±ãÒËÓÖÊµ»Ý¡£·¿¼äÉÔÐ¡ÁËÒ»µã£¬Êé×ÀÉÏ·ÅÁËµçÄÔÉÔÏÔÓµ¼·¡£
1	ÔÚ±£¶¨,Ó¦¸ÃËµÊÇ×îºÃµÄ¾ÆµêÁË,ÄÇÀïµÄ²ÍÌü¸ø¾Æµê¼Ó·Ö²»ÉÙ.
1	×°ÐÞ²»´í£¬¶¼ÊÇÐÂµÄ¡£·þÎñ·Ç³£ºÃ£¬ºÜÏ¸ÐÄÖÜµ½¡£ÔÚ±£¶¨£¬ÖÐÒøµÄ·þÎñ¸øÎÒÁôÏÂ×îÉî¿ÌµÄÓ¡Ïó¡£È»ºóÔç²ÍÊÇ×ÔÖú²Í£¬ÖÖÀà·Ç³£¶àÖÊÁ¿Ò²ºÜºÃ¡£±ö¹ÝÖÜ±ß½»Í¨Ò²Í¦·½±ã£¬±ö¹Ý¶ÔÃæ¾ÍÊÇ±£¶¨ÊÐÕþ¸®¡£
1	ÎÒ×¡Æß¶°,¶Ô¸Ã´¦×ÜµÄÆÀ¼ÛÊÇ:Ê÷ºÃ¶à,ÈËºÃÉÙ,Â·ºÃÔ¶,Â¥ºÃ°«,·¿ºÃ¾É,ÍøºÃÂý.²»ÖªÖ÷Â¥ÈçºÎ,¸Ð¾õÀ´ÕâÀïÌåÑéÒ»ÏÂÊÇÖµµÃµÄ,²»¹ýÏÂ´ÎÎÒ²»»áÔÚÕâÀï×¡ÁË.ÌáÒ»¾ä,·þÎñÈ·Êµ²»´í,ÎÒ³öÃÅÖ®Ç°,Í»È»¿ãµµ¿ªÁË,ÓÖ¼±×ÅÒª×ß,·þÎñÔ±Ñ¸ËÙÄÃÈ¥°ïÎÒ²¹ÁË,»¹²»ÊÕ·Ñ.
1	Àë¿ª¸Ã¾Æµê²î²»¶àÒ»¸öÔÂÁË£¬µ«»¹ÊÇÏëËµ¼¸¾ä£ºµ½´ïÊ±ÒÑ¾­ºÜÍí£¬¾ÍÔÚµêÄÚµÄ²ÍÌü³ÔÍí·¹£¬Æä¼äË³±ãÎÊµÚ¶þÌìÄÜ·ñÔÚÎåµãÖÓ³ÔÉÏÔç·¹£¬·þÎñÔ±¿ÍÆøµØ¸æËßÎÒËäÈ»²ÍÌüÄÇÊ±»¹Ã»¿ªÃÅ£¬µ«ËýÃÇ¿ÉÒÔ°²ÅÅËÍ²Íµ½·¿¼ä¡£µÚ¶þÌìÔçÉÏÎåµãÈýÊ®Îå·Ö£¬·áÊ¢µÄÔç²Í¹ûÈ»ËÍµ½·¿¼ä£¬»¹µÀÇ¸ÍíÁËÎå·ÖÖÓ¡£ÎÒÕæµÃºÜ¸Ð¶¯£¡ËäÈ»Ö»ÊÇ¶Ì¶ÌµÄÒ»Íí£¬¿ÉÒÔÇå³þµØ¸Ðµ½µê¼ÒµÄ¹¤×÷ÈËÔ±ÔÚÓÃÐÄÈ¥¹¤×÷£¡¹ÄÀøÒ»ÏÂ£¡
1	»·¾³Ê®·Ö°ô£¬×¡×Å¸Ðµ½ÌØ±ð°²È«¡£±¾ÈË×¡µÄÊÇÖ÷Â¥28204·¿£¬¿Í·¿·þÎñÈËÔ±ºÍÇ°Ì¨Ð¡½ã¡¢ÃÅÍ¯µÄÌ¬¶È¶¼Ê®·ÖºÃ¡£ÃÀÖÐ²»×ãÖ®´¦ÊÇÔç²ÍÒ»°ã£¬ÓÐÊ±¿ÍÈËÃ»ÓÐ³ÔÍê£¬Ôç²Í²¿µÄ·þÎñÈËÔ±¾Í×Ô¼º×øÏÂÀ´³ÔÁË£¬ÐèÒª¸Ä½ø¡£´ËÍâ£¬´òµÄÐèÒªÊ±¼äµÈ´ý£¬ÒòÎªÊµÔÚÊÇÍ¥ÔºÉîÉî£¬ÊÊºÏÓÐ³µµÄÅóÓÑ×¡¡£
1	»·¾³ÉèÊ©Ïàµ±µÄ²»´í,ÓÈÆäÊÇÃÅ¿ÚµÄ¾¯ÎÀºÜ¸øÈË°²È«£¬²»À¢ÊÇ¼ªÁÖÊ¡µÄ¹ú±ö¹ÝµÄ¡£ÎÒ×¡µÄÊÇÖ÷Â¥£¬µ«ÊÇ¶ÔÓÚ¶ÔÓ¦µÄ¼Û¸ñÀ´ËµÊÇ±È½ÏÆ«¸ßµÄ£¬¸öÈËÈÏÎªÖ÷Â¥ºÍÆß¶°²î±ð²»´ó£¬Êµ¼ÊÀ´ËµÔÚÄÏ·½Ò²¶¼¾ÍÊÇ3ÐÇ¼¶µÄ±ê×¼£¬·þÎñÔ±ºÜÈÈÇé£¬µ«ÊÇÓ²¼þÉÏÖ»ÄÜÈÃÎÒ×ÛºÏ¸ø3·ÖµÄ¡£
1	7¶°µÄ·¿¼äºÜ²»´í£¬ËäÈ»¿ÉÄÜ±È²»ÉÏÆäËûµÄ¸ü¸ß¼¶µÄ·¿¼ä¡£·þÎñÈËÔ±µÄ·þÎñÖÊÁ¿ºÜºÃ£¬ÖÁÉÙÎÒÀ´³¤´º¼¸´ÎÖÐÊÇ·þÎñ×îºÃµÄ¡£±ö¹ÝÖÜÎ§»·¾³·Ç³£ºÃ£¬ºÜ°²¾²¡£ÔÚÆäËûµÄ¼¾½Ú¿ÉÄÜ»á¸ÐÊÜµ½ÄñÓï»¨Ïã¡£ÍíÉÏÐÝÏ¢ºÜºÃ£¬Ã»ÓÐÉ§ÈÅµç»°¡£·¿¼ä¿ÉÒÔÉÏÍø£¬ËÙ¶ÈÒ»°ã¡£²»¹ýÎÒÃÇµÄ·¿¼äÍøÂçºÃÏñÓÐµãÎÊÌâ£¬À´ÁËÒ»¸öÍøÂç¼¼ÊõÈËÔ±£¬µ«ÊÇË®Æ½Ò»°ã¡£
1	²»À¢ÊÇ¹ú±ö¹Ý£¬ÉîÕ¬´óÔº£¬ÃÅ¿Ú»¹ÓÐÕ¾¸ÚµÄ£¬ÀïÃæÓÐ¾¯ÎÀ´¦£¬Ò»°ãÈË¶¼²»¸Ò¿¿½ü£¬¾ÍÊÇÔº×ÓÌ«ÉîÁË£¨½øÂ¥»¹µÃ×ßÀÏÔ¶£©£¬Ã»ÓÐ×Ô¼Ý³µºÜ²»·½±ã¡£·¿×Ó²»´í£¨ËäÈ»½ö½öÊÇ±ãÒËµÄ7¶°£©£¬¶øÇÒ»¹ÓÐÁ½Æ¿Ãâ·ÑµÄ¿óÈªË®¨D¨DÊÇÎÒ×¡µÄ³¤´ºÈý¼Ò±ö¹ÝÖÐÎ¨Ò»µÄ£¬¾ÍÊÇÔç²Í²»Õ¦µØ¨D¨DÊÇÈý¼ÒÖÐ×î²îµÄ¡£
1	Î»ÖÃºÜºÃ£¬ÔÚÖÐÉ½¹ã³¡ºÍ×¿Õ¹¹ã³¡¸½½ü£¬ÓÐ³¬ÊÐ£¬µ«ÊÇ¾Æµê·¿¼ä½ÏÐ¡£¬ÉèÊ©ÀÏ¾É£¬ÓÐºÜ´óÎ¶µÀ£¬Ôç²Í»¹ºÃ¡£
1	ÕûÌåµÄ±ê×¼Ã»ÓÐ´ïµ½ÎåÐÇ¼¶£¬Ç°Ì¨µÄ¹¤×÷Ð§ÂÊ±È½ÏÂý¡£µØÀíÎ»ÖÃ»¹²»´í£¬±È½ÏºÃÕÒ£¬¾ÆµêµÄÔç²è»¹²»´í¡£²¹³äµãÆÀ2008Äê5ÔÂ26ÈÕ£ºÐ´´íÁË£¬ÊÇËÄÐÇ¼¶
1	¾ÆµêÉèÊ©ÉÔÏÔ³Â¾É,µ«¸É¾»Õû½à,Ôç²ÍÁùµã¿ªÊ¼(ºÜºÃ),Æ·ÖÖ½Ï¶à,µ«Ã÷µµµÄÊ³Æ·ÁùµãÈ¥ÊÇ³Ô²»µ½µÄ,ÂÔÏÔÒÅº¶°¡
1	·¿¼äÌ«³Â¾É,·þÎñ»¹¿ÉÒÔ,±Ï¾¹Õû¸ö³¤´ºµÄ±ö¹ÝÒµ¶¼²»Ì«ÏÈ½ø
1	µÚÒ»´ÎÈë×¡¸Ã¾Æµê£¬×ÜÌå¿´»¹²»´í£¬·¿¼ä¸øÉýÁË¼¶£¬·¿¼ä¸Ð¾õÍ¦ÎÂÜ°µÄ£¬Èë×¡
1	¾Æµê¾ÍÔÚÈËÃñ´ó½ÖÉÏ£¬¸÷·½Ãæ¸Ð¾õ»¹ËãÂúÒâ£¬²»¹ý³¤´ºÍ¬µÈ¼ÛÎ»Ó¦¸Ã»¹ÓÐ¸ü¶à¸üºÃµÄÑ¡Ôñ£¬¾ÆµêÐÔ¼Û±È²»Ëã¸ß¡£
1	»·¾³½»Í¨¶¼²»´í£¬·¿¼äÒ²¿ÉÒÔ£¬ÏÂ´Î»¹»áÔÙÀ´
1	±È½Ï²»´íµÄ¾Æµê£¬ÉèÊ©±È½ÏÐÂ£¬½»Í¨»¹ÊÇ±È½Ï·½±ã£¬µ«ÊÇÀëÊÐÖÐÐÄÓÐÒ»µã¾àÀë£¬È¥»ú³¡·½±ã¡£
1	×ÜÌå¸Ð¾õ³äÆäÁ¿ËÄÐÇ°É£¬¸ù±¾´ï²»µ½ÎåÐÇ¡£ÓÈÆäÊÇ¶þÂ¥µÄÎ÷²ÍÌüµÄ·¹²ËÊµÔÚ×öµÄ²»¸Ò¹§Î¬£¬¸ù±¾²»ÏñÎ÷²Í£¬¿ÚÎ¶Ò²ÓÐ´ýÌá¸ß£¬Æ·ÖÖÒ²ÉÙ¡£»·¾³ÓÐµãÂÒºåºå£¬Î¨Ò»µÄÓÅÊÆ¿ÉÄÜÊÇ±ãÒË¡£
1	Ôç²Í²»´í,ÎÀÉú¼ä²»´í.·¿¼ä»¹Ëã´óµÄ,Î»ÖÃÂðÀëÓê»¨Ì¨22Ôª³ö×â³µ·Ñ.
1	·Ç³£¸ÐÐ»Ð¯³Ì¹¤ºÅ84392µÄ¿Í·þÈËÔ±,°ïÖúÍ×ÉÆ½â¾öÁËÓÉ¿ÍÈË×Ô¼ºÐÅÓÃ¿¨µ£±£µÄÊ§Îó,Ã»ÓÐ¼°Ê±¸æÖªµÄÊÂ¼þ.ÏÂ´ÎÓÐ»ú»á»áÔÙ´Î¹âÁÙ±¾±ö¹Ý,Ö§³ÖÐ¯³Ì
1	08Äê4ÔÂ³õ×¡¹ýÒ»Ò¹¡£×ÜÌå¸Ð¾õ²»´í£¬ÌØ±ðÊÇ¶Ô×ÅÖÓÉ½µÄÄÇÒ»Ãæ£¬¸ô±ÚÊÇÄÏ¾©²©Îï¹Ý£¬Ò²ÓÐÐí¶àºÃ¶«Î÷¿´¡£¾ÍÊÇÂ¥ÏÂÊ²Ã´»´Ñï²ËµÄ²ÍÌü¹óÁËµã£¬²ËÒ²Ò»°ã¡£»¹ÏëËµÒ»¾ä£¬¾ÍÊÇÀ´ÁË¼¸´ÎÄÏ¾©£¬¸Ð¾õ¶¼ÊÇÄÇÃ´ºÃ£¡²¹³äµãÆÀ2008Äê4ÔÂ27ÈÕ£º¼ÇµÃËµÏÂÈ±µã£¬¾ÍÊÇÉÏÍøÒªÇ®£¡×÷ÎªÎåÐÇ¼¶¾Æµê£¬Ã»±ØÒªÄÇÃ´Ð¡Æø°É£¿
1	·þÎñ×ÜÌåºÜºÃ£¬Í¨¹ý·¿¼äµç»°¿ÉÒÔ·½±ãµÃµ½·þÎñ£¬¼Û¸ñÓÐÒ»¶¨¾ºÕùÁ¦¡£ÓÐÒ»µãÒÅº¶£º¾Æµê´¦´ò³µ²»ÊÇºÜ·½±ã£»Í¬Ê±¾ÆµêÈ¡ÏûÁË»ú³¡BUS£¬¿ÍÈË¶àÉÙÓÐÐ©²»·½±ã¡£
1	ºÜ²»´íµÄ¾Æµê£¬¾¡¹ÜÔÚ»ð³µÕ¾£¬µ«ºÜ°²¾²¡£·¿¼ä¸É¾»£¬Ôç²ÍÒ»°ã¡£
1	Î»ÖÃ·Ç³£ºÃ£¬È¥ÑÌÌ¨É½¡¢¶«ÅÚÌ¨¡¢ÕÅÔ£ÆÏÌÑ¾Æ²©Îï¹Ý·Ç³£½ü£¬º£±ß²½ÐÐ½ÖºÜÆ¯ÁÁ£¬ÒôÀÖÅçÈªÒ²²»´í¡£È±µã£ºÉÌÎñ±ê¼ä£¨6601£©ÖÐÑë¿Õµ÷µÄ·ç»úÅÌ¹Ü±£ÎÂ×öµÄ²»ºÃ£¬µ¼ÖÂ½áÂ¶·¢Ã¹£»ÁíÍâÃâ·ÑÌá¹©µÄÍÏÐ¬Õ´Ë®ºó¼«»¬!
1	µÚÒ»¸Ð¾õ¾ÍÊÇÃÅÍ¯·þÎñºÜµ½Î»£¬Ç°Ì¨·þÎñÒ²Ãæ´øÎ¢Ð¦¡£·¿¼ä±È½Ï¿í³¨Ã÷ÁÁ£¬ÉÏÍøËÙ¶ÈÒ²ºÜ¿ì¡£ºÜÂúÒâµÄÒ»¼Ò¾Æµê£¡
1	ÎÒ×¡µÄÊÇµ¥ÈË¼ä£¬·¿¼äÓÐµãÐ¡£¬²»¹ýÉèÊ©»¹ÊÇºÜÍê±¸µÄ¡£¾ÆµêµÄµØµã±È½ÏÂúÒâ£¬·þÎñË®Æ½Ò²»¹Ëã²»´í¡£
1	×òÌì¸Õ´ÓÄÏ¾©»ØÀ´,È¥Ö®Ç°¾­¹ý·´¸´±È½ÏºóÌôÁË¾§Àö¸Ð¾õ²»¹ÜÊÇÃÅÍ¯¡¢Ç°Ì¨½Ó´ý£¬»òÕßÊÇ²ÍÌü·þÎñÔ±¶¼¾­¹ýÁ¼ºÃµÄÑµÁ·£¬ÄÇÎ»ÃÅÍ¯´óÊå»¹×ÐÏ¸½éÉÜµ½·ò×ÓÃí¸ÃÔõÃ´³Ë³µ£¨ÒòÎªÊÇÏÂ°à¸ß·å£¬³ö×â³µºÜÄÑ½Ðµ½£©Ñ¡µÄÉÌÎñµ¥ÈË¼ä£¬ÔÚ¶¥Â¥11Â¥£¬ËäÈ»¿¿½üÂíÂ·£¬µ«»¹Ëã°²¾²
1	ÉèÊ©²»ËãÐÂ£¬µ«ÊÇÍ¦ÎÂÜ°µÄ£¬Î»ÖÃºÜ²»´í£¬ÎÀÉúÒ²ºÃ
1	ÕâÊÇµÚÈý´ÎµãÆÀ£¬´¿´âÊÇÎªÁËÄÃ»ý·Ö¡£Ã»Ê²Ã´¿ÉÒÔ¶àËµÁË£¬·þÎñ²»´í¡£
1	2006Äê6ÔÂ2ÈÕÊ±Ôø×¡¹ýÕâ¼Ò¾Æµê£¬¾§ÀöµÄ·þÎñÈÔÈ»ºÜ²»´í£¬½áÕÊÊ±¸ø¿ÍÈËµÄÐÅÈÎ·Ç³£ÄÑµÃ£¬²»Ïó¾ø´ó¶àÊý¾ÆµêÄÇÑùÎÊÁËÊÇ·ñÊ¹ÓÃ¹ýÊÕ·ÑÎïÆ·ºóÈÔÒªÅÉÈË¼ì²é¡£ÎÒ¿´ÁËÖ®Ç°µÄµãÆÀÖÐ¶ÔÃÅÍ¯´óÊåµÄÃèÊö£¬ÌØÀýÁôÒâÁËÒ»ÏÂ£¬¹ûÈ»Ãû²»Ðé´«¡£¾§ÀöÖµµÃÒ»×¡¡£
1	²»´íµÄ¾Æµê¡£Ò»Ö±ºÜÏ²»¶¡£µ«ÏÖÔÚ¾ÆµêÐèÒª¸Ä½øÒ»ÏÂ£º1£¬Ôç²Í£¬ÎÒ×¡Õâ¸ö¾ÆµêN´ÎÁË£¬µ«Ã¿´ÎµÄÔç²Í¶¼Ò»Ñù£¬ÏÖÔÚÎÒÁ¬Ã¿¸ö²ÍÅÌµÄÎ»ÖÃ¶¼ÄÜ¼Ç×¡¡£2£¬Ïà¶ÔÄ¿Ç°µÄÊÐ³¡£¬ÉÌÎñµ¥¼ä»¹ÊÇÐ¡ÁËµã£¬Õâ¸ö»áÓ°ÏìºóÐøµÄÈë×¡¡£
1	·¿¼äËäÐ¡£¬µ«ÉèÊ©ÆëÈ«¡£·þÎñºÜºÃ£¬Ò»Ö±×¡Õâ¸ö¾Æµê¡£
1	Ö»ÄÜËµ·Ç³£ºÃ£¡ÐÔ¼Û±È³¬¼¶¸ß£¡¾ÆµêµÄ×°äêºÍËù´¦µÄµØÀíÎ»ÖÃ·Ç³£µÄ°ô£¬¸½ÊôµÄÉèÊ©Ò²ºÜÆë±¸£¬·þÎñÒ²·Ç³£µÄÖÜµ½£¬ÈÌ²»×¡¸Ä±äÐÐ³Ì¶à×¡ÁË¼¸Ìì£¬ËäÈ»ÀëÄÖÊÐÇøÔ¶ÁËÒ»µã£¬µ«ÖÐÉ½ÁêµÄ»·¾³ÕæÊÇÃ»µÄËµ£¡Î¨Ò»µÄÈ±µã¾ÍÊÇµÚÒ»ÌìÃ»×¢Òâ¿ªÁË¼¸·ÖÖÓµÄ´°×Ó£¬·É½øÀ´µÄÎÃ×Ó¶àÁËµã£¬¾ÆµêÃ»ºÃµÄÓ¦¶Ô´ëÊ©¡£ÒÔºóÖ»ÒªÈ¥ÄÏ¾©¾Í×¡ÕâÀïÀ²£¡
1	ËùÎ½É½¾°·¿£¬¾ÍÊÇ·Çº£¾°·¿¶øÒÑ£¬Ã»ÓÐÊ²Ã´É½¾°¿ÉÑÔ£¬º£¾°·¿È·ÊµÓÐ¾°£¬ÓÐÌõ¼þ¾¡Á¿Ñ¡¡£Ö»ÊÇÕâÖÖ·¿µÄ´°Á±±ßÉÏÀ­²»ÑÏ£¬ÔçÉÏ¹âÏß½øÀ´ÈçÍ¬ÁÁ×ÅµÆÒ»°ã£¬¿ÉÄÜÒý·¢ÔçÐÑ¡£ÁíÍâ´°Íâ¸ôÒô²»¼Ñ£¬Èç¹û·ç´óÔòºôºôÏìµÃÃ÷ÏÔ£¬ÕâÏë±ØÒ²±Ø²»ÁËÁË¡£
1	¾ÆµêÎ»ÖÃºÜºÃ£¬ÖÐÉ½ÁêÀïÃæ£¬Ã·»¨É½ÅÔ±ß£¬×ß¹ýÈ¥ºÜ½ü¡£µ«ÊÇ·¿¼ÛºÍ¼Û¸ñ²»³ÉÕý±È£¬´óÌÃºÜºÀ»ªµ«ÊÇÀäÇå£»528µÄ·¿¼äºÜ¸É¾»£¬·þÎñÒ²²»´í£¬Ö»ÊÇÉèÊ©³Â¾ÉÁËµã£¬±ÈÈçÂíÍ°¸Ç¾ÓÈ»ÊÇ¿´ÆðÀ´¾É¾ÉµÄËÜÁÏ¸Ç£¬·¿¼äÀïÃæµÄÒÎ×ÓÒ²ºÜ¾ÉÁË¡£Èô¼Û¸ñ½µµ½300µ½350»¹²î²»¶à¡£
1	ÔÚÖÐÉ½ÁêÀï£¬ºÜ°²¾²£¬ÍíÉÏË¯¾õµÄÊ±ºòÒ»µãÉùÒô¶¼Ã»ÓÐ£¬Ôç²Í»¹¿ÉÒÔ£¬·þÎñÒ²»¹¿ÉÒÔ
1	×ÜÌå»¹ÐÐ£¬ÔÚ¾°Çø±ß,»·¾³ºÍ¿ÕÆø¶¼ÊÇ²»´íµÄ£¬²»¹ýÎÒÃÇÈ¥µÄÊ±ºò»¹ÔÚ¸Ä½¨(ºÃÏóÈ¥Äê¾ÍµÄÀ©½¨ÁË£¬ÔõÃ´ÕâÃ´³¤Ê±¼ä°¡)£¬»·¾³¾Í´òÁËÕÛ¿ÛÁË¡£ÎÒÃÇ×¡µÄÀö¾°Â¥ÈýÂ¥¶¥Í·ºÃÏóÊÇ319ÊÒ£¬´°¿Ú¶ÔµÄ²»ÖªÊÇÊ²Ã´»ú·¿£¬ÓÐÎËÎËÉù£¬Ó°ÏìÐÝÏ¢£¬Óë·þÎñÌ¨·´Ó³ºó»»ÁË·¿¼ä¡£²ÍÌü²ËµÄÆ·ÖÖÉÙ£¬Î¶µÀÒ»°ã¡£µÈ¸Ä½¨ºÃÁËºó£¬Ó¦¸ÃÊÇ¸ö²»´íµÄ×¡µØ¡£
1	·þÎñºÜºÃ£¬»·¾³Ò²²»´í£¬ºÜÊæ·þ£¬²ÍÌüÒ²ºÜÊæ·þ£¬ºÜÎÂÜ°¡£
1	¾ÆµêµÄÎ»ÖÃºÜºÃ£¬ÊÀÍâÌÒÔ´µÄ¸Ð¾õ£¬ÌØ±ðÍÆ¼öµÄÊÇÔçÉÏ7µãÖ®Ç°£¨ÒòÎªÃâ70¿éÇ®ÃÅÆ±£©È¥¸ô±ÚµÄÃ÷Ð¢ÁêåÞÍä£¬¿ÕÆøÖÊÁ¿ºÍËÄÖÜ»·¾³±ÈÇ°ÌìµÄÖÐÉ½ÁêºÃ¶àÁË¡£µ±Ê±Ô¤¶¨£¬ÊÇÒòÎª¾ÆµêÊÇËÄÐÇ¼¶¶øÇÒ¼Û¸ñ²»¸ß£¬¾õµÃÊÇÕ¼ÁË±ãÒË£¬Ã»Ïëµ½È¥ÁËÖ®ºó£¬·¿¼äÓÐºÜ¹ÖµÄÎ¶µÀ£¬Ïë»»·¿¼äËµÃ»ÓÐÁË£¬ËÄÖÜ¶¼ÔÚÖØÐÂ×°ÐÞ£¬Õæ¸ã²»¶®ÎªÊ²Ã´²»¸ÏÔÚ¹úÇì½ÚÖ®Ç°¿¢¹¤¡£·¿¼äÓ²¼þ£¬·þÎñºÍÔç²Í×î¶à¾ÍÊÇÈýÐÇ¼¶±ê×¼£¬½¨Òé´ó¼Ò²»ÒªÓÐ¸ü¸ßµÄÆÚ´ýÖµ£¬·ñÔò»áÓÐÐ©Ê§Íû¡£
1	·¹µê½ÏÐÂ,·þÎñ²»´í,ÅÔ±ßÓÐÐ¡±ãÀûµê,¾ÍÊÇ·¿¼ÛÆ«¹ó..
1	Ìì¸®Àö¶¼Ï²À´µÇ·¹µê²»´í¡£¼Û¸ñ±È½ÏÊµ»Ý¡£Ó²¼þ¾ø¶Ô¹»ÎåÐÇ±ê×¼ÁË¡£»·¾³Ò²ºÜºÃ¡£·þÎñºÜµ½Î»¡£2007Äê3ÔÂÈë×¡ÁËÒ»´Î¡£¼Ä´æÐÐÀîµÄÈËºÜÓÑºÃÎ»ÖÃ¿¿½üÈËÃñ¹ã³¡£¬¾ø¶ÔÊÇ»Æ½ðµØ¶Î¡£¾ÍÊÇÃÅ¿ÚµÄÄÇÌõÂ·ÊÇµ¥ÐÐÏß£¬Õâ¸öÒª´ó¼Ò×¢Òâ
1	×ÜµÄÀ´ËµÊÇ²»´íµÄ¾Æµê£¡£¡µ«»¹ÓÐÒ»Ð©Ð¡Ï¸½ÚÒª×¢Òâ£¬µçÄÔ¿í´ø½ÓÏß´¦µÄ°åÒÑ»µ£¬Ôç²ÍËÍ·¿ºóÔÚµ°±ýÀï·¢ÏÖ¹øµ×»Ò¡£¡£¾­½»Éæºóµê·½ÂíÉÏÀ´µçÖÂÇ¸£¨Õâµã·Ç³£ÂúÒâ£¬µ«Ï£ÍûÔÚÏÂ´ÎÈë×¡²»ÒªÔÙ·¢Éú´ËÀàÊÂ¼þ£©£¡£¡ÏÂ´ÎÈ¥³É¶¼»¹»á¼ÌÐøÈë×¡Ï²À´µÇ
1	´º½Ú¾ÆµêÌØ¼Û,µ±¼´ÍËÁË"Èç¼Ò",×ªÍ¶Ï²À´µÇ.¸ß¼¶·¿Ö»ÓÐÈýÐÇ¼¶±ê×¼,Ì«Ð¡ÁË.»»ÁËºÀ»ª¼ä,²ÅÓÐµãÎåÐÇµÄÑù×Ó.²»ÖªµÀÎåÐÇµÄ¿Í·¿±ê×¼ÊÇÔõÃ´Éè¶¨µÄ.´²ºÍ´²ÉÏÓÃÆ·ÊÇ"Ï²À´µÇ"µÄÌØÉ«,ÓðÈÞÕí»¹ÊÇÄÇÃ´Êæ·þ!!·þÎñÉÏ,Õâ¼ÒÓÐµãÑ·É«,ÌØ±ðÊÇÐÐÀîÔ±,ÎÒ±³¸ö´ó°üÒ²²»½Ó½ÓÊÖ;Ç°Ì¨»¹ÐÐ,»»·¿ºÜÓÐÐ§ÂÊ.¿´ÔÚÌØ¼ÛµÄ·ÝÉÏ,²»¼Æ½ÏÁË.ÒªÊÇÆ½Ê±¼Û,²»ÖµµÄ.
1	¿Í·¿¡¢Ç°Ì¨·þÎñ»¹¿ÉÒÔ£¬¾ÍÊÇÊÕÒø·½Ãæ´æÔÚÎÊÌâ£¬ÎÒÓÐÒ»µãµç»°·Ñ£¬Í¬ËýËµ°ëÌì£¬»¹ÊÇÕâÑù¿ª²»ÄÜÄÇÑù²»ÄÜ£¬×îºóÈ«²¿ÒÔ·¿·ÑÃûÒå¿ª£¬¸øËý×Ô¼º·½±ã£¬²»¸øÎÒ·½±ã¡£ÁíÍâÔçÉÏ8µã¶à×ßÀÈÉÏÎü³¾Æø¿ªÊ¼½ÐÁË£¬³³ÄÖµÃºÜ£¬ÏëÍíµãÐÑºÃÄÑ¡£ÓÐÊ±»¹ÒªÊÜ·þÎñÔ±ÇÃÃÅ´òÉ¨ÎÀÉúÀ§ÈÅ£¬Õâ²»¸ÃÊÇÒ»¼ÒËÄÐÇ¾ÆµêÓ¦¸ÃÓÐµÄ·þÎñ°É¡£×ÜÌå¿ÉÒÔ£¬ÏÂ´ÎÈ¥¿ÉÄÜ»áÑ¡¡£
1	´º½ÚÆÚ¼äÈë×¡£¬ÐÔ¼Û±È¸ß£¬»¹²»´í£¬µ«ÊÇ²»ÖªµÀÆ½Ê±¶àÉÙÇ®£¬ÔÚ³É¶¼ÖªÃû¶È¸ß£¬×¡×Å±È½ÏÓÐÃæ×Ó£¬µ«ÊÇ·¿¼äÌ«Ð¡ÁË£¬¶øÇÒÏÔµÃ¾É£¬¿ÉÄÜºÍµ±³õµÄÉè¼ÆÓÐ¹ØÏµ£¬ÃÅ¿Ú¶¼ÊÇµ¥ÐÐµÀ²»ÊÇºÜ·½±ã£¬Èç¹û¼ÛÇ®»¹ÊÇÕâÃ´¿ÉÈËµÄ»°£¬ÏÂ´Î»¹»áÑ¡Ôñ¡£
1	·¿×Ó»¹ºÃ£¬µØÀíÎ»ÖÃÒ²»¹²»´í£¬µ«ÊÇ²»ÖµµÃÕâÑùµÄ¼ÛÎ»¡£Í¬ÑùµÄË®Æ½£¬Ðì»ãÇøµÄ»ªÍ¤±ö¹Ý²Å600¶àÔª£¬ÕâÀïÈ´Òª1000Ôª¡£
1	·Ç³£ºÃµÄ¾Æµê£¬ÎÞÂÛÊÇ·þÎñ¡¢ÉèÊ©»¹ÊÇ½»Í¨¡¢Î»ÖÃµÈ¶¼ºÜ·½±ã£¬ºÜ¶à¿ÍÈË¶¼»áÖ¸¶¨À´Õâ¸ö¾Æµê
1	Í¬Ñù¼Û¸ñµÄÐÐÕþÂ¥²ã·¿¼äÓÐ´óÓÐÐ¡£¬ÐèÒª×¢Òâ¡£Ï´ÊÖ¼ä×°ÐÞ²¼ÖÃµÄºÜÊæÊÊÆ¯ÁÁ£¬ÓÐÁÜÔ¡ºÍÔ¡¸×£¬»¹ÓÐÍ¸¹â´°×Ó¡£·¿¼äÄÚ²¿»¹Ëã±È½Ï´ó£¬·þÎñ±È½ÏºÃ£¡×ÜÌå¸Ð¾õ»¹ÊÇ²»´íµÄ¡£ÔÚÕâÀï×¡ËÞµÄÀÏÍâºÜ¶à¡£
1	1.½»Í¨·½±ã£¬¿¿½üµØÌúÕ¾£»2.°²¾²¡¢¸É¾»¡¢ÊæÊÊ£»3.¼Û¸ñÆ«¹ó£¨·¿¼Û¡¢²ÍÒû¡¢ÉÏÍø£©¡£
1	¾ÆµêÎ»ÖÃ²»´í£¬ÉèÊ©±È½ÏÆëÈ«£»¼Û¸ñ½Ï¸ß£¬Í£³µ²»Ì«·½±ã¶øÇÒÊÕ·Ñ¸ß¡£
1	ÉÏÍøÊÕ·ÑÌ«¹ó,Ã¿Ìì40Ôª.½»Í¨»¹ÊÇºÜ±ãÀû,ÀëµØÌúÕ¾ºÜ½ü.
1	µç»°Ô¤¶¨´º½Ú³õÒ»µ½³õËÄÈë×¡£¬±ê×¼·¿338Ôª£¬º¬Ë«Ôç¡£³õÒ»Íí11µãµ½±ö¹Ý£¬Òò·¿¼äÂúÃâ·ÑÉý¼¶ÖÁÉÌÎñ·¿¡£·¿¼ä¸É¾»¡£ÀëµØÌúÕ¾½ü¡£½ö´òÁËÒ»´Î³µ£¬´ÓÎ÷µ¥Ãñº½´ó°Í³µÕ¾µ½¾Æµê´ò³µ13Ôª¡£µ½ikea²»µ½Ò»¸öÐ¡Ê±¡£µ«ÏÖÔÚ¾Æµê·¿¼ÛÉÏµ÷£¬Èç¼Û¸ñºÏÊÊ£¬ÖµµÃÑ¡Ôñ¡£
1	×ÜµÄ¸Ð¾õ»¹¿ÉÒÔ£¬ºÜ°²¾²£¬·¿¼äÒ²ºÃ¡£¿¿½üÃñ×å´åºÍº£¹¡¹«Ô°£¬ÍíÉÏ¿ÉÒÔÈ¥µá³Ø±ß×ø×ø£¬ÌýÌý³±Ï«£¬·Ç³£µÄÏíÊÜ¡£Î¨Ò»²»ºÃµÄ¾ÍÊÇÍíÉÏ´ò³µ³öÈ¥²»·½±ã£¬²»¹ýÇ°Ì¨Ò²ÓÐ×¼±¸£¬¿ÉÒÔ°ïÄã½Ð³ö×â³µ£¬ÌáÇ°ËµÒ»Éù¾ÍÐÐ¡£
1	¶©¼ÒÍ¥¼äÈë×¡µÄÊÇºç¿ÚÉÌÎñ¾Æµê,ÒòÎªµ½´ïÖ®ºóÁÙÊ±¸Ä¶©µ¥,ÓëÇ°Ì¨Ð¡½ã·¢ÉúÁËµã²»Óä¿ì,µ«Ö®ºóµÄ¿Í·¿·þÎñÒÔ¼°Èë×¡·¿¼äµÄÎï³¬ËùÖµ´ó´óÃÖ²¹ÁËÖ®Ç°µÄ²»¿ì,×ÜµÄÀ´Ëµ,ºÜ²»´í
1	¾ÆµêËäÐ¡£¬µ«ºÜÎÂÜ°£¬·É»úÍíµã°ëÒ¹12µãµ½£¬ÔÚÄÏ¾©Â·ÏÂ³µÒ»¹Õ¾Í¿´µ½ÁË£¬Ã»ÓÐÏëÏóÖÐµÄÄÑ¶È¡£ÌØ±ðÊÇ½»Í¨ÌØ±ð·½±ã£¬³öÃÅ¾ÍÊÇµØÌú£¬×ßÒ»µã¾ÍÊÇÃí½Ö¡£Õâ¸ö¼ÛÇ®×¡ÔÚÕâÑùµÄµØ·½ÕæµÄÌ«ºÃÁË¡£ÒÔºóÓÐ»ú»á»¹»á×¡¡£
1	½»Í¨·½±ã£¬ÖÜ±ßÒ²ÈÈÄÖ£¬·¿¼äÐ¡ÔÚÏã¸ÛÄÇÊÇ×ÔÈ»µÄÁË£¬×ÜµÄËµÀ´ÊÇÎïÓÐËùÖµÁË¡£
1	½»Í¨ºÜ·½±ã£¬·¿¼äÐ¡ÁËÒ»µã£¬µ«ÊÇ¸É¾»Õû½à£¬ºÜÓÐÏã¸ÛµÄÌØÉ«£¬ÐÔ¼Û±È½Ï¸ß£¬ÍÆ¼öÒ»ÏÂÅ¶
1	·¿¼ä»¹Ëã¿ÉÒÔ£¬¾ÍÊÇ¾ÉÁËÐ©¡£Ôç²ÍÃ»ÓÐËáÄÌ£¬ÓÐÐ©ÃÀÖÐ²»×ã¡£
1	·¿¼äÍ¦ÊæÊÊ£¬¾ÆµêÕûÌåÉè¼ÆºÍ»·¾³¶¼²»´í¡£Ç°Ì¨µÄ·þÎñÒ²ºÜÈÈÇé
1	ÔÚÁÙÒÊ£¬Õâ¸ö¾ÆµêËãÊÇ±È½ÏÓÐµµ´ÎµÄÁË£¬¸øÍâ¹ú¿ÍÈËµÄ·þÎñÒ²±È½ÏºÏ¸ñ¡£¿ÉÏ§µçÊÓÄÚÈÝ±È½Ïµ¥µ÷£¬¹úÍâµÄÆµµÀºÜÉÙ¡£·þÎñÌ¬¶È²»´í¡£
1	1.¾ÆµêÉèÊ©±È½Ï¾É2.Ôç²Í»¹ÊÇ±ü³Ö½Ï¸ßµÄË®Æ½3.ÁÙ½üÒ½Ôº4.Èç¹ûÓÐÌõ¼þ¿ÉÒÔÈë×¡Í¬Ò»¸ö¼¯ÍÅÏÂµÄ¾ÍÔÚÅÔ±ßµÄÖÞ¼Ê¾Æµê
1	ËäÈ»ÎÒ×¡µÄÊÇºÀ»ª·¿£¬µ«ÊÇ·¿¼äµÄÉèÊ©»¹ÊÇÏÔµÃÓÐÐ©³Â¾É¡£Ôçµã²¢²»ÊÇ·Ç³£µÄ·á¸»£¬²»¹ýÎÒÏë¶ÔÓÚÔÚËÄÐÇ·¹µêÀïµÄ50ÔªÇ®µÄÔçµã£¬¿ÉÄÜÊÇÎÒÒªÇó¹ý¸ßÁË¡£²»¹ýÕâ¸ö¾ÆµêµÄÃÅÁ³¿ÉÕâÊÇ¹»±³µÄ¡£²ØÔÚÁËÒ»¸öÐ¡ºúÍ¬ÀïÃæ¡£²»¹ý»¹ºÃ³ö×â³µË¾»ú¶¼ÖªµÀ¡£
1	×¡ÁËÈýÌì,¸Ð¾õ·þÎñ»¹¿ÉÒÔ,ÍíÉÏµÄ×ÔÖú²Í»¹²»´í.
1	ÔÚÑÌÌ¨ºìºç¿Ú´ó¾ÆµêÅÔ±ß»¹ÓÐºç¿Ú±ö¹Ý£¬ºÍºç¿ÚÉÌÎñ¾Æµê£¬ºç¿Ú´ó¾ÆµêÊÇÈý¸öµ±ÖÐ×îºÃµÄ£¬ÎÒÈë×¡µÄÊÇºç¿Ú´ó¾ÆµêÃæº£±ê¼ä£¨400£©£¬»¹ÓÐÁ½¼äÃæº£ÉÌÎñ¼ä£¨430£©£¬¸É¾»¡¢·ç¾°Ò²²»´í£¬Ö±Ãæ´óº£¡£ÃÀÖÐ²»×ãµÄ¾ÍÊÇºÃÏñ¸Õ×°ÐÞ¹ý£¨·¿¼äÖÐµÄÒ»´üÖñÌ¿¾ÍÊÇÖ¤Ã÷£©£¬Î¶µÀ±È½Ï´ó¡£×ÛºÏ¸Ð¾õ±È½ÏÂúÒâ¡£
1	ÃÅÃæÌ«Ð¡,·¿¼äÒ²Ð¡,Á¬³ö×â³µË¾»ú¶¼²»ÊìÏ¤,ÓÐ´ý¸Ä½øÅ¶
1	1£®Ç°Ì¨ºÜÓÐÀñÃ²,¶Ô¿Í»§µÄºÏÀíÒªÇóÄÜÓÐºÜ¿ìµÄ»ØÓ¦.2£®²»´íµÄ¾Æµê.3£®»áÏòÅóÓÑÍÆ¼ö.
1	¾Æµê»¹²»´í£¬·¿¼ä²»´ó£¬µ«ÊÇ±È½ÏÊæ·þ¡£¾ÆµêÏÂÃæÖ»ÓÐÐÇ°Í¿ËºÍ¿ÏµÂ»ù£¬³Ô·¹Òªµ½ÐÂÊÀ½çÄÇ±ßÓÐµãÔ¶¡£
1	ÎÒ×¡µÄÊÇºç¿ÚÉÌÎñ¾Æµê£¬¾ÍÔÚºç¿Ú´ó¾ÆµãµÄ¶ÔÃæ£¬Ïà±È½ÏÆðÀ´Íâ¹ÛÊµÔÚÂä²îºÜ´ó£¬¾Æµê´óÌÃÒ²Ð¡µÄ¿ÉÁ¯µ«ÊÇÈë×¡Ö®ºó²Å·¢ÏÖ²»´í¡£ÓÅµã£º¼Û¸ñÊÊºÏÄêÇáÈË»ò¾Ó¼ÒÂÃÐÐ£¬ÐÔ¼Û±È±È½Ï¸ß¡£ÎÔ·¿ºÍÎÀÉú¼ä¸É¾»Õû½à£¬µØÀíÎ»ÖÃ½ôÁÚ±õº£´óµÀ£¨ÑÌÌ¨ÈËµÄ½¾°Á£¬ºÜÆ¯ÁÁ£©£¬½»Í¨±ãÀû£¬»·¾³ºÜºÃ¡£È±µã£º·¿¼ä¸ôÒô±È½Ï²î£¬ÄÚ²¿Éè±¸ÓÐÐ©¼òµ¥³Â¾É£¨µçÊÓ£©£¬´óÌÃºÜÐ¡£¬ºÍ¶ÔÃæµÄºç¿Ú´ó¾Æµê¶Ô±ÈÂä²îºÜ´ó£¬²¢ÇÒ´óÌÃÄÚ³£ÓÐ¼¦³öÈë£¬ºÜÊÇ²»Ë¬¡£
1	µÚÈý´ÎÈë×¡ÖÐ´¬±ö¹ÝÁË£¬ÕâÀï¼¸ºõ³ÉÁË×Ô¼ºÈ¥¾©µÄ¶¨µã×¡ËÞµØ¡£·¿¼ä²¼ÖÃÆÓÊµ¸É¾»£¬ÎÀÉú¼äËäÈ»²»´ó£¬µ«ÊÇÒ²ºÜÇå½à¡£ºÜÏ²»¶´øÄ¾ÖÊ·öÊÖµÄÂ¥ÌÝ£¬¸Ð¾õ×ß×ßÈ¥·¿¼äÍ¦ËæÒâµÄ¡£×î½üÒ»´ÎÈë×¡£¬´°Á±µÄ»¬µÀ·Ç³£¹â»¬£»ÎÀÉú¼äµÄ»¨È÷³öË®Á¿´ó£¬Ï´ÔèºÜÍ´¿ì¡£×îÖ÷ÒªÊÇµÄÊÇ·¿¼äÒ»µãÒìÎ¶Ã»ÓÐ£¬²»ÏñÓÐµÄ±ö¹ÝÓÐÄÇÃ´³±ÆøÎ¶¡£ËùÒÔÐÝÏ¢ºÜ°²ÐÄ¡£·þÎñÖÊÁ¿»¹²»´í£¬²»¹ý×îºóÒ»´ÎÔÚÈë×¡Ê±Ç°Ì¨Ð¡½ãÓÐµãÀäµ­Ã»ÓÐÒ»µãÅ¯É«£¬ÎÒ¿´Ç½ÉÏ¹Ò×Å¡°ÖÐÑë»ú¹ØÖ¸¶¨½Ó´ý±ö¹Ý¡±µ«ÊÇÄ…
1	ÄÖÖÐÈ¡¾²£¬½»Í¨·½±ã£¬¼Û¸ñÊµ»Ý£¬·þÎñ»ù±¾µ½Î»£¬·¿¼äÉèÊ©ËäÉÔÏÔ¼òÂª£¬µ«ÖµµÃÍÆ¼ö¡£
1	¼Û¸ñ²»´í,Î»ÖÃ²»ÊÇÌØ±ðÈÝÒ×ÕÒ,²»¹ý±ö¹ÝÇ°Ì¨Ìá¹©µÄÐÅÏ¢ºÜ×¼È·,¿ª³µºÜ¿ì¾ÍÕÒµ½ÁË.µ¥ÈË¼äÈ·ÊµÖ»ÄÜ×¡Ò»¸öÈË,²»¹ýÌõ¼þ»¹²»´í,½¨ÒéÒ»¸öÈË³ö²î¿ÉÒÔÈ¥×¡.
1	·¿¼äºÜ¸É¾»µÄ£¬×¡µÄ³¯ÄÏµÄ·¿¼ä£¬Ì«ÑôÕÕ½øÀ´ºÜÊæ·þ£¬ÏÖÔÚ¿ÉÒÔÉÏÍøÁË£¬ÍøËÙÒ²²»´íµÄËµ¡£±ö¹ÝµÄ½»Í¨ÀÏ·½±ã£¬ÄÖÖÐÈ¡¾²µÄµØ·½¡£ÔÂÌ³±±½ÖÉÏµÄ»¤¹úËÂÐ¡³ÔÎÒÒ²ÀÏÏ²»¶µÄ¡£±ö¹ÝÀïÌá¹©10ÔªµÄÎç²ÍºÍÍí²ÍÒ²²»´í¡£È±µãÃ´£¬¾ÍÊÇ¸ôÒô²»ÊÇºÜºÃ¡£×ÜµÄÀ´Ëµ£¬»¹ÊÇ²»´íµÄ£¬ÉúÒâÒ²²»´í¡£
1	µ¥ÈË¼äÓÐÒ»µãµãÐ¡£¬µ«»ù±¾¹»ÓÃ¡£ÒÑ¾­ÓÐ¿í´øÉÏÍøÁË£¬µ«ÍøËÙÆ«Âý¡£ÄÏÃæ¿¿ÀïµÄ·¿¼ä±È½Ï°²¾²£¬Î÷Í·±±ÃæµÄÍíÉÏ»áÓÐ³µÁ¾¾­¹ýµÄÉùÒô´«¹ýÀ´¡£ÔçÉÏ6µã¶àÓÐ"°´Ä¦"µç»°¹ýÀ´£¬^_^£»²»Ïë±»´òÈÅµÄ»°°Îµôµç»°²åÍ·°É²¹³äµãÆÀ2007Äê7ÔÂ31ÈÕ£ºÐÅÓÃ¿¨¶¼¿ÉÒÔÓÃÁË
1	¾ÆµêÎ»ÖÃ²»´í£¬·¿¼äÖÊÁ¿Ò²ºÜºÃ£¬¾ÍÊÇÍ£³µÎ»ÉÙÁËÒ»µã£¬Í£³µÓÐµã½ôÕÅ¡£²»¹ýÒ²¿ÉÒÔÀí½â£¬ÒòÎª´¦ÓÚÄÏ¾©ÊÐÊÐÖÐÐÄ¡£
1	µØÀíÎ»ÖÃ¼Ñ£¬ÔÚÊÐÖÐÐÄ¡£¾Æµê·þÎñºÃ¡¢Ôç²ÍÆ·ÖÖ·á¸»¡£ÎÒ×¡µÄÉÌÎñÊýÂë·¿µçÄÔ¿í´øËÙ¶ÈÂúÒâ,·¿¼ä»¹Ëã¸É¾»£¬ÀëºþÄÏÂ·Ð¡³Ô½Ö½ü¡£
1	¸Ã¾ÆµêµØÀíÎ»ÖÃ¼Ñ£¬ÔÚÊÐÖÐÐÄÌØ·½±ã¡£¾Æµê·þÎñºÃ¡¢Ôç²ÍÆ·ÖÖ·á¸»¡¢¿É¿Ú¡£ÎÒ×¡µÄÉÌÎñÊýÂë·¿µçÄÔËÙ¶È¡¢¿í´øËÙ¶ÈÁîÈËÂúÒâ£¬ÒÔºóÈ¥ÄÏ¾©¾Í×¡ÕâÁË¡£
1	»¹ÊÇÀÏ±ö¹ÝºÃ£¬ÄÖÖÐÈ¡¾³£¬»·¾³ºÜºÃ£¬·þÎñÒ²ºÃ£¬Õâ´Î´º½ÚÈ¥×¡£¬²»Ð¡ÐÄ°ÑÆ¤¼ÐµôÔÚ±ö¹Ý£¬ÍË·¿Àë¿ªºóÊÕµ½±ö¹ÝÀ´µç£¬×îºóÍêèµ¹éÕÕ£¬¸Ð¾õ·Ç³£ºÃ£¡ÒÔºóÈ¥Ò»¶¨»¹×¡ÄÇÀï
1	¼Û¸ñ²»ÊÇÌ«ºÃ.ÆäËû¶¼»¹²»´í
1	ÒÔÇ°ÔÚÑ§Ð£¶ÁÊéµÄÊ±ºòÀÏ°åÔø¾­´øÎÒÃÇÈ¥¹ýÕâÀï´ò±£ÁäºÍ³Ô·¹µÈµÈ£¬»·¾³²»´í£¬·¿¼äÒ²Í¦Êæ·þ£¬ÊÇãÉÐÐÇø±È½Ï¸ßµµµÄ¾Æµê
1	¾ÆµêÓÐÄÏÅ··ç£ºÐ¡°×ÃÅ£¬Èé»ÆÇ½£¬ÌúÒÕ±ÚµÆ£¬ÌÙ¼Ò¾ß£¬Ô¡ÊÒµÄ°ÙÒ¶ÃÅ´ò¿ª¿ÉÒÔ¿´¼ûÑôÌ¨ÍâµÄ·ç¾°¡£·çÏ°Ï°µÄ´µ¶¯Í¨ÍùÂ¶Ì¨µÄ°×É«´°Á±£¬¼òÖ±ÊÇ¡¶ÇéÊé¡·µÄ·­°æ¡£µÆ¹â¿Õµ÷¶¼ÊÇ×Ô¶¯¸ÐÓ¦Ê½µÄ£¬ºÜÏÈ½ø¡£µ­¼¾È¥£¬ÈËºÜÉÙ¡£2000ÓàÆ½µÄµÄÎÂÈªÓÎÓ¾³ØÀï¼¸ºõÃ¿Ê²Ã´ÈË¡£ÅÝÔÚÎÂÈª·ó×ÅÃæÄ¤Ò²²»ÅÂÏÅµ½ÆäËûÈË¡£Ö»ÊÇ·¿¼äÀïÓÐ»ÓÖ®²»È¥µÄÆøÎ¶£¬´ó¸ÅÒ²ÊÇ²»³£ÓÐÈËÀ´¼ÓÖ®³±ÊªµÄ¹ØÏµ°É¡£Ôç²ÍÒ»°ã¡£
1	ÕûÌå¸Ð¾õ·¿¼äÉèÊ©ºÜ³Â¾ÉÇ½ÃæºÍµØÌº¶¼ºÜÔà£¬¶øÇÒÓÐ²»ÉÙ»®ºÛºÍ¿ßÁþ²»¹ýºÃÏóÕû¸ö¹óÑôµÄ½¨Öþ¶¼ºÜÆÆ¾ÉÎÀÉú¼äºÜ¸É¾»Ã«½íÏ´ÊþÓÃÆ·¶¼ºÜÆëÈ«µçÊÓÊÕµ½µÄÌ¨ºÜ¶à¶øÇÒÅÅÁÐ±È½ÏÓÐÐòÓÐÍøµÄ·¿¼äºÜÉÙ¶øÇÒ»¹ÒªÊÕ·ÑºÜ²»·½±ã³öÃÅÓÒÊÖ±ß¹ýÌìÇÅÔÙÍùÓÒ¹ýÒ»¸ö¹Õ½Ç×Ü¹²Ò²¾Í300Ã×²»µ½ÓÐÒ»¸öÍø°É24Ð¡Ê±µÄ·þÎñºÜÖÜµ½ÓÃÓï¹æ·¶Ç×ÇÐ×ÔÈ»Ë«ÊÖµÝ½»·¿¿¨ÓÐÎÊÌâÏìÓ¦Ê±¼ä¼°Ê±Ôç²Í10Ôª»¹8´íÓÐÖà»¹ÓÐÈÈÅ£ÄÌÖÖÀà»¹Ëã²»ÉÙÆðÂëÄÜÈÃÈË³Ô±¥
1	Õâ´ÎÈ¥ÊÇÔÚÏã¸Û¹ÒºÚÉ«±©Óê¾¯±¨ÄÇÌì£¬±¾ÏëÈ¡ÏûµÄ£¬µ«ÊÇÖ®Ç°¸øÐ¯³Ì´òµç»°ÏëÈ¡Ïû£¬Ð¯³ÌºÍ¾Æµê¹µÍ¨ºóËµÊÇ²»¿ÉÒÔ£¬Ö»ºÃÃ°ÓêÇ°È¥¡£½á¹ûÈ¥ÁË²ÅÖªµÀ£¬Ô­À´ÎÒÃÇ»î¶¯µÄÇøÓòÃ»Óê¡£È¥Ê±¸ú¾ÆµêÇ°Ì¨ËµÒª²ãÊý¸ßµÄ£¬½á¹û°²ÅÅÁË27Â¥£¬ºÜµ£ÐÄÊÇÃñ¾ÓÖÐ¼ä£¬½á¹ûºÜÂúÒâ£¬¿ÉÒÔ¿´µ½ºÜÔ¶µÄµØ·½£¬ÊÇ¸öÐÐÕþÌ×·¿¡£ÎÀÉú¼äÕæµÄÊÇÃ»ÈÃÎÒ³öºõÒâÁÏµÄÐ¡£¬µ«ÊÇ¸É¾»Õû½à¡£½»Í¨Ïàµ±·½±ã£¬ÀëµØÌúÕ¾ºÜ½ü£¬¹Ø¼üÒªÃþÇåÐ¡Â·µÄ×ß·¨¡£¶Ô¾ÆµêÕûÌå¸Ð¾õÂúÒâ£¬ÏÂ´ÎÈ¥»¹»á¿¼ÂÇÔÙ´ÎÈ…
1	·¿¼äÐ¡µ«ºÜ¸É¾»¡£Èë×¡Ê±°ìÀíÊÖÐøµÄÊ±¼ä½Ï³¤£¬ÍË·¿°ìÊÖÐøÊ±ËÙ¶È¼«¿ì¡£×ÜÌå»ù±¾ÂúÒâ
1	ÐÔ¼Û±È¸ß£¬·þÎñÍ¦ºÃ£¬ÓÐ·¿¿ÉÑÓ³ÙÍË·¿£¬¶ÔÓÚ×øÍí°à·É»úÀë¸ÛµÄÓÎ¿ÍÊÇ·Ç³£ÓÐÀûµÄ£®Ö»ÊÇÏ£ÍûÔç²ÍÊÕ·Ñ¿ÉÒÔºÍCTRIPÒ»Ñù£¬80ÔªµÄ×ÔÖú²Í»¹ÊÇÓÐÎüÒýÁ¦µÄ£®Áí£¬´òµÄµ½¹ã¾Å¶«ÌúÌ«¹ó£¬½¨Òé´òµ½½ðÖÓ×øµØÌú£®
1	Í»È»Òªµ½Ïã¸Û°ìµã¼±ÊÂ£¬Í¨¹ýÐ¯³ÌÍø¶©¹ºÁË4ÈÕ¼ÙÆÚ£¬ÕæµÄºÜ·½±ã¡£Ã»ÓÐÂò°Ë´ïÍ¨¿¨£¬ÓÐÐ¯³ÌÍøËÍµÄ24Ð¡Ê±µØÌúÃâ·ÑÆ±×ã¹»ÁË¡£rosedaleÎ»ÖÃºÜºÃ£¬¾Æµê·¿¼äËäÐ¡£¬µ«·¿¼äºÜ¸ß£¬Éè¼ÆºÏÀí¡¢ÊµÓÃ¡£¸É¾»£¬¸ÃÔ¤±¸µÄ¶¼Ô¤±¸ÁË£¬°üÀ¨ÓêÉ¡¡£»ú³¡À´»Ø¶¼×øE11(µ¥³Ì$21)¼ÈÊ¡Òø×ÓÓÖ¹Û¹âÁË¡£È¥Ê±´ú¹ã³¡·½Ïò²»ÓÃ¹ýÌìÇÅ¡£¸ÛµºÌ«Ð¡ÁË£¬×ßÂ·¶¼¿ÉÒÔÁË£¬È¥¾ÅÁú¿ÉÒÔ×øÌìÐÇ¶ÉÂÖ£¬¿´¿´ÐÇ¹â´óµÀ¹Û¹ÛÎ¬¶àÀûÑÇÍåÒ¹¾°¡£Ì«Æ½É½¶¥¿ÉÒÔ×øÀÂ³µÉÏÈ¥£¬µ«Ã»ÓÐ±ØÒªÂòÄ¦ÌìÆ½Ì¨µÄ…
1	²»ÄÜËµÃ»ÓÐÒ»µãµãÎÊÌâ£¬µ«¾ÆµêËùÓÐÔ±¹¤¶¼ÔÚÓÃÒ»ÖÖ·Ç³£µÄÈÈÇé¸øÃ¿Ò»¸ö¿ÍÈËÒÔ¾¡¿ÉÄÜµÄ·þÎñ£¬ËùÒÔ£¬ÎÒÔ¸Òâ°Ñ×î¸ßµÄÆÀ¼Û¸øÕâ¸ö¾Æµê¡£
1	¾ÆµêÎ»ÖÃºÜºÃ£¬È¥»ð³µÕ¾¡¢»ú³¡¡¢¹ä½Ö¶¼±È½Ï·½±ã¡£ÉèÊ©Ê²Ã´µÄÒ²ºÜºÃ¡£ÔÚÕâ¸öÎ»ÖÃÕâÑùµÄ¼Û¸ñÕæÊÇÒø²»´íÁË¡£Èç¹û²»ÊÇÕýºÃÓÐ¸ö¹¤µØÔÚ±ßÉÏ£¬Ó¦¸Ã»áÊ®»áÇå¾²¡£·þÎñÔ±µÄÌ¬¶ÈÒ²Í¦ºÃ£¬Ö»ÊÇ½áÕËµÄÊ±ºòÒòÎª²»ÖªÊÇË­ÔÚ·þÎñÖ¸ÄÏÄÚÒ³ÉÏÓÃÔ­Öé±Ê»®ÁË²»µ½2ÀåÃ×µÄÒ»ÌõÏß£¬²é·¿µÄ·þÎñÔ±·´Ó¦Ê®·Ö¹ý¶ÈµÄ²»ÈÃ½áÕË£¬ËµÒªÅâ³¥£¬ËäÈ»×îºó¾­¹ý½»ÉæÃ»ÓÐÅâ¿î£¬²»¹ýÐÄÀïÊ®·ÖÖ®²»Ë¬£¬ÏÂ´ÎÈë×¡Ç°Èç²»ÊÇÒª°Ñ·¿¼ä¼ì²é¸öµ×³¯ÌìË­¸Ò×¡½øÈ¥¡£Ï£ÍûÕâ´ÎµÄ¾­ÀúÒ²Ê¹¾ÆµêÖ´…
1	·¿¼ä×´¿öÏàµ±²»´í£¬ºÍÎÒÔÚÄÏ¾©Èë×¡µÄ5ÐÇ¾Æµê»ù±¾Ò»ÖÂ£¬·þÎñÌ¬¶ÈºÍ¾Æµê»·¾³¶¼±È½ÏÁîÈËÂúÒâ£¬Î¨Ò»µÄÎÊÌâ¾ÍÊÇÍË·¿Ê±¼ì²é·¿¼äÓÃÁË½ü40·ÖÖÓ£¬²»ÖªµÀËûÃÇ²éÐ©Ê²Ã´»¨ÁËÄÇÃ´¾Ã
1	¸Ã¾Æµê·þÎñ½ÏºÃ,Î»ÖÃÒ²½ÏÓÅÔ½,µ«³ö×â³µ´ó²¿·Ö²»ÖªµÀÔõÃ´×ß.
1	ÀÏµê»¹±È½ÏÖµµÃÐÅÀµ£¬ÏÂ´ÎÈë×¡»¹¿ÉÒÔ¿¼ÂÇÕâÀïµÄ¡£±ö¹Ý·´À¡2008Äê7ÔÂ31ÈÕ£º×ð¾´µÄ¸÷Î»±ö¿Í:´ó¼ÒºÃ£¡¸ÐÐ»ÄúÃÇÇ°ÆÚÑ¡ÔñÈë×¡ÐÂ½®ÍÍºÓ»ªÃÀ´ï¾Æµê¼°¶Ô±¾¾ÆµêµÄÆÀ¼Û,¶ÔÓÚÇ°ÆÚ´ó¼ÒÈë×¡±¾¾ÆµêÎ´ÄÜ´ïµ½ÂúÒâ£¬ÎÒÃÇÉî±íÇ¸Òâ!±¾¾ÆµêÓÚ2008Äê5ÔÂ¶Ô¾Æµê½øÐÐÁËÈ«ÐÂµÄ¸ÄÔì,°üÀ¨·¿¼äÄÚµÄ×°ÐÞ,ÉèÊ©µÄÅä±¸,¼°¶Ô¿Í·þÎñÌ¬¶ÈµÈ·½Ãæ,Ï£ÍûÍ¨¹ýÎÒÃÇµÄÇ¸ÒâºÍ¹¤×÷ÉÏµÄ¸Ä½øÄÜµÃµ½ÄúÃÇµÄÁÂ½â£¬²¢»¶Ó­ÄúÃÇ½ñºóÓÐ»ú»áÔÙ´Î¹âÁÙ£¬ÎÒÃÇ»á¾¡ÐÄ´òÔìºÃÃ¿Ò»¸öÏ¸½ÚÊ¹ÄúÃÇ¾Ó…
1	µÚÒ»´Î¸øµÄ·¿¼äÔÚµ×²ã£¬´°»§¶Ô×Å¾Æ°É¡£¸úÇ°Ì¨ÒªÇó»»ÁËÒ»¼ä£¬Ç°Ì¨Ì¬¶È²»´í£¬ÔÚÈý²ã£¬Ò»°ã´°»§±»Ç°ÃæµÄÓ¦¸ÃÊÇ×ßÀÈµÄ½¨Öþµ²×¡ÁË£¬ÁíÒ»°ë³¯×Å¾Æ°ÉÉÏµÄÎÝ¶¥¡£·¿¼äÆ«Ð¡£¬Èí¼þÓ¦¸ÃÄÜ´ïµ½ÈýÐÇ¼¶µÄË®×¼£¬Ó²¼þÉÔ²î¡£¿Õµ÷ÎÂ¿Ø²»ºÃ£¬±©ÈÈ£¬ºÇºÇ¡£µØÌºÓÐµãÔà¡£³öÃÅ×ó×ª50Ã×¾ÍÊÇµØÌúÕ¾£¬¶«ËÄÊ®ÌõÉÏ´ò¸ö³µÒ²·½±ã£¬µØ¶Î²»´í¡£×ÜÌåÀ´ËµÔÚ±±¾©Õâ¸öÐÔ¼Û±È»¹¹ýµÃÈ¥¡£²ÍÌüµÄ¿ÚÎ¶Ò²²»´í£¬¼Û¸ñ»¹ËãºÏÀí¡£
1	µØ¶Î²»´í,·¿¼äËäÐ¡µ«¸É¾»,ÊÊºÏÉÌÎñ»î¶¯.
1	¸÷·½ÃæÌõ¼þ¶¼²»´í£¬Ö»ÊÇ·¿¼ä¡¢ÎÀÉú¼ä½ÏÐ¡¡£¸É¾»Õû½à£¬¸ôÒôÐ§¹ûºÃ¡£
1	±ê×¼¼ä»·¾³²»ÔõÃ´µÄ£¬Â¥²ãµÍ¡¢ÓÐÎÃ×Ó¡£ÉÌÎñ¼ä»¹¿ÉÒÔ£¬´ó´²·¿1
1	¾ÆµêµÄ´óÌÃÌ«Ð¡,×°ÐÞÒ²¸Ð¾õ±È½Ï¾ÉÁË.·þÎñÈËÔ±Ì¬¶È²»ÊÇºÃ,×îºó»¹ÊÇÕÒµÄÒ»¸öÍâ¹ú·þÎñÉú°ìÀíÈë×¡,¸Ð¾õ±ÈÖÐ¹ú·þÎñÉúÌ¬¶ÈÒªºÃ.×ÜÌå¸Ð¾õÆðÀ´²»ÏñÊÇÎåÐÇ·´¶øÏñËÄÐÇ±ö¹Ý.Á½¸öÈË²ÅËÍÒ»¸öÇÉ¿ËÁ¦,°¦,,Ò²²»ÖÁÓÚÕâÃ´Ð¡Æø°É,ÖÐ¼ä·þÎñÉú´òÉ¨·¿¼äÖ®ºóÌØÒâ°ÑÒÀÔÆ¿óÈªË®·ÅÔÚ´²Í·ÐÑÄ¿µÄÎ»ÖÃ,Ä¿µÄ¾Í²»ÓÃËµÁË,Ï´ÊþÓÃ¾ßÊÇÈýÐÇ¼¶±ê×¼...
1	¶ÔÓÚ×Ô¼ÝÓÎ,Õâ¼Ò¾ÆµêºÜºÏÊÊ£¬ÎÒÃÇÊÇ×¡2ºÅÂ¥¶¥²ã,·ç¾°¼°·þÎñ¶¼ºÜºÃ£¬ÏÂ´ÎÈ¥Íþº£»¹×¡Õâ¼Ò¾Æµê!
1	´º½ÚÌØ¼ÛÈë×¡Ì×·¿£¬º¬Ôç/Íí²Í£¬·þÎñ·Ç³£µ½Î»£¬Ö»ÊÇÓÉÓÚ¾ÆµêÓÐÐ©ÀÏ£¬µ«ÊÇÉèÊ©»¹Ëã²»´í£¡Ö»²»¹ýÕâÖÖ´º½Ú¼ÛÎ»Ï£Íû¾ÆµêÄÜ¹»ÊµÏÖ´º½ÚÌØ¼ÛÖÜÄ©³£Ì¬»¯£¬ÕâÑù»áÎüÒý´ó²¿·ÖÂÃ¿Í£¡
1	´ó´²·¿·Ç³£ºÃ£®×îÖµµÃÍÆ¼öµÄÊÇÓÎÓ¾³ØºÍÃâ·Ñ³¤Í¾µç»°£¬È±µãÊÇ´óÌÃÌ«Ð¡ÒÔ¼°ÃÅ¿ÚµÄ³ö×â³µ£¬Ö»ÒªÊÇÈ¥»ú³¡¿Ï¶¨¶àÒªÇ®£¬´Ó»ú³¡À´Ê±Ö»£·£´Ôª£¬È¥»ú³¡Òª£±£°£°Ôª£¬Ã»Ê±¼äºÍËûÀíÂÛ£®
1	µØ½Ç-ËäÈ»´ò³µÈ¥ÄÄ¶¼²»¹óµ«ÊÇÇ°²»×Å´åºó²»×Åµê²½ÐÐÌ«ÀäÁË²»¹ýÔçÉÏ³Ô·¹»¹ÊÇºÜ·½±ã¿Í·¿ºÜÀÃ~ËÆºõÊÇºó¸ÄÔìµÄ¸ú±±¾©µÄÖÞ¼ÊÃ»·¨±ÈÈË¼ÒÄÇ¸öÊÇÉÁÉÁ·¢ÁÁÕâ¸öÊÇ°µµ­ÎÞ¹â»¹ºÜÒõÀä~°²ÅÅµÄ³¯±±µÄ·¿×ÓÅóÓÑÏÈÏ´Ôè½á¹ûËµÁÜÔ¡µÄÏÂË®µÀ¶ÂÁËÀïÃæÈ«ÊÇÍ··¢¶ñÐÄÎÞ±ÈµØ×©Ò²ÊÇÔà×Õ°ß²µµÄÀïÃæÅäÌ×µÄÃ«½íÊ²Ã´µÄ¸ù±¾¾Í²»È«Ô¡½íºÍÔ¡ÅÛ¸÷Ö»ÓÐÒ»ÌõÎÒÄþÔ¸¼ÓµãÇ®×¡±ð¼ÒÕæ²»ÖªµÀ5ÐÇÊÇÔõÃ´µÃÀ´µÄ
1	ÈÈË®ÏµÍ³¼°Ô¡ÊÒÅÅË®ÏµÍ³±È½ÏÔã¸â,Ë®ÀäÈÈºÜÄÑµ÷½Ú,²»ÊÇÌ«Àä¾ÍÊÇ¹ýÌÌ,Ï´ÍêÔèÔ¡ÊÒ¾ÍÊÇÒ»µØµÄË®.ÆäËû»¹¿ÉÒÔ,µØÀíÎ»ÖÃºÜ²»´í,Ïà¶Ô·¿¼Û±È½ÏÎüÒýÈË
1	ÄÖÖÐÈ¡¾²,ËäÈ»ÉèÊ©¾ÉÁËÒ»µã,µ«¶Ô×Å»ÆÆÖ½­µÄ·¿¼ä·ç¾°ºÜ²»´í,Î¨Ò»Ï´ÔèµÄË®ÎÂ»¹ÊÇºöÀäºöÈÈ,ÇëÔÙ¼ì²éÒ»ÏÂ,Õâ¸öÎÊÌâ±È½ÏÑÏÖØµÄ,ÌØ±ðÊÇÐ¡º¢Ï´ÔèµÄÊ±ºò.·þÎñÍ¦ºÃµÄ.±ö¹Ý·´À¡2008Äê4ÔÂ16ÈÕ£ºÊ×ÏÈ¸ÐÐ»Äú¶ÔÎÒ¾Æµê·ç¾°ºÍ·þÎñµÄ¿Ï¶¨,¾ÆµêµÄË®¹Ü»á½øÒ»²½µÄÎ¬»¤ºÍ±£Ñø,ÍêÉÆÏÖÓÐÓ²¼þÉèÊ©,Ð»Ð»!
1	Ô­±¾ÔÚÍøÉÏ¶©ÁËÁ½¸öÌ×·¿£¬Èë×¡ºó£¬Ð¯³Ì»¹¸øÎÒ´òµç»°ÎÊÊÇ·ñÖ»Èë×¡ÁËÒ»¼ä£¬Òª¿ÛÎÒÐÅÓÃ¿¨ÀïµÄÇ®¡£Õæ²»ÖªµÀ¾ÆµêÓëÐ¯³ÌÊÇÈçºÎÏÎ½ÓµÄ£¿±ö¹Ý·´À¡2007Äê12ÔÂ7ÈÕ£ºÎÒÃÇ·Ç³£¸ÐÐ»ÄúµÄÁôÑÔ£¬·Ç³£±§Ç¸ÓÉÓÚÒ»Ð©Ð¡Îó»á¸øÄú´øÀ´µÄÀ§»ó¡£¸ù¾ÝÎÒÃÇµÄµ£±£¶©·¿ÒªÇó£¬¶ÔÓÚÈ·ÈÏµ£±£µÄ·¿¼äÎ´Èë×¡µÄ»áÊÕÈ¡µ±Ìì·¿·Ñ¡£µ±È»£¬ÎÒÃÇÒ²»á½øÒ»²½¼ÓÇ¿ÓëÐ¯³ÌµÄ¹µÍ¨ÓëÐ­µ÷£¬ÈÃÄú½ñºóµÄÈë×¡¸Ð¾õ¸ü¼ÓÊæÊÊÓëÓä¿ì¡£
1	ÓÉÓÚÎ»ÖÃ¹ØÏµ£¬Ò»Ð©Ê±¼ä²»Ì«ºÃ´òµ½³µ£¬µ±È»Õâ²»ÊÇ¾ÆµêµÄ´í¡£
1	»¹ËãÊÇ²»´íµÄ¾Æµê£¬ËäÈ»³Â¾ÉÁËÒ»Ð©£¬¿´ÆÖ½­¶þ°¶µÄ·ç¾°Ò²²»ÄÜËãÈ«Ãæ£¬ÒòÎª×¡µÄ17Â¥£¬Â¥²ã²»¹»¸ß£¬Ç°ÃæÕýºÃÓÐº£Å¸·¹µêµ²×Å£¬¿ÉÄÜµÃ23ÒÔÉÏ²ÅÄÜ¿´µÃÈ«£¬µ«ÊÇÆðÂëÍâÌ²¿´µÃºÜÈ«Ãæ£¬´ÓÍâ°×¶ÉÇÅµ½Ò»Ö±¿ÉÒÔ¿´µ½½ðÁêÂ·ÍâÌ²·½Ïò£¬ºÜÃÀ£¬¾ÆµêºÜÊÇ°²¾²£¬ÕæÕýµÄÄÖÖÐÈ¡¾²£¬²»´í£¬ÊÊºÏ¶È¼Ù£¬ÓÐ¼ÒµÄ¸Ð¾õ£¬Éè±¸ÒòÎªÓÐÄê´úÁË£¬³Â¾ÉÒ²ÊÇÔÚËùÄÑÃâ£¬¿ÉÊÇ·¿¼äºÜ´ó£¬ÓÐÊé·¿£¬¿ÍÌü£¬³ø·¿£¬ºÜ²»´íµÄ£¬ÏÂ´ÎÒª¿´ÉÏº£×îÃÀµÄÍâÌ²»¹»áÀ´×¡¡£
1	·¿¼äÉèÊ©³Â¾É£¬ÎÝ×ÓÀïÈ«ÊÇÃ¹Î¶¡£ÍøÂçÊÕ·ÑÎªÃ¿·ÖÖÓ1Ôª£¬Ã¿Ìì100Ôª£¬¼òÖ±ÊÇÇÀ¡£¶¥²ã²ÍÌü·Ç³£°ô£¬»ÆÆÖ½­ÃÀ¾°¾¡ÊÕÑÛµ×£¬Æ¯ÁÁ¡£¡£
1	¾Æµê»·¾³,·¿¼äµµ´Î¶¼ºÜ²»´í,·þÎñË®Æ½×¨Òµ.×¡ÁËÁ½Ìì,¸Ð¾õÈ·Êµ±È½Ï²»´í,¶þÂ¥×ÔÖúÉÕ¿¾¸øÈË±öÖÁÈç¹éµÄ¸Ð¾õ
1	ÎÒ×¡µÄºÀ»ª·¿,±»×ÓÌ«ºñ,ÍíÉÏË¯¾õ³¬ÈÈ,Ç°Ì¨Ð¡½ã·þÎñÌ¬¶ÈÒ»°ã,Ã»¼ûµ½Ð¦Á³.±ö¹Ý·þÎñ½ÏºÃ.
1	°ïÒ»Î»ÀÏÍâ¿Í»§¶©µÄ£¬»·¾³²»´í£¬ÖµµÃÍÆ¼ö£¬×¡µÄÊÇºÀ»ª·¿£¬Ö»ÊÇ¼Û¸ñÌ«¸ß£¬Ï£ÍûÐ¯³ÌÄÜÓë¾ÆµêÔÙÌ¸ÏÂ¼Û£¬¸üÔÙ±ãÒË¾ÍºÃÁË£¬¿Í»§ËµÏÂ´Î»¹»áÀ´×¡£¡
1	Õâ´ÎµÄ¼Û¸ñ±ÈÒÔÇ°¹óÒ»µã£¬µ«ÊÇ»¹ÊÇ¿Í»§À´×¡µÄÊ×Ñ¡¡£»·¾³·Ç³£ºÃµÄ£¬·þÎñÒ²ºÃ¡£³öÁËÃÅ¿ÚµÄ·þÎñÉú´ô´ôµÄ£¬ÆäËû¶¼ÔÞ¡£¿ÍÈË»¹ÊÇ±È½ÏÂúÒâ~~
1	Õâ´ÎµÄ¼Û¸ñ±ÈÒÔÇ°¹óÒ»µã£¬µ«ÊÇ»¹ÊÇ¿Í»§À´×¡µÄÊ×Ñ¡¡£»·¾³·Ç³£ºÃµÄ£¬·þÎñÒ²ºÃ¡£³öÁËÃÅ¿ÚµÄ·þÎñÉú´ô´ôµÄ£¬ÆäËû¶¼ÔÞ¡£
1	08Äê2ÔÂ·ÝÈë×¡µÄ´ó´²·¿£¬·Ç³£ÂúÒâ¡£µÄÈ·ÊÇ5ÐÇµÄË®Æ½£¬µ±Ê±µÄ¼Û¸ñÒ²µÍ¡£ÏÂ´ÎÓÐ»ú»á»¹»áÈ¥¡£
1	¾ÆµêÎ»ÖÃÀëºçÇÅ»ú³¡ºÜ½ü.Ó²¼þÒ²ºÃ.×Ô×â²Í·þÎñÉÐ´ýÌá¸ß.
1	ÍòºÀµÄ¾ÆµêÓ²¼þÉèÊ©Ó¦¸ÃÊÇÏàµ±²»´íµÄ,Ö»ÊÇÒòÎª´º½ÚÈë×¡µÄÔµÓÉ°É,ÏÔµÃÒì³£ÀäÇå,¼¸ºõ¿´²»µ½ÆäËû¿ÍÈË.´ó¶àÊýÅäÌ×ÉèÊ©Ò²ÐªÒµÁË,³ýÁË½¡ÉíÖÐÐÄ.½¡ÉíÖÐÐÄµÄÅ®Çå½à¹¤¾ÓÈ»¶Ô¿ÍÈËÎÊ¼°ÍÏÐ¬ºÍÔ¡½íÔÚÄÄÀïÖÃÈôØèÎÅ,»Ø´ðËµÄã×Ô¼ºÕÒ.ÕÒ²»µ½.º¦µÃÎÒÅ®¶ù¹â×Å½ÅÑ¾,Ö»´©ÁËÓÎÓ¾ÒÂ´©¹ý³¤³¤µÄ¹ýµÀ½øÈëÓ¾³Ø,³ýÁËÀä,»¹ÓÐ²»ÑÅ.Ì«¹ý·ÖÁË.
1	·¿¼äºÜÊæÊÊÒ²ºÜ¸É¾»£¬ÖÜÎ§ËäÈ»²»ÈÈÄÖµ«ºÜ°²¾²£¬ÀëºçÇÅ»ú³¡ºÜ¾²£¬Æ½Ê±¼Û¸ñºÜ¹óµ«ÒòÎªÈë×¡Ê±Õý·ê´º½Ú¼ÙÆÚËùÒÔ¼Û¸ñ³¬Öµ£¡£¡£¡
1	¾ÆµêµÄÓ²¼þ²»´í£¬·¿¼äÏàµ±ÐÂ£¬´óÌÃÓÐÆøÅÉ£¬ÕÐ´ý¹úÍâ¿ÍÈËºÜºÏÊÊ£¬ËäÈ»Î»ÖÃÀëÊÐÖÐÐÄÔ¶ÁËÒ»µã¡£¼ÙÈçÇ°Ì¨µÄ·þÎñÌ¬¶È¶àÒ»µãÈÈ³Ï»á¸üÀíÏë¡£
1	·Ç³£ºÃµÄ¾Æµê£¬ËÄÐÇµÄ±ê×¼ÍêÈ«³¬ÖµµÄÏíÊÜ£¬·þÎñ·Ç³£ºÃ
1	¾Æµê³¬Öµ£¬²»ÓÃ300Ôª×¡±ê¼ä£¬·¿¼äºÜ¸É¾»Êæ·þ£¬Ç°Ì¨·þÎñÔ±Ì¬¶ÈºÜºÃ£¬¾Æµê¹ÜÀíË®Æ½ºÜ¸ß£¬»¹¿ÉÃâ·ÑÑÓ×¡µ½2µã¡£
1	Ò»ÇÐ»¹ÐÐ£¬¾ÍÊÇ¶ÔÍ¨¹ýÍøÂçÔ¤¶©µÄ·¿¼äÎªÊ²Ã´¾Í²»ÄÜÁé»îÒ»µã£¬°ëÌì·¿¶¼ÊÇºÏÇéºÏÀíµÄ°¡£¬ÓÈÆäÊÇ»»×¡Á¬Ëø¾Æµê¸üÓ¦¸ÃÌá¹©·½±ã¡£
1	ÒòÎªÊÇÐÂ¿Í·¿£¬·¿¼äÉèÊ©·½Ãæ¾Í»¹²»´í£¬¿Í·¿·þÎñÒ²·Ç³£ºÃ£¬²»¹ý¾Æµê·þÎñ¾Í²îÒ»µã£¬Î÷²ÍÌüµÄ²ÍµãÒ²²»Ì«ºÃ£¬Ôç²Í»¹ÐÐ£¬µØÀíÎ»ÖÃ»¹²»´í£¬ÊôÓÚÊÐÖÐÐÄµÄÎ»ÖÃ£¬Ö»ÊÇÍ£³µ²»·½±ã£¬ÏÂ´Î»¹»á¿¼ÂÇÈë×¡¡£
1	×ÜµÄÀ´ËµºÜ²»´í£¬»·¾³ºÜºÃ£¬ÌØ±ðÊÇÔç²Í£¬ºÜºÃ£¬ºÜÓÐ¾ºÕùÁ¦¡£ÎÒ¹ýÄêÕâ¼¸Ìì×ÛºÏ±È½Ï¼¸¸öËÄÐÇ¼¶¾ÆµêµÄÔç²Í£¬»¹ÊÇËû¼ÒµÄ×îºÃ¡£
1	¾ÆµêÉèÊ©È·Êµ¾ÉÁË£¬µ«µØÌº¿ÉÒÔ»»°¡£¬ºÃÆÆ»¹ºÃÔà£¬·þÎñÌ¬¶È²»´í£¬Ã¿µ½Ò»¸ö¿Í»§£¬¶¼ÓÐ·þÎñÉúËÍÄã½ø¿Í·¿£¬»¹ÓÐÒ»ºø´ø±£ÎÂÉèÖÃµÄ²è¸½ËÍ½ø·¿£¬ºÜÎÂÜ°¡£
1	×ÜµÄÀ´Ëµ£¬Ó¡ÏóºÜºÃ£¬·¿¼ä¸É¾»Õû½àÊ±ÉÐ£¬ÍøÂçËÙ¶ÈºÜ¿ì¡£¶ÔÓÐÐ©ÒªÇó½Ï¸ßµÄ¿Í»§£¬ÐèÒª×¢ÒâµÄÊÇ£ºÏ´Ô¡ÓÃµÄ»¨È÷ÊÇ¹Ì¶¨µÄ£¬²»ÏñÒ»°ãÁÜÔ¡Í·¿ÉÒÔÄÃÔÚÊÖÉÏ³åÏ´¡£
1	ÅóÓÑÇ°Ò»½×¶ÎÈë×¡µÄ¡£¸Ð¾õºÜºÃ£¬¶ÔÕâ¸ö³ÇÊÐµÄ»·¾³Ò²ÓÐºÜ¸ßµÄÆÀ¼Û¡£
1	¾ÆµêÎ»ÖÃ»¹²»´í£¬»·¾³Ò²¿ÉÒÔ£¬·¿¼äÐ¡ÁËµã¡£
1	Î»ÖÃ²»´í£¬ÉÏº£Ðì¼Ò»ãÖÐÐÄµØ´ø£¬ÐÔ¼Û±ÈÒ»°ã£¬·¿¼ä±È½Ï´ó
1	¸÷·½Ãæ¶¼Ò»°ã£¬Ö»ÒªÆÚÍûÖµ²»Ì«¸ß¾Í»¹¿ÉÒÔ¡£
1	7ÔÂ19ÈÕÈë×¡¾Æµê×ÜÌå¸Ð¾õ½ÏºÃ²»×ãÖ®´¦ÈçÏÂ1.Ò»ºÅÂ¥µ½¶þºÅÂ¥µÄÖ¸Ê¾±êÖ¾²»Ã÷ÏÔ£¬¶øÇÒÒª×ßºÜÔ¶2.·þÎñÈËÔ±ËÆºõ²»ÖªµÀÊ²Ã´ÊÇÖ÷¶¯¼ûÃæ´òÕÐºô£¬Õâµã±ÈÆðº£¾°»¨Ô°¾ÆµêÒª²îµÄÔ¶¡£ÎÒÔÚ¾Æµê´óÌü¡¢×ßÀÈ¡¢Ôº×ÓÀï£¬¼ûµ½¾Æµê¸÷¸ö¸ÚÎ»µÄ·þÎñÈËÔ±£¬´ó²¿·Ö¶¼²»ÖªµÀÓ¦¸ÃÖ÷¶¯ºÍ¿ÍÈË´òÕÐºôÎÊºÃ
1	·Ç³£²»´í£¬·þÎñºÜºÃ£¬Î»ÓÚÊÐÖÐÐÄÇø£¬½»Í¨·½±ã£¬²»¹ý¼Û¸ñÒ²¸ß£¡
1	·¿¼äºÜºÃ£¬Î»ÖÃÀëµØÌúÕ¾ºÜ½ü¡£·þÎñÒ²ºÜºÃ¡£¼ÛÇ®¹«µÀ¡£´óÌü¾­Àí£¬¸±Àí¶¼ºÜºÃ¡£
1	´ÓµØ¶Î,ÐÇ¼¶,¼Û¸ñ,»·¾³ºÍÉèÊ©¿¼ÂÇ,´Ë¾ÆµêÏàµ±²»´í.Èç¹ûÃ»ÓÐÆäËûÒòËØ,ÏÂ´Î»¹»áÔÙ×¡.ÎªÊ¹¹ó¾ÆµêÁ¼ÐÔ·¢Õ¹,ÌØÌáÐÑ¼¸µã:1.¾Æµã×ÜÌ¨·þÎñÐ¡½ã²»¹»×¨Òµ,Ã»ÓÐÖ°ÒµÐ¦ÈÝ.2.·¿¼ä(1117)Ë®ÁúÍ·ºÍÏÂË®³öÎÊÌâ,ÓÐÈË±¨ÐÞºÍ¹ÜÀíÂð?ÕâÇ£Éæµ½×ÊÔ´,³É±¾,ÐÅÓþºÍ·þÎñ.3.¿Õµ÷ÕûÒ¹·¢³öÁ÷Ë®µÄÔëÉù(·Ö±´¿ÉÄÜ²»Ð¡ÓÚ50),¿ÉÄÜ»áÓ°ÏìÐí¶à¿ÍÈËµÄÐÝÏ¢.Ï£ÍûÏÂ´ÎÀ´×¡Ê±µÃµ½¸Ä¹Û.
1	×¡ÁËÒ»´Î£¬»¹Ëã¿ÉÒÔ¡£²»¹ýÐ¯³ÌµÄ·¿¼äÒ»Ïò²»ºÃ
1	¼Û¸ñÔÚÕâ¸öµØ¶ÎÊôÓÚÊÊÖÐ,¸½½üÓÐÔç²Íµê,Ð¡·¹µê,±È½Ï·½±ã,ÎÞÔçÒ²ÎÞËù
1	7ÔÂ1ÈÕ£¬2ÈÕÈë×¡¾ÆµêµÄºÀ»ªº£¾°·¿£¬ÊÇ¿´ÁËÐ¯³ÌµÄµãÆÀºóÔ¤¶¨µÄ£¬Ö±Ãæ´óº££¬¹ûÈ»ºÜ²»´í¡£ÓÈÆäÊÇ¾ÆµêÅäÌ×µÄ¿µÀÖÉèÊ©ºÜ¶à£¬ºÜ¸É¾»µÄÓÎÓ¾³Ø£¬±£ÁäÇò¡¢¸ß¶û·òÁ·Ï°³¡¶Ô×¡µê¿ÍÈË´ò°ËÕÛ£¬¾Æµê·þÎñÈËÔ±Ì¬¶ÈÒ²ºÜºÃ£¬¶ù×ÓÌØ±ðÖÐÒâÕâ¼Ò¾Æµê£¬³ÆÒÔºóÀ´Íþº£»¹ÒªÈë×¡¡£¾ÍÊÇ×ÔÖúÔç²ÍÆ·ÖÖ½ÏÉÙ¡£
1	ÓðÈÞ±»×Ó£¬ÕíÍ·£¬Ã«½í¹»ºñÓÐËÄÐÇµÄ¸Ð¾õ£¬Ò²ºÜ¸É¾»¡£Ï´Ôè²»´í¡£µ«·¿¼ä×°ÐÞÒ»°ã¡£Ôç²Í²»´í£¬¾ÍÊÇ¹óÁË¡£×ÜÌå¸Ð¾õÆ«¹ó¡£
1	¾ÆµêÖÜ±ß»·¾³±È½ÏÂÒ£¬¹þ¶û±õºÜ¶à¾Æµê¶¼ÓÐÕâ¸öÎÊÌâ¡£µ«¾ÆµêÄÚ²¿»·¾³»¹ÐÐ£¬ÐÔ¼Û±È²»´í£¬ÀëÉÌÒµÖÐÐÄºÍ»ð³µÕ¾¶¼ºÜ½ü£¬¶øÇÒ¾ÆµêÖ÷¶¯¸øÐ¯³Ì¿ÍÈËÃâ·ÑÉý¼¶Èë×¡£¬ÕâÒ»µã¸Ð¾õºÜºÃ¡£·þÎñÈËÔ±Ò²ÈÈÇéÖÜµ½£¬ÏÂ´Î»¹»áÈë×¡´Ë¾Æµê¡£
1	µÚÒ»´Î×¡ÔÚÕâÀï¶ù£¬ÎÒÕë¶Ô´ó¼ÒµÄÒâ¼û£¬ÌØ±ð¹Ø×¢ÁËÒ»ÏÂ£¬¸Ð¾õÈçÏÂ°É£¡1¡¢±ê×¼¼äËäÈ»ÓÐµã¾Éµ«ºÜ¸É¾»£¬±»×Ó¸ÇµÃºÜÊæ·þ£¬Ò²ºÜÅ¯ºÍ£¬ÎÀÉú¼äÒ²Âù´óµÄ£¬ÒòÊÇÔÚÉÌÒµÖÐÐÄÀëºÜ¶à»¹ËãºÜ½ü¡£2¡¢¾Æµê·þÎñ»¹Ëã¿ÉÒÔ£¬Ã»ÓÐÏñÕâÀïËµµÄÄÇÑù£¬Èë×¡Ê±£¬ÍË·¿Ê±Ò²Í¦¿ìµÄ£¬×ÜµÄÀ´ËµÎÒºÜÂúÒâ¡£3¡¢Ôç²ÍÒ²»¹¿ÉÒÔ£¬»·¾³Ò²²»´í£¬ÓÐµã½­ÄÏµÄ¸Ð¾õ£»²ËÆ·ÖÖÆ·Ò²²»ÉÙ£¬Í¦¿É¿Ú¡£4¡¢¿ÉÄÜÊÇÔÚÊÐ»òÕßÀë»ð³µÕ¾µÄ¾àÀëºÜ½ü£¬ÉÔÎ¢ÓÐµã¡°ÈÈÄÖ¡±£¬À´ÕÒÎÒ°ìÊÂµÄÈË²»·½±ãÍ£³µ£¬µ…
1	×°ÐÞºó»¹²»´í£¬·¿¼äºÜ¸É¾»£¬´ó´²·¿ºÜÊæÊÊ¡£´òÓ¡ºÜ¹ó
1	´ò¿ªµçÊÓºóÓÐ¶ÔÈë×¡¿ÍÈËµÄ»¶Ó­´ÊÔÚÆÁÄ»¹ö¶¯£¬¸Ðµ½±È½ÏÎÂÜ°¡£·¿¼ä±È½Ï¸É¾»£¬ÎÀÉú¼äÉèÊ©½ÏÍê±¸£¬¾Æµê¸½½ü½»Í¨±È½Ï·½±ã¡£
1	¾àÀë±±Õ¾ºÍ³¤Í¾¿ÍÔËÕ¾¶¼ºÜ½ü£¬·¿¼äÒ²ºÜ¸É¾»£¬Ö»ÊÇ²»º¬Ôç²ÍµÄ·¿¼ÛÏà¶ÔÃ»ÓÐ¾ºÕùÁ¦¡£
1	ÕûÌå¸Ð¾õ²»´í£¬·¿¼ä²»´ó£¬É«µ÷ÎÂºÍ£¬´²ËÉÈíÊæÊÊ£¬¸ÕÈ¥¹ý£¬ÊÒÄÚÎÂ¶ÈÍ¦¸ß£¬Ï´ÔèË®·Å¼¸Ãë¾ÍÓÐÈÈË®³öÀ´£¬±ÈÓÐÐ©¾ÆµêÇ¿¶àÁË£¬Ôç²Í²îµã£¬²»¹»40´óÔª±ê×¼£¬ÓÈÆäÊÇ×ö¼åµ°µÄÈËÀÏ²»ÔÙ£¬×¡ÁËÈýÌìÃ»³ÔÉÏ¼åµ°¡£½áÕÊ½ÏÂý£¬ÉÏÎç10µã¶à½áÕÊÇ°Ì¨Ö»ÓÐÒ»¸öÈË£¬¹ÜÀíÐèÒª¼ÓÇ¿¡£
1	·þÎñºÜºÃ¡£24Ð¡Ê±¹©²Í¡£ÎÒÃÇÍíÉÏ10µãµ½¾Æµê£¬×¨ÃÅÎªÎÒÃÇÌá¹©Íí²Í£¬ºÜÊÇ¸Ð¶¯£¬ÇÒ¼Û¸ñÒ²±È½ÏÊµ»Ý¡£Î¨Ò»¸Ðµ½²»×ãµÄÊÇ£¬1ºÅÂ¥Óë2ºÅÂ¥µÄÈë×¡ÊÖÐøÊÇ·Ö±ð°ìµÄ£¬ÎÒÃÇÏÈ¿ª³µÕÒµ½¾Æµê´óÌÃ£¬±»¸æÖªÕâÊÇ2ºÅÂ¥£¬Òªµ½1ºÅÂ¥°ìÊÖÐø¡£µ«Ð¯³Ì¶©·¿Ê±²¢Î´¸æÖªÊÇ¼¸ºÅÂ¥¡£
1	ÓÅµã£º´óÌÃºÍ¿Í·¿²¿µÄ·þÎñ·Ç³£ºÃ£¬ºÜÈÈÇé£¨ÒòÎªÃ»ÓÐ±ùÏäÌØµØ°ïÎÒÃÇ´Ó±ð³öÅªÀ´ÁË±ù¿é£©ÌØÉ«´ó´²·¿ËÍ²èÏãÕí¡¢Ò»Ð©ÔÓÖ¾±È½ÏÓÐÒâË¼µØÀíÎ»ÖÃ²»´í£¬ÖÜÎ§ÓÐ¼ÒÀÖ¸£µÈ¹ºÎï¹ã³¡£¬½»Í¨Ò²Ëã·½±ãËÍµÄÔç²ÍºÜ°ô£¬×ÔÖú²Í·Ç³£·áÊ¢£¬ÖÐÎ÷Ê½¶¼ÓÐ£¬¼Ó²ËËÙ¶ÈºÜ¿ìÈ±µã£º¸ôÒô¼«²î£¬ÍíÉÏ±»¸ô±ÚµÄ¿ÍÈËËµ»°³³ÐÑ×î½ü¾ÆµêÔÚ×°ÐÞ£¬ÔçÉÏ6:30¾Í¿ª¹¤£¬ÍêÈ«Ë¯²»×ÅÁËÃ»ÓÐÐ¡±ùÏäµçÊÓÃ»ÓÐÎÀÐÇÆµµÀÉèÊ©ÈçÂíÍ°¡¢Ã«½íÉÔÓÐ³Â¾É£¬²»¹ý»¹ÐÐ
1	Å¼×¡µÄÊÇÌØÉ«´ó´²·¿,ÊÇµÚ¶þ´ÎÈë×¡Õâ¼ÒµêÁË.Òª±íÑïÒ»ÏÂ,ÓÐÁË²»ÉÙ¸Ä½ø,¿´µÃ³ö¾Æµê»¹ÊÇºÜÓÃÐÄÔÚ¾­ÓªµÄ.ÌØÉ«´ó´²·¿ÀïÓÐÃâ·ÑµÄÊé¼®,¿¿,ÓÐ7\8ÖÖ,»¹·ÅÁËÒ»Õí²èÔ°µÄ²èÏãÕí,Å®ÅóÓÑºÜÏ²»¶,Î¶µÀºÜºÃÎÅ,»¹ÓÐÃâ·ÑµÄµúÆ¬ºÍDVD×â½è,Ö»ÒªÑº200´óÑó,ÓÐ²»ÉÙ´óÆ¬¿ÉÒÔÌô.×ÜÌ¨µÄMM·þÎñºÜÈÈÇé,ÈËÒ²Æ¯ÁÁ,µÇ¼ÇµÄÊ±ºòÎÊÍíÉÏÓÐÊ²Ã´µØ·½ºÃ¹ä,ÂíÉÏ½éÉÜÁË¶«ÁÖ¹ã³¡,Ò¹¾°È·ÊµÍ¦ÃÀ,ÅÔ±ßµÄ¼ÒÀÖ¸£³¬ÊÐºÍ±£Àû¹ã³¡¿ÉÒÔSHOPPING,°ïÅ®ÅóÓÑÂòÁËÌõÈ¹×Ó,Ë³±ã¸ãÁËµãÒ¹Ïü,ºÙºÙ…
1	ÉèÊ©³Â¾É£¬¸Ð¾õ²»Ïë05Äê×°ÐÞ¹ýµÄÑù×Ó¡£ÎÀÉú¼äÒ²½ÏÒ»°ã¡£²»¹ýÈýÐÇÒ²¾ÍÕâÑùÁË¡£´²Ì«¶Ì£¬ÎÒ²»ËãºÜ¸ß°É¡£ÉÔÎ¢ÍùÏÂÌÉÁËÐ©½Å¾ÓÈ»Ðü¿ÕÔÚ´²Íâ¡£´²Í·¹ñÓÐ¸öÐ¡ÊÕÒô»úºÜÓÐÌØÉ«£¬ÉÌÎñ·¿ÓÐµçÄÔ£¬ÍøËÙÒ²ºÜ²»´í¡£ÎÒ×¡µÄÊÇ¿¿½ÇÂäµÄ·¿¼ä¸Ð¾õÔëÒô²»ËãºÜ´ó¡£
1	1ºÅ¸ÕÈ¥¹ý.¾ÆµêºÜ¾Éº£¾°±ðÊûÊÇÄ¾°åµØºÜÏì,°×Ìì·¿¼äºÜÉ¹¿Õµ÷ÓÖ²»Ì«ÖÆÀä.µ½´¦ÊÇÎÃ×Ó.²ÍÌüºÃÄÑ³Ô.·þÎñÔ±Ì«¶ÈºÜºÃ.¿´º£ºÜÃÀ,Àëº£ºÜ½ø¾ÍÊÇÉ³Ì²ºÜ²»ºÃÌ«Ôà±ÈÈýÑÇ²îÌ«¶à
1	ÎÒ×¡µÄÊÇ¸´ÊÔº£¾°Ì×·¿£¬ÑôÌ¨¾Í¿ÉÒÔ¿´¼û´óº££¬ÍíÉÏÌÉÔÚ´²ÉÏ¶ú±ß¾ÍÓÐº£ÀËÉù£¬¸Ð¾õ²»´í£¬·þÎñÔ±Ì¬¶ÈºÜºÃ£¬È±µã¾ÍÊÇÕâÀï½»Í¨²»·½±ã£¬³öÃÅµÄ»°ÐèÒªÇ°Ì¨½Ð³µ£¬¾ÆµêÉèÊ©¾ÍÒ»°ãÁË
1	ÊÇÎÒÔÚ±±´÷ºÓ¸½½ü×¡¹ýµÄµÄ±È½ÏÊæÊÊµÄ·¹µê£¬ÊÇ¿­À³¹ÜÀíµÄ£¬´Ó·þÎñµ½ÉèÊ©¶¼±È½ÏÕý¹æ¡£·¿¼äÓÐµã¾ÉÁË£¬µ«»¹ËãÕû½à£¬Ë®ÓÐµã»Æ£¬½¨Òé¶à´øµãÆ¿×°Ë®ÒûÓÃ£¬»·¾³²»´í¡£·þÎñÒ²²»´í£¬Ð§ÂÊºÜ¸ß¡£ÈÃÎÒ±È½ÏÂúÒâµÄÊÇ²ÍÌü£¬·¹²Ë¿ÚÎ¶²»´í£¬¶øÇÒ²»ÊÇºÜ¹ó£¬»¹×¨ÃÅÎªÐ¡±¦±¦ÃÇ×¼±¸ÁËËÜÁÏµÄ²Í¾ß£¬ºÜÖÜµ½¡£
1	·Ç³£Ò»°ã£¬Ã»É¶¾ºÕùÁ¦~ÅªÁË¸öÓÐµçÄÔµÄÉÌÎñ´ó´²·¿£¬ºÇºÇ£¬°×°×¶à½»209Ôª£¬ºÍÃ»´òÕÛÒ»Ñù~»¹ÊÇ±È½Ï°²¾²µÄ~ÆäËû¾ÍºÜÒ»°ãÁË£¬µçÊÓ»ú¿ñÐ¡£¬¹À¼Æ21´çµÄ£¬ÎÒ¶¼¿´²»ÇåµçÊÓÀï·ÅÉ¶~¿ÉÁ¯°¡~±ö¹Ý·´À¡2008Äê7ÔÂ9ÈÕ£ºÄ¿Ç°ÎÒÃÇÒÑ¾­Ïò¹«Ë¾ÉêÇë¸ü»»µçÊÓ»ú¡£ÎªÁË·½±ã¿ÍÈË£¬ÎÒÃÇÔö¼ÓÁË²¿·ÖµçÄÔ·¿¼ä£¬ÊÕ·ÑÎª£º20Ôª¡£
1	¾¡¹ÜÕâ¼Ò¾ÆµêÀëÊÐÖÐÐÄÓÐµã¾àÀë£¬µ«·ç¾°¼°·þÎñÌØ±ðºÃ£¬¾ÆµêÉèÊ©ÆëÈ«£¬²½ÐÐ¾ÍÄÜµ½º£±ß£¬¾ÆµêÒ²ÄÜÎªÄãÁªÏµË¾»ú²¢½«Ôç·¹ÌáÇ°ËÍµ½·¿¼ä£¬²»ÁíÍâÊÕÈ¡·ÑÓÃ¡£¾ÆµêµÄ²ÍÒû¿ÚÎ¶Ò²ÄÜ»ù±¾ÉÏÂú×ã¸÷ÖÖÒªÇó£¬ÏÂ´ÎÀ´Íþº£»¹×¡Õâ¼Ò¾Æµê¡£
1	·¿¼ä»·¾³ºÜ¸É¾»£¬¾ÍÊÇµØ·½²»ËãÊÇÌØ±ðºÃÕÒ£¬ºÇºÇ¡£
1	·¿¼äËäÐ¡£¬µ«ºÜ¸É¾»µÄ£¡ÓÐµã¼ÒµÄ¸Ð¾õ£¬ÒÔºó»¹»á×¡£¡
1	¶©µÄÉÌÎñ´ó´²·¿£¬ÕûÌå»¹¿ÉÒÔ£¬ÀïÃæÉèÊ©Ëä¼òµ¥µ«±È½ÏÈËÐÔ»¯£»¾Æµê·þÎñÈËÔ±Ì¬¶ÈºÜºÃ£¬ºÜÈÈÇé£¬¾ÍÊÇÔç²Í²»ÊÇºÜºÃ³ÔµÄ¡£
1	Èë×¡ÁËÒ»Íí.ºÜ²»´íµÄ¾Æµê,²»¹ÜÊÇ»·¾³ÉèÊ©¶¼ºÜ²»´í,ÌØ±ðÊÇ¿Í·¿ÀïµÄÒ»Ð©Ð¡Ï¸½Ú,ÈÃÈË×¡×Å¾õµÃ±È½ÏÊæ·þ¡¢·½±ã,ÒªÊÇ¼Û¸ñÔÙ´óÖÚ»¯µãÏàÐÅÊÇÒ»¼Ò²»´íµÄ¾Æµê£¡
1	·þÎñÌ¬¶ÈºÜºÃ¡£Èë×¡ºóËäÈ»·¢ÉúÁËÒ»¼þ²»ÊÇºÜÁîÈËÓä¿ìµÄÊÂÇé,µ«ÊÇÓÉÓÚ´óÌÃ¾­Àí¼°Ê±µÄ¡¢³öÈËÒâÍâµÄ´¦Àí·½Ê½,ÈÃÕâ´ÎµÄÈë×¡ÓÐÁËÌØ±ðÃÀºÃµÄ»ØÒä,ÒÔºóÓÐ»ú»á»¹»áÑ¡ÔñÈð¼ªºìËþµÄ¡£
1	Ä¿Ç°ÎªÖ¹£¬ÊÇÎÒµÚÒ»¼Ò»¹ÏëÏÂ´ÎÈ¥µÄ¾Æµê¡£ÎÞÂÛÊÇ»·¾³»¹ÊÇ·þÎñ£¬¶¼ÄÜÈÃÎÒ¸ÐÊÜµ½5ÐÇ¼¶µÄ·þÎñ£¬¾¡¹ÜÎÒÈ¥µÄÊ±ºòÊÇ´º½Ú£¬Ò»²¿·Ö²ÍÒû¹Ø±Õ£¬µ«ÊÇ·þÎñÉú¿ìËÙµÄÓ¦´ðµ½Î»µÄ·þÎñ»¹ÊÇÈÃÈË¸Ðµ½ÌùÐÄ¡£
1	×ÜÌåÀ´Ëµ»¹ÊÇºÜ²»´íµÄ£¬ÖÐÎçÈ¥£³£¹Â¥³ÔµÄ×ÔÖú²Í£¬´øÐ¡º¢Í¬Íù£¬½øÃÅÇ°¾ÍÖªµÀÎÒÃÇµÄÐ¡º¢ÊÇÐèÒª¸¶Ò»°ë·ÑÓÃµÄ¡£µ«ÊÇº¢×Ó¿ÚÎ¶±È½ÏÌôÌÞ£¬»ù±¾Ã»ÓÐ³ÔÊ²Ã´£¬½áÕÊµÄÊ±ºò¾Æµê·½ÃæÖ÷¶¯Ãâ³ýÁËº¢×ÓµÄ·ÑÓÃ£¬ËäÈ»Ö»ÓÐ100¶àÔª£¬µ«ÊÇÌåÏÖ³öµÄÊÇ·þÎñÉú¶ÔÃ¿Î»¿ÍÈËµÄ¹Ø×¢¶ÈÊÇºÜ¸ßµÄ¡£µ«ÊÇ¹Ü¼Ò·þÎñÕâ¸öÌØÉ«²»ÊÇºÜÃ÷ÏÔ£¬Ò²¾ÍÊÇµç»°ÉÏ¶à¼ÓÁËÒ»¸ö°´¼ü¶øÒÑ£¬ºÜ¶àÆäËûÌá¾ÆµêÒ²Ìá¹©ÕâÏî·þÎñµÄ¡£
1	12ÔÂ1ÈÕÓÖÈë×¡ÁËÈð¼ªºìËþ£¬·þÎñ»¹ÊÇºÜºÃ£¬µ«¸Ð¾õ²»µ½ÒÔÇ°µÄ»áÐÄÎ¢Ð¦ÁË¡£²»¹ý£¬Èð¼ªºìËþµÄÓÎÓ¾³Ø»¹ÊÇÒ»Èç¼ÈÍùµØºÃ
1	ÓÖÒ»´ÎÈë×¡,·þÎñÒ»Èç¼ÈÍù,ÎÞ¿ÉÌôÌÞ,µ«¾ÍÊÇÐ¯³ÌµÄ¼Û¸ñÓÐµã¹óÁË~
1	»·¾³·þÎñ¶¼²»´í,³ýÁË¼Û¸ñ¹ó,ÆäËûµÄÃ»Ê²Ã´¿ÉÌôÌÞµÄÁË
1	Èð¼ªºìËþÊÇ¹«Ë¾¼¸¸öÀÏ¿Í»§µÄÊ×Ñ¡£¬·¿¼äÉèÊ©ÊÇ¸½½ü¼¸¼ÒÎåÐÇÀï×îºÃµÄ£¬°ì¹«¼Ò¾ß·Ç³£Êæ·þ£¬ÎÀÉú¼ä×°ÐÞ²¼ÖÃÒ²ºÜ½²¾¿¡£
1	Ç°Ç°ºóºó×¡ÁËºÃ¶à´Î£¬Î»ÖÃ·½±ã£¬ÖÜ±ßÓÐºÜ¶à³Ô·¹µÄµØ·½¡£¾ÍÊÇ·¿¼äÓÐµãÐ¡¡£
1	¾Æµê·¿¼äËã²»´í£¬´ó´²ºÜÊæÊÊ¡£ÍíÉÏË¯µÄºÜÏã£¬µ«·¿¼äÌá¹©µÄµçÄÔ²»ÄÜÓÃ£¬´óÌÃ»·¾³²»µ½ËÄÐÇ±ê×¼£¬µ«ÓÖ±ÈÈýÐÇ¸ßÒ»µã¡£²¹³äµãÆÀ2008Äê7ÔÂ20ÈÕ£º¾Æµê·¿¼äËã²»´í£¬´ó´²ºÜÊæÊÊ¡£ÍíÉÏË¯µÄºÜÏã£¬µ«·¿¼äÌá¹©µÄµçÄÔ²»ÄÜÓÃ£¬¾Æµê»·¾³²»µ½ËÄÐÇ±ê×¼£¬µ«ÓÖ±ÈÈýÐÇ¸ßÒ»µã¡£
1	·¿¼ä»¹ÊÇ±È½ÏÊæÊÊµÄ,¾Æµê·þÎñÁ¼ºÃ,´óÌüÃ÷ÁÁÕû½à
1	ÔÚÄÏÉ½Çø°ìÊÂµÄ»°×¡ÕâÀï»¹Ëã·½±ã£¬ÃÅ¿ÚÍùÄÄ¸ö·½ÏòµÄ³µ¶¼ÓÐ£¬¾ÍÊÇÉÔÎ¢ÓÐµã³³°¡
1	Ê×ÏÈÊÇ·þÎñºÜºÃ£¬ÄÏ·½µÄ·þÎñË®×¼ÆÕ±é±È±±·½¸ß£¬ÈÃÈË±öÖÁÈç¹éµÄ¸Ð¾õ£¬µçÌÝ¿ÚÓÐ¸öÐ¡ÃÃÑ¯ÎÊÈ¥µÄÂ¥²ã£¬ÒÔÎªÊÇµçÌÝÓ­±ö£¬¿É½Ó×ÅÍÆ¼öÈ¥ÓéÀÖÂ¥²ã£¬Õâ¸ø×¡¿Í²»ºÃµÄÓ¡Ïó¡£Ó²¼þºÜÆÕÍ¨£¬Ò²¾ÍÈýÐÇË®×¼¡£Ôç²ÍºÜÒ»°ã£¬Ð¯³Ì30ÔªÒ²Ã»ÓÐÌØ±ð±ãÒË¡£
1	À¶Ìì±ö¹ÝµÄ·þÎñ¾ø¶ÔµÄºÃ£¬Ã¿¸ö±ö¹ÝÔ±¹¤¼ûµ½Ã¿¸ö¿ÍÈË¶¼Ãæ´øÎ¢Ð¦£¬Ëµ£º¡°ÄãºÃ£¡¡±·þÎñºÜÖÜµ½£¬²ÍÌüµÄ²ËÒ²ºÜºÏ¿Ú£¬ÉèÊ©ºÜÆëÈ«£¬ËÄÐÇ¼¶µÄ¾ÆµêÓÐÎåÐÇ¼¶µÄ·þÎñ£¬ÎÒÃÇÒ»¼ÒÈË¶¼ºÜÂúÒâ£¬¾ö¶¨ÏÂ´ÎÈ¥Íþº££¬»¹×¡À¶Ìì±ö¹Ý¡£
1	ÎÒ×¡¹ýÄÏ¾©ËùÓÐµÄÎåÐÇ¾Æµê,Ñ¡À´Ñ¡È¥»¹ÊÇÕâ¼Ò(Ôø¾­µÄÏã¸ñÀïÀ­).ÎÞÂÛÊÇÓ²¼þÉèÊ©»¹ÊÇ·þÎñ,¶¼ºÜÎÞ¿ÉÌôÌÞ...Èç¹ûËµÈ±µã,¾ÍÊÇ·¿¼ÛºÜ¹óÁË,ºÇºÇ,µ«Ô¸Ð¯³ÌÄÜÌ¸ÏÂ¸üÓÅ»ÝµÄ·¿¼Û°¡.
1	Ôçµã»¹¿ÉÒÔ£¬¾Æµê»·¾³ºÜºÃ¡£²»¹ý¶¡É½Â¥»¹ÊÇºÍÖ÷Â¥ÓÐºÜ´óµÄ²î¾à
1	·¿¼äºÜ¸É¾»£¡Ôç²ÍºÜ·áÊ¢£¡ÃÅÍ¯ºÜºÃ£¡ÒÑ¾­ÊÇµÚ¶þ´Î¶©ÄÇÁË¡£ÒÔºó»¹»á×¡¡£
1	¾ÆµêÎ»ÖÃÉÔÆ«,µ«²»À¢ÊÇ´ÓÇ°µÄÏã¸ñÀïÀ­,Ó²¼þºÍ·þÎñ»¹ÊÇ²»´íµÄ,Ìá¹©µÄÓ¤¶ù´²ºÜ°ô,¾ÍÊÇÉÏÍø¿í´ø»¹ÒªÊÕ·Ñ,²»Ì«·ûºÏ¹ú¼Ê³±Á÷
1	×îÏ²»¶·¿¼äÄÚµÄÎÀÉú¼ä¡£´ó´óµÄÔ¡¸×¡£Ô¡¸×ÄÚÒ²´ø»¨È÷¡£ºÜ·½±ã¡£¶ÀÁ¢µÄÁÜÔ¡·¿¿Õ¼äÒ²ºÜ´ó¡£ÒÔºó»¹»áÑ¡ÔñµÄ
1	ºÀ»ª·¿ºÜÐÂºÜÆ¯ÁÁ£¬ÏóÌ×¼äÒ»Ñù´ó£¬ÓÐÒ»¸ö×¨ÃÅµÄÐÐÀî¼ä£»ÑôÌ¨ºÜ´ó£¬Ï´ÊÖ¼ä¼ÈÓÐÔ¡¸×Ò²ÓÐÁÜÔ¡£¬»¹ÓÐ¸öÐ¡Êá×±¼ä¡£·þÎñÒ²Ò»Á÷£¬¶¼ÊÇ¼û¹ýÊÀÃæµÄ¹ÃÄïÃÇ£¬×¨Òµ¶øµÃÌå¡£²ÍÌüÒ²ºÜºÃ£¬¡°³ÔÔÚ¶¡É½¡±Âï£¬¾ÍÊÇ¼Û¸ñÒ²ÊÇÎåÐÇ¼¶µÄÁË¡£×ÜÖ®ÊÇ¸ö³¬¼¶ºÃ¾Æµê£¬×¨Îª×¡Õâ¶ù£¬Ò²ÖµµÃÀ´ÄÏ¾©Ò»´ÎÄØ£¡
1	µØÀíÎ»ÖÃºÜ·½±ã,¾ÍÊÇ½ô°¤×Å»ð³µÕ¾,ÓÐµãÄÖÐÄ.·¿¼äµÄÅäÖÃ»¹¿´µÄ¹ýÈ¥,±ÈËÄÐÇ²îµã,±ÈÈýÐÇÇ¿µã.ÁÁµãÊÇÎÀÉú¼äÓÐ¿ÉÒÔÖ±½ÓÒûÓÃµÄË®ÁúÍ·.
1	ºÃ£¡£¡µ±Ê±¿´µ½ÓÐÈËÆÀ¼ÛËµÊ²Ã´É§ÈÅµç»°¶à£¬ÎÒ»¹ÐÄÓÐÓà¼ÂÄØ£¬½á¹ûºÃµÄ²»µÃÁËÂðÄÄÀïÓÐµç»°£¿ÎÒÃÇ×Ô¼ºÈË´òµç»°£¬×ÜÌ¨»¹»á×ÐÏ¸ºË¶ÔÉí·ÝÄØ¶øÇÒ·¿¼äÒ²ºÃ·þÎñÒ²·Ç³£µÄºÃÕæµÄÊÇÐìÖÝ×îºÅµÄ¾Æµê£¡
1	·¿¼ä²»ÊÇºÜ´ó£¬µ«ÊÇÎÀÉú¼ä×°µÄºÜÓÐ´´Òâ¡£Ôç²ÍºÜºÃ£¬Æ·ÖÖ¶à£¬¶øÇÒÎ¶µÀ²»´í£¬·þÎñÈËÔ±µÄÌ¬¶ÈÒ²ºÜºÃ¡£
1	½»Í¨Ïàµ±±ãÀû£¬¼ÈÊÇÓÅµãÒ²ÊÇÈ±µã£¬×¡ÔÚÊ®¼¸Â¥»¹ÊÇÓÐµã³³¡£ÆäËüµÄ¶¼»¹¿ÉÒÔ°É£¬ËÄÐÇ¼¶Âï¡£
1	·¿¼äºÜÐ¡£¬ÓÐµãÏñÕÐ´ýËù.............ËÄÐÇ...............
1	µØµãºÜ·½±ã£¬¾ÍÔÚ»ð³µÕ¾¸½½ü×ßÂ·3·ÖÖÓ£¬µ«ÊÇÒòÎªµÚÒ»´ÎÈ¥¾¹È»´òÁË³µ±»Ë¾»úÔ×ÁË¸öÆð²½¼Û£¬Î¨Ò»µÄ²»×ãÒ²ÊÇÀë»ð³µÕ¾Ì«½üÁË£¬»ð³µµÄÉùÒô±È½ÏÂé·³£¬Ë­ÈÃÐìÖÝ×Ô¹Å¾ÍÊÇ½»Í¨ÒªµÀÄØ£¬ºÇºÇ¡£Èç¹ûÓÐ¿ÉÄÜÏÂ´Î»¹ÒªÈë×¡¡£
1	µØÀíÎ»ÖÃ¶Ô³ö²îµÄÈËÊ¿À´Ëµ»¹ÊÇºÜ·½±ãµÄ£¬ºÃÕÒ°¡.
1	¾ÆµêËù´¦Î»ÖÃ²»´í£¬Ö»ÊÇ´î³ËµÂÊ¿±È½Ï²»±ã£¬Ôç²ÍÆ·ÖÖËäÈ»²»¶à£¬µ«Ïàµ±Êµ»Ý¿É¿Ú¡£²¹³äµãÆÀ2008Äê1ÔÂ3ÈÕ£º¾Æµê·þÎñÌ¬¶ÈÈÈÇéÖÜµ½£¬Èë×¡Ê±£¬ÓÉÓÚÃ»ÓÐ±¾ÈËËùÔ¤¶¨µÄ·¿ÐÍ£¬¾ÆµêÖ÷¶¯Ãâ·Ñ¸øÓèÉý¼¶£¬»ð³µÕ¾¾ÍÔÚåë³ßÖ®Ò££¬ÖÜÎ§ÉÌµê²Í¹ÝÁÖÁ¢£¬Ê®·Ö·½±ã£¬ÏÂ´Îµ½ÐìÖÝ¹«¸É»¹»áÔÙ´ÎÈë×¡¡£
1	ÎÒÏ²»¶Õâ¸ö¾Æµê£¬ÒòÎªÄÇÀïÓÐÐ¦ÈÝ£¡ÒòÎª·½±ã£¡ÒòÎª¼Û¸ñºÏÀí£¡»¹ÓÐµÇÖÝÂ·56ºÅµÄÇàµºÆ¡¾Æ£¡µ½Îßºþ£¬¾­³£ÒòÎª²Ö´Ù¶ø¶©²»µ½¹úÐÅ¡£Ò»´óº¶ÊÂ£¡
1	Ç°Ì¨·þÎñÔ±ºÜÈÈÇé,ÓÉÓÚ¹¤×÷¹ØÏµ,±¾ÈËÇå³¿5:00Àë¿ª¾ÆµêÊ±,¾Æµê¸ø¿ÍÈË×¼±¸ÁËÔçµãÐÄ,ÈÃ¿ÍÈË¸Ðµ½Ê®·ÖÎÂÜ°ºÍÌåÌù.
1	»·¾³²»´í£¬·¿¼äºÜ¸É¾»¡£·þÎñÈËÔ±ËØÖÊºÜºÃ£¬Ì¬¶ÈºÜ²»´í£¬½áÕÊÊ±ºÜ¿ì¡£Èç¹û±ö¹ÝµÄÈËÔ±ÄÜ¿´µ½Õâ¸öµÄ»°£¬½¨Òé²Í¾í¿ÉÒÔÖØÐÂÓ¡Ò»ÏÂ£¬Ôç²ÍµÄÊ±ºòÎÒÊÇ±»Îóµ¼µ½4Â¥È¥ÁËµÄ¡£ÓÐµã²»Ë¬¡£
1	¾ÆµêµÄ·¿ÐÍ±È½ÏÓÐÏÞ£¬²»¹ýÉÌÎñ±ê×¼¼ä»¹ÊÇ²»´íµÄ£¬ÉèÊ©·þÎñ»¹Ëãµ½Î»µÄ£¬²»¹ýÕâ´ÎÈë×¡µÄ·¿¼äÊÇ×î±ßÉÏµÄ·¿¼ä£¬·¿¼äµÄÎÂ¶È±È½ÏµÍ£¬±£ÎÂÐÔ½Ï²î£¬×ÔÖúÊ½µÄÔç²ÍºÍÎç²Í¿ÚÎ¶»¹¿ÉÒÔ£¬¼ÛÎ»ÊÊÖÐ£¬Õâ¸ö¾Æµê²»È±µÄ¾ÍÊÇ¿ÍÔ´ËäÈ»Î»ÖÃÆ«Æ§£¬³ö×â³µ±È½ÏÉÙ£¬µ«È¥¿ª·¢Çø°ìÊÂÊÇ×î·½±ãµÄÁË¡£
1	´ÓÊÐÄÚ´ò³µÒª15Ôª£¬Æ«Ô¶ÁËÒ»µã£¬²»¹ýµ½ÁËÒÔºó²Å·¢ÏÖ»·¾³²»´í£¬±È½ÏÂúÒâ
1	¼¼ÊõÇøÀïÎ¨Ò»µÄËÄÐÇ¼¶¾Æµê,Íâ¹Û²»ÆðÑÛ,µ«·þÎñ¸Ð¾õºÜ²»´í,ÓÈÆä
1	·þÎñÌ¬¶È²»´í·¿¼ä¸ôÒôÐ§¹ûÓÐµã²îÔç²ÍÌ«²îÁË
1	ÕâÊÇÎïÓÐËùÖµµÄÈýÐÇ¼¶¾Æµê,ÉèÊ©ÆëÈ«°üÀ¨Ï´Ô¡¼äÐ¡Ã«½í/´µ·ç»úµÈ,·¿ÎÝ×°ÐÞÐÂ.·þÎñÌ¬¶ÈºÃÈçÇ°Ì¨Î¢Ð¦·þÎñºÃ.Î»ÓÚÊÐÖÐÐÄµ«ÊÇÁÙ½ÖµÀ¶øÐúÄÖ,·¿¼ä¸ôÒôÐ§¹û²»ºÃ.Ôç²ÍÒ»°ã.²¹³äµãÆÀ2007Äê9ÔÂ4ÈÕ£º·¿ÎÝ¼Û¸ñÊÊÖÐ,µ«ÊÇÐ­³ÌÔ¤¶¨Ã»ÓÐ¼Û¸ñÓÅÊÆ,¸Ã¾ÆµêÇ°Ì¨¼Û¸ñÓëÐ­³ÌÒ»Ñù.
1	ÎåÔÂµ×Èë×¡µÄ¸Ã±ö¹Ý£¬¶ÔÓÚÈýÐÇÀ´Ëµ»¹ÊÇ¿ÉÒÔµÄ£¬¼ÛÇ®²»¹ó£¬¿ÉÄÜËüµÄÎ»ÖÃ²»ÊÇ·±»ªµØ°É¡£¾ÍÊÇÇ°Ì¨µÄÊÕ¿îµÄ·þÎñÔ±Ì¬¶ÈÍ¦²îµÄ£¬·¿¼ä²»´í£¬¿ÉÄÜÊÇ´ÓÐ¯³Ì¶©µÄÔ­Òò£¬Ò»°ã°²ÅÅµÄ·¿¼äÎ»ÖÃ¶¼»¹ÊÇ²»´íµÄ¡£
1	¾ÍÊÇÀÏÁËµã£¬¸ö±ð·¿¼ä´°»§Ð¡£¬¸ôÒô²î£¬ÆäËûºÜºÃ£¬±Ï¾¹ÊÇÀÏÅÆÈýÐÇ¼¶Âð£¡
1	»·¾³ºÜºÃ£¬µØµãºÜ·½±ã£¬·þÎñÒ²ºÜºÃ£¬ÏÂ»Ø»¹»á×¡µÄ£¡
1	¿ÉÄÜÊÇ×¡µÄÊ±¼äºÜ³¤£¬ÓÐÒ»¸öÔÂ£¬ËùÒÔ·þÎñ»¹ÊÇºÜ²»´íµÄ£¬×¡ÔÚ15Â¥£¬ÍíÉÏ»¹ÊÇ±È½Ï°²¾²µÄ£¬ËäÈ»ÊÇÁÙ½ÖµÄ·¿¼ä£¬Ôç²ÍÃ»ÓÐÌ«´óµÄ±ä»¯¡£
1	·¿¼äÉèÊ©³Â¾É£¬É³·¢´ó¸ÅÊÇ50Äê´úµÄ£¬ÎÀÉú¼äºÜÐ¡¡£Ôç²ÍÖÖÀàÍ¦¶à£¬Ðý×ª²ÍÌü²»´í£¬½»Í¨·½±ã¡£
1	·¿¼äÀïÓÐµçÄÔ£¬ËäÈ»·¿¼äµÄÌõ¼þÂÔÏÔ¼òÂª£¬µ«»·¾³¡¢·þÎñ»¹ÓÐ·¹²Ë¶¼»¹ÊÇºÜ²»´íµÄ¡£Èç¹ûÏÂ´ÎÈ¥ÎÞÎý£¬ÎÒ»¹ÊÇ»áÑ¡ÔñÕâÀïµÄ¡£
1	·¿¼äÕû½à£¬ÓÐµçÄÔ¿ÉÒÔ´òÓÎÏ·ºÍÉÏÍø:-)¿Õµ÷ÉùÒôÓÐµã´ó£¬´ËÍâÒ»ÇÐ¶¼ºÃ¡£ÊÒÄÚËùÓÐÊÕ·ÑÏîÄ¿ÉÏÃæ¶¼ÓÐ¼ÛÇ©£¬ºÜ¹«µÀ!ÎÒµÄÊÖ»ú³äµçÆ÷²åÍ·ÖÆÊ½²»Ò»Ñù£¬·¿¼ä·þÎñÏÈºóËÍÀ´³äµçÆ÷ºÍ×°»»Æ÷£¬ºÜÓÐÐ§ÂÊ¡£×ÔÖúÔç²ÍÒ²²»´íµÄ¡£¾ÍÊÇÁÙ½üËÕÎýÂ·ÀÏ³ÇÇø£¬ÖÜ±ßÓÐµãÂÒ¡£
1	±ö¹Ý±¾Éí»¹ÊÇºÜ²»´íµÄ£¬²ÍÌüµÄ·þÎñÏàµ±µ½Î»£¬¾ÍÊÇ±ö¹ÝÎ»ÖÃ²»Ì«ºÃ£¬ÖÜÎ§²»Ì«ºÃ
1	Õâ¼Ò¾ÆµêÕæµÄ²»´í.ÔÚÕâ×¡ÁË4Ìì¸øÁËÎÒ3¸ö¾ªÏ²:1.·¿¼ä±ÈÎÒÏëÏñµÄÒª´ó,»¹ÓÐÉ³·¢.2.Ã¿ÌìÓÐË®¹ûËÍ.3.·þÎñÔ±¾¹È»ÔÚÓÐÌõ¼þµÄÇé¿öÏÂÃâ·Ñ°ïÄãÏ´ÒÂ·þ.(°ïÎÒÏ´ÁËÒ»ÌõÅ£×Ð¿ã).ÒÔºóÓÐ»ú»áÔÙÀ´ÎÞÎýÎÒ»¹×¡Õâ.
1	ºÜ²»´í£¬·þÎñºÍ·¿¼äÉèÊ©µÈ¶¼ºÜºÃ¡£ÎÒÊÇ¶ËÎç½ÚºÍÅ®ÅóÓÑÒ»ÆðÈ¥µÄ£¬Å®ÅóÓÑÊÖ»úÃ»µç¿ÉÎÊ×ÜÌ¨½èÍòÄÜ³äµçÆ÷£¬ºÜ¿ì¾ÍËÍÀ´ÁË¡£ÄÇµÄ·¹²ËÒ²ºÜ²»´í£¬ºÃ³Ô£¬ºÇºÇ¡£×ÜµÄÀ´ËµºÜºÃ
1	¸Õ´ÓÎÞÎý»ØÀ´,×¡ÁË¸Ã¾Æµê¶þºÅÂ¥328YUANµÄ,×ÜÌå¸Ð¾õÈçÏÂ;·¿¼ä¸É¾»,ÅäÖÆÆëÈ«»¹ÓÐÒº¾µµçÄÔ;·¹²Ë¿É¿ÚÇÒ²»ÊÇºÜ¹ó;×îÖµµÃ³ÆÔÞµÄÊÇ·þÎñË®×¼,ÀÏ¹«´ÖÐÄ´óÒâ°ÑÊÖ»úµôÁË,¹¤×÷ÈËÔ±¼ñºóÂíÉÏËÍ»Ø,ÔÞÁË!·¹µêµÄÔ±¹¤¼¸ºõ¶¼ÊÇÐ¦Á³ÏàÓ­,ºÜÄÑµÃ,µ¥´ÓÕâµã¾Í¼ä½ÓÌáÉýÁËÈë×¡¸Ã·¹µêµÄÀíÓÉ!
1	·þÎñ:ÕûÌåÃãÇ¿ÓÐ4ÐÇ¼¶Ë®Æ½ÎÊÌâ:Ó²¼þË®Æ½Æ«µÍ,·¿¼ä¸ôÒôÐ§¹û²î,ÃÅ±¡Ç½±¡,½áÕËÊ±¼äÆ«³¤,Ôç²ÍÖÊÁ¿Æ«µÍ,²»¹ýÔÚ¸ÃµØ¶Î,Ò²Ã»ÓÐ±ÈÕâ¼Ò¸üºÃµØ±ö¹Ý¹©Ñ¡Ôñ.
1	1¡£»·¾³²»´í£¬²»Ô¶¾ÍÊÇÈýÏ¿¹ã³¡£¬ÎÞÁÄ¿ÉÒÔÈ¥¿´¿´ÃÀÅ®2¡£Ôç²Í£¬ÔÞ£¡3¡£½áÕÊËÙ¶È½ÏÂý×ÜµÄÀ´Ëµ£¬»¹ÊÇ²»´íµÄ
1	ÔÚ¸ÃÇøÊÇ×îºÃµÄ¾Æµê£¬µ«ÀëÊÐÇøµÄ¾ÆµêÓÐÒ»Ð©²î¾à¡£
1	ÓÎÓ¾³ØÔÚ×°ÐÞ£¬Ã»ÓÐÊÂÏÈÍ¨Öª£¬ÕâµãºÜ²»ºÃ,·ñÔòÎÒ¾Í²»¶©ÁË
1	ÔÚÉ³ÇøËãÊÇºÜºÃµÄÁË.ÒòÎªÔÚÉ³Çø°ìÊÂ,ËùÒÔÖ»ºÃÑ¡ÕâÁË.
1	Í¬±ê×¼µÄ¾Æµê,¼Û¸ñÉÏÉÔÎ¢Ò»µã¹ó!ÕûÌå¸Ð¾õ»¹¿ÉÒÔ,Î»ÖÃºÜ·½±ã,ÎÒÃÇ¹«Ë¾µÄÈËÃ¿´ÎÈ¥¶¼×¡ÄÇ!×ÔÖú²ÍÊÇ²»´íµÎ!ÅÔ±ßµÄÐ¡³Ô¹ã³¡...¿ÉÒÔ¹ý¹ý²÷!
1	¾ÆµêºÜÇå¾²£¬ÊÇµäÐÍµÄÉÌÎñ×¡ËÞÑ¡Ôñ£¬Ôç²Í²»ÊÇ×ÔÖú¶øÊÇÌ×²ÍÒ²ºÜÓÐÌØÉ«£¬Ö÷ÒªÔÚÌì½ò¸ÉµÀ±ß½»Í¨»¹Ëã·½±ã¡£Ã»ÓÐÓéÀÖÉèÊ©£¬Ï²»¶ÈÈÄÖµÄ²»Ó¦¸Ã×¡ÔÚÕâÀï¡£
1	µÚÎå´ÎÎª¹ó±ö¿Í»§Èë×¡£¬ÖµµÃÍÆ¼ö£¡·þÎñÃ»»°Ëµ£¡
1	ºÜ²»´íµÄË¾ÐÇ¾Æµê£¬ÒÑ¾­ÊÇÎªÎÒÃÇµÄ¹ó±ö¿Í»§µÚËÄ´ÎÔ¤¶©ÁË£¬Ô¤¶¨µÄÐÐÕþºÀ»ª·¿£¬·Ç³£²»´í£¬Ö»ÊÇ·¿¼äÂÔÏÔÐ¡ÁËÐ©£¬µ«×ÜÌåºÜºÃ£¬·þÎñÒµºÜºÃ£¡ÖµµÃÍÆ¼ö£¡
1	ºÜºÃµÄ¾Æµê£¬ÎªÎÒË¾×ð¹ó¿Í»§Ô¤¶©£¬ÖÜÄ©Èë×¡ÐÐÕþÂ¥²ã£¬28Â¥ÐÐÕþÂ¥²ãÂäµØ´°»§£¬³¯ÄÏ·¿¼äÊÓÒ°ºÜºÃ£¬¿ÉÒÔ¸©î«ÑÓ°²Î÷Â·¸ß¼Ü£¬ÓÉÓÚÊÇ¶¥²ã£¬¸ß¼ÜµÄ¸ôÒôÒ²ºÜºÃ£¡Ó²¼þÉèÊ©ºÜºÃ£¬·ûºÏËÄÐÇ¼¶±ê×¼£¡ÃÀÖÐ²»×ãÊÇÐÐÕþÂ¥²ã·¿¼äÓÐÐ©ÏÁÐ¡£¬¿Õ¼äÂÔÏÔ²»×ã£¡ÁíÍâ£¬»¹ÓÐÒ»µã¾ÍÊÇ¸ôÒô²»ÊÇºÜºÃ£¬ÎÒÃÇÈë×¡µÄ¿Í»§ÓÐÑÏÖØÊ§Ãß£¬³£±»ÃÅÍâµÄ½Å²½ÉùºÍÐú»©Éù¾ªÐÑ£¡ÓÐ´ý¸Ä½ø£¡×ÜÖ®·Ç³£ÖµµÃÍÆ¼öÈë×¡£¡
1	»¹¿ÉÒÔ,´ÙÏú399,¼ÛÇ®²»´í.²»¹ý¾Æµê¶ãÔÚÐÂ¹¤·¿ºóÃæ,È·ÊµÊÇÒ»¸ö´¯°Ì
1	·þÎñºÜÈÈÇé£¬·¿¼äÎÂ¶ÈÕýºÃ£¬¸ôÒôÐ§¹ûºÃ£¬µØÀíÎ»ÖÃÓÅÔ½£¬ÐÔ¼Û±È¸ß£¬ÏÂ´ÎÀ´»¹×¡ÕâÀï£¡
1	Ð¯³Ì¶¨µÄ²»´øÔç·¹£¬ËùÒÔ²»ÄÜÆÀ¼Û³ÔµÄ¡£×ÜÌåÀ´Ëµ×°ÐÞ²»´í£¬Ã»ÓÐÊ²Ã´ÌØ±ð´óµÄÃ«²¡¡£Í£³µÏÈÊÕ20¿ìÒ»Ìì£¬×îºóµ½Ç°Ì¨±¨Ïú¡£¿Õµ÷·Ç³£×ã£¬¶¼ÓÐµã¹ýÈÈÁË¡£Õâ¸ö¼ÛÎ»×¡µ½ÕâÑù×ÓµÄ¾Æµê£¬·Ç³£ºÃÁË¡£¸Ð¾õ±È½ÏÊÊºÏ¼ÒÍ¥³öÓÎ¡£ÉÏÍø¹óµÄ¾ÍÊÇ²»ÒªÉÏÍøÁË£¬±È½ÏºÚ¡£
1	²»´íµÄ¾Æµê£¬Ôç²ÍÒ²ºÃ£¬¿Í·¿±È½ÏÊæÊÊ£¬»¹ÊÇ±È½ÏÂúÒâµÄÒ»´ÎÔ¤¶©±ö¹Ý·´À¡2008Äê8ÔÂ8ÈÕ£º¸ÐÐ»Äú¶Ô±¾¾ÆµêµÄÖ§³Ö£¡ÎÒÃÇ½«Ò»Èç¼ÈÍùµØ±£³Ö5ÐÇ¼¶µÄ²ÍÒûºÍ·þÎñ±ê×¼£¬»¶Ó­ÄúÔÙ´ÎÏÂé½£¬ÖÔÐÄ×£ÄúÉíÌå½¡¿µ£¬¹¤×÷Ë³Àû!
1	ÆäËû»¹ºÃ£¬¾ÍÊÇÔç²ÍÒ»°ã¡£¾ÆµêÉèÊ©Ã»ÓÐÆäËû³ÇÊÐµÄÏ²À´µÇ³öÉ«¡£±ö¹Ý·´À¡2008Äê8ÔÂ8ÈÕ£º¸ÐÐ»ÄúÑ¡ÔñÏÂé½±¾¾Æµê£¡×î½ü±¾¾ÆµêÐÂÉÏÈÎµÄÐÂ¼ÓÆÂ¼®ÐÐÕþÖ÷³ø£¬ÕýÔÚ¸ù¾Ý¿ÍÈËµÄ·´À¡¶Ô²ËëÈ½øÐÐ¸Ä½ø£¬Í¬Ê±½üÆÚÒ²ÓÐ²»ÉÙÐÂµÄ²ÍÒû´ÙÏúÍÆ¹ã»î¶¯£¬ÏàÐÅÏÂÒ»´ÎµÄÌåÑé¿Ï¶¨²»»áÈÃÄúÊ§Íû¡£»¶Ó­ÄúÔÙ´ÎÈë×¡£¬ÖÔÐÄ×£ÄúÉíÌå½¡¿µ£¬¹¤×÷Ë³Àû!
1	¸ÄÁËÕÐÅÆÒÔºóµÚÒ»´Î¹â¹Ë,¸Ð¾õÃ»É¶±ä»¯.×ÔÖúÔç²ÍÕÇ¼ÛÁË²»ÉÙ±ö¹Ý·´À¡2008Äê8ÔÂ8ÈÕ£º¸ÐÐ»Äú¶Ô±¾¾ÆµêµÄÖ§³Ö£¡ÎÒÃÇ½«Ò»Èç¼ÈÍùµØ±£³Ö5ÐÇ¼¶µÄ·þÎñ±ê×¼£¬»¶Ó­ÄúÔÙ´ÎÏÂé½£¬ÖÔÐÄ×£ÄúÉíÌå½¡¿µ£¬¹¤×÷Ë³Àû!
1	ËäÈ»»»ÁËÕÐÅÆ£¬»ù±¾ÊôÓÚ»»ÌÀ²»»»Ò©£®ÏÂ´ÎÓ¦¸Ã²»»áÔÙ×¡ÁË£¬ÐÔ¼Û±ÈÒ»°ã°ãÀ²±ö¹Ý·´À¡2008Äê8ÔÂ8ÈÕ£º¸ÐÐ»Äú¶Ô±¾¾ÆµêµÄÖ§³Ö£¡×î½ü¾ÆµêÓÐÐÂµÄ¿Í·¿ÖÜÄ©´ÙÏúÍÆ³ö£¬ÎÒÃÇ½«Ò»Èç¼ÈÍùµØ±£³Ö5ÐÇ¼¶µÄ·þÎñ±ê×¼£¬»¶Ó­ÄúÔÙ´ÎÏÂé½£¬ÖÔÐÄ×£ÄúÉíÌå½¡¿µ£¬¹¤×÷Ë³Àû!
1	Õâ¸ö¾ÆµêµØÀíÎ»ÖÃ²»´í£¬ÔÚÎÞÎý±È½ÏÊÐÖÐÐÄÇø~³öÐÐ·½±ã
1	ÒòÎªÖ®Ç°²é¿´ÁËÐ¯³ÌµÄµãÆÀ£¬ËùÒÔ¶ÔÕâ¼Ò¾ÆµêµÄÆÚÍûÖµ²¢²»¸ß¡£µ«Èë×¡ÒÔºó×ÜÌåÀ´Ëµ¸Ð¾õ»¹¿ÉÒÔ£¬ËäËµÕÕÎåÐÇ¼¶»¹ÓÐ²î¾à£¬µ«ÔÚ¼ªÁÖÓ¦¸Ã¿ÉÒÔ½ÓÊÜ¡£¾ÆµêÖÜÎ§ºÃÏñÃ»Ê²Ã´ºÏÊÊµÄ·¹µê£¬×îºó»¹ÊÇÔÚ¾Æµê³ÔÁË°ÍÎ÷¿¾Èâ×ÔÖú£¬±ÈÆäËûµØ·½¹óÐ©88Ôª/Î»£¬Ë®Æ½Ò»°ã¡£»¹ÓÐÒ»¸ö¾ÍÊÇÎÀÉú¼äÈ·ÊµÐ¡¡£
1	Ã»ÓÐÔç²Í£¬¾Æµê¼Û¸ñËãÊÇ½Ï¹óµÄ£¬·¿¼äÉè±¸±È½Ï³Â¾É¡£²»¹ýÓÐ¸öÓÎÓ¾³Ø»¹²»´í£¡¶þÂ¥µÄÈÕÊ½ÁÏÀíºÍ°ÍÎ÷¿¾Èâ×ÔÖú»¹²»´í£¡
1	±È½ÏÀÏµÄ·¹µê£¬·¿¼äµÈÉèÊ©Ò²±È½ÏÀÏ£¬·þÎñ»¹ÊÇ¿ÉÒÔµÄ
1	´òµç»°µ½¾ÆµêÎÊÂ·£¬×Ü»úËµ²»ÖªµÀ£¬×ªÀñ±ö²¿£¬¼¸¸öÐ¡»ïÒ²²»ÊìÏ¤£¬Á¬¶«ÏòÎ÷ÏòÒ²·Ö²»Çå£¬²»¹ý×ÜËãËµÁË¸ö±êÖ¾ÐÔ½¨Öþ£¬ÈÃÎÒÓÐÁË·½Ïò¡£ÎÊÉÌÎñÖÐÐÄÂò·ÝµØÍ¼ÈÃËÍÉÏÀ´£¬¾ÓÈ»ËµÀñ±ö²¿Ã¦£¬ÔÚÌæ±ðµÄ¿ÍÈËÏÂÐÐÀî£¬ÒªµÈ°ëÐ¡Ê±¡£µÈ¾ÍµÈ°É£¬µ«×ã×ãµÈÁËÒ»¸ö°ëÐ¡Ê±£¬»¹ÊÇµç»°´ßÁË²ÅËÍµÄ¡£·¿¼ä»¹Ëã¸É¾»£¬µ«ÎÀÉú¼äÐ¡µÄ×ª²»¹ýÉí¡£ÍË·¿Ê±Âä¶«Î÷ÁË£¬·þÎñÔ±²é·¿Ò²Ã»·¢ÏÖ£¬»¹ÊÇ×Ô¼º·¢¾õÁË´òµç»°»Ø×ÜÌ¨ÔÙ²é²ÅÕÒµ½µÄ¡£×ÜÌåÀ´ËµÔÚ¼ªÁÖÄÜ×¡µ½ÕâÑùµÄ¾Æµê»¹²»´í£¬µ…
1	ÄÜÔÚ¼ªÁÖÊÐÕÒµ½µÄ×îºÃµÄ¾ÆµêÁË¡£Èë×¡ºÍÍË·¿µÄËÙ¶È»¹¿ÉÒÔ¡£·¿¼ä×´¿ö²»´í£¬´²²»Èç³¤´ºµÄÌìÌìÊæ·þ£¬¸Ð¾õ±È½ÏÓ²¡£
1	ÖÐ¹éÖÐ¾ÙµÄ¾Æµê£¬µ«µØÀíÎ»ÖÃÌØ±ðºÃ£¬¼Û¸ñÒ²»¹ÄÜ½ÓÊÜ£¬ÏÂ´ÎÀ´Ó¦¸Ã»¹»áÔÚ×¡ÕâÀï
1	ËäÊÇ¹Û¾°·¿,²»¹ýÎÒ×¡µÄÂ¥²ãÌ«µÍ(19Â¥)¿´²»µ½½­¾°,µ«µØµãºÜºÃ,ÀëÇá¹ìÁÙ½­ÃÅÕ¾ºÍ½Ï³¡¿ÚÕ¾(Æðµã)ºÜ½ü,½â·Å±®¾ÍÔÚ¸½½ü(´óÔ¼100¶à¹«³ß°É)!
1	·¿¼äÄÜ¹Û¾°£¬ºÜºÃ~~Ö÷ÒªÊÇºÜ·½±ã¡£³öÃÅ¾ÍÊÇÌ«Æ½Ñó¹ã³¡£¬ºÜ·±»ªµÄµØ¶Î
1	¾ÆµêÎ»ÖÃ¡¢·¿¼ä¶¼ºÜ²»´í£¬¼Û¸ñÒ²±È½ÏºÏÊÊ£¬ÍÆ¼ö´ó¼ÒÈ¥×¡
1	Ñï×Óµº¾ÆµêµÄÎ»ÖÃºÜºÃ£¬¹ä½Ö¡¢¹ºÎï¡¢³Ô·¹¡¢ÓéÀÖ¶¼ºÜ·½±ã£¬¾Æµê¶ÔÃæ¾ÍÊÇ´ó¶¼»áºÍÌ«Æ½ÑóÉÌ³¡£¬±³ºó¾ÍÊÇÃÀÃÀ°Ù»õ¡£¾ÆµêµÄ×°ÐÞÒ²ºÜ²»´í£¬¸É¾»Õû½à¡£×îÖØÒªµÄÊÇ£¬¼Û¸ñÒ²±È½Ï±ãÒË¡£×ÜÖ®£¬×÷ÎªÒ»¼ÒËÄÐÇ¼¶µÄ¾Æµê£¬Ñï×Óµº²»¹ÜÊÇ·þÎñ»¹ÊÇ»·¾³¶¼·Ç³£µÄµ½Î»£¬ÉõÖÁ¸Ð¾õ±ÈÒ»Ð©ÎåÐÇ¼¶¾ÆµêÒªºÃ¡£²»¹ý£¬Ñï×Óµº×Ô¼º±¾ÉíµÄ½¡ÉíÖÐÐÄ¡¢ÓéÀÖÉèÊ©ÎÒÃÇÃ»ÓÐ³¢ÊÔ¹ý£¬Òò´Ë²»×öÆÀÂÛ¡£
1	¾ÆµêµÄÎ»ÖÃºÜºÃ£¬¸ÕÖØÐÂ×°ÐÞ¹ý£¬ËùÒÔÉèÊ©»¹¹ýµÃÈ¥£¬ÎÒ¶©µÄ·¿ÐÍÀïÃæ»¹ÓÐµçÄÔ£¬ÍøËÙ²»´í¡£Ö»ÊÇÔ¡¸×Àï·ÅµÄµæ×Ó¾¹È»»¹ÓÐºÚÓ¡£¬ÈÃÈË¸Ð¾õºÜ²»ºÃ¡£Ôç²ÍºÜ·á¸»£¬²»¹ýºÃÏñÖØÇìµÄ¾ÆµêÔç²Í¶¼ºÜÀ×Í¬¡£×ÜÌå¸Ð¾õ²»´í£¡
1	²»´íµÄ¾Æµê£¬±¾ÈË¾­³£Èë×¡£¬¶ÔÖÜ±ß¼°¾Æµê»·¾³¶¼ºÜÊìÏ¤¡£
1	Ü½ÈØÀöÍ¥¾ÆµêµÄ·¿¼Û±È³É¶¼ÆäËûµÄËÄÐÇ¶¼Êµ»Ý,Éý¼¶Èë×¡µÄÐÐÕþÂ¥²ã£¬·¿¼äºÜ´ó.¸ÃÓÐµÄ¶¼ÓÐÁË£¬ÎÞ¿ÉÌôÌÞ¡£ºÜÓÐÎÄ»¯ÌØÉ«£¬ÀëÎÄÊâ·»Í¦½ü¡£·¿¼äÀïÏ¸½Ú¶¼¿¼ÂÇµÃºÜºÃ£¬¸øÈËºÜÎÂÜ°µÄ¸Ð¾õ£¬²»´í£¡±ö¹Ý·´À¡2008Äê6ÔÂ13ÈÕ£º×ð¾´µÄ¿ÍÈË£ºÄúºÃ£¡¸ÐÐ»Äú¶ÔÎÒ¾ÆµêµÄ¹Ø×¢ÓëÖ§³Ö£¬ÆÚ´ýÄúµÄÔÙ´Î¹âÁÙ¡£×£¹¤×÷Ë³Àû£¡
1	ÒÑ¾­¶à´ÎÑ¡ÔñÈë×¡¸Ã¾ÆµêÁË£¬×ÜÌåÀ´Ëµ»¹ÊÇ²»´íµÄ¡£Õâ»Ø¿ÉÄÜÊÇÒòÎª¾Æµê°üÁË»áÒé£¬·¿¼äÓÐÐ©½ôÕÅ£¬ºóÀ´¸øÉý¼¶³ÉÁË´ó´²£¨Ë®´²£©·¿¡£¾ÆµêÔç²ÍÃ»Ê²Ã´ÐÂÒìÓëÇ°¼¸´ÎÀàËÆ¡£
1	¾ÆµêµØÀíÎ»ÖÃ£º4·Ö£¬µØÀíÎ»ÖÃÒ»°ã£¬Àë»ð³µÕ¾ÎÄÊâÔº½Ï½ü£¬³ö×â³µÏà¶Ô±È½ÏºÃ½Ð£¬´óÔ¼µÈ5·ÖÖÓ×óÓÒ¡£¾Æµê»·¾³£º5·Ö£¬ºÜÓÐÎ¶µÀµÄÜ½ÈØÎÄ»¯Ö÷Ìâ¾Æµê£¬ºÜÓÐÌØÉ«£¬¸öÈËºÜÏ²»¶£¬¾ÍÊÇ×÷Îª4ÐÇ¼¶¾ÆµêÀ´Ëµ·þÎñÌ¬¶ÈÉÔÎ¢²îÁËÒ»µã¡£
1	¸Ð¾õ»¹²»´í£¬ËäÈ»²»ËãÐÂÒ²²»ËãºÀ»ª¡£µØÏÂÒ»²ãµÄÉ£ÄÇ°´Ä¦£¨µ±È»Ó¦¸ÃÊÇ¶ÀÁ¢¾­ÓªµÄ£©Æ­Ç®£¬¹ÊÒâ²»ËµÒª¼Ó·¿¼äÇ®¡£
1	ÎÒºÍ¼ÒÈËÓÚ5ÔÂ7ÈÕ¿ªÊ¼Èë×¡Ìì¸®Ñô¹â¾Æµê£¬ËäÈ»ÓÐÒ»µãÐ¡Îó»á£¬µ«Í¨¹ýÐ¯³ÌµÄ¹µÍ¨ºÜ¿ìµÄµÃµ½ÁË½â¾ö£¬¶ÔÓÚ¾Æµê»ý¼«µÄÌ¬¶ÈºÍºóÀ´Ï¸ÖÂÈëÎ¢µÄ·þÎñÉî¸ÐÂúÒâ¡£ÖµµÃÒ»ÌáµÄÊÇ£¬5ÔÂ12ÈÕµØÕðµ±Ìì¾ÆµêµÄÓ¦¼±´ëÊ©¼°¶Ô¿ÍÈËµÄ¸ºÔð£¬µãµãµÎµÎ¸ÐÊÜµ½¾ÆµêµÄÎÂÅ¯¡£ÓÐ»ú»áÒ»¶¨ÒªÔÙ´ÎÈë×¡´Ë¾Æµê£¬²¢ÍÆ¼öËùÓÐµÄÅóÓÑÈë×¡´Ë¾Æµê£¡
1	È¥Äê10ÔÂÈ¥¾ÅÕ¯¹µÊ±×¡¹ý£¬¸Ð¾õºÜºÃ£¡½ñÄêÔÙºÍÍ¬ÊÂÈ¥£¬¾õµÃ·þÎñ²îÁË¡£±ö¹Ý·´À¡2008Äê5ÔÂ27ÈÕ£ºÏ£Íû¿ÍÈË¶ÔÎÒÃÇµÄ·þÎñÌá³ö±¦¹óµÄÒâ¼ûºÍ½¨Òé£¬×öµÄ²»¹»ºÃµÄµØ·½£¬ÎÒÃÇºÜÀÖÒâ½ÓÊÜ¿ÍÈËµÄÅúÆÀ
1	Ìì¸®Ñô¹âµÄ¼Û¸ñ±È½ÏºÏÀí¡£Ó²¼þÒ²²»´í¡£·þÎñÔ±Ì¬¶È¶¼ºÜºÃÎÒÈë×¡µÄÊ±ºò£¬´óÌÃÔÚ×°ÐÞ¡£Õâ¼Ò·¹µêÊÇÉæÍâµÄ£¬ºÜ¶àÍâ±ßÈ±µãÔÚÓÚ£ºÔç²Í±È½Ï¼òÂª£¬²»ÊÇºÜºÃ³Ô
1	ÐÔ¼Û±È½Ï¸ß£¬ÎÒ×¡ÁËÒ»ÍíÖ®ºó´ÓÀÖÉ½»ØÀ´ÓÖÐø¶©ÁËÁ½Íí£¬±È½ÏÂúÒâ¡£
1	²»´íµÄ¾Æµê£¬¾ÍÊÇ·¿¼ä½ÏÐ¡ÁËÒ»µã£¬´²½ÏÓ²ÁËµã¶ù£¬ÆäËü¶¼»¹²»´í
1	Ã»ÓÐÏëÏóµÄÀëÎ÷ºþ½ü,ÄêÇáÈË×ß×ßÒ²µÃ10-15·ÖÖÓ.ÒòÎª´°²»ÊÇÃæ¶ÔÎ÷ºþµÄ,ËùÒÔ¾°»ù±¾¿´²»µ½Î÷ºþ,Òª°ÑÍ·Ì½³öÈ¥,ÃãÇ¿¿´µ½ÉÌÒµ½ÖÔ¶´¦µÄ¾¡Í·ÊÇºþÃæ
1	×ÜµÄÀ´Ëµ»¹¿ÉÒÔ.¼¸µã²»×ã£º1£©ÎÀÉú¼äÓÐ³ôÎ¶£»2£©´òµÄ²»·½±ã£¬Òª×ß¹ýÇÅµ½´ó½ÖÉÏÕÐºô3£©ÖÐ²ÍÌü²ËÆ«¹ó
1	Àë¹«Ë¾½Ï½ü£¬ËùÒÔÑ¡ÔñÁËÕâ¼Ò3ÐÇ¾Æµê²ÍÒû¼Û¸ñºÜÓÐ¾ºÕùÁ¦£¬ºÍÆÕÍ¨·¹µê½Ó½ü¡£Ãâ·Ñ×¢²áÍøÕ¾µ¼º½±ö¹ÝË÷Òý·þÎñËµÃ÷¹ØÓÚÐ¯³Ì³ÏÆ¸Ó¢²Å´úÀíºÏ×÷¹ã¸æÒµÎñÁªÏµÎÒÃÇCopyright1999-2008,ctrip.com.allrightsreserved.
1	¾Æµê×¡ËÞ»·¾³²»´í£¬Ç°Ì¨·þÎñºÜÈÈÇé£¬·¿¼ä¿ÉÒÔ¿´µ½³¤½­ºÍ¸ðÖÞ°Ó£¬¾ÍÊÇÎÀÉú¼äµÄÁÜÔ¡ÉèÊ©²»Ì«ºÃÓÃ£¬×ÜÌå¶øÑÔ»¹ÊÇ²»´íµÄµØ·½£¡
1	ÓÐÍ£³µ³¡£¬·¿¼ä¸É¾»¡¢°²¾²£¬¸÷·½Ãæ»¹Ëã²»´íÖ»ÊÇ¼Û¸ñÔÚÕØÇìÀ´Ëµ»¹ÊÇÆ«¸ßÁËÐ©¡£ÉÏ´ÎÎÒÃÇÔÚÕØÇì»Ê³±¸ã¸ö»î¶¯£¬·¿¼äÉèÊ©¸÷·½Ãæ±ÈÐÇºþ´ó¾Æµê×îÆðÂë¸ßÒ»¸ö¼¶±ðÖ»Ðè260Ôª¡£
1	»¹²»´í£¬¾ÍÊÇ±È½ÏÄÑÕÒ£¬ÒòÎª³¤ÄþÂ·Ì«³¤ÁË¡£´ò³µµÄ»°£¬Ë¾»úÒ»°ãÒ²ÕÒ²»µ½£¬ÀË·ÑÁËºÜ¶àÊ±¼ä¡£
1	¾Æµê²»´í£¬·þÎñÈËÔ±¶¼ºÜºÃ£¬±È½ÏÓÐÀñÃ²¡£¸É¾»£¬Çå¾²£¬½»Í¨Ò²Ëã·½±ã¡£È±µãÊÇÍË·¿¿ñÂý£¬»¨µôÎÒ°ë¸öÐ¡Ê±...
1	·¿¼ä¿í³¨£¬ºÜ¸É¾»£¬Ç½ÉÏ¹Ò×ÅÐ¡ÐÍÒº¾§µçÊÓ»ú£¬ÎÀÉú¼äÃ»ÓÐÔ¡¸×Ö»ÄÜÁÜÔ¡£¬²»¹ý²»³ÉÎÊÌâ¡£³¤ÄþÂ·ÊÇ¸ö´óÂíÂ·£¬µ«ÒòÎª¾ÆµêÎ»ÓÚÅªÌÃÀï£¬ËùÒÔ»·¾³±È½Ï°²¾²¡£ÎÒ±È½ÏÏ²»¶½õ½­´ó³ø£¬¼ÛÁ®Î¶ÃÀ£¬·þÎñÌ¬¶ÈÒ²»¹¿ÉÒÔ¡£229ÔªµÄ·¿¼ÛµÄÈ·ºÜÓÐ¾ºÕùÁ¦¡£ÍøÂçËÙ¶ÈÓÐµãÎÊÌâ£¬¾­³£ÓÐÖÐ¶Ï»òÁ¬½Ó²»ÉÏµÄÇé¿ö¡£
1	×÷Îª¾­¼ÃÐÍÁ¬Ëø¾Æµê£¬ÎÒ¾õµÃ½õ½­Ö®ÐÇÒª±ÈÈç¼Ò¡¢ÄªÌ©µÈ¸ß³öÒ»³ï¡£×îÃ÷ÏÔµÄ¾ÍÊÇ·¿¼ä±¾Éí¹»¿í³¨£¬²ÞËùÒ²²»¾Ö´Ù£¬ÂíÍ°»¹ÊÇ¼Ó³¤ÐÍµÄÄØ¡£10ÔªµÄÔç²ÍËã·á¸»µÄ¡£Õû¸ö¾ÆµêµÄÉ«ÔóºÍ»ùµ÷¿´×ÅÊæ·þ£¬Èç¼Ò¾ÍÍÁµã¡£
1	ÎÒ×¡µÄÊÇÉÌÎñ±ê£¬·¿¼ä²»´í£¬ºÜ¸É¾»£¬·þÎñÒ²ºÃ£¡ÏÂ»Ø»¹»á×¡¡£¡£¡£
1	ÓÚËÄÔÂÏÂÑ®Èë×¡ÐÐÕþÂ¥Ì×·¿ÈýÌìÔ­ÔòÉÏ´óÖÂ»¹ËãÂúÒâ£¬µ«ÈÔÓÐÒÔÏÂ¿´·¨Ò»¡¢»òÐí×°ÐÞ½Ï¾Ã×ßµÀÓë³ø·¿ÓÐÐ©ÐíÃ¹Î¶£¬³ø·¿Éè±¸Ò²½Ï¾ÃÓÐÑÏÖØ·º»Æ¶þ¡¢µçÌÝÓë×¡»§¹²ÓÃ½öÁ½Ì¨ÓÐÊ±ÒªµÈ½Ï¾ÃÊ±¼äÈý¡¢´ÓµçÌÝµ½Ç°Ì¨Ðè¾­¹ýÒ»¸öÁù½××óÓÒÖ®Ð¡Â¥ÌÝÓÐÐ©Ðí²»·½±ãËÄ¡¢¾Ó×¡ÉÏÊÇ»¹Ëã·½±ã¶ÔÃæ²»Ô¶¾ÍÊÇ¼ªÖ®µºÎå¡¢Èç¹ûÄÜÌá¹©¼òÒ×¹ø¾ß£¬ÖÐÎÒÏë¸üÄÜ·ûºÏÌ×°ºÉè±¸Ö®¶¨Òå±ö¹Ý·´À¡2008Äê5ÔÂ16ÈÕ£º¸ÐÐ»ÄúÑ¡ÔñÈë×¡ÍòÊÂ´ï¾Æµê¼°¸øÓè¾Æµê±¦¹óµÄ½¨Òé¡£¾ÆµêÏÖÓÐ¼òÒ×³ø¾ßÌá¹©£¬…
1	×¡ÁË¼¸´Î£¬Õâ´Î»¹ÌØÒâ´øÁËÅóÓÑÒ»ÆðÈ¥Èë×¡£¬½á¹û£¬¾ÆµêµÄÔç²ÍÈÃÎÒÃÇÌ«Ê§ÍûÁË£¬Ô½À´Ô½²î°¡£¬¾ÅµãÈ¥µÄÊ±ºò³ÔµÄ¶«Î÷¶¼Ã»ÓÐÊ²Ã´ÁË£¬ÒÔºóÎÒÊÇ²»»áÔÙÀ´ÁË¡£
1	ÎÒ×¡µÄÊÇÉÌÎñ´ó´²·¿,·¿¼äËä²»ÊÇºÜ´ó,µ«¸Ð¾õÂùÎÂÜ°µÄ,ÓÐÃâ·ÑÉÏÍøµÄµçÄÔ.¾ÍÊÇÖÐÎçÍË·¿Ê±×ÜÌ¨Ö»Ò»¸ö·þÎñÔ±(¿ÉÄÜÈ¥³Ô·¹ÁË),µÈÁË»áÊ±¼ä.
1	µØÀíÎ»ÖÃ±È½Ï±ã½Ý£¬¹ä½Ö¡¢ÂÃÓÎ¡¢°ìÊÂ¶¼±È½Ï·½±ã¡£ÀÏµÄ±ö¹ÝÐÂ×°ÐÞ¸ÄµÄ£¬·¿¼äÄÚµÄÉèÊ©¼ò½à¡¢¸É¾»£¬µ«±ö¹ÝÕûÌå½¨ÖþÉèÊ©±È½Ï³Â¾É¡£
1	²»´íµÄ¾Æµê,·þÎñ»¹¿ÉÒÔ,ÏÂ´Î»¹»áÈë×¡µÄ~
1	ÕâÀï½»Í¨ºÍÒûÊ³±ãÀû,·þÎñÌ¬¶ÈºÃ,ÐÔ¼Û±È²»´í,¾ÍÊÇÈÈË®²»Ì«ÈÈ,ÖµµÃÍÆ¼ö.
1	¶©ÁËÒ»¸ö·¿¼ä,×¡ÁËÈýÌì,µµ´ÎÒ»°ã,µ«ÐÔ¼Û±È»¹ËãÖµµÃ.
1	ÁÙÊ±¾ö¶¨µ½±±¾©³ö²î£¬ºÜ¿ì¾Í¶¨ºÃÁË£¬·¿¼ä²»´í£¬×¡ÁËÁ½¸öÍíÉÏ£¬ÔÚÕâ¸½½üÕâÀïËãÊÇ×î¾­¼ÃÊµ»ÝµÄµØ·½£¬¶øÖÊÁ¿ÓÖÊÇ×îºÃµÄÁË£¡
1	Ó²¼þ²»´í£¬·þÎñÌ¬¶ÈÒ²²»´í£¬ÏÂ´Îµ½¸½½üµÄ»°»¹»áÑ¡Ôñ×¡ÕâÀï
1	10ÔÂµ×¸Õ×¡ÁË3Ìì£¬¸Ð¾õÕæµÄ²»´í£¬·¿¼ä¹»´ó£¬ºÜ¸É¾»£¬ËäÈ»¿¿½Ö£¬¸ôÒôÐ§¹û»¹Ëã²»´í£¬ÖÁÉÙÎÒ×¡µÄÊ±ºò·þÎñÌ¬¶ÈºÜºÃ£¬ÈÃÄÃ¸ö´µ·ç»úºÜ¿ì¾ÍÄÃÀ´ÁË£¬ÄÃ¼¸°ü²èÒ¶Ò²ºÜ¿ì£¬Î¨Ò»µÄÒÅº¶¾ÍÊÇ²»Ìá¹©ÐÅÓÃ¿¨Ïû·Ñ£¬²»¹ýÔÚÃÅ¿Ú¾ÍÓÐÒ»¸ö×Ô¶¯Ìá¿î»ú£¬»¹ÓÐ²»ÄÜÑÓºóÒ»Ð¡Ê±ÍË·¿£¬ËµÊÇµçÄÔÏµÍ³ÎÊÌâ¡£×ÜÌå¸Ð¾õ230Ò»¼äºÜºÃ¡£
1	»¹³É,²»´í»¹³É,²»´í»¹³É,²»´í»¹³É,²»´í,ÎïÓÐËùÖµ
1	¼Û¸ñÊÊÖÐ£¬×°ÐÞ»¹¿ÉÒÔ¡£Ôç²ÍÉÐ¿É¡£ÎïÓÐËùÖµ
1	Î»ÖÃºÃ£¬¼Û¸ñºÏÊÊ£¬»·¾³²»´í£¬·¿¼äÒ²±È½Ï¸É¾»£¬ÔÚÊ¯¼Ò×¯ÕâÑùµÄµØ·½ÒÑ¾­ºÜ²»´íÁË£¬ÏÂ´ÎÓÐ»ú»á»¹¶¨Õâ¸ö¾Æµê¡£
1	²»´íµÄ¾Æµê£¬Í¦Êµ»ÝµÄ£¬·ûºÏºÏÊÊµÄÊÐ³¡¶¨Î»£¬Ê¯¼Ò×¯Àï»¹Í¦·½±ã
1	Î»ÖÃÀëÎÒÃÇµ¥Î»ºÜ½ü,´Ó¼Û¸ñÀ´Ëµ,ÐÔ¼Û±ÈºÜ¸ß.ÎÒÒªµÄ´ó´²·¿,168Ôª,Ç°Ì¨·þÎñÔ±Ì¬¶ÈºÜºÃ,·¿¼äÓ²¼þÒ»°ã,µ«ÊÇÏëÏë¼Û¸ñÒ²¾ÍÕâÑùÁË.»¹Ëã¸É¾»,¾ÍÊÇ´²µæ×ÓÌ«Ó².BTW:Ã»ÓÐÉ§ÈÅµç»°,Õâ¸öºÜºÃ²¹³äµãÆÀ2008Äê3ÔÂ4ÈÕ£º¶ÔÁË,ÕâÀïÄÜ¹»Ãâ·ÑÉÏÍø,¸ÕºÃÉÏÍø¼Ó°àÒ»Íí,ºÜ²»´í
1	Èë×¡´óÁ¬¸»Àö»ª¶«Â¥£¬ÐÂ×°ÐÞµÄ£¬±ÈÎ÷Â¥Ìõ¼þºÃ£¬ÒÔºó»¹»áÑ¡Ôñ£¡
1	ºÀ»ªÉÌÎñ·¿,Ãæ»ý·Ç³£´ó,µ«ÆÄÓÐ´ó¶øÎÞµ±Ö®¸Ð,¾ÆµêµÄµØÌººÜÔà,ÎÛ×ÕËæ´¦¿É¼û,¿ÕÆøÀïÃæÓÐ»ÓÖ®²»È¥µÄ¾ÆÆø.½¨ÒéÐ¯³Ì¿¼²ìÒ»²½Ö®Ò£µÄ»ªÑô¾Æµê,²»ÉÙµ±µØµÄÅóÓÑ¶¼ÍÆ¼öÎÒÃÇÈë×¡»ªÑô.
1	Á¬×Å×¡ÁËÁ½´ÎÑàÉ½£¬¸Ð¾õÕûÌå»·¾³»¹¿ÉÒÔ£¬Ö»ÊÇ·¿¼äÀïµÄÅäÖÃ±ÈÆäËû³ÇÊÐµÄËÄÐÇ±ö¹Ý²î²»ÉÙ£¡¾¹È»Á¬´µ·ç»ú¶¼Ã»ÓÐ£¡ÎÀÉú¼äÀï·Ö±ðÓÐÁÜÔ¡¼äºÍÔ¡Åè£¬ÕâµãÉè¼Æ±È½ÏÉÆ½âÈËÒâ£¡
1	·¿¼ä´ó£¬Ï¸½Ú²»ºÃ£¬×¡¹ýÉÏº£ÐÂÃ·ÍòºÀ£¬ÈýÑÇÍòºÀ£¬Õâ¸öÍòºÀ×î²î¡£°ÑÎÒ¶©·¿µÄÐ¯³Ì»ý·Ö¶¼Åª¶ªÁË£¬ºÇºÇ£¬Ð¯³ÌÎÊ¹ýÎÒºÃ¼¸´Î£¬ºÜ·³¡£×îºó»¹ÊÇÃ»ÓÃ¡£²¹³äµãÆÀ2008Äê4ÔÂ10ÈÕ£ºÊÇµÄ£¬¿Õµ÷Ò²²»ºÃµ÷½Ú£¬ÅªÁË¼¸±é¶¼²»ºÏÊÊ£¬Ôç²ÍÄÇ¸ö¼òµ¥£¬¼òµ¥µÃ¹ý·ÖÁË¡£
1	×ÜÌåÀ´Ëµ¸÷ÏîÖ¸±ê·ûºÏÍòºÀµÄË®×¼£¬¿öÇÒÓöÉÏÌØ¼ÛÆÚ£¬¼Û¸ñ·Ç³£ÓÐÎüÒýÁ¦£¬Ì×·¿Ô¡ÊÒµÄ³åÀËÔ¡¸×·Ç³£Êæ·þ£¬ÔÚÍâÃæÍæÁËÒ»Ìì»ØÀ´ÏíÊÜÒ»ÏÂÅÝÅÝÔ¡£¬¼ÈÄÜ»º½âÆ£ÀÍ£¬»¹ÄÜ×ÌÈó¸ÉÔïµÄ¼¡·ô£¬µ±È»ÅÝÅÝÔ¡Â¶×Ô´ø£¡µØµãÉÔÎ¢ÓÐµãÆ«£¬´òµÄÓÐµÄË¾»ú²»ÖªµÀÔÚÄÄ£¬µÃ¸æËßÔÚº½ÌìÇÅ²ÅÃ÷°×¡£ÓÎÓ¾³Ø²»ÊÇÔÚ¾ÆµêÄÚ£¬ÊÇ¾Æµê½èÓÃÅÔ±ßÒ»¸ö½¡ÉíÖÐÐÄµÄ£¬Ìõ¼þÒ»°ã£¬¿ª·ÅÊ±¼äµ¹ÊÇÍ¦³¤µÄ¡£·¿ÄÚ´óÆ¿µÄÒÀÔÆ¿óÈªË®Ö»Âô48£¬Õâ¸ö¼Û¸ñÏà±ÈÆäËûÎåÐÇ¼¶¾ÆµêÏû·ÑË®Æ½ÕæµÄ²»¹óÅ¶£¡
1	·¿¼ä¡¢µØµã¶¼²»´í£¬·þÎñÒ²¿ÉÒÔ£¬¾ÍÊÇ·¿¼äÀïµÄ¿Õµ÷²»ºÃ£¬ÎÂ¶ÈÉÏ²»È¥ÓÐµãÀä£¬Ï´ÊÖ¼äµÄÎÂ¶È·´¶øºÜ¸ß¡£
1	²»¿÷ÁËMarriottµÄÃû×Ö¡£Õâ²ÅÊÇÕæÕýµÄ5ÐÇ¼¶±ö¹Ý£ºÊæÊÊµÄ·¿¼ä£¬Ò»Á÷µÄ·þÎñ¡£¾ÍÊÇµØ·½Æ«Ð©£¬³ö×â³µË¾»ú²»ÖªµÀ¡£ÎÒ»áÔÙ×¡Õâ¼Ò
1	¶©µÄÉÌÎñ·¿£¬ËäÈ»ºÜÐ¡×°ÐÞ³Â¾É£¬µ«ÊÇ¼Ò¾ßµ¹ÊÇºÜÓÐ¹Å¶¼ÌØÉ«£¬Ôç²ÍÒ»°ã£¬µ«È´ÊÇ25Â¥µÄÐý×ª²ÍÌüÓÃ²Í£¬¿´Â¥ÏÂµÄÄµµ¤¹ã³¡ºÜ²»´í£¬¿ÉÏ§ÂåÑôµÄÌìÀÏÊÇÒõö²
1	Èë×¡Õâ¸ö¾ÆµêÓÐÒ»µãÐèÒª×¢ÒâµÄ£¬²»ÒªÑ¡³¯Î÷Èý»·µÄ·¿¼ä£¬·ñÔò»¹ÊÇ¿ÉÒÔÌýµÃµ½Á¢½»ÇÅÉÏµÄÔëÉù
1	·¿¼äºÜÊæ·þ£¬·þÎñÒ²ºÜºÃ£¬¼Û¸ñ¸ßÁË¡£ÁíÍâ£¬Í¨¹ýCTRIP¶©µÄÊ±ºò×ÜÊÇºÜÄÑ¶©µ½´ó´²µÄ·¿¼ä£¬¿ÉÊÇ×Ô¼º´òµç»°È¥Ç°Ì¨¾Í¿ÉÒÔ¶©µ½¡£¿´À´CTRIPºÍ¾ÆµêµÄÐ­ÒéÃ»ÓÐ×öºÃÑ½¡£
1	Õâ´Î×¡µÄÊÇ¸ß¼¶ÐÐÕþ·¿£¬ºÜ²»´í£¬·¿¼ä¹»´ó£¬Ïàµ±ÓÚÒ»ÊÒÒ»Ìü£¬¶øÇÒÓÐÁ½¸öÎÀÉú¼ä¡£¾ÍÊÇÌüºÍ·¿¼äÖ®¼äµÄ¸ôÒô²»ºÃ¡£
1	¾Æµê¸Ð¾õ»¹ÐÐ£¬²»¹ýËµÊµ»°²»ÈçËÕÖÝ¼°ÉÏº£ÄÇ±ßµÄ£¬²»¹ýÔçµãºÜºÃºÇºÇ£¬·þÎñÌ¬¶ÈÒ²ºÜºÃµÄ¡£½»Í¨Ò²ºÜ·½±ã£¬¾ÍÊÇÏÖÔÚÖÜ±ßÕýÔÚ½øÐÐÕûÐÞ£¬ÐÞºÃºóÓ¦¸ÃÊÇ²»´íµÄÑ¡Ôñ¡£
1	¹ûÈ»ÈçÍ¬ÆäËû»áÔ±ÃÇËùËµµÄ£ºÎ»ÖÃÓÅÔ½£¬µ«²»Ì«ºÃÕÒ¡£ÈÃÎÒÌå»áÁËÒ»°Ñ¾©³ÇÐ¡ºúÍ¬µÄÔÏÎ¶¡£ÖÜÎ§»¹ÊÇÔÚ²ðÇ¨¡£¾Æµê¸Ð¾õ½ÏÎÂÜ°£¬ÒªÊÇÄÜ¹»ÔÚÃ¿¸ö·¿¼äÀï¶¼·ÅÉÏ´µ·ç»ú¾ÍºÃÁË¡£»¹ÊÇÖµµÃÏòÅóÓÑÃÇÍÆ¼öµÄ¡£
1	¾ÆµêµÄ×°ÐÞÈ·Êµ»¹²»´í,¾ÍÊÇÇ°ÃæÔÚÐÞµØÌú,Ó°ÏìºÜ´ó,¿´¼ûÕâ¸ö¾Æµê,×ø³µ×îÆðÂë»¹Òª¶þÊ®·ÖÖÓ²ÅÄÜµ½,±È½ÏÓôÃÆ.
1	×¡µÄ±È½Ï¶à£¬ÖÜÎ§³ÔºÈÍæ¹ºÎï¶¼·½±ã½¨ÒéÐ¯³ÌÒÔºóÒª¸ø¸öºÃÕÛ¿Û
1	»¹ÓÐ£¬Ç°Ì¨·þÎñÈËÔ±ÅàÑµÐè¸ÄÉÆ£¬ËÙ¶ÈÂý£¬±íÇé´ôÖÍ£¬ÓÐÐ©Ã¦ÂÒ¡£°ÑÎÒµÄ·¿·ÑË¢³ÉÃÀ½ð£¬ËäÈ»ÍËÁË¡£µ«ÊÇÎÒµÄ20000ÔªÔ¤ÊÚÈ¨¾¹È»Ã»ÓÐ°ïÎÒÈ¡Ïû£¬´òµç»°Èý´ÎÎ´¹û¡£Ï£ÍûÕâ·½ÃæÄÜÓÐËù¸ÄÉÆ¡£
1	¿ªÊ¼¶©µÄ´ó·¿µ¥ÈË¼ä£¬µ«È¥ÁË¾Æµê¸æËßÎÒÃ»ÓÐÐ¯³ÌÔ¤¶©£¬ÎÒ¸ÕÒª´òµç»°Ñ¯ÎÊ£¬ÓÖ¸æËßÎÒÓÐÁËÒ»¼ä¡£È¥¿´£¬·¿¼äÌ«Ð¡£¬Ð¡µÃ¸ÕºÃ·ÅÒ»ÕÅ´²¡£ÓÚÊÇÍËÁËÓÖ¶©ÁËÒ»¸öÉÌÎñÐÐÕþÌ×¼ä¡£Ì×¼ä»¹²»´í£¬·¿¼ä´ó£¬ÉèÊ©»¹×Ü´ÕºÏ£¬µ«¼Û¸ñÆ«¹ó¡£×ÜÌå¸Ð¾õÒ»°ã¡£
1	±¾´ÎÈë×¡µÄÊÇÉÌÎñ´ó´²·¿£¬·¿¼ä²»´í£¬ºÜ´ó£¬µÆ¹âÐ­µ÷£¬ÂäµØ²£Á§´°ÊÓÒ°¿í¹ã£¬µØÀíÎ»ÖÃÒ²ºÜ·½±ã£¬·þÎñÈËÔ±·Ç³£ÖÜµ½£¨²»Ð¡ÐÄ°Ñ¿ã×ÓµÄ¿Û×Ó±ÁµôÁË£¬ºÇºÇ£¬Ì«ÅÖÁË£¬·þÎñÔ±ºÜ¿ì¾ÍÌæÎÒ¶¤ºÃÁË£©£¬Ð¦ÈÝÒ²·Ç³£¿É°®£¬¼ÛÇ®ÔÚ5ÐÇÀïÃæÒ²ËãºÏÊÊ¡£´óÌÃµÄ×°ÐÞÉè¼ÆÓ¦¸ÃÓÐÐ©ÄêÏÞÁË£¬ÏÔµÃÓÐµã¹ýÊ±ºÍË×Æø£¬²»¹ýÕâµ½²»Ó°Ïì¾Ó×¡ÖÊÁ¿
1	Õâ´ÎÎÒÈë×¡µÄÊÇ¸Ã¾ÆµêµÄ¾ÉÂ¥,×ÜÌå¸Ð¾õ»¹¿ÉÒÔ,¾ÍÊÇ×°ÐÞÌ«¾ÉÁË.¾ÆµêµÄÎ»ÖÃ²»´í,³öÃÅ¹ýÂíÂ·¾ÍÊÇ»ªÇ¿±±²½ÐÐ½Ö,¹ä½Ö·½±ã.ÎÒÈë×¡µÄÄÇÌì¾ÆµêÉúÒâÇåµ­,¿ÉÒÔ¿´³ö¸úÉîÛÚÍ¬Àà¾ÆµêÏà±È,¸Ã¾ÆµêÒÑ¾­ÂäÎéÁË.
1	¾ÆµêµØÀíÎ»
1	Í¨¹ýÅóÓÑ½éÉÜ×¡ÁËËÕÖÝÄÏÁÖ·¹µê£¬Ò»½ø¾Æµê´óÌÃ¸Ð¾õ¾ÍºÜºÃ£¬¾ÆµêµÄÐÐÀîÔ±¡¢Ç°Ì¨·þÎñÔ±¡¢´óÌÃ¾­Àí¶¼ºÜÈÈÇé£¬ÓÐÖÖ±öÖÁÈç¹éµÄ¸Ð¾õ£¬·¿¼äÒ²ºÜÓÐÌØÉ«£¬±³¾°Ç½ÉÏÓÐ½ðÉ«×ÖÌåµÄÊ«´Ê£¬ÎÒ×¡µÄÊÇ³¯ÄÏµÄ¾°¹Û·¿£¬¸Ð¾õÕæµÄºÜºÃ£¬Ò»³öÃÅ¾ÍÊÇÓéÀÖ¾Æ°ÉÒ»Ìõ½Ö¡¢ÃÀÊ³Ò»Ìõ½Ö£¬³öÃÅºÜ·½±ã£¬ÏÂ´ÎÀ´ËÕÖÝÎÒ»¹»áÑ¡ÔñÄÏÁÖµÄ£¬ÎÒÒ²»á½éÉÜÎÒµÄÅóÓÑÈë×¡ÄÏÁÖ·¹µê£¡
1	°ïÅóÓÑ¶¨µÄ,ËûÃÇºÜÂúÒâ,ËÕÖÝÔ°ÁÖÌØÉ«.ÏÂ´Î»¹»á×¡.
1	¾Æµê»·¾³»¹¿ÉÒÔ,¾ÍÊÇ°ìÀíÈë×¡ÊÖÐøºÜÂý,°ïÅóÓÑ¶¨µÄ,ËµÊÇ·¿¼ä¿ÉÒÔ.
1	¾ÆµêµØÀíÎ»ÖÃÔÚ¹Å³ÇÇø×î·±»ªµÄÊ®È«½ÖÉÏ£¬»·¾³·Ç³£ºÃ£¬ºÜÓÐÔ°ÁÖÌØÉ«£¬ÈÃÈË¸Ðµ½ºÜÊæ·þºÜã«Òâ£¡Ç°Ì¨Èë×¡ºÍÍË·¿µÄËÙ¶ÈÒ²ºÜ¿ì£¬·þÎñÈËÔ±ºÜÓÑÉÆ£¬ÓÐÎÊ±Ø´ð£¡·¿¼äÒ²ºÜÓÐÌØÉ«£¬Ç½ÉÏ¿ÌÓÐ½ðÉ«µÄÊ«´Ê£¬ÌýËµÃ¿¸ö·¿¼äµÄÊ«´Ê¶¼²»Í¬ÄØ£¡ÏÂ´Î»¹»áÑ¡ÔñÕâÀï£¡
1	È¥ËÕÖÝÖ®Ç°£¬ÌýÅóÓÑ½éÉÜÁËÕâ¼Ò¾Æµê£¬ÓÚÊÇÍ¨¹ýÐ¯³Ì¶¨ÁË·¿¼ä¡£µ±³ö×â³µË¾»ú½«³µ×Ó¿ª½ø¾ÆµêÊ±£¬¶ÙÊ±ÑÛÇ°»íÈ»¿ªÀÊ£¬Ã»ÓÐÏëµ½ÔÚÊÐÇø»¹»áÓÐÕâÑùÒ»¼ÒÄÖÖÐÈ¡¾²µÄÔ°ÁÖÊ½¾Æµê¡£×ß½ø´óÌÃ£¬ÐÐÀîÔ±ºÜÈÈÇéµÄ´òÕÐºô¡£À´µ½Ç°Ì¨£¬ºÜ¿ì°ìÀíÁËÈë×¡ÊÖÐø£¬·þÎñÈËÔ±µÄ°ìÊÂÐ§ÂÊ½Ï¸ß¡£Ò»Â·×ßÉÏ·¿¼ä£¬¼ÙÉ½¡¢ÀÈÍ¤¡¢ÆÙ²¼¾¡ÊÕÑÛµ×£¬·¿¼ä²¼ÖÃºÜ±ðÖÂ£¬´²Í·ÓÐÒ»Ê×ÌÆÊ«£¬ºÜÓÐÒâ¾³£¬¾ÍÊÇ·¿¼äÃæ»ýÓÐµãÐ¡£¬µ«´°Íâ¾°É«²»´í¡£Õâ´ÎÈë×¡¸øÎÒºÍÅóÓÑ¶¼ÁôÏÂÁËºÜÉîµÄÓ¡Ïó£¬ÏÂ´…
1	ÕâÊÇÒ»¼ÒÐÔ¼Û±ÈºÜºÃµÄ·¹µê,ÊÇËÕÖÝÄÖÖÐÈ¡¾²µÄÒ»´¦¸£µØ.¾ÆµêÓÐ¿í³¨µÄÍ£³µ³¡,ÂÌµØÃæ»ý´ó,¹ÅÄ¾²ÎÌì,ÂÌ²ÝÈçÒð.µÇÉÏÐ¡É½,»¹ÓÐ¿É¹©ÓÎÈËÐÝÏ¢µÄÁ¹Ìü,É½½ÅÏÂÁ÷Ë®äÈäÈ.·¿¼äÀï²¼ÖÃµäÑÅ»ªÀö,ÖÐÊ½µÄÇÒ´²Í·ÓÐ¹ÅÊ«Ïà°é¶øÃß.
1	Ê®Ò»µÄÊ±ºòÈ¥µÄÂåÑô,¾Í×¡ÔÚÕâ¼Ò¾Æµê,×ÜµÄ¸Ð¾õÄØ,µØÀíÎ»ÖÃ²»´íÃÅ¿Ú¾ÍÓÐÈ¥ÁúÃÅÊ¯¿ßµÄ¹«½»³µ1ÔªÒ»Î»ºÜ·½±ã(ÎÒ´ò³µÈ¥µÄÒ²Ö»»¨ÁË30Ôª)Ç°Ì¨½Ó´ýºÜÈÈÇé,µ«È±µãÊÇ·¿¼äÊµÔÚÊÇÐ¡,ËÄÐÇ¼¶ÕâÃ´Ð¡µÄ·¿¼äÓÐµãËµ²»¹ýÈ¥,µ«·¿¼äÀïÓÐµçÄÔÕâµã»¹²»´í.
1	ÌýÅóÓÑ½éÉÜ²»´í£¬Òò´Ë³ö²îÑ¡ÔñÁË´Ë¾Æµê£¬Ò»½ø¾Æµê¸Ð¾õÔº×ÓºÜ´ó¡¢ÂÌ»¯ºÜºÃ£¬ÔÚ´óÈÈÌì¿´×ÅºÜÊæ·þ£¬Í£³µ³¡ºÜ´óÒ²ºÜ°²È«£¬¶Ô×Ô¼ÝÓÎµÄÅóÓÑºÜºÏÊÊ£¬¾Æµê´óÌÃ²¼ÖÃºÜ¹ÅÆÓ£¬Í¸¹ý´óÌÃÂäµØ²£Á§ÄÜ¿´µ½ÍâÃæÍ¥ÔºµÄ·ç¾°£¬ºÜÑÅÖÂ£¬¾ÍÊÇ´óÌÃÓÐµã°«£¬·¿¼äºÜ°²¾²¡¢¸É¾»£¬»¹ÓÐÈËÐÔ»¯µÄÒ»¼üÍ¨·þÎñ£¬ºÜ·½±ã£¬·þÎñÔ±Ò²ºÜÓÐÀñÃ²£¬¿´µ½¿ÍÈË»áÖ÷¶¯´òÕÐºô£¬×ÜÌ¨µÄÒµÎñ²Ù×÷ºÜÊìÁ·¡£¾ÍÊÇ²»ÖªÔõÃ´»ØÊÂÎÀÉú¼äµÄÃÅÓÐµãµôÑÕÉ«£¬ÌáÐÑÒªÈë×¡ÄÏÁÖµÄÅóÓÑÏ´ÔèÊ±²»Òª°Ñ×Ô¼…
1	¶©µÄÊÇÉÌÎñÂ¥,·¿¼äÉèÊ©,ÖÜ±ß»·¾³¶¼µÖµÄÉÏ5ÐÇ¼¶µÄ±ê×¼,¶øÇÒÔÚÄÖÊÐÖÐÊÇÒ»¸öÄÖÖÐÈ¡¾²µÄµØ·½,³öÃÅ¾ÍÊÇÊ®È«½ÖºÍ·ï»Ë½Ö.¶øÇÒÔÚ¾ÆµêÖÐ»¹ÓÐÒ»Ð©ÎÄÎï±£»¤µ¥Î»,ÔÚ¾ÆµêÀïÃæ×ª×ªÒ²ÊÇÂú²»´íµÄ.
1	·¿¼ä¾ÉÁËÒ»µã£¬´²Ó²£¬¸ôÒô½Ï²î£¬·¿¼äÀïºÍ×ßÀÈµÄµÆ¹â¶¼Ì«°µ¡£Ë¯ÒÂÓÐÃ¹Î¶¡£·¿¼äÓÐµãÑ¹ÒÖµÄ¸Ð¾õÏëÁË°ëÌì¾õµÃÊÇÌì»¨Ì«°«¡£µÆ¹â²»Ì«ºÃ¿ØÖÆ¡£
1	ËùÔÚµØÓ¦¸ÃÊÇÐì»ã±È½ÏºÃµÄµØ¶Î£¬ºÜÓÄ¾²£¬ÅÔ±ß¾ÍÊÇ°®¾ÕÐ¡Ñ§£¬³öÃÅÍùÓÒ×ßµ½Â·¿ÚÓÐ³¬ÊÐºÍË®¹ûµê£¬ºÃÏñ»¹ÓÐ¼ÒÎ÷²ÍÌü»òÊÇ¾Æ°É£¬µ«ÊÇÆäËû³Ô·¹µÄµØ·½¾Í²»´óºÃÕÒÁË¡£¾Æµê³öÃÅÍù×óÓ¦¸Ã¿ÉÒÔ×ßµ½µØÌúºâÉ½Â·Õ¾£¬ÄÄ¸ö³ö¿Ú¾Í²»ÏþµÃÁË¡£¾ÆµêµÄ»·¾³ºÜºÃ£¬ÒôÀÖÅçÈª£¬Çà´ä²ÝÆº£¬¸Ð¾õºÜ²»´í¡£¡£¡£¾ÍÊÇ·¿¼äÌ«Ð¡£¬ÉõÖÁ±ÈÏã¸ÛµÄ¾Æµê»¹Ð¡£¬ÁíÍâËÍ²ÍµÄÖÖÀàÌ«ÉÙ£¬Ôç²ÍÒ»°ã£¬Ã»ÌåÏÖ³öÉÏº£µÄÌØÉ«¡£¡£·þÎñ»¹ÊÇ²»´íµÄ£¬µ«ÊÇÄ³Ð©·þÎñÔ±½ÏÀäµ­£¬ËãÀ²£¬·´ÕýÄãÃÇµÄÁ…
1	»¹ÊÇºÜÓÄ¾²£¬ÉèÊ©Ò²²»´í£¬µ«ÊÇ·þÎñË®Æ½ºÍÒÔÇ°¼¸Äê±È¼±¾çÏÂ»¬ÁË£¬½ÓÏßÔ±ºÍ¿Í·¿·þÎñÖÐÐÄµÄ·þÎñ¼«²î£¬ÐÒºÃÎÒ²»ÊÇºÜÔÚºõ¡£
1	»¨Ô°Ê½µÄ¾Æµê£¬ÀïÃæ´£Á¢×ÅÐ¡Ñó·¿£¬ºÜÓÄ¾²£¬ÀïµØÌúÒ²½ü£¬³öÐÐºÜ·½±ã.
1	µØ´¦ÄÖÊÐµ«È´·Ç³£µÄÓÄ¾²£¬ÀëºâÉ½Â·ºÜ½ü£¬µØÌúÒ²ºÜ·½±ã£¬ÏÂ´Î»¹×¡£¡
1	°²Í¤Â·ÊÇºÜÐ¡µÄÒ»ÌõÂíÂ·£¬¾ÆµêÒ²ËãÊÇÄÖÖÐÈ¡¾²ÁË£¬»¨Ô°Ñó·¿·Ç³£ÓÐÌØÉ«¡£
1	»·¾³·Ç³£µÄºÃ£¬·þÎñÒ²·Ç³£µÄÈÈÇé¡¢ÖÜµ½ÏÂ´Î»¹»á×¡£¡
1	¾ÆµêµÄ»·¾³²»´í£¬ÊôÓÚÄÖÖÐÈ¡¾²¡£µ«ÊÇ·¿¼äÓÐµãÐ¡£¬Ôç²ÍÌ«¹óÁË£¬Æ·ÖÖÒ²²»¶à¡£²»¹ý½»Í¨»¹Ëã·½±ã£¬ÀëµØÌú²»Ô¶¡£
1	°²Í¤Â·ÊÇÌõºÜÐ¡µÄÂíÂ·¡£ÀëºâÉ½Â·µØÌúÕ¾ºÜ½ü¡£»·¾³ºÃ£¬ÊÇ¸öÄÖÖÐÈ¡¾²µÄµØ·½¡£Å·ÖÞµÄÀÏÍâ»á±È½ÏÏ²»¶ÕâÖÖ·ç¸ñ¡£
1	ÈË¼ÒÌØµØÈÃÎÒÀ´±íÑïÕâÀïµÄ,¼Û¸ñºÜ±ãÒË,·þÎñºÜºÃ.·¿¼äºÜºÃ,¾ÍÊÇÐ¡ÁËµã.±ö¹Ý·´À¡2008Äê5ÔÂ9ÈÕ£ººÙºÙ,¶àÐ»ÄúµÄ¹ÄÀø,ÓÐÁËÄúµÄÖ§³Ö,ÏàÐÅÎÒÃÇ»á×öµÃ¸üºÃµÄ£¡
1	·þÎñÈÈÇé,»·¾³Ò²²»´í,Ï²»¶,¾ÍÊÇÖÜÎ§ÉÌ¼Ò²»¶à,³Ô·¹µÄµØ·½ÉÙ.±ö¹Ý·´À¡2008Äê4ÔÂ15ÈÕ£º¸ÐÐ»Äú¶ÔÎÒÃÇ·þÎñµÄ¿Ï¶¨£¬ÆÚ´ýÄúµÄÔÙ´Î¹âÁÙ¡£
1	ÈÕ±¾¿ÍÈËÈ¥ËÕÖÝÐÂÇøÖ¸¶¨Òª×¡µÄ¾Æµê,Íâ¹ÛºÜ²»´í,ºÜÆøÅÉ;ÊÒÄÚ»·¾³Ò²Ëã¶ÔµÃÆðÕâ¸ö¼ÛÇ®.»¹²»´í.±ö¹Ý·´À¡2008Äê4ÔÂ15ÈÕ£º¸ÐÐ»Äú¶ÔÎÒÃÇµÄ¿Ï¶¨£¬ÄúµÄ¹ÄÀøÊÇÎÒÃÇ·þÎñµÄ¶¯Á¦£¬ÆÚ´ýÄú¼°Äú¿ÍÈËÔÙ´ÎµÄ¹âÁÙ£¡
1	µÚÒ»´ÎÓÃÐ¯³Ì¶©Õâ¸ö¾Æµê£¬»¹¸øÁËÒ»µã´ú¼ÛÈ¯£¬¿ÉÒÔµÖÏÖ½ðµÄ£¬³åµô¼¸Ê®·¿·Ñºó£¬¼Û¸ñÔÚ4ÐÇ¼¶¾ÆµêÀïÃæÀ´ËµÊÇÏàµ±¿ÉÒÔµÄÁË£¬Õâ´Î×¡µÄÐÂÂ¥£¬±È½Ï°²¾²¡£
1	ÔÚËÕÖÝ×ÜÏ°¹ß×¡Õâ¼Ò¾Æµê,Ò²¸Ð¾õµ½¾ÆµêºÜÓÃÐÄ,Ã¿´Î×¡×Ü»áÓÐÒ»Ð©ÒâÍâµÄ¾ªÏ²,ÔÚÕâ±ßÈÌ²»×¡Òª¿äÒ»ÏÂ,ÉÏ´Î×¡µÄÊ±ºòÔøÌá³ö·¿ÄÚÒª¶à¶þ¸öÕíÍ·,Õâ´ÎÃ»Ìá,Ã»Ïëµ½Ò»½ø·¿¾Í·¢ÏÖ´²ÉÏ¶àÁË¶þ¸öÕíÍ·,²»´í,ÕæÊÇ²»´í!
1	1.Ç°Ì¨·þÎñÈËÔ±ºÜÓÐÀñÃ²ÓëÈÈÇé¡£2.¶¨µÄÊÇ´ó´²·¿£¬·¿¼ä¿Õ¼äºÍ¸ñ¾Ö²»´í£¬¾ÍÊÇµØÌºÓÐµãÔà£¬±ùÏäµÄÉùÒôÍíÉÏÓÐµã³³¡£3.µØµã¶ÔÓÚÍíÉÏÏëÅÝ¾Æ°ÉµÄÓÎ¿ÍºÜÊÊºÏ¡£4.¾ÆµêÖÜ±ßºÜ¶à²»´íµÄÐ¡·¹µê¡£5.Õâ¸ö¼ÛÎ»£¬¹ÃËÕµÄÐÅ¼Û±È²»´í¡£ÏÂ´Î»¹Òª×¡ÕâÀï¡£
1	Í¨¹ýÐ­³Ì¶©µÄ¡£±ö¹ÝÎ»ÖÃÒ»°ã£¬Ö»Àë²ÔÀËÍ¤½üÐ©£¬´Ó¸ßËÙÏÂÀ´»¹Ëã·½±ã¡£µêÄÚ»·¾³ºÃ£¬·¿¼ä¿Õ¼ä´ó£¬¿Õµ÷²»´í¡¢Ï´Ë¢ÉèÊ©ºÃ£¬´²ÆÌÊæÊÊ¡£Ôç²Í²»´í¡£ÂäµØ´°Íâ¾ÍÊÇÒ»¸öÐ¡Ð¡ËÕÖÝÔ°ÁÖ¿Õ¼ä£¬Ëä¼òµ¥£¬ºÜºÃ¡£ÖµµÃÍÆ¼ö¡£
1	1¡¢¾Æµê»·¾³²»´í£¬µØÀíÎ»ÖÃ¼Ñ¡£µ½Ê®È«½Ö¡¢·ï»Ë½ÖÍ¦·½±ãµÄ¡£ÊôÓÚÄÖÖÐÈ¡¾²µÄÄÇÖÖ¡£2¡¢¿Í·¿ÀïÉèÊ©ÆëÈ«¡¢¸É¾»£¬±È½Ï·½±ã¡£ÎÀÔ¡ÉèÊ©Ò²Í¦ºÃµÄ¡£²åÍ·Í¦¶àµÄ£¬ºÜºÃ¡£·¿¼äºÜ¸É¾»£¬Ò²Í¦ÎÂÜ°µÄ¡£3¡¢×ÔÖú²Í»¹¿ÉÒÔ¡£ÃÀÖÐ²»×ãÖ®´¦£º1¡¢ÎÀÉúÖ½µÄÖÊÁ¿±È½Ï²î¡£2¡¢·¹µêÀï×îºÃ¿ÉÒÔÌá¹©£¨×ÔÖú£©Ï´ÒÂ¡¢¸ÉÒÂµÄ·þÎñ¡£3¡¢·¿¼äÀïµÄÐ¡±ùÏäÐ§¹û²»ºÃ£¬ÉùÒôÒ²±È½ÏÏì¡£·´Õý²»ÓÃ£¬ÎÒ¾Í¹ØµôÁË¡£×ÜÌå¸Ð¾õ²»´í£¬ÐÔ¼Û±È¸ß£¬ÏÂ´Î»¹À´×¡¡£
1	ÒòÎª¿´ÁËÖ®Ç°µÄÆÀÂÛ²Å¶¨µÄÕâ¼Ò¾Æµê£¬Ã»Ïëµ½»»À´ÁËÒ»¸ö¾ªÏ²£¬·¿¼äµÄ´ó´°»§¶Ô×ÅÐ¡»¨Ô°£¬Ã»Ïëµ½ÄÜ×¡ÔÚËÕÖÝµÄÔ°ÁÖÀïÃæ£¬ºÜ°²¾²£¬ÔçÉÏ¼¸ºõÊÇ±»Äñ¶ù½ÐÐÑµÄ¡£Ï´ÊÖ¼äµÄÉè¼ÆºÜºÃ£¬¿ÉÒÔ¿´µ½µçÊÓ£¬ÒÂ¹ñµÄÉè¼ÆÒ²ÊÇ£¬¼òµ¥·½±ãÊµÓÃ¡£ÁíÍâ£¬28ÔªµÄ×ÔÖúÔç²ÍÌ«·áÊ¢ÁË£¬¿ÉÄÜÊÇÕâÀïÊÇÀÏÅÆÉæÍâ¾ÆµêµÄÔµ¹Ê£¬Î÷²ÍºÜµØµÀ¡£²¹³äµãÆÀ2008Äê8ÔÂ3ÈÕ£ºÂ¥ÉÏµÄÊÇÍ¨¹ýÄÇÀï¶¨µÄ260º¬ÔçµÄ£¿±ÈÐ¯³Ì±ãÒËÑ½£¬»¹¿ÉÒÔÃâ·ÑÉý¼¶£¬½éÉÜÒ»ÏÂ¡£
1	µØÀíÎ»ÖÃ²»´í£¬ÄÖÖÐÈ¡¾²¡£·¿¼ä±È½Ï¸É¾»£¬²¼¾ÖºÏÀí¡£µ«ÊÇ¸ôÒôÐ§¹ûÌ«²îÁË£¬ÓÐ×¡¼òÒ×¿ÍÕ»µÄ¸Ð¾õ¡£ÁÙË®µÄ·¿¼ä·ç¾°²»´í£¬ºÜÊæÊÊ¡£Â¥µÀµÄµØÌº±È½ÏÔà£¬¸úÆäËû×°ÐÞ²»ºÍÐ³¡£²¹³äµãÆÀ2008Äê7ÔÂ27ÈÕ£º±¾ÈËÊÇ7ÔÂ18ÈÕÈë×¡¸Ã¾Æµê´ó´²·¿£¬¼Û¸ñÎª338Ôª¡£
1	ÕâÊÇÒ»¸öÄÖÖÐÈ¡¾²µÄ¾Æµê£¬»·¾³ÓÄÑÅ£¬½»Í¨·½±ã£¬·¿¼äÉèÊ©´¦´¦ÌåÏÖÁË»·±£¡¢¼òÔ¼µÄÀíÄî¡£ÕûÌåÀ´Ëµ£¬Ó¦¸ÃÊÇÂéÈ¸ËäÐ¡£¬ÎåÔà¾ãÈ«£¡ºÜÏ²»¶£¡Ð¯³ÌµÄ¼Û¸ñ¸øµÄºÜ¹«µÀ£¬¸öÈËÈÏÎªÎï³¬ËùÖµ£¡±ÈÎÒÒÔÍù×¡¹ýµÄ¼Û¸ñ¸ßµÄ¾Æµê£¬¸üÊÊºÏÓÎÕß£¡Èç¹ûÏÂ´ÎÈ¥£¬»¹Òª×¡ÄÇÀï£¡²¹³äµãÆÀ2008Äê7ÔÂ25ÈÕ£ºÎÒÖªµÀºÜ¶àÈËÒ»°ã¶¼²»ÏàÐÅÎÄ×ÖµÄµãÆÀ¡£²»¹ýÃ»¹ØÏµ£¬ÎÒÔÚÎÒµÄ¿Õ¼äÒ»Æª¹ØÓÚ¡°ËÕÖÝ×¡ËÞÑù°å¡±µÄÎÄÕÂÖÐ£¬ÉÏ´«ÁËÒ»ÕÅÊµµØµÄÕÕÆ¬¡£¿´¿´¾ÍÖªµÀ£¬Öµ²»ÖµµÃ×¡ÕâÑùµÄ¾Æµê…
1	ÐÔ¼Û±ÈºÜ¸ß¡£ËäÈ»ÊÇÃ»ÓÐ¹ÒÅÆ°´ÕÕËÄÐÇ±ê×¼½¨Ôì£¬µ«ÊÇ·Ç³£²»´í¡£·¿¼äºÜ´óÉè±¸ÆëÈ«¡£¾ÆµêËù´¦Î»ÖÃ½»Í¨±ãÀû£¬Àë³É¶¼ÈÈÄÖ·±»ªµØ´ø½ü¡£Í¬ÐÐµÄ¼¸¸öÍ¬ÊÂµÄÆÀ¼Û¶¼ºÜ¸ß¡£
1	¸Õ¸ÕÈ¥×¡¹ý,ÏÖÔÚ¾ÝËµÊÇ¸Õ¸ÕÆÀÉÏ4ÐÇ,Ìõ¼þ»¹Ëã²»´í,±ÈÎÒÏëÏñµÄÒªºÃ,×ßÀÈµÄ¸ÐÓ¦µÆºÍ×°ÊÎ¶¼»¹²»´í£¬¾ÍÊÇ·¿¼äµÄÃÅ²îÁËÒ»µã£¬ÍÆÒ²ÍÆ²»¿ª£¬Ï£Íû¸ÄÉÆ£¬ÎÒ×¡µÄÊÇ1320±ö¹Ý·´À¡2008Äê7ÔÂ25ÈÕ£º×ð¾´µÄ¿ÍÈË£ºÄúºÃ£¡¸ÐÐ»Äú¶Ô³É¶¼ÐÂÁ¼´ó¾ÆµêÌá³ö±¦¹óµÄÒâ¼û£¡¾Æµê¹ÜÀí²ã·Ç³£ÖØÊÓ¿ÍÈËµÄÒâ¼û·´À¡£¬ÒÑ¾­×éÖ¯¹¤³Ì²¿¶Ô¾ÆµêÇøÓòÄÚµÄÓ²¼þÉèÊ©½øÐÐÁËÒ»´ÎÅÅ²é£¬Ï£ÍûÏÂ´ÎÄúÈë×¡Ê±ÄÜÈÃÄúÓÐ±öÖÁÈç¹éµÄ¸Ð¾õ£¡ÆÚ´ýÄúµÄ¹âÁÙ£¡
1	¾ÆµêµØÀíÎ»ÖÃ²»´í£¬299µÄ¼Û¸ñ±È½ÏÊµ»Ý£¬ÎÀÉú¼ä×°ÐÞµÄºÜÐÂ¡£µ«ÊÇ´²Ì«Ó²ÁË£¬Ë¯µÃ²»Êæ·þ¡£
1	ÎÒÒ»½øµê¾Í¿´µ½ºÜ¶à¾Æµê¹¤×÷ÈËÔ±ÔÚ´óÌ«Ñô£¬ÏÂÃæ°ïÄÇÐ©Ò½ÁÆ¾È»¤¶Ó°á¶«Î÷¡£¾Æµê×¡ºÜ¶àÄÇÐ©À´¾ÈÔ®µÄÈË¿´Ñù×ÓÊÇ¸÷Ê¡µÄÒ½ÁÆ¶Ó£¬¾Æµê°Ñ´óÌü¶¼¸øËûÃÇ×°ÁË¶«Î÷£¬¿´µÄ³öÀ´¾Æµê»¹ÊÇ¶àÖ§³ÖËûÃÇµÄ¡£ÎÒÊÇµÚ2´ÎÀ´ËÄ´¨³É¶¼£¬ÈÃÎÒÕâ¸öÍâµØÈËºÜ¸Ð¶¯¡£±ö¹Ý·´À¡2008Äê6ÔÂ1ÈÕ£º×ð¾´µÄ±ö¿Í:ÄúºÃ!¸ÐÐ»Äú¶Ô³É¶¼ÐÂÁ¼´ó¾ÆµêµÄÖ§³ÖºÍºñ°®!5.12·¢ÉúÒÔÀ´,¾Æµê½Ó´ýÁËÀ´×ÔÈ«¹ú¸÷µØµÄÒ½ÁÆ¾ÈÔ®¶Ó,ÕâÊÇ¾ÆµêÓ¦¸Ã×öµÄ,Ò²ÊÇ±ØÐë×öµÄ,Ò»·½ÓÐÄÑ,°Ë·½Ö§³Ö!ÈÃÎÒÃÇÒ»ÆðÎªÔÖÇ…
1	ÔÚ³É¶¼ÌÇ¾Æ»áÆÚ¼äÈë×¡¸Ã¾Æµê,ºÜ¸Ð¶¯ÔÚÈ«³Ç¾Æµê³öÆæ½ôÕÅµÄÇé¿öÏÂ¾ÆµêÎªÎÒ°Ñ·¿¼äÉý¼¶³ÉÁËºÀ»ª¼ä,ÇÒ¾Æµê·þÎñºÜµ½Î»,Ã»ÓÐ·¢ÏÖÂ¥ÏÂÅóÓÑËµµÄÄÇÐ©Çé¿ö.·¿¼äÓÉÓÚÊÇºÀ»ª¼ä,ËùÒÔ¸Ð¾õºÜÔÞ,ºÜ¸É¾»,ÍêÈ«ÓÐ4star±ê×¼.×ÜÖ®,¼´Ê¹ÊÇÌÇ¾Æ»áÆÚ¼äµÄ488,Ò²±ÈÉÏº£µÄ¾ÆµêÐÔ¼Û±È¸ßÌ«¶àÁË.PS,¾Æµê³öÃÅÓÒ±ßÐ±¶ÔÃæ¾ÍÊÇ´ºÎõÂ·²½ÐÐ½Ö,½»Í¨ºÜ·½±ã.
1	¾ÆµêÕûÌå¸Ð¾õ»¹ÐÐ,µ«ÊÇµØÌº²»¸É¾»,ÐèÒªÇåÏ´.
1	»¹¿ÉÒÔ°É£¬ËÄÐÇ£¬Æ½ºþÒ²¾ÍÕâ¼ÒÁË¡£ÎÒÃÇ¹«Ë¾µÄ¶¨µã¾Æµê£¬¿ÉÊÇµ±Ê±²»ÖªµÀ£¬¾ÓÈ»ÓÃÐ¯³Ì¶©µÄ¡£¸÷·½Ãæ¶¼ÊÇ±ê×¼µÄËÄÐÇ¡£µ½Æ½ºþ»¹ÊÇ×¡ÕâÀïÁË¡£
1	ÎÒ¾õµÃ´Ë¾ÆµêÔÚÆ½ºþ»¹ÊÇ±È½ÏºÃµÄ,¾ÍÊÇ¾õµÃµ¥ÈË¼äÒ²Ó¦¸ÃÊÇÕâ¸ö¼Û¸ñ,ÕâÑù¶ÔÎÒÃÇ³£ÄêÔÚÆ½ºþ³ö²îµÄÀ´Ëµ¸üÓÐÎüÒýÁ¦.
1	ÎÒ×¡¹ýºÜ¶à´Î£¬ÓÐÒ»´Î×¡ÁËÉÌÎñÌ×¼ä£¬¾Þ´ó¡£¸Ð¾õÓÃ²»ÁËÕâÃ´´óµÄÃæ»ý¡£ÔÚÆ½ºþÀ´ËµÕâÀïËã²»´íÁË£¬Ôç²ÍÐèÒª¸Ä½ø¡£
1	Ç°¼¸Ìì¸ÕÔÚÕâÀï×¡ÁËÒ»Íí£¬398µÄ»¹²»´í£¬½»Í¨×ù¹«½»ºÜ·½±ã£¬ºÇºÇ~~ÒªÊÇº¬Ôç²Í¾Í¸üºÃÁË£¬Ò²²»ÓÃ³öÈ¥³Ô£¬ÏÂ´Îµ½±±¾©»¹»áÈ¥×¡µÄ¡£
1	ÒòÔÚµÀ´ó£¬µ½ÖÐÔ£×¡ÁËÌì£¬Ò»ÌìÊÇÃâÉýµÄÌ×£¬Ò»ÌìÊÇºÀ¡£Ê©¿ÉÒÔ£¬¾ÍÊÇ±ùÏäÃæÎ÷¿ÉÏû¡£×î½üÊ©¹¤£¬ÔçÉÏÂÔ³³¡£½»Í¨Ëã·½±ã¡£
1	ÔÚ±±¾©ËãÊÇ²»´íÁË£¬¼Û¸ñ»¹¿ÉÒÔ£¬»¹ÓÐË®¹ûËÍ
1	²»´í,»¹ÓÐ¹ûÅÌËÍ,½»Í¨·½±ã,ÍøËÙ¿ìÐ©¾ÍºÃÁË.
1	¾ÆµêÇ°Ãæ¾ÍÊÇÎÂÈª¹«Ô°,»·¾³»¹Ëãok.ÎÒÏÂÎç3µã×óÓÒµ½¾Æµê,ÔÚÇ°Ì¨µÈcheck-inÊ±µÈÁËÊ®¶à·ÖÖÓ²ÅÓÐ·þÎñÔ±ÌæÎÒ°ìÊÖÐø.²»¹ý,ÍË·¿Ê±¾ÍºÜ¿ì.·¿¼äÒ²ËãÕû½à,µ«Ï´ÊÖ¼äµÄÃ«½íÓÐÒ»µãµãÓÍÑÌÎ¶ËÆµÄ.×ÔÖúÔç²ÍÖ»ÊÇÒ»°ã.×îÏ²»¶µÄÊÇÍíÉÏ´óÌÃÓÐÈËµ¯¸ÖÇÙ,ºÜºÃÌý.
1	·¿¼ä»¹²»´í£¬¾ÍÊÇÐ¡ÁËµã¡£¿Í·¿·þÎñÔ±»¹Âú¸ºÔðÈÎ¡£Ôç²ÍºÃ¹ó¡£
1	08.2.9Èë×¡¸Ã¾Æµê,ÎÒ¾õµÃ¾ÆµêÆäËû·½Ãæ¶¼ºÜºÃ,Î¨Ò»Ç·È±µÄÊÇÆøÅÉµÄ´óÌÃ×ÜÊÇ³äÂúÁËÓÍÑÌÎ¶.
1	ÖÜÎ§»·¾³ÓÐÐ©ÂÒ£¬µ«ÊÇºÜÈÈÄÖ³Ô·¹µÄµØ·½Ò²±È½Ï¶à¡£·¿¼ä»¹¿ÉÒÔ¡£
1	ÊÇÒ»Ïà²»µÄ¾Æµê£¬ÐÔ±È¿ÉÒÔ¡£·¿´óÒ²Ç¬£¬ÏÂ´Îµ½¸£ÖÝÔÙÈë×¡´Ë¾Æµê¡£
1	ÎÀÉú¼äÂù¿í³¨£¬ÓÐÁÜÔ¡·¿£¬Ò²ÓÐÔ¡¸×£¬ÊÇ·Ö¿ªµÄ¡£¾ÍÊÇÍíÉÏµ½µÄÊ±ºò£¬Ìýµ½Ò»°ï×ÓÈËÔÚÎ÷²ÍÌüºð¿¨À­ok,ÊµÔÚÊÇÌ«²»ÑÅÁË,Ò²Ì«É¨ÐËÁË¡£
1	ºÜ²»´íµÄ¾Æµê£¬Îï³¬ËùÖµ¡£»·¾³ÓÄÑÅ£¬ÉèÊ©ÍêÉÆ£¬ÊÊºÏÐÝÏÐ¶È¼Ù¡£·þÎñÔ±ÑµÁ·ÓÐËØ£¬´ýÈË½ÓÎï¼°½éÉÜ¾ÆµêÏà¹ØÐÅÏ¢·Ç³£×¨Òµ¡£ÏÂ´ÎÀ´ËÕÖÝ¿Ï¶¨»áÔÙ´ÎÈë×¡¡£ÃÀÖÐ²»×ãµÄÊÇËù¶©µÄÁ½¼ä·¿ÓÐÒ»¼äÁÙ½Ö£¬Áè³¿³µÁ¾´©Ëó¾ÍºÜ³³ÄÖ¡£
1	¸Ð¾õ»¹Ëã¿ÉÒÔµÄ£¬²»¹ýÃ»ÓÐÏã¸ñÀïÀ­ÄÇÃ´ºÃ£¬¼Û¸ñºÍÐ­ÒéµÄÒ²Ã»Ê²Ã´Çø±ð£®ËùÒÔ»¹ÊÇÈ¥Ïã¸ñÀïÀ­½Ï»®Ëãµã£®
1	È¥µÄÊ±ºò,¾Æµê´óÌüºÍ²ÍÌüÔÚ×°ÐÞ,¸Ð¾õ´óÌüÓÐµã¼·.ÓÉÓÚ²ÍÌü×°ÐÞ±¾À´¸ÃÏíÊÜµÄÔç·¹,Ò²Ã»ÓÐÏíÊÜ(ËûÃÇÊÇ8µã¿ªÊ¼Ã¿¸ö·¿¼äËÍ,µ«ÊÇÎÒÊ±¼äÀ´²»¼°ÁË)²»¹ýÇ°Ì¨·þÎñÔ±Ì¬¶ÈºÃ!
1	Ò»¼ÒÈý¿ÚÈë×¡Á½Ìì£¬ºÜÂúÒâµÄÒ»¼Ò±ö¹Ý¡£·¿¼ä¿í³¨Êæ·þ£¬Ó²¼þÉèÊ©²»´í¡£±ö¹ÝÄÚ²¿»·¾³Ò²ÊÇÔ°ÁÖÉè¼Æ£¬²»´í¡£·þÎñ½ÏºÃ£¬Ç°Ì¨ËÙ¶È¿ÉÒÔ£¬ÐÐÀîÉúºÍÃâ·ÑµçÆ¿³µË¾»ú·Ç³£ÓÐÀñÃ²¡£ÁíÍâ£¬µØ¶ÎºÜºÃ£¬³öÃÅ¾Í¿ÉÒÔ¶µÂíÂ·£¬¾ÍÔÚÊÐÖÐÐÄ¡£Õâ´Î´øÁË±¦±¦£¬ÏÂ´Î»áÊÔÒ»ÏÂ±ö¹ÝµÄSPA¡£ÁíÍâ£¬ÍÆ¼öÈë×¡½¯¼Ò±ðÊû·¿£¬ÎÒÃÇËäÈ»Ã»×¡£¬µ«²Î¹Û¹ýÁË£¬Ò²½øÈ¥¿´¹ýÒ»¼äÕýÔÚ´òÉ¨µÄ·¿¼ä£¬ºÜ²»´í£¬¾ÍÊÇ°×Ìì»áÓÐºÜ¶àÈËÀ´²Î¹Û¡£
1	ÕâÊÇ×îºÃµÄ¾ÆµêÖ®Ò»ÁË£¬Ôø¾­×¡¹ýµÄ¡£ËüÓÐÆäËû¾ÆµêÈ±ÉÙµÄ¹ÅÆÓ»·¾³£¬Õ¼µØÓÖÌØ´ó£¡¹ÅµäºÍÏÖ´úµÄÓÅÑÅ½áºÏ£¡°²¾²µÄ·¿¼ä£¬ÊÇÒòÎªÑÚÓ³ÔÚÁË¹ÅÊ÷ÁÖÖÐ¡£ºÜ°ôµÄ¸Ð¾õ£¡ÓÐ»ú»á¾Í»ØÈ¥µÄ¡£
1	²»´íµÄ¾Æµê,¾ÝËµ±ÈÖØÐÂ×°ÐÞÇ°ºÃºÜ¶à.¿ÉÏ§¾Æµê¸ôÒôºÜ²î,ÕýºÃÓöÉÏÄÇÌìÓÐ¼¸¸öÎÞÀµÃ»ÄÃµ½·¿¼äÒ»Ö±ÄÖ,¸ø°²ÅÅÁË¹¤×÷ÈËÔ±·¿ºó°ëÒ¹»¹ÔÚÄÖ,ºÜ·³ÈË.ËäÈ»²»¹Ø¾ÆµêµÄÊÂ,¿ÉÊÇÈ´Í¹ÏÖÁË¸ôÒôÎÊÌâ.·þÎñ¾ÍÒ»°ã,
1	·þÎñËã¿ÉÒÔÉèÊ©ÀÏ¾É¿Õµ÷Ì«³³ÔÚ¼ÃÄÏ£¬Ò²Ã»±ðµÄºÃÑ¡Ôñ
1	ÕâÊÇ¼ÃÄÏÎÒ×îÏ²»¶µÄ¾Æµê£¬·þÎñºÃ£¬·¿¼ä¸É¾»Õû½à£¬ÎÀÉú¼äµÄÁÜÔ¡ÉèÊ©Ò²ºÜºÃ£¬²»ÏñÓÐµÄ»Ê¹Ú¼ÙÈÕ»òÕßÖÞ¼ÊµÄÅçÍ·ÄÇÃ´ÀÏÊ½~ÒÑ¾­ÊÇµÚ4´Î×¡ÁË£¬ÏÂ»Ø»¹»áÑ¡Õâ¼Ò£¡
1	ÓÎÓ¾³ØºÍÏ´Ô¡ÖÐÐÄÔÚÒ»Æð£¬¸Ð¾õ¹Ö¹Ö¡£²»ÈçÖ£ÖÝµÄ»Ê¹Ú£¬ÖÐ¹úÌØÉ«Ê®·ÖÅ¨ÁÒµÄ¶«Î÷»¹ÊÇ¸úÎ÷·½Á¬Ëø¾ÆµêµÄÆ·ÅÆ·Ö¿ªºÃ
1	ÕûÌåÉÏ±È½ÏÂúÒâµ«ÊÇ·¿¼äÃ»ÓÐÏëÏóÖÐµÄÀíÏëÃ»ÓÐÍ¬ÑùÊÇÎåÐÇ¼¶µÄ¼ÃÄÏË÷·ÆÌØµÄ·¿¼äºÃ
1	¼ÃÄÏ×îºÃµÄ¾Æµê£¬·þÎñÒ²²»´í£¬ÄÑµÃÊÇ»¹ÓÐÓ¡¶È³øÊ¦£¡
1	¼ÃÄÏ×îºÃµÄ¾Æµê£¬·þÎñÒ²²»´í
1	·þÎñºÜºÃ£¬ÓÈÆäÊÇ±ö¹ÝµÄ¿Í»§¾­Àí£¬·þÎñÓÈÆäµÄºÃ£¬Îª¿ÍÈËÏëµÄºÜÖÜÈ«£¬ÔÚ´ËµãÃû±íÑï²»Ì«ºÃ£¬·¿¼äÒ²²»´í£¬ÏÂ´ÎÈ¥»¹×¡ÕâÀï¡£
1	ÔÚÀ¼ÖÝÓ¦¸ÃËã·Ç³£ºÃµÄ¾ÆµêÁË£¬»¹µ÷ÁËÒ»¸ö´øµçÄÔµÄ·¿¼ä£¬ºÇºÇ
1	±ÈÏëÏóÖÐÒªºÃ.ºÇºÇ.·þÎñÈÈÇéÖÜµ½.¿Í·¿ÊæÊÊ.¾ÍÊÇÔç²ÍÆ·ÖÖÉÔÎ¢ÉÙÁËµã.×¡µê¿ÍÈËÍ£³µÒª30Ôª/Íí.²»Ì«»®Ëã.
1	·Ç³£ºÃ¡£Î»ÖÃ·±»ª£¬°¤×ÅÖÐÐÅ´óÏÃ£¨ÔÝÊ±ÊÇ¹ãÖÝ×î¸ßµÄÂ¥£©£¬·¿¼äºÜÊæ·þ£¬·þÎñÒ²·Ç³£ºÃ¡£¼Û¸ñÒ²Ïà¶Ô±ãÒË¡£ÏÂ´Î»¹»áÈ¥¡£
1	¾Æµêcheckin,checkoutºÜ¿ì£»¿Í·¿·þÎñÔ±Ì¬¶ÈºÜÈÈÇé£»²ÍÌüµÄ·þÎñºÜºÃ£¬Ê³ÎïÒ²ºÜ²»´í£»¾ÆµêµØÀíÎ»ÖÃºÜºÃ¡£
1	Î»ÖÃ²»´í£¬Èç¹ûµ½»ð³µ¶«Õ¾ºÍÃÀ¹úÁìÊÂ¹ÝÇ©Ö¤´¦¶¼ÊÇ×ßÂ·µÄ¾àÀë£¬ºÜ·½±ã¡£
1	¾Æµê¸÷·½Ãæ¶¼ºÜºÃ£¬ÓÈÆäÊÇÇ°Ì¨·þÎñÔ±Ó¢Óï¶¼²»´í¡£CHECKIN¡¢CHECKOUTµÄËÙ¶ÈºÜ¿ì¡£
1	ÆäÊµÔÚÔ¤¶¨Ö®Ç°£¬¿´ÁË¸÷ÈËµÄÆÀÂÛ£¬ÓÐºÃÓÐ»µ£¬½á¹ûÎÒÓÌÔ¥ÔÙÈý¡£Èë×¡ÁË¾Æµêºó£¨ºÀ»ªÌ×·¿£©¾ÍÖªµÀ×Ô¼º¶¨¶ÔÁË¾Æµê¡£¾ÆµêÇ°Ì¨·þÎñºÜÖÜµ½£¬·¿¼äµÄÉèÊ©Ò²²»´í£¬¸öÈË¾õµÃÖµµÃÍÆ¼ö¡£ÓÉÓÚÎÒ¾­³£ÓÐÈ¥ÊÐ³¤´óÏÃÄÇ±ß£¬¸Ð¾õÆøÊÆ·Ç³£ºêÎ°£¬ËùÒÔ¾ÍËã¶©¸öÆÕÍ¨·¿£¬Ò²ËãÊÇÏíÊÜ´ó»·¾³¡£
1	×ÜÌå¸Ð¾õ²»´í£¬ÌØ±ðÊÇÌåÏÖÔÚ¾ÆµêµÄ·þÎñÏ¸½ÚÉÏ¡£ÍíÉÏ·þÎñÔ±ËÍµÄÅ£ÄÌ£¬×îºóÒ»ÍíµÄ°Ú·ÅµÄÏÊ»¨£¬¸ø°¢À­µÄÓ¡Ïó»¹ÂùÉîµÄ£¬µ±È»£¬Ö»ÒªÊÇÐÄÇé²»´í¡£ºÇºÇ
1	µØ¶ÎºÃ£¬ÉèÊ©È«£¬·þÎñÒ»Á÷£¬Ï£ÍûÒÔºó»¹ÄÜÈë×¡´Ë¾Æµê£¡±ö¹Ý·´À¡2008Äê7ÔÂ8ÈÕ£ºÊ×ÏÈ¸ÐÐ»Äú´Ë´ÎÑ¡ÔñÏÂé½ºçÇÅÓ­±ö¹Ý£¡ÄúµÄÈë×¡ÂúÒâ¾ÍÊÇ¶ÔÎÒÃÇ½Ó´ý·þÎñ¹¤×÷×îºÃµÄ¿Ï¶¨Óë¼¤Àø£¡¾ÆµêÔ±¹¤½«Ò»Èç¼ÈÍù£¬²»¶ÏÅ¬Á¦£¬·þÎñºÃÃ¿Ò»Î»¿ÍÈË£¬ÌáÉý·þÎñÆ·ÖÊ£¬ÕùÈ¡¸ü¶àµÄ±ö¿ÍÂúÒâÂÊ£¡Í¬Ê±¾ÆµêÏÖ½×¶ÎÍÆ³öÁËÓÅ»Ý·¿¼Û¼°ÏàÓ¦µÄÔöÖµ·þÎñ£¬¾ßÌåÄú¿É²éÑ¯ÍøÕ¾ÄÚÈÝ£¬Õæ³ÏÆÚ´ýÄúµÄÔÙ´Î¹âÁÙ£¡
1	¾ÆµêÃ»ÓÐÏëÏóÖÐºÍ½éÉÜÖÐµÄÄÇÃ´ºÃ¡£1188µÄ·¿¼äºÜàÐÔÓ£¬1Â¥µÄÑôÌ¨×ß³öÈ¥¸Ð¾õÏñÊÇ×¡ÔÚ´ó½Ö±ß¡£·¿¼äÒ²²»´ó¡£ºóÀ´»»ÁËÐÐÕþ·¿£¬Ò²²»ÊÇºÜÂúÒâ¡£ËäÈ»·¿¼ä´óºÜ¶à£¬¿ÉÊÇÆäËûÎïÆ·¸Ð¾õ¶¼²»ºÃ¡£
1	ÀëºçÇÅ¿ª·¢Çø²½ÐÐÊ®·ÖÖÓ,½»Í¨±È½Ï·½±ã,»·¾³²»´í,ÏÂ´Î»¹»á¿¼ÂÇÈë×¡´Ë¾Æµê
1	Õâ¸ö¾ÆµêÊÇÎÒÃÇ²»ÉÙÍ¬ÊÂ³ö²îÉÏº£µÄÊ×Ñ¡£¬·Ç³£²»´í¡£
1	´óÌÃÃÅ¿ÚÍâ¹ÜÀíÍ£³µµÄ±£°²²»×ðÖØ¿ÍÈË£¬Ò»Á¾ÊÐ¸®Áìµ¼µÄ³µÍ£ÔÚ¶ÔÃæ£¬ÄÇÒ»³¤ÌõµÄ³µÎ»¾Í²»×¼Í£³µ¡£¸üÖØÒªµÄÊÂ³öÑÔ²»Ñ·£¬¡°ÕâµØ·½ÊÇÄãÉç»á³µÁ¾ÄÜÍ£µÄÂð£¿¡±ÕæÈÃÎÒÔÚÃÀ¹úÍ¬ÊÂ£¨¶®ººÓï£©ÃæÇ°¾õµÃ¶ªÖÐ¹úÈËµÄÁ³£¡
1	´Ë¾ÆµêµØÀíÎ»ÖÃ²»´í£¬ÅÔ±ßµÄÌ«ºþ¹ã³¡Ïà¶Ô±È½ÏÈÈÄÖ£¬¶ÔÓÚ°®¹ºÎïµÄÅóÓÑÊÇ¸öºÃ×¡´¦£¬´óÔºÀï¿ÕÆøÏà¶Ô½ÏºÃ£¬²»À¢Îª»¨Ô°¾Æµê£¬²»¹ý·¿¼ä¿Õ¼ä¸Ð¾õ²»¹»£¬ÎÒÃÇ×¡µÄ´ó´²¿í¶ÈÒ²Ö»ÓÐ1.5M£¬×ÜÌå¸Ð¾õ»¹ÊÇ²»´í¡£
1	·þÎñºÜºÃ£¬·¿¼ä±È½ÏÎÂÜ°£¬»¹ÓÐÀºÇò³¡£¬¿ÉÏ§ÍæµÄÈË±È½ÏÉÙ£¬±È½Ï°²¾²£¬ÊÊºÏÐÝÏ¢¡£
1	ºÜÂúÒâµÄÒ»¼Ò¾Æµê£¬×°ÐÞ²»´í£¬ÄÇÌì×¡ÏÂÍíÉÏ·¿¼äµÄÍøÂç³öÁËÎÊÌâ£¬¸ºÔðÍøÂçµÄÈËÓÖÏÂ°àÁË£¬·þÎñÔ±ºÜÈÈÐÄµÄ´øÎÒµ½Â¥ÏÂÉÌÎñÖÐÐÄÃâ·ÑÉÏÍø¡£ËÍ»ú·þÎñÒ²ºÜºÃ£¬×ÜÖ®ºÜÂúÒâ£¬ÒÔºóÈ¥À¥Ã÷¾Í×¡¾­Ã³ÁË£¡
1	»¨Ô°»·¾³»¹ºÃ£¬Ôç²ÍÒ²²»´í¡£Íí·¹Ê±¼ä³µÎ»ºÜ½ôÕÅ£¬Ö»ÄÜÍ£ÀºÇò³¡¡£ÎÀÉú¼äÉèÊ©±È½Ï³Â¾É£¬Ï´ÊÖÅèÓÐÁÑºÛ¡£¡°Çë´øÎÒ»Ø¼Ò¡±µÄºìÉ«Ð¡¿¨Æ¬ÉÏÃ»ÓÐÓ¡ÈÎºÎµØÖ·»òµØÍ¼£¬Ææ¹Ö¡£·¿¼äÀïÓÐ¾ÆµêÄÚ²¿±¨ÔùÔÄ£¬Ê±¼äÔçµÄÊÇµÚ19ÆÚ£¬ÍíµÄÄÇ·ÝÈ´ÊÇµÚ2ÆÚ£¬ÓÐµãÄªÃû¡£
1	¾ÆµêÀïµÄ¹¤×÷ÈËÔ±ºÜÈÈÇé´ó·½¡¢Ã¿´Î×ß¹ý£¬¹¤×÷ÈËÔ±¶¼»áÍ¶ÉÏÎ¢Ð¦²¢ËµÄúºÃ£¬ÈÃÈËÐÄÇé²»´í¡£
1	1£©ÉèÊ©±È½Ï¼òÂª2£©Ôç²Í»¹Ëã¿ÉÒÔ3£©ÀëÊÐÖÐÐÄ±È½ÏÔ¶
1	¾ÆµêÂ¥Ç°µÄÔº×Ó»·¾³²»´í¡£·¿¼ä²»Ì«´ó£¬µ«»¹±È½Ï¸É¾»£¬Ã¿ÈÕÔùËÍË®¹û¡£³ö¾Æµê²»Ô¶ÓÐ´ó³¬ÊÐ£¬ÓÃ²Í¹ºÎï¶¼·½±ã¡£Ôç²ÍÊ³ÎïÖÖÀà²»ÊÇºÜ¶à£¬µ«Ò²»¹ËµµÃ¹ýÈ¥¡£×ÜÌå¸Ð¾õ»¹²»´í¡£
1	ÕûÌå»·¾³²»´í,ºÜ¸É¾»,µ«½Ð»¨Ô°·¹µê»¹ÓÐ²î¾à,ÂÌ»¯Ô°¾°Ã»ÔòÃ´¿´µ½,ÊÒÄÚÃ»ÓÐÃÔÄã°É(ÔÚËÄÐÇ¼¶¾Æµê²»Ó¦¸Ã),Á½Ë«ÍÏÐ¬²»Í¬ÐÍºÅ,Ò»Ë«ÓÐºì±ß,Ò»Ë«Ã»ÓÐ,²»Ð­µ÷,×¡ÔÚÒ»Â¥,´°Ç°Ò»Ö±ÓÐ·¹µêÈËÔ±×ß¶¯(ÌØ±ðÊÇÖÐÎç),Ã»ÓÐË½ÃÜ¸Ð,²»¸Ò¿ª´°,ÅäÌ×·þÎñºÜ²»´í,µ«ÈËÊÖÌ«ÉÙ,ÎÒÃÇÁ½¸öÈËÏëÈ¥È¥Ï´¸öÍ·,µ«Ö»ÓÐÒ»Ãû·þÎñÈËÔ±,ÎÒÖ»ÄÜ»Ø·¿×Ô¼ºÏ´.×ÜÌå½ÏÂúÒâ,CHECKIN
1	¾Æµê×øÂäµÄÎ»ÖÃºÜºÃ,ÏÐÏ¾ÔÚºþ±ßÉ¢²½ºÜÊÇã«Òâ.¾ÆµêµÄÇ°Ìü²¿ÈËÔ±ºÜÈÈÇé,È¥ÁË¾Æµê¼¸´Î£¬¸Ð¾õ¶¼²»´í¡£
1	¾ÆµêÅÔ±ßµÄÄÇÌõºþ±õÖÐÂ·¾°É«ÌØ±ðµÄÃÀ£¬³ö²îÒ»°ãÑ¡ÔñÕâÀï×¡£¬Èç¹û¾ÆµêÄÜ¿¼ÂÇÔÙ´Î×°ÐÞ»á¸üºÃ¡£
1	ÊÇµÚÈý´Î×¡ÁË£¬¸Ð¾õ²»´í£¬ÖÁÉÙÊÇÎÂÜ°¡¢°²È«¡¢ÊæÊÊµÄ£¬¾ÆµêµÄ¸÷³¡Ëù±È½ÏÊì£¬»áÓÐÖ÷ÈËµÄ¸Ð¾õ¡£
1	±È½ÏÊÊºÏ¹úÄÚ¿Í¡£Ò»Â¥²ÍÌü·ç¸ñÉÏÓÐµãÄÏÑóµÄÎ¶µÀ
1	Èë×¡¾ÆµêÊ±°ÑÎÒ×Ô¼ºÐÐÀî¶ªÔÚÁË³ö×â³µÉÏ£¬¾ÆµêµÄÇ°Ìü²¿ÈËÔ±ºÜÈÈÇé£¬ºÜ»ý¼«°ïÎÒÑ°ÕÒ£¬ÎÒºÜ¸Ð¶¯¡£¾ÆµêµÄ×ÜÌå¸Ð¾õ²»´í£¬ÊæÊÊ£¬°²È«£¬ÍË·¿Ê±ºò¸Ð¾õÁ½¸ö×ÜÌ¨ÈËÔ±²»Í£µÄÔÚÃ¦Âµ£¬¶¯×÷Í¦ÊìÁ·£¬Ñ¸ËÙµÄ¡£
1	6ÔÂÔÚÔÆÄÏ¾­Ã³±ö¹Ý×¡ÁËÁ½ÌìºÀ»ª·¿,ÊÇµ­¼¾.ÓÃÁË¾Æµê½Ó»ú·þÎñºÍÔç²Í.½Ó»úµÄÐ¡½ã·Ç³£ÀÖÐÄµÄ½éÉÜÁËÀ¥Ã÷ºÍ±ö¹ÝÖÜÎ§»·¾³.Ôç²ÍºÜ·á¸».·¿¼äºÜ¸É¾».·þÎñºÜºÃ.ÀëÊÐÖÐÐÄºÜ½ü.
1	³ö²îÊ±×¡µÄ£¬¾ÆµêµØÀíÎ»ÖÃ²»´í£¬·þÎñÒ²ºÜºÃ
1	µÚ¶þ´ÎÈë×¡Õâ¸ö¾ÆµêÁË£¬·þÎñºÜºÃ£¬ÈÃ¿ÍÈË¸Ðµ½ºÜÊæ·þ£¬ºÜÂúÒâ¡£
1	È¥ÁË¸Ã¾Æµê¼¸´Î£¬¸Ð¾õ¶¼²»´í¡£ÌØ±ðÊÇÏÖÔÚ»¹ÓÐÏ´ÒÂÃâ·Ñ¼°ÔùËÍÖÐÎç×ÔÖú²ÍµÄ»î¶¯£¬¸Ð¾õÊÇÊµ»Ý¡£ÁíÍâ£¬×ÜÌ¨µÄ¼¸¸öMMÒ²³¤µÄ²»´íÅ¶¡£
1	01Äê¼äµÄ¾ÆµêÏÖÔÚÉèÊ©»¹ºÜÐÂ°¡¡£Î»ÖÃ²»´í£¬Àë¹ã³¡ÖÜ±ß¹ºÎï¶¼½ü¡£Ð¯³ÌÌá¹©µÄÀë»ú³¡¾àÀë²»¶Ô£¬Ó¦¸ÃÖÁÉÙ20¹«ÀïÒÔÉÏ¡£
1	¾ÆµêÎ»ÖÃÃ»ËµµÄ£¬ºÜºÃ!¾ÍÊÇ´óÌÃÉÔÎ¢Ð¡ÆøÁËµã£¬»¹ÓÐ·¿¼äµÄÉèÊ©Ò²ÀÏ¾ÉÁËÒ»µã£¬±ÈÆð¸Õ¿ªÒµÊ±µÄÄÇÖÖ¸Ð¾õÑ·É«ÁËºÜ¶à£¬²»¹ý»¹ÊÇÍ¦Ï²»¶Õâ¼Ò¾Æµê!
1	¾ÆµêÔÚÀÏÊÐÖÐÐÄ£¬½»Í¨·½±ã£¬·¿¼ä¸É¾»¡£µ«¿ª°ìÊ±¼ä½ÏÔç£¬ÓëÆäËûËÄÐÇÏà±È£¬Ó²¼þÂÔ²î£¬ÖÜÎ§ÌØÉ«·¹µê½ÏÉÙ¡£
1	¹úÇì½ÚÆÚ¼äÈë×¡,Õâ¶ù¼Û¸ñËã±È½ÏÊµ»ÝµÄ,Ö»ÊÇ·¿¼äÉÔÎ¢ÓÐÐ©³Â¾É,²»ÄÜËãËÄÐÇ,ÈýÐÇ²î²»¶à
1	ÎåÒ»³¤¼ÙµÄºóÆÚÈë×¡ÁË¸Ã¾Æµê,ÕýºÃÊÇ¸ã»î¶¯,200Ò»¼ä/Ìì,ÕæÊÇ³¬ÖµÑ½.ÎÒÃÇÎåÈË¶©ÁËÁ½¼ä,ÆäÖÐÒ»¼ä¼Ó´²,»®µ½Ã¿ÈËÃ¿Ìì100Ôª.·þÎñºÍ¿Í·¿ÉèÊ©¶¼ºÜºÃ,³öÃÅ¾ÍÊÇÉÌÒµÇø,Â¥ÏÂ¾ÍÊÇÓÊ¾Ö,´óÃÅÊÇÔÚÐ¡½ÖÉÏ,ºÃÏóÊÇµ¥ÐÐÏß.²¹³äµãÆÀ2007Äê7ÔÂ13ÈÕ£ºÔÚÎåÒ»ÆÚ¼ä200¿éÇ®¾ÍÄÜ×¡ÉÏËÄÐÇ¼¶µÄºÀ»ªË«´²¼ä,ÕæÊÇ²»´íÄØ.
1	·þÎñ»¹ÐÐ£¬ÓÉÓÚÔÚÊÐÖÐÐÄ£¬ÖÜÎ§»·¾³ÓÐµãÄÖ£¬´ò³µ²»·½±ã£¬ÁÜÔ¡ºÜºÃ£¬Ë®ÖÊ¼°Á÷Á¿¶¼±È½ÏÂúÒâ£¬ÏÂ´ÎÈ¥»¹»á¿¼ÂÇ×¡ÕâÀï¡£
1	´ÓÎÚÂ³Ä¾Æë»ð³µÕ¾´òµÄ¹ýÈ¥11¿éÇ®,ÔÚ½â·Å±±Â·,ÀëÎÚÂ³Ä¾ÆëµÄ¶þµÀÇÅÊÐ³¡Ò²²»Ô¶,¿ÉÒÔÈ¥Âò¸É¹û,Ò²¿ÉÒÔÈ¥Ò»Ð©ÌØÉ«²úÆ·:ÌÕ´É,µØÌº.µ«ÊÇÂ·ÉÏµÃÐ¡ÐÄÎ¬×åµÄéßÆ¤Ð¬µÄÐ¡ÇàÄê,±»ËûÃÇéßÒ»´Î¾ÝËµÒª200¿éÇ®,ËùÒÔ,ÄÇÌìÎÒ¿´¼ûËûÃÇÍùÎÒÐ¬×ÓÉÏÓÍºó,¸Ï½ô¿ìÅÜ,ËûÃÇÒ²×·,ÎÒ¾ÍÀ¹ÁËÒ»Á¾µÄÊ¿.¾ÆµêµÄ¸÷ÏîÌõ¼þ²»´í,ÎÒÈ¥µÄÊ±ºò,ÊÇÍ¨¹ýÐ¯³ÌÔ¤¶©µÄ,Ç°Ì¨¸æËßÎÒ,ÄãÆäÊµ¿ÉÒÔ²»ÓÃÍ¨¹ýÐ¯³ÌµÄ,ÎÒÃÇ¿ÉÒÔÖ±½Ó¸øÄãÐ¯³ÌµÄ¼Û¸ñ·¿.ËùÒÔ,¸Ð¾õÐ¯³ÌÔÚ¼Û¸ñÉÏÃ»ÓÐÈÎºÎÓÅÊÆ.²»¹ý200¿…
1	·¿¼äÊÇ½ñÄêÐÂ×°µÄ£¬ºÜ²»´í¡£·þÎñºÃ£¬ÓÐ½ÓËÍ·þÎñ£¬½ÓËÍÈËÔ±ºÜÈÈÇé£¬¸ø¿ÍÈË¸Ð¾õ²»´í¡£½áÕÊÊ±Ìá³ö¸ÄË®µ¥£¬Ã¿´Î¶¼ËµÏµÍ³²»Ö§³Ö£¬µ«Ã¿´Î×îºó¶¼ÊÇ¸Ä¹ýÀ´ÁË¡£Õâµã²»Ì«ÂúÒâ£¬Ï£Íû·þÎñÔ±ÔÚËµ¡°NO¡±Ö®Ç°ÏÈ¿¼ÂÇÒ»ÏÂ£¬Éè·¨Îª¿ÍÈË½â¾öÎÊÌâ¡£¶©Æ±·þÎñ²»ÖªµÀÊÇ·ñ¹é¾Æµê¹Ü£¬¸Ð¾õ·þÎñ¸ú¾ÆµêÕûÌåË®Æ½ÓÐÒ»¶¨²î¾à¡£±ö¹Ý·´À¡2008Äê7ÔÂ15ÈÕ£º¸ÐÐ»ÄúÑ¡ÔñÏÂé½ÎÒÃÇµÄ±ö¹Ý¼°ÎªÎÒÃÇÌá³öµÄ±¦¹óµÄÒâ¼û,¶ÔÓÚÄúÌá³öµÄÒâ¼ûÎÒÃÇÒÑ¾­×öÁËÕû¸Ä.Ï£ÍûÄúÏÂ´Îµ½À¥Ã÷»¹ÄÜÑ¡…
1	Èë×¡ºèöÎ¸Ð¾õ·Ç³£ºÃ£¬Ó¡Ïó×îÉîµÄ¾ÍÊÇ·þÎñÉú·Ç³£ÈÈÇé¡¢¾¡Ö°£»¾ÆµêÎ»ÖÃÒ²²»´í£¬³öÃÅ×ß3¡¢4·ÖÖÓ¾ÍÊÇ¹ºÎïÒ»Ìõ½Ö£¬Á½±ß¶¼ÊÇÉÌ³¡¡£¾Æµê·¿¼äµÄ»·¾³Ò²²»´í£¬ÎÒ×¡µÄÊÇºÀ»ª±ê×¼¼ä£¬±È½Ï¿í³¨£¬Ò²ºÜ¸É¾»¡¢Õû½à¡£×ÜÖ®£¬ÏÂ´ÎÈ¥ÎÚ»¹»á×¡ÄÇ¡£ÔÚÕâÏë¶ÔÐ¯³ÌÌáÒ»µãµÄÊÇ£¬ÎÒÔÚÇ°Ì¨ÎÊÁËÒ»ÏÂ£¬ºÀ»ª±ê×¼¼ä´òÕÛºóµÄ¼ÛÇ®ÊÇ260Ôª/Ìì£¬ÆÕÍ¨±ê×¼¼äµÄ¼ÛÇ®ÊÇ200Ôª/Ìì£¬¶øÍ¨¹ýÐ¯³Ì¶¨ºÀ»ªºÍÆÕÍ¨±ê×¼¼äµÄ¼ÛÇ®¶¼ÊÇ200/Ìì£¬Ò²¾ÍÊÇËµÆÕÍ¨±ê×¼¼äÍ¨²»Í¨¹ýÐ¯³ÌÔ¤¶¨¶¼ÊÇÒ»Ñ…
1	ÑÅÌñ,Ö»ÊÇ·¿½ü³öÈë¿Ú,ÓÐÎÃ×Ó·¿,»ù±¾ÉÏÒ»¶¨µÄË®Æ½Ãâ·Ñ×¢²áÍøÕ¾µ¼º½±ö¹ÝË÷Òý·þÎñËµÃ÷¹ØÓÚÐ¯³Ì³ÏÆ¸Ó¢
1	Ã¿´ÎÈ¥¹þ¶û±õ¶¼×¡ÕâÀï,Ò²²»ÊÇÕ¦Ë¬,¾ÍÊÇÏ°¹ßÁË½­¾°·¿ÄÇ±ß²»ÄÜ¿ª´°,Ò»Ö±ÓÐ»úÆ÷µÄºäÃùÉù,¹Ø´°Ã»ÎÊÌâ³öÐÐ´ò³µºÜ·½±ãËµ¸öÊÂ´ó¼Ò×¢Òâ,Ò»ÌìÔç²Í¿´µ½Ò»¸öºÍÉÐ,ºÍ¼¸¸öÉ½¶«ÀÏ¼¸Ò»¶Ù±À,»¹¸øËûÃÇÇëÁËÆÐÈø,¸ãÁË¶þ°Ù¿é°É,ÎÊ·þÎñÔ±Ð¡ÃÃ,Ô»:Ëû²»×¡ÕâÀï,ÊÇÀ´ÕõÇ®µÄ,×ÜÀ´
1	Ôç²Í²î£¬·¿¼äÃ»ÓÐÁËÃâ·ÑµÄ¿§·È£¬µçÊÓ½ÚÄ¿ÉÙ¡£
1	440µÄ½­¾°ÉÌÎñ±ê¼äÃæ»ýºÜ´ó£¬¶¥ÅïµÄµÆºÜÁÁ£¬¿´ËÉ»¨½­Ò»ÀÀÎÞÓà¡£±¨Òµ´óÏÃÒ²ÖÕÓÚ¿ªÍ¨ÁËÃâ·Ñ¿í´ø·þÎñ£¬Ö»²»¹ýÏÂ²ãÅóÓÑËµµÄÃâ·ÑÌ×Ì×ÒÑ¾­²»Ìá¹©ÁË¡£
1	·¿¼ä±È½Ï¿í³¨,»·¾³±È½ÏºÃ,¾Æµê·þÎñ¿É¾í¿Éµã,¼Û¸ñ±È½ÏºÏÀí£¬ÈÏÎªÓ¦¸ÃÊÇµ½ÖÜ×¯ÓÎÍæ±È½ÏºÃµÄÑ¡Ôñ£¬×ÜÌå¸Ð¾õ²»´í¡£
1	ÐÔ¼Û±È»¹²»´í£¬Î»ÖÃºÜºÃ£¬¾ÍÔÚ¹ÅÕòÈë¿Ú´¦²»Ô¶£¬¿ª³µÈ¥²»ÒªÈëÂÃÓÎÍ£³µ³¡£¬¸úÀ¹³µµÄÈËÖ±½ÓËµÈ¥ÖÜ×¯±ö¹Ý¡£µç´µ·çÒª´òµç»°Òª²ÅÓÐ¡£
1	²»´íµÄ¾Æµê,ÐÔ¼Û±È¿ÉÒÔ.½»Í¨·½±ã,¹«Ë¾ºÜ¶à¿ÍÈËÑ¡ÔñÕâÀï.
1	¾Æµê´ÓÍâÃæ¿´ÉÏÈ¥ÓÐµã¾ÉÁË£¬ÄÚ²¿×°äê±È½ÏÎÂÜ°£¬µ«Ò²ÏÔµÃÓÐµãÀÏÁË¡£Ïà¶Ô¾ÆµêµÄÎ»ÖÃºÍËÄÐÇµÄÆÀ¼¶À´Ëµ¼Û¸ñÆ«¸ß¡£·þÎñ±È½ÏÈËÐÔ»¯£¬Ì¬¶È±È½ÏºÃ¡£¾Æµê¶ÔÃæÊÇµØÌúÊÀ¼Í´óµÀÕ¾£¬ºóÃæÒ»Æ¬¿ÕµØºÃÏñÊÇÒª½¨ÉÌÒµÅäÌ×£¬ÒÔºó¿Ï¶¨»áÌíÐ©ÈËÆøµÄ¡£
1	¾Æµê·þÎñºÜºÃ¡£Èë×¡ÄÇÍíÓÉÓÚÄÏ·½´óÑ©£¬·É»úÍíÁË10¸öÐ¡Ê±£¬´òµç»°¸øÐ¯³Ì±»¸æÖª±ØÐëÓÃÐÄÓÃ¿¨µ£±££¬¿ÉÊÇµ±Ê±ÔÚ»ú³¡ÎÞ·¨×öÍøÒøÑ½¡£ÖÂµç¸ø¾Æµê£¬Ë¬¿ìµÄ´ðÓ¦¸øÁô·¿£¬±ÈÆðÐ¯³ÌµÄ·þÎñÈËÔ±Ç¿¶àÁË£¡
1	¸Ð¾õ»¹²»´í.×¡µÄ´ó´²·¿.·¿¼äÐ¡ÁËµã.²»¹ý±È½Ï¾­¼ÃÊµ»ÝµÄ.´²ÊÇËúËúÃ×ÐÍµÄ,¿ÉÏ§Ï¯ÃÎË¿¿ÉÄÜ²»ÊÇºÜºÃ,Ë¯µÃÈËµÚ¶þÌìÆðÀ´ÑüËáËáµÄ.ËÍÁ½Æ¿Ë®,»¹ÓÐÐ©Ð¡¶«Î÷Ò²²»´íµÄ.ÔÚº£ÄþµÄÖÐÐÄµØ¶Î,»¹·½±ãµÄ.
1	¿ÍÈËËµ×ÜÌå¸Ð¾õ»¹²»´íÏÂ´ÎÀ´ÉÏº£Ó¦¸Ã»¹»áÑ¡ÔñÕâÀï
1	·Ç³£ºÃµÄ·þÎñ£¬²»À¢ÊÇËÄÐÇÒÔ¼°MarritoÁ¬Ëø¾Æµê¡£·þÎñºÜ×¨Òµ
1	Îª¿Í»§¶©ÁË3´Î·¿£¬¸Ð¾õ²»´í¡£ÏÂ´Î»¹ÊÇ»áÑ¡Ôñ¸Ã¾Æµê¡£
1	Ò»¼Ò4ÐÇ¼¶¾Æµê,ºÀ»ª·¿¼Û¸ñ²»·Æ,·¿¼äÌ«Ð¡Æø.¾ÆµêµÄ·þÎñµ½»¹Ëã²»´í,ÒòÎªºÀ»ªÎÞÑÌ·¿·Ç³£ÉÙ,ÌÖÂÛÒ»·¬Ö®ºóÍ¬ÒâÃâ·ÑÉý¼¶·¿¼ä.Ö»ÊÇÔÚ4ÐÇ¶øÑÔ,ÕâÑùµÄ¼Û¸ñÓÐÐ©Æ«¹ó,²»ÈçÈ¥×¡Ï²À´µÇÖ®ÀàµÄ5ÐÇ·¹µê.
1	¹ú²úµÄ5ÐÇ¼¶¾Æµê,µØÀíÎ»ÖÃÏàµ±²»´í,Ö»ÊÇ¼Û¸ñºÍ·¿¼Û²»·û,1000¶àµÄºÀ»ª¼ä·¿
1	µÚÒ»´Î×¡½ðº£ÌÄ£¬ÍêÈ«Ã»ÓÐÏëµ½ÔÚÊÐÇøÀï»áÓÐÕâÑù»¨Ô°Ê½µÄ¾Æµê£¬´¦´¦ÂÌÃÈÓ¯Ó¯¡£5ºÅÂ¥ÔÚ×îÀïÃæ£¬Ó¦¸ÃÊÇ·¿¼ä×îºÃµÄ¡£·Ç³£°²¾²£¬·¿¼ä´°Íâ¾ÍÊÇÉ½ÁÖ£¬¿ÕÆøºÜÇåÐÂ¡£½øÎÝÊ±·¢ÏÖ´°×ÓÒÑ¾­´ò¿ªÍ¨·ç£¬ËùÒÔÎÝÄÚµÄ¿ÕÆøÊÇÒ»°ã¾ÆµêÀïÄÑµÃµÄÇåÐÂ¡£µØÀíÎ»ÖÃÀëÀÖÉ½ÔÚ·ðÒ²²»Ô¶¡£²»×ãÖ®´¦ÊÇÃ»ÓÐ½¡Éí·¿¡£³ý´ËÒÔÍâ£¬½ðº£ÌÄ¶¼ºÜºÃ£¬Ç¿ÁÒÍÆ¼ö£¡
1	ÍíÉÏ11µã¶à²ÅÈë×¡¡£5ºÅÂ¥ÀëÇ°Ì¨ÕæÊÇÔ¶£¬ÄÃ×ÅÐÐÀî×Ô¼º×ß¹ýÈ¥µÄ¡£¸Õ½ø·¿¼ä1·ÖÖÓ£¬Ð¡½ãµç»°¾ÍÀ´ÁË¡£¿ÉÎ½ÉñËÙ£¡ÔçÉÏcheck-out£¬·¢ÏÖ¾Æµê»·¾³²»´í¡£»¹ÓÐÓÎÓ¾³Ø¡£µ«ÊÇÔç·¹ºÍ4ÐÇ¼¶²»·û¡£
1	ÎÒÃÇ¶¨µÄÐÐÕþ´ó´²·¿£¬×°ÐÞºÜ²»´í£¬¾ÍÊÇ´²Ð¡ÁËµã£¬Ð¡º¢×ÓÒ»ÆðË¯±È½Ï¼·£»»¹ÓÐ´°µÄÏÂÃæ¾ÍÊÇÉè±¸·¿£¬¿ª´°ºóºäÃùÉù½Ï´ó¡£¾ÆµêºÍÐ¯³ÌµÄ·þÎñÌ¬¶È¶¼ºÜºÃ£¬ÒòÎªÎÒºÍÅóÓÑÏÎ½ÓÉÏµÄÎÊÌâ£¬Ô¤¶©ÐÞ¸ÄÁËÁ½´Î£¬ËûÃÇ¶¼²»ÑáÆä·³£¬·Ç³£¸ÐÐ»£¡
1	·Ç³£²»´íµÄÒ»¸ö¾Æµê,ÎÒ×¡µÄÊÇ±ê×¼´ó·¿,388Ò»Íí,ºÜÖµ,ÐèÒªÌáµãÒâ¼û¾ÍÊÇ²ÞËùÀïµÄµØ°åÅÅË®ÑÏÖØ²»ÐÐ.³åÍêÁ¹ºó²ÞËùµØ°åÉÏµÄË®Ò»Ö±Á÷²»×ß,×îºóÃ»°ì·¨ÄÃÔ¡½íÀ´µ±µØ°å...ÖÐ²Í²»´í,´².¼òÖ±¾ÍÒ»¸öË¬×Ö.³¬´ó!
1	¾Æµê´óÌÃ»·¾³²»´í358µÄ·¿¼Û»¹ÊÇÎïÓÐËùÖµ£¬°ìÀíÈë×¡ºÜ¿ìºÜË³Àû£¬ÈÃÎÒÐÄÇé¼¶²îµÄÊÇÇ°Ì¨½áÕÊÊ±·þÎñÔ±µÄ°ÁÂýºÍÀäÄ®Ì¬¶ÈÈÃÈË²»¸Ò¹§Î¬£¡¿ÉÄÜÕâÎ»Ð¡½ãÐÄÇé²»ÊÇºÜºÃ¶ÔÎÒ¼´ÊÇÌ¾ÆøÓÖ²»ÄÍ·³£¬¿ÉÊÇÔÚÓëÀÏÍâ½»Ì¸Ê±Ì¬¶È¿ÉÒÔÍ¬5ÐÇ·¹µê±È½ÏÒ»ÏÂÁË¡£²»¹ýÕâÎ»Ð¡½ãµÄÐÎÏóÏë½ø5ÐÇ»¹ÊÇÓÐµãÄÑ¶ÈÅ¶¡£
1	Õâ¸ö¾ÆµêÉèÊ©»¹¿ÉÒÔ£¬Ôç²ÍÒ²»¹¿ÉÒÔ£¬Î»ÓÚµÄÂ·¶ÎÒ²ºÜ·½±ã¡£ÎÒÃÇ×¡µÄÊÇÉÌÎñµçÄÔ·¿£¬·¿¼äÀïÅäÓÐµçÄÔ£¬ÉÏÍøËÙ¶ÈÒ²ºÜ¿ì¡£¾ÍÊÇ·¿¼äºÜÐ¡£¬µçÄÔÌ¨Óë´²ºÜ½ü£¬´òµçÄÔµÄÊ±ºòÁ¬×ßÂ·Ò²²»ÄÜ×ß¡£Ô¡ÊÒÊÇÍ¸Ã÷£¬ÊÊºÏÇéÂÂºÍ·òÆÞ~~¡£
1	Ò»¼ÒÅ·Ê½·ç¸ñµÄ¾Æµê£¬´óÌÃÆøÅÉ£¬·¿¼äÒ²²»´í£¬»¹ÓÐË®¹û¡¢¿§·ÈËÍ¡£¡°ÃÀÁÖ¸ó¡±²ÍÌüÔÚÉÏº£Í¦ÓÐÃûÆø£¬ÌØµØÈ¥Æ·³¢ÁËÒ»ÏÂ£¬µÄÈ·²»´í£¬Æ¾·¿¿¨»¹¿ÉÒÔ´ò8.8ÕÛ¡£Ò»Â¥´óÌÃÎ÷²àÓÐÒ»¸ö¾Æ°É£¬ÍíÉÏºÍ¼¸¸öÅóÓÑÒ»ÆðÐ¡×øÁËÒ»»á¶ù£¬ÀïÃæ»·¾³²»´í£¬¶«Î÷Ò²²»¹ó£¬Í¬ÑùÆ¾·¿¿¨»¹¿ÉÒÔ´ò8.8ÕÛ¡£ÏÂ´Î»¹»áÈë×¡Õâ¼Ò¾Æµê£¬ÓÐÐËÈ¤µÄÅóÓÑ²»·ÁÒ²È¥ÊÔÊÔ¡£
1	ÎÒ¶¨µÄÊÇ´ó´²·¿¼ä£¬·¿¼ä¹»´ó£¬Èç¹ûÃ»ÓÐÆäËûÐèÇóË¯¾õÊÇ¹»ÁË£¬´²Êæ·þ¡£Ï´ÊÖ¼äËäÈ»¸ÃÓÐµÄ¶¼ÓÐ£¬µ«×°ÐÞ¼òÂª¡£¾ÆµêÈËÔ±µÄ·þÎñ80·Ö£¬²»ÒªºÍËÄÐÇ¼¶ÎåÐÇ¼¶±È½ÏÀ²¡£´ò³µµ½ºçÇÅ»ú³¡18Ôª£¬´Ó»ú³¡À´Ê±±»Ë¾»úÈÆÁËÍä×Ó£¬»¨µô33Ôª¡£´ó¼Ò×¢Òâ¡£
1	ºÜºÃµÄÒ»¼Ò¾Æµê£¬ÊÊºÏÉÌÎñ¡¢ÂÃÓÎÈë×¡£¬ÁÙ½üÖÐ»·Ïß£¬½»Í¨±ãÀû£¬¾Æµê»·¾³ÎÒºÜÏ²»¶£¬´óÌÃÍ¦ÆøÅÉ£¬·¿¼äÄÚµÄÌúÒÕ¼Ò¾ßÒ²ºÜÓÐ·ç¸ñ£¬ºÜµäÑÅ¡£¾Æµê·þÎñºÍÆäËûÍøÓÑËµµÄÒ»Ñù·Ç³£µ½Î»£¬·¿¼ÛÒ²ºÜºÏÀí£¬²ÍÒûÈ·Êµ²»´í£¬ÖµµÃÏò´ó¼ÒÍÆ¼ö¡£
1	ºÜ²»´íµÄÒ»¼Ò¾Æµê£¬Ôç²ÍºÜ·áÊ¢£¬ÍíÉÏ»¹ËÍË®¹ûºÍÐ¡µãÐÄ£¬·þÎñÒ²²»´í¡£
1	ÍíÉÏ10µãÖÁÁè³¿4µãÖ®¼äÉ§ÈÅµç»°Ì«¶à£¬³£³£ÎÞ·¨ÈëË¯£¬¸ø×ÜÌ¨·´Ó³¹ý£¬µ«ÊÇÃ»ÓÐÆðµ½×÷ÓÃ£¡
1	ÆäÊµ²»´íÀ²£¬¿ÉÄÜÎÒ×¡µÄ¾ÆµêÒ²±È½ÏÉÙ£¬ÖÁÉÙÔÚÎÒ×¡µÄ¾Æµêµ±ÖÐÕâ¸öÊÇ²»´íµÄ£¬¿ÉÏ§µÄÊÇµçÊÓ»úÊµÔÚÊÇÌ«´óÁË¡£¡£¡£Èç¹û×Ê½ð³äÔ£¿ÉÒÔ¿¼ÂÇ»»±³Í¶µÄ¡£¡£¡£»¹ÓÐ·¿¼äµÄµØÌº¿ÉÒÔ»»µÄÑÕÉ«±È½ÏºÃµãµÄ¡£¡£¡£·þÎñ»¹ÊÇºÜ²»´íµÄ£¡£¡£¡Õâµã¿Ï¶¨±ö¹Ý·´À¡2008Äê5ÔÂ15ÈÕ£º¸ÐÐ»ÄúµÄ¹âÁÙºÍµãÆÀ,ÎÒÃÇ»áÈÏÕæ¿¼ÂÇÉè±¸ÉèÊ©µÄ¸ÄÔìÎÊÌâ.
1	µØÀíÎ»ÖÃ²»´í£¬ÀëÌìÄþËÂºÜ½ü£¬¾ÍÊÇÃÅÃæÐ¡³µ¿âÐ¡£¬Í£³µ²»·½±ã£¬·þÎñ²»´í£¬·¿¼ä¸É¾»£¬ÓÎÓ¾³ØÊÊºÏÐ¡º¢£¬Ôç²ÍÒ²²»´í£¬×÷ÎªËÄÐÇÐÔ¼Û±È»¹ÊÇ¸ßµÄ
1	·¿¼äÖÐ¹æÖÐ¾Ø,µ«¿´²»³öÊÇÈ¥Äê×°ÐÞµÄ,°üÀ¨¹«¹²ÇøÓòµÄÉè±¸ÉèÊ©.¿ÉÄÜÊÇ±£ÑøÃ»ÓÐ×öµ½Î».·þÎñÈËÔ±Çé¿öÁ¼ºÃ,Ç°Ì¨µÄ·þÎñÉú½ÏÈÈÇé,ÔùËÍµÄË®¹ûÒ»·Ý¾ÓÈ»ÊÇÁ½¸öÀæ.×ÜÌå¸Ð¾õÒ»°ã.Ã»ÓÐËÄÐÇË®×¼.
1	Êµ¼ÊÈë×¡µÄÊÇºÀ»ªµ¥ÈË¼ä£¬ºÜ°ô£¬·¿¼äºÜ°²¾²£¬ÎÀÉú¼äºÜ´ó¡£ÕûÌåÊæÊÊÕû½à£¬ÏÂ´ÎÈ¥»¹»á×¡
1	¶©ÁË±ê×¼¼ä£¬¸øÁË368µÄ·¿¼ä£¬¸Ð¾õ»¹²»´í£¬Ôç²ÍÍ¦·á¸»¡£
1	¾ÆµêÎ»ÖÃ³öÐÐ±È½Ï·½±ã.ÖÐÎ÷Ôç²ÍºÜ·áÊ¢,µ«ÊÕÊÐÊ±¼ä9:30ÔçÁËÒ»µã.ºÀ»ªµ¥¼äµÄ·¿¼ä»¹Ëã²»´í,¿Õ¼äºÍÉèÊ©°ÚÉèÒ²ºÏÀí.µ«·¿¼ä²¿·ÖÉèÊ©ÉÔÏÔ³Â¾É.²¹³äµãÆÀ2008Äê2ÔÂ29ÈÕ£º²¹³äÒ»ÏÂ,ÔÚ·¿¼äÄÚÌá¹©µÄÍøÂçÁ¬½ÓÏßÈçÍ¬°ÚÉè,ºÜ¶Ì,¸ù±¾ÓÃ²»ÉÏ.ÓÉÓÚÎÒÈëÍùÊ±¼äÌ«Íí,²»Ïë´òÈÅ·þÎñÔ±¹ýÀ´¸ü»»,Ö»ÓÐ°á³öÁË×Ô¼º³ö²î³£±¸µÄÍøÂçÁ¬½ÓÏßÊ¹ÓÃÁË.
1	ÔÚÖ£ÖÝ£¬³¤³Ç·¹µêËãÊÇÐÔ¼Û±ÈºÜ¸ßµÄÁË£¬ÖÐÎ÷Ôç²ÍºÜ·áÊ¢£¬·¿¼äÒ²»¹²»´í£¬¼ÇµÃÒ»¶¨Òª¶©ºÀ»ª±ê¼ä£¬±ÈÆÕÍ¨±ê¼äÖ»¹ó10Ôªµ«·¿¼ä´ó¶àÁË£¬²»ÏÔµÃ±ïÇü¡£ÔÚ¸ßÂ¥²ã¿´Ö£ÖÝÒ¹¾°µÄ¸Ð¾õºÜ°ô¡£²»×ãÖ®´¦£º1¡£Ã»ÓÐÍ£³µ³¡£¬³µ¶¼Í£ÔÚÂ·±ß£¬³µÎ»ÉÙ¡£2¡£ÁÜÔ¡µÄÈÈË®²»ºÃµ÷½Ú£¬ÉÔ¶¯Ò»µãµãË®ÎÂ¾Í·¢Éú¾Þ´ó±ä»¯£¬²»ÈÝÒ×¾«È·¿ØÖÆÎÂ¶È¡£3¡£¿Õµ÷È·Êµ±È½Ï³³£¬ÓÐ¿ÉÄÜÓ°Ïìµ½ÐÝÏ¢¡£
1	¾ÆµêÎ»ÖÃ½Ï·½±ã¡£·þÎñ½ÏÖÜµ½¡£·¿¼äÉÔÏÔ³Â¾É¡£·¿¼ä¼Û¸ñ»¹ËãºÏÀí¡£
1	Ö£ÖÝ³¤³Ç·¹µê£¬ÊÇÎÒÆù½ñÎªÖ¹×¡¹ýµÄ¾ÆµêÀï£¬·þÎñÉúÌ¬¶È×îºÃµÄÒ»¼Ò¡£×ÜÊÇÔÚ²»¾­Òâ¼ä£¬»ñµÃÎÊºò£¬¸Ð¾õ·Ç³£ºÃ¡£
1	ÉÏÖÜÁùºÍÀÏ¹«ÔÚÄÇÀï¶©µÄ»é,²¢ÇÒ×¡ÁËÒ»Íí,×ÜÌåÀ´ËµºÜ²»´í,ÅóÓÑÃÇÒ²¾õµÃÂúÒâ,Ö÷ÒªËµÏÂÔç²Í°É,Ôç²ÍÕæµÄºÃºÃ,ÖÐÎ÷Ôç²Í¼¸ºõ¶¼È«ÁË,Ïë³ÔÊ²Ã´¶¼ÐÐ,»·¾³Ò²²»´í,·þÎñÏàµ±µÄºÃÄØ!
1	ÎÒ×¡µÄÊÇÐÂ×°ÐÞµÄ¶«Â¥£¬¸Ð¾õ·¿¼äÍ¦¿í³¨£¬ÉèÊ©Ò²²»´í£¬Ïà¶ÔÓÚ¸ô±ÚµÄÏã¸ñÀïÀ­Ò»µê¶¼²»²î¡£Ö»ÊÇ¾ÆµêÆäËû·½ÃæÀýÈç´óÌÃ¡¢Î÷²ÍÌüµÄ»·¾³ºÍÊ³ÎïÆ·ÖÖ»¹Ðè¸Ä½ø¡£·ñÔò¼Û¸ñ²î²»Ì«Ô¶£¬ÎÒ»¹²»Èç×¡Ïã¸ñÀïÀ­ÁË¡£
1	½»Í¨·½±ã£¬²ÍÌü·¹²Ë²»´í£¬Ö»ÊÇ½ÏÐ¡£¬Ã¦Ê±ÒªÔ¤¶¨¡£¼Û¸ñºÏÀí£¬ÏÂ´Î»¹×¡ÕâÀï£¡²¹³äµãÆÀ2008Äê4ÔÂ11ÈÕ£ºË¢¿¨Ê±¹úÄÚ¿¨Ë¢²»³öÀ´£¬µ½ÊÇ¹úÍâµÄ¿¨Ë¢³öÀ´ÁË¡£Ææ¹Ö£¡
1	»¹ÐÐ¡£ÒòÎªÊÇ°ïÅóÓÑ¶©µÄ£¬Ã»ÓÐÌýËµÓÐÉ¶²»ºÃµÄ¡£×ÜÌå¸Ð¾õ»¹¿ÉÒÔµÄ
1	¶¨ÁËÁ½¸ö±ê×¼·¿£¬×ÜÌå»¹ÂúÒâ¡£Ôç²Í»¹²»´í¡£Ç°Ì¨·þÎñÒ²²»´í¡£
1	¾ÆµêµÄÓ²¼þºÍÈí¼þÉèÊ©¶¼¿ÉÒÔ£®½»Í¨Ò²·½±ã£®¶þÂ¥µÄ²ÍÌüÍ¦ºÃ³ÔµÄ£¬²»¹ý¼Û¸ñ²»±ãÒË£®Ôç²ÍÒ²»¹»¹¿ÉÒÔ£®
1	Ó²¼þ»¹¿ÉÒÔ£¬Èí¼þÐè¸úÉÏ¡£½»Í¨·½±ã£¬ÓéÀÖÉèÊ©È«
1	·Ç³£ºÃ£¬½»Í¨ºÜ·½±ã£¬¾ÍÔÚÊÐÇø£¬ÓéÀÖÒ²ºÜ·½±ã¡£¾ÍÊÇÐ¯³ÌµÄ¼Û¸ñ²»ÊÇºÜÓÅ»Ý¡£
1	Õâ´ÎÈë×¡¸Ð¾õ¾ÆµêÆø·ÕÂùÅ¨£¬Ôç²ÍÆ·ÖÖ³¬¡°·á¸»¡±£¬ÒâÍâµÄÊÇ£¬×ßµÄÊ±ºò¾ÆµêÓÐ°à³µÃâ·ÑËÍÎÒµ½»ú³¡£¬ÔÚ³µÉÏ¡°½ðÔ¿³×¡±ÏòÎÒÏêÏ¸½éÉÜÁË»ú³¡°à³µµÄÇé¿ö¡£ÌØ±ðÔÚÕâÀï·¢²¼£¬Ï£Íû¸øÏñÎÒÕâÑùÕâÑù¾­³£³ö²îµ½Èð°²µÄÅóÓÑ×ö¸ö²Î¿¼Ã¿ÈÕ¾Æµê·¢³µ£º6£º00AM¨D10£º00AM»ú³¡·µ»Ø¾Æµê·¢³µ£º19£º00PM¨D21£º30PM»ú³¡·µ»Ø
1	½»Í¨±ãÀû£¬¼ÛÇ®ËãÊÇ¹ú¼ÊÕ¹ÀÀÖÐÐÄ¸½½üÆ«µÍµÄÁË£¬²Î¼ÓÕ¹ÀÀ»áÈë×¡ÕâÀï»¹ËãºÏÊÊ¡£¾ÍÊÇ¾ÆµêÇ°Ì¨°ÑÎÒÔÚCtripµÄÔ¤¶¨ÐÅÏ¢¸ã´íÁË»¹ËÀÒ²²»³ÐÈÏ£¬·þÎñÈËÔ±µÄËØÖÊ²îÁËµã¡£
1	¼òµ¥À´½²£¬·¿¼ä»¹ºÃ°É£¬´ó¹ýÍò´ï¼ÙÈÕ¡£²»¹ýµ±Ê±±ùÑ©½Ú±È½Ï¹ó£¬¾õµÃÃ»ÄÇÃ´»®Ëã¡£Æ½Ê±¹þ¶û±õÕâ¸öÀÃ³ÇÊÐµÄ·¿¼ÛÆÕ±éÔÚ400×óÓÒ¶øÒÑ£¡
1	ÕûÌå·þÎñ»¹²»´í,µ«±»µ¥µÚ¶þÌìÃ»»»ÐÂµÄ,ÊÇÃÀÖÐ²»×ã,¼ÛÇ®»¹¿ÉÒÔ
1	´º½ÚÆÚ¼äÈ¥×¡ÁË3¸öÍíÉÏ¡£µÚÒ»ÌìÇ°Ì¨¸ø°²ÅÅÔÚ2305£¨´ó´²£©£¬·¿¼äÔÚÍ¬²ãÊÇ×îÐ¡µÄ¡£µÚ¶þÌìÔÚÎÒµÄÒªÇóÏÂ»»ÁË¡£×ÜµÄ¸Ð¾õÓ²¼þÒ»°ã£¬½Ï¾É£¬ÏÔµÃ·¿¼ÛÆ«¹ó¡£·¿¼äµØÌº²»ÉÙ°ß¼£¡£¾ÆµêÎ»ÖÃ²»´í¡£·þÎñºÜºÃ£¬Ôç²ÍÒ²»¹¿ÉÒÔ¡£
1	·¿¼ä±È½Ï´ó£¬·þÎñ²»´í¡£Ôç²Í¶«Î÷ÉÙ£¬ÎÀÉú¼äÂíÍ°¾­³£¶Â£¬±¨ÐÞºó·´Ó¦±È½Ï¿ì¡£
1	´º½ÚÆÚ¼äÈë×¡£¬·¿¼ÛÉÔ¸ß£¬µ«»¹ËãÎïÓÐËùÖµ¡£¾ÆµêÉèÊ©ÍêÉÆ£¬·¿¼ä¸É¾»Õû½à¡£·þÎñÔ±Ì¬¶ÈºÜºÃ£¬¹¤×÷ÈÈÇé¡£µØÀíÎ»ÖÃÉÔÎª²»·½±ã£¬µ½ÖÐÑë´ó½Ö¡¢±ùÑ©´óÊÀ½ç¡¢Ì«ÑôµºµÈ¾°µã´ò³µÔ¼Îª10-20ÔªÈËÃñ±Ò¡£´Ó»ú³¡Ç°Íù¾Æµê¿É×ø»ú³¡°ÍÊ¿µ½Ãñº½´óÏÃ(×ÜÕ¾)£¬ÔÙ´ò³µÔ¼10·ÖÖÓ£¬10-15ÔªÈËÃñ±Ò¡£
1	·þÎñ±È½ÏÈÈÇé,ÉèÊ©±È½ÏÍê±¸,ÒÅº¶µÄÊÇ·¿¼ä¸ôÒôÐ§¹û²»ºÃ,ÁíÍâÉÏº£²Ë²ÍÌüÖ»ÊÇ°Ñ²ËÁ¿ÉÏº£»¯ÁË,µ«Î¶µÀ»¹ÊÇºÜºñÖØ
1	·¿¼ä¸ôÒô²»ºÃ£¬ÆäËû·½Ãæ±È½Ï²»´í£¬²»ÇÉµÄÊÇ£¬ÎÒµÖ´ïµ±ÌìÕý¸ÏÉÏ¹þÊÐ´óÅú³ö×â³µÐÝÏ¢£¬ËùÒÔ±ö¹ÝµÄµØÀíÎ»ÖÃºÃ»¹ÊÇÈÃÎÒÂúÒâ
1	»¹¿ÉÒÔ£¬ÎÒ×¡µÄ±ê¼ä368Ôª£¬ÎÀÉú¼äºÜ´ó£¬ÉèÊ©±È½ÏÆëÈ«£¬ÈÈË®Æ÷ÓÐµÄ£¬´²ËäÈ»²»ÊÇ´ó´²µ«ÊÇÈíÓ²¸ÕºÃºÏÊÊ£¬Ë¯ÁË¸öºÃ¾õ¡£µ«ÓÐ°´Ä¦Ð¡½ã´òÉ§ÈÅµç»°£¬²»¹ýÒ²ÊôÕý³£¡£
1	¾Æµê²»´í·¿¼äºÜ´óÍâÃæÊÇÌõµ¥ÐÐÏß³µ²»¶à±È½Ï°²¾²½»Í¨·½±ãÈ±µã¾ÍÊÇ£ºÔç²ÍÌ«²î·Ç³£²î±È×î²îµÄÕÐ´ýËù¶¼²îÇ§Íò²»ÒªÔÚ¾Æµê³ÔÔçÉÏ³öÃÅÏò×ó×ª200Ã×ÓÐ¸öÔç²ÍÌ¯»¹²»´í
1	¸Ð¾õ¿ÉÒÔ¡£ÊôÓÚÄÄÖÖ¼ÈÎÞ¾ªÏ²£¬Ò²²»Ê§ÍûµÄÄÄÖÖ¡£ÎÒ¶©µÄÊ®ÈýÂ¥£¬½Ï°²¾²£¬µ«ÀäË®ÉÏ²»À´£¬Ã»°ì·¨Ï´Ôè¡£
1	Î»ÖÃ·½±ã£¬ÄÚ²¿»·¾³ÓëÎÀÉú½ÏºÃ£¬µ«¼Û¸ñÂÔ¸ßÐ©¡£
1	¿Õµ÷ÉùÒôÌ«´óÁË¡£¡£¡£Ôç²Í¿ÉÒÔÈ¥ÄÏÏè°ü×Ó³Ô£¨³öÃÅ×ó×ß100Ã×£©¡£
1	·þÎñ²»´í£¬Î»ÖÃÒ²±È½Ï·½±ã£¬×øµØÌú¡¢È¥ºçÇÅ»ú³¡¶¼ºÜ·½±ã¡£ÉèÊ©ÓÐµã¾É£¬¸ôÒô²»ºÃ¡£·¿¼ä»¹±È½Ï¸É¾»¡£
1	ÔÚÉÏº£Õâ¸ö¼ÛÎ»×¡ÕâÑùµÄ¾ÆµêËãºÜ²»´íµÄÁË£¬ÎÒ×¡µÄÊÇ±ê×¼¼ä£¬·¿¼äÊÇÊôÓÚºÜ¿í³¨µÄÄÇÖÖ£¬ÎÀÉú×´¿öÒ²²»´í£¬³öÃÅ×ó×ª²»Ô¶µÄÂ·¿ÚÓÐ¼ÒÄÏÏèÐ¡ÁýºÜ²»´í£¬¿ÉÒÔ½â¾öÔç²Í¡¢Îç²Í»òÍí²Í£¬³öÃÅÖ±×ß´óÔ¼15·ÖÖÓ¾Íµ½¾²°²ËÂÁË£¬ºÜ·½±ã¡£
1	Õâ´ÎÀ´¹ãÖÝ£¬ÕæµÄºÜÇìÐÒ£¬ÐÒºÃÌáÇ°ÔÚÐ¯³Ì¶©ºÃÁË·¿¼ä¡£±¾À´Ð¯³Ì°ïÎÒÔÚÐÂÊÀ½ç¾Æµê¶©µÄÊÇ±ê×¼Ë«ÈË·¿£¬¿ÉÊÇÓÉÓÚ¿ªÊ²Ã´ÃÀ²©»á£¬Õâ¼Ò¾ÆµêÉúÒâÌØ±ðºÃ£¬±ê×¼·¿ºÍÉÌÎñ·¿¶¼×¡ÂúÁË¡£ÓÉÓÚ¾ÆµêÇ°Ì¨×ÉÑ¯ÎÒÊÇÒ»¸öÈËÈë×¡£¬±ã¸øÎÒÃâ·ÑÉý¼¶ÎªºÀ»ª´ó´²·¿£¬±ÈÎÒ¶©µÄ·¿¼ä¸ßµµºÜ¶à£¬¸Ð¾õºÜÂúÒâ¡£ÌØ±ðÊÇÇ°Ì¨ÈËÔ±£¬·þÎñÖÜµ½¡£×ÜÌåÀ´ËµÕâ¼Ò¾ÆµêºÜ²»´í¡£¹æÄ£Ëä²»Ëã´ó£¬µ«¾ÆµêµØÀíÎ»ÖÃºÃ£¬¹ÜÀíÒ²ºÜµ½Î»¡£ÌØ±ðÊÇ·þÎñµÄËØÖÊºÜ¸ß£¬·þÎñºÜÏ¸ÐÄ¡£ÈÃÎÒ×¡µÃÂúÒâ¡£ÎÒÈ…
1	¾ÆµêµÄµØÀíÎ»ÖÃ¾àÀëµØÌúºÜ½ü£¬´Ó»ð³µÕ¾³öÀ´½ÏÎª·½±ã£¬Èë×¡µÄµ±ÌìÒòÎªÎÒÃÇ¶¨µÄÆÕÍ¨·¿¼äÂúÁË£¬ËùÒÔÃâ·ÑÉý¼¶µ½ÁË¸ß¼¶¿Í·¿£¬ÊÒÄÚÅäµçÄÔµÄÄÇÖÖ£¬¿ÉÒÔÃâ·ÑÉÏÍø¡£²»¹ýÂ¥ÏÂµÄ²è²ÍÌüµÄ·þÎñ²îÁËµã£¬¼ûµ½ÍâµØÈË¾Í²»ÈÃµã»¨²è£¨2Ôª£©£¬Ò»¶¨ÒªµãÆäËüµÄ²èË®£¨8Ôª£©¡£
1	ÔÚÍøÉÏ¿´µ½ÐÂÊÀ½çµÄµãÆÀ,Í¦²»´í!ÓÚÊÇÕâ´Î³ö²îÑ¡ÔñÁËÕâ¼Ò¾Æµê¡£×ÔÒÑÇ×ÉíÌå»áÒ»ÏÂ£¬¸Ð¾õ»¹Í¦ºÃ¡£270ÔªµÄÉÌÎñË«ÈË·¿£¬²»½öÃâ·ÑÉÏÍø£¬¶øÇÒ»¹°üÔç²Í£¬ÖµµÃ£¡¾Æµê²»½ö·þÎñºÃ£¬¶øÇÒ·¿¼äÎÀÉúÒ²ºÜ¸É¾»¡£µØÀíÎ»ÖÃ²»´í£¬ÔÚÊÐÖÐÐÄ£¬½»Í¨·Ç³£·½±ã£¬³öÃÅ²½ÐÐ5·ÖÖÓ¿Éµ½´ïÎ÷ÃÅ¿ÚµØÌúÕ¾¡£¶ø¾ÆµêÎ¨Ò»²»×ã¾ÍÊÇÌá¹©µÄÎ÷Ê½Ôç²Í¹©Ó¦Ì«Âý£¬¿ÉÄÜÊÇÒòÎªÎÒÖÜÄ©Èë×¡µÄÔµ¹Ê¡£×ÜÌåÀ´Ëµ£¬ÊÇ¼äÍ¦²»´íµÄ¾Æµê£¬Í¦ºÃ£¬ÖµµÃÑ¡ÔñÈë×¡£¡£¡£¡
1	ÔÚ½ðÇÅ¿ª·¢Çø/±ÌÔÆÐ¡Çø¸½½ü,×ßÍâ»·È¥ÆÖ¶«»ú³¡ºÜ·½±ã.Ð¯³ÌµÄ¼Û¸ñºÜ¸ß,·¿¼äÓÐµãÐ¡,Ôç²ÍºÜÒ»°ã.
1	×ÜÌåÀ´Ëµ£¬ºÜÏ²»¶Ë÷·ÆÌØ£¬ÕâÒ»´Î±¾À´²»Ïë×¡Ë÷·ÆÌØ£¬ÒòÎª²Ø¶ÀÊÂ¼þ£¬µ«¿ÍÈËÏ²»¶£¬×ÜÌå¸Ð¾õ²»´í¡£
1	´º½ÚÆÚ¼äÔ¤¶¨£¬·¿¼äÓ²¼þÉèÊ©ºÜºÃ£¬Ôç²ÍÒ²±È½Ï·áÊ¢£¬·þÎñÌ¬¶ÈµÈ¸÷·½Ãæ·ûºÏ¾ÆµêÐÇ¼¶±ê×¼£¬³ýÁËµØ¶ÎÔÚÆÖ¶«Íâ£¬¿ÉÄÜ²»ÊÊºÏÍâ³ö¹Û¹â£¬ÉÌÎñ»ò·ÃÇ×Ê±Èë×¡ÊÇ·Ç³£ºÃµÄÑ¡Ôñ¡£
1	ÔÚ½­µØµÄÂÃÖÐÒÑÊÇÐÔ±È¸ßµÄµêÎ¨Ò»È±ÊÇ½»Í¨²»·½±ã
1	±¾´ÎÈë×¡Ìá¹©µÄ·¿¼ä½ÏÎªÂúÒâ£¬·þÎñÄÍÐÄ£¬ÌØ±ðÊÇ·¹²Ë±È½Ï¿É¿Ú£¬Å£ÅÅÊÇ±È½Ï×¨ÒµË®×¼µÄ£¬ÓÐÊ¥µ®Æø·Õ£¬²»´í¡£
1	ÆäËü¶¼¿ÉÒÔµ«±¾´ÎÌá¹©µÄ·¿¼ä²»ºÃ´°»§ÀëÇ½Ö»ÓÐ¼¸¹«·Ö£¬Ó¦ÊÂÏÈºÍ¿ÍÈË´ò¸öÕÐºôËµÃ÷Ò»ÏÂ£¬·ñÔòºÜÓôÃÆ¡£
1	¶ÔÓÚÐÐÕþÌ×·¿Õâ¸ö¼¶±ðÀ´Ëµ,·¿¼äÐ¡,ÎÀÉú¼äÉèÊ©¹ýÓÚ¼òµ¥.ÔÚ´°»§µ×ÏÂÓÐ´óÂ¥µÄÖÐÑë¿Õµ÷µÄÅÅÆø¹Ü,Ôì³É¿ª´°ºó·ÏÆø½øÈë·¿¼ä.ÐÐÕþÂ¥²ãµÄÐÐÕþ¾ÆÀÈ¿´ÆðÀ´ºÜ¼òÂª²¹³äµãÆÀ2007Äê11ÔÂ5ÈÕ£º´óÌÃ¿´ÆðÀ´ºÜÆ¯ÁÁ,·¿¼äµÄ´°»§ÍâµÄ¾°É«ºÜºÃ,²»´íµÄ×ÔÖúÔç²Í,½Ï¿ìµÄÍøÂçËÙ¶È
1	²»´íµÄ¾Æµê.ÀëÊÐÖÐÐÄÉÔÔ¶.µ«
1	²»Ïñ±ö¹Ý,ÏñÕþ¸®ÕÐ´ýËù.ÎÒÍí10µã»Ø¾Æµê¾ÍÃ»ÓÐ²ÍÒû¹©Ó¦ÁË,´ò³µºÜ²»·½±ã,Òª²½ÐÐ3-5·ÖÖÓ²ÅÄÜµ½ÁÙ½ÖµÄÂíÂ·,ÉèÊ©³Â¾É,½áÕÊÊ±µÄÇåµ¥»¹ÒªÁíÍâµ½ÉÌÎñÖÐÐÄ´òÓ¡,ºÜºÄÊ±¼ä.²¹³äµãÆÀ2007Äê3ÔÂ11ÈÕ£º»¹Òª²¹³äÒ»µã,Ôç²ÍÖÊÁ¿ºÜ²î,Æ·ÖÖ¼«ÉÙ,ÒÔÖÐ²ÍÎªÖ÷,·þÎñÔ±ºÁ²»×¨Òµ,Òª¼åµ°µÃµ½ºó³ø×ö,ÈË¶àÊ±·þÎñÔ±¾ÍÍü¼ÇÁË.
1	ºÜÊÊÒË¾Ó×¡£¬»·¾³ÓÄ¾²£¬·þÎñÌ¨½ÏºÃ¡£ÎÒÂúÒâ
1	Èë×¡µÄÊÇÐÂ×°ÐÞµÄ·¿¼ä£¬ÉèÊ©»·¾³½ÏºÃ¡£ÓÉÓÚ×Í²©ÈËÃñÌ«ÈÈÇéÁË£¬ºÈ¶àÁË£¬°Ñµç×Ó·¿¿¨µôÁË£¬ÅâÁËÒ»°ÙÔª£¬ËÆºõ¹óÁËµã£¬·¿¼Û²Å¶þ°Ù¶à°¡¡£
1	¾Æµê¿¿½ü»ð³µÕ¾£¬½»Í¨»¹Ëã·½±ã¡£Èí¼þ·½Ãæ¾ÆµêÈËÔ±µÄ·þÎñÌ¬¶È²»´í£¬ÈÎºÎÊÂÇé¶¼¼°Ê±»Ø¸´¡£Ó²¼þ·½ÃæÓÅµãÊÇ·¿¼ä±È½Ï¿í³¨£¬ÉèÊ©»¹¿ÉÒÔ£¬Ï´ÔèË®Ò²·Ç³£´ó£¬ÕâÒ»µãºÜÊæ·þ¡£Î¨Ò»µÄÈ±µã¾ÍÊÇÎÀÉú¼äÉÔÎ¢Ð¡ÁËµã¡£×ÜÌåÀ´¼þÐÔ¼Û±È²»´íµÄÒ»¼Ò¾Æµê£¬ÒÔºó»¹»áÈë×¡¡£
1	Õâ¸ö·¹µêµÄÎ»ÖÃ·Ç³£ºÃ,ÎÒÀ´³ö²î°ìÊÂ,ÎÞÂÛÊÇÈ¥ÐÐÕþ»ú¹Ø,»¹ÊÇÈ¥¿Í»§¹«Ë¾¶¼ºÜ·½±ã.Ô±¹¤µÄ·þÎñÌ¬¶ÈÒ²ºÜºÃ,Ð§ÂÊºÜ¸ß.ÎÒÈÏÎªÕâ¸ö·¹µêºÜÐÂ,¿ÉËüÈÔÔÚ²»¶ÏµÄ×°ÐÞÍêÉÆ,×ã¿É¼û·¹µêµÄÖØÊÓºÍ¼¯ÍÅµÄÐÛºñÊµÁ¦.
1	Ã¿´Îµ½º¼ÖÝ¶¼×¡Õâ¼Ò¾Æµê£¬Ï°¹ßÁË¡£Õâ»Ø·¿¼ä¸Ð¾õÓÐµã¾É£¬ÌýËµ¾ÆµêÕýÔÚÒ»²¿·ÖÒ»²¿·ÖµÄ×°ÐÞ·­ÐÂ£¬Ï£ÍûÏÂ»ØÄÜ×¡µ½ÐÂ×°ÐÞµÄ·¿¼ä¡£¾ÆµêÌá¹©ÕíÍ·Ì×²Í£¬¿ÉÒÔÑ¡Ôñ²»Í¬ºÃ¼¸¿îÕíÍ·£¬Õâµã±È½ÏÓÐÌØÉ«£¬´²ºÜÊæ·þ£¬²»ÊÇÌ«ÈíÒ²²»Ì«Ó²¡£±ö¹Ý·´À¡2008Äê5ÔÂ20ÈÕ£º¸ÐÐ»ÄúµÄµãÆÀ£¬¾ÆµêÄ¿Ç°·¿¼ä×°ÐÞÒÑ¾­½áÊø£¬»¶Ó­ÄúÏÂ´ÎÀ´ÌåÑéÎÒÃÇÐÂ×°ÐÞµÄ´ó´²·¿£¬ÆÚ´ýÄúµÄÔÙ´Î¹âÁÙ£¡
1	ÉèÊ©³Â¾É£¬ÒÂ¹ñµÄÍÆÀ­ÃÅÊÇ»µµÄ£¬µçÊÓ»ú½ÏÐ¡£¬ÅöÇÉ¾ÆµêÔÚ¶ÔÓÐÏßµçÊÓÍøÂ·Õû¸Ä£¬ËùÒÔÖ»ÄÜÊÕµ½4£¬5¸öÆµµÀ£¬ÔÎ£¡·¿¼ä¸ôÒôÐ§¹ûºÜ²î¡£ÓÅµãÊÇ½»Í¨»¹Ëã·½±ã£¬µ½½ð½Ö²½ÐÐ´óÔ¼15·ÖÖÓ¾Íµ½ÁË¡£
1	ÀÏÊ½ËÄÐÇ¼¶¾Æµê£¬½»Í¨µ¹ÊÇºÜ±ãÀû£¬ÎÒÃÇ×Ô¼ÝÓÎ»¦º¼¸ßËÙÏÂÀ´Ã»¶àÉÙÂ·¾Íµ½ÁË¡£ÎÒ¶¨µÄÊÇ490µÄºÀ»ª´ó´²·¿£¬·¿¼äµ¹ÊÇÍ¦´ó£¬µ«²»ÖªµÀÎªÊ²Ã´´²±È½Ï¶Ì¡£¾ÍÊÇ±ÈÒ»°ãµÄ´ó´²Òª¶Ì£¬Èç¹ûÊÇ1Ã×8ÒÔÉÏµÄÄÐÉú¹À¼Æ¾ÍË¯µÃ±È½Ï²»Êæ·þÁË¡£¾ÆµêÔç·¹Æ·ÖÖ»¹ÊÇ±È½Ï¶àµÄ¡£Í£³µ³¡Ò²±È½Ï´ó£¬Í£³µ±È½Ï·½±ã¡£Ë³±ãÌáÒ»¾ä£¬º¼ÖÝµÄË¾»ú¿ª³µÕæÊÇÒ°Âù£¬ÏëÔõÃ´¿ª¾ÍÔõÃ´¿ª£¬Ïà±ÈÖ®ÏÂÉÏº£µÄË½¼Ò³µÖ÷×ÔÂÉÐÔÕæµÄºÜºÃ¡£
1	²»´í£¬ÏÂ´Î»¹¿¼ÂÇÈë×¡¡£½»Í¨Ò²·½±ã£¬ÔÚ²ÍÌü³ÔµÄÒ²²»´í¡£
1	¾Æµê»¹Ëã²»´í£¬ÕûÌå±È½ÏºÃ¡£ÓÐÁ½¸öÈ±µã£¬1¡¢ÍøËÙ²»ÖªÎªÊ²Ã´ºÜÂý£¬Èç¹ûÊÇ±È½Ï´óµÄÎÄ¼þ¾Í×Ü·¢²»³öÈ¥£¬¾Í¸ü²»ÓÃËµÏÂµçÓ°ÁË¡£2¡¢µçÊÓ»ú×ÜÓÐÐ©ÆµµÀÓÐ¸ÉÈÅ£¬·´ÕýÎÒ×¡ËÞÆÚ¼äÃ»ÔõÃ´¿´µçÊÓ¡£ÒÔÉÏÁ½¸öÈ±µã£¬ÕÒÁË·þÎñÔ±£¬Ò²Ã»½â¾ö¡£·þÎñÔ±Ö»ÊÇËµ£¬´ó¼Ò¶¼ÊÇÒ»ÑùµÄ£¬Í³Ò»µÄ£¬Ò²Ã»ÓÐ½â¾ö°ì·¨¡£²»¹ýÒòÎª¹¤×÷·½±ã£¬ÎÒÏÂ´Î»¹ÊÇ»á×¡ÔÚÕâ¼Ò¾ÆµêµÄ¡£
1	»¹ÐÐ±ö¹ÝµÄÉèÊ©»¹ÊÇ±È½ÏÈ«µÄ£¬·þÎñÒ²±È½ÏºÃ£¬Ö»ÊÇÎÒ×¡µÄÄÇ¸ö·¿¼ä¿´²»µ½Î÷ºþ£¬£µ£µ£µ£µ£µ£µ£µ£µ
1	10ÔÂ3ÈÕÈë×¡µÄ¸Ã¾Æµê£¬Ç°Ì¨Ãâ·ÑÉý¼¶µ½ÁËÐÐÕþ¼ä£¬¸Ð¾õ¾Æµê·þÎñ²»´í£¬²»¹ýÂÃÓÎ³ÇÊÐ¼ÙÈÕÆÚ¼äÓÐµã¹óµ«±ÈÆðº¼ÖÝÍ¬ÐÇ¼¶µÄ¾Æµê¼Û¸ñ»¹ÊÇÓÐÓÅÊÆµÄ£¡£¡ÒÔºó»¹ÊÇ»áÈë×¡¸Ã¾Æµê£¡
1	ËÄÐÇµÄ¾Æµê£¬ËäÈ»ÓÐµãÐ¡Ð¡µÄÀÏÊ½£¬µ«ÊÇÕûÌå¸Ð¾õ»¹ÊÇºÜ¸É¾»ºÜÆ¯ÁÁµÄ¡£Ôç²ÍµÄ¼Û¸ñÒ²ÊÇÍ¬µÈÖÐ½ÏÎª±ãÒËµÄÁË£¬¾ÍÊÇ¼Ó´²µÄ¼Û¸ñÓÐµãÐ¡¹óÅ¶£¡
1	´óÌÃµÄ·þÎñÔ±ºÜÈÈÇé,ÓÐ±öÖÁÈç¹éµÄ¸Ð¾õ¡£Èë×¡µÄÉÌÎñ¿Í·¿£¬³ýÁËÓÐµçÄÔ£¬»¹ÓÐ¶à¹¦ÄÜ´«Õæ»ú£¬¿ÉÒÔÔÚ·¿¼äcopyÎÄ¼þºÍ·¢ËÍ£¬ºÜ·½±ã¡£Ê¹ÓÃ·¿¼äµçÄÔ»áÊÕÊ¹ÓÃ·Ñ£¬²»¹ýÉÏÍøÊÇÃâ·ÑµÄ£¬ËÙ¶ÈÒ²ºÜ¿ì¡£µçÄÔ¹¤³ÌÊ¦ºÜ×¨ÒµºÍÓÐÐ§ÂÊ£¬¼°Ê±°ïÎÒÅÅ³ýÁËÒ»Ð©ÄÑÌâ¡£µØÀíÎ»ÖÃ¼«ºÃ£¬È¥»áÕ¹ÖÐÐÄºÜ·½±ã£¬²»±ØÌ«µ£ÐÄ¶Â³µ¡£×¡µÄºÜÓä¿ì¡£
1	Ò»¸ö»¹²»´íµÄ¾Æµê¡£ÓÅµãÓÐÕâÑù¼¸Ìõ¡£Ò»ÊÇ½»Í¨·½±ã¡£ÀëµØÌúºÍ¹«½»³µÕ¾¶¼Ö»5·ÖÖÓÒÔÄÚ¡£²½ÐÐÖÁÌì°²ÃÅÒ²Ö»15·ÖÖÓ¡£µØµãÒ²²»ÄÑÕÒ£¬ÎÒÊÇµÚÒ»´ÎÈ¥£¬Â·¶¼Ã»ÎÊ¾ÍÕÒµ½ÁË¡£¶þÊÇ·¿¼ä¸É¾»£¬ÓÉÓÚÊÇºÃÏóÊÇÐÂ×°ÐÞµÄ£¬ËùÒÔ·¿¼äÕû½à¸É¾»£¬¶øÇÒÒ²Ã»ÓÐ´«ËµÖÐµÄÒìÎ¶£¬ºÇºÇ£¬Ò²ÐíÊÇÏõÑÌÉ¢¾¡£¿Ô¡ÊÒµÄ24Ð¡Ê±µÄÈÈË®ÓÐ±£ÕÏ¡£µÚÈýÃ´£¬·þÎñÌ¬¶È»¹²»´í£¬Ôç·¹Ò²»¹ËµµÃ¹ýÈ¥¡£ÓÍÌõµÄÈ·»¹¿ÉÒÔ£¬ÍùÍùÒ»ÉÏÀ´¾ÍÒ»ÇÀ¶ø¿Õ¡£²»×ãÃ´£¬¾ÍÊÇ·þÎñÌ¨µÄÁé»îÐÔ»¹²»¹»
1	³ýÁË¸ôÒô²îµã¡¢·¿¼äÐ¡µã¡¢Ã»ÓÐÃ«½í£¬ÆäËû¶¼²»´í£¬¶øÇÒ³öÐÐÌ«·½±ãÁË£¬ÎÞÂÛÊÇ¹ºÎï»¹ÊÇ°ìÊÂ¶¼ºÜ·½±ã¡£
1	Õâ´ÎÊÇÎª¹úÍâÀ´µÄÍ¬ÊÂ¶¨µÄ,ÒòÎªÍ¬ÊÂÖ¸¶¨ÒªÍõ¸®¾®¸½½üµÄ±ö¹Ý,ËùÒÔÔÚÐ¯³ÌÉÏÕÒÁËºÃ¶à¼ÒÏà±È½Ï¾àÀëºó²ÅÑ¡ÁËÕâ¼Ò.ÒÔÇ°Ã»ÓÐÈ¥ÄÇ±ß¿´¹ý,Ô¤¶¨ºóÓÐÐ©µ£ÐÄ.¿ÉÊÇÍ¬ÊÂÈë×¡ºóËµ,·þÎñÔ±Ì¬¶ÈºÜºÃ,·¿¼ä¶ÔÕÕ¼Û¸ñÀ´ËµËãÊÇÏàÆ¥ÅäÁË,ËäÈ»ÔÚ×°ÐÞÆÚ¼ä,µ«Î¶µÀ²»ÊÇÄÇÃ´ÖØ.µ«ÊÇ·¿¼äÀïµÄµØÌºÉÏ»¹ÊÇÓÐÒ»µãÑÌÎ¶µÄ,ÅçÒ»Ð©¿ÕÆøÇåÐÂ¼ÁÔÙ¿ªÒ»Ìì´°¾ÍºÃÁË.×ÜµÄÀ´ËµÒª¹äÍõ
1	Í¦ºÃµÄ£¬µ«ÊÇ£¬¿í´øÊÕ·ÑÏµÍ³ºÃÏñ²»ÊÇºÜÍêÃÀ£¬ÓÐÊ±ºò»á´¦´íÎóµÄ¡£Ï£Íû¸Ä½ø¡£
1	´óÌÃÃ»ÓÐÆäËü¾ÆµêÄÇÃ´»ªÀö£¬µ«·¿¼ä»¹²»´í£¬¶øÇÒ½»Í¨±È½Ï±ãÀû£®
1	Í¬Ñ§ÔÚ¸½½üÉÏ°à£¬ÍÆ¼öµÄ¾Æµê¡£×ÜÌå»¹¿ÉÒÔ£¬°øÍíµçÌÝÅÔÓÐ¸ö´©°×É«Àñ·þµÄÐ¡½ãÕ¾ÔÚÄÇÀïÓ­±ö£¬ÄÇÀñ·þÔõÃ´¿´¶¼Ïñ»éÉ´£¬Èç¹û²»ÊÇËýÅÔ±ßÃ»ÓÐÐÂÀÉÑù×ÓµÄÈË²¢ÇÒËýÃ»ÓÐ×öÍ··¢£¬»¹ÕæÒÔÎªËýÊÇÔÚÄÇÀï°ì»éÑçµÄÄØ¡£Ôç²ÍÑ¡ÔñÉÙÁËµã¡£
1	±¾À´¶©µÄÊÇÌìºÍÓñ´ó¾ÆµêµÄÈýÈË¼ä£¬¾ÆµêËµ¸øÁËÒ»¸öÌ×·¿¼ÓÁË¶þÕÅ´²£¬±¾À´Í¦¸ßÐËµÄ£¬½øÈ¥Ò»¿´£¬Éè±¸¼«¼òÂª£¬Ì×·¿ÌüÀïÉ¶¶¼Ã»ÓÐ£¬ÎÀÉú¼ä»¹Ôà£¬·¿¼äÓÖ²î£¬¸Ï½ôÌÓ³öÀ´£¬Èý¸öÈË²éÁË°ëÌì£¬¶©ÁËÁ¼ÔËµÄÌ×·¿¼Ó´²¡£¶©µ¥Ê®·ÖÖÓÈ·ÈÏ£¬ÂíÉÏ¸Ï¹ýÈ¥£¬·¿¼äÊÇé·Ä¾×°ÐÞÏÔµÄ³Â¾É£¬µ«ÆäÊµÊÇºÜ¸É¾»µÄ£¬Éè±¸Ò²²»Ëã¾É£¬µçÊÓ»úºÜ´ó£¬´²ÈíÇÒÊæ·þ£¬ÓÐÃâ·ÑµØÍ¼£¬ÎÀÉú¼ä¸É¾»£¬ÓÃÆ·Ò»°ã£¬·þÎñÌ¬¶È²»´í£¬ÖÜ±ß¼¸²½Â·¾ÍÊÇÒ»ÐÄ¿¾ÈâºÍ´óÇå»¨£¬´òµÄÈ¥¼«µØ¹ÝÊ®ÎåÔª£¬È¥ÐÇº…
1	·¿¼äÔç²Í¶¼»¹²»´í£¬ºÍ¼Û¸ñ³ÉÕý±È¡£Ò²±È½Ï°²¾²£¬´ó¸Å¾ÍÕâÑù°É
1	¾ÝËµÊÇµ±µØ×îºÃµÄ¾Æµê£¬¼Û¸ñ±È½Ï¹ó£¬·¿¼äºÜÐ¡£¬Â¥²ã²»¸ß£¬µ«ÊÇ±È½Ï´ó£¬µ½·¿¼äµÄ¾àÀëÓÐµãÔ¶£¬·þÎñ±È½ÏÒ»°ã£¬Ôç²ÍÌü×°ÐÞµÄ±È½ÏÓÐÌØÉ«£¬Ôç²Í»¹¿ÉÒÔ¡£¾Æµê±ê³ÆÊÇÎåÐÇ¼¶£¬µ«ÊÇ·¿¼äÌõ¼þºÍ·þÎñ´ï²»µ½ÎåÐÇµÄË®×¼£¬³ýÁËcheckinµÄÊ±ºòÖ÷¶¯µÝÉÏÒ»¿éÈÈÃ«½í±È½ÏÓÐÌØÉ«¡£
1	Â¥²»¸ß,µ«ÊÇ×ªÍäÌ«¶à,·½Ïò¸Ð²»Ç¿µÄÈËÓÐÊ±»á×ª²»Çå·½Ïò.ÁÚ½üÖÅÉ½¹«Ô°,·ç¾°²»´í,ÔçÆðÒ²¿ÉÒÔÅÀÉ½.
1	¿ÉÒÔ¹»4ÐÇ¡£Ó¾³ØÆ¨¹É´óµã¶ù£¬Ë®»¹²»Çå¡£¿í´øÂýÈçÅ£¡£Ôç²ÍÖÊÁ¿²»¸ß¡£
1	×ÜÌå¸Ð¾õ»¹¿ÉÒÔ£¬¾ÍÊÇ¾õµÃÐÔ¼Û±È²»ÊÇºÜ¸ß£¡Èç¹û¼Û¸ñ¿ÉÒÔÔÙµÍµã¾Í²»´íÁË¡£
1	×¡¹ý¼¸´ÎÁË£¬×ÜÌå¸Ð¾õ»¹ÊÇ²»´íµÄ¡£
1	»·¾³²»´í,Ó¦¸ÃËãCIXIÄÇÀï±È½ÏºÃµÄ¾ÆµêÁË.ÐÔ¼Û±ÈÒ²»¹¿ÉÒÔ.
1	ËãÊÇÊÐÖÐÐÄÈë×¡Í¦·½±ãµÄ,ÅÔ±ß¾ÍÊÇ¹«Ô°ºÍºÓÅÏ,¾°É«²»´í,ËãÊÇ¸öÄÖÖÐÈ¡È¥¾²µÄÈ¥´¦!·¿¼äÊÇÊ±ÉÐÅÉµÄ,Ó¡Ïó×îÉîµÄÊÇ´²,ã«ÒâµÄºÜÒÔÖÁÓÚÌÉÉÏÈ¥¾ÍË¯×ÅÁË,Íí²ÍÊÇÎ÷Ê½µÄ×ÔÖú²Í,ÔÚÒ¹É«ÖÐµÄ²£Á§Ä»¶¥»ÔÓ³ÏÂµãµãµÄµÆ¹âÏóÐÇÐÇÒ»Ñù,ÀËÂþµÄÏóÒ°Íâ²ÍÒ»Ñù,µ½ÊÇÒ»ÖÖÏíÊÜ°É...ºÙºÙ,¸öÈËÈÏÎª±È½ÏÐ¡×ÊÒ»Ð©.¸½½üÓÐºÜ¶àÌØÉ«µÄ·¹µê,×ß×Å¾Í¿ÉÒÔÈ¥ÁË,ºÜÊÇ·½±ã!
1	×¡ºè±öÂ¥¿Í·¿,¸Ð¾õ±ÈÇ°¶ÎÊ±¼äÀ´×¡¸ü³¬ÖµÁË,·¢ÏÖÍ¨µÀµØÌº»»µÄºÜÆ¯ÁÁ,ÓÐµã¸ßÐÇ¼¶¾ÆµêµÄ¸Ð¾õ,ÁíÍâ·¿¼äÀï¶¼¿ÉÒÔÌá¹©¿í´øÉÏÍøÁË.×¡ÔÚÕâÑùÒ»¸öÔÚÅ¬Á¦½ø²½µÄ¾Æµê,ÎÒÏ²»¶
1	ºÜ²»´íµÄÒ»¼Ò¾Æµê,ÔÚµ±µØÀ´ËµÊÇ×îºÃµÄÁË.¿Í·¿ÉèÊ©ÔÚ´Ë¼ÛÎ»Ïàµ±µ½Î»,Ôç²Í¿ÚÎ¶¼°Æ·ÖÖÒ²ºÜºÃ,ÓÈÆäÊÇ¾ÆµêµÄ·ÕÎ§¾ø¶ÔÊÇÓÅÓÚÁÙº£ÆäËü¾Æµê,¸Ð¾õºÜºÃ.²¹³äµãÆÀ2008Äê7ÔÂ9ÈÕ£ººÜ²»´íµÄÒ»¼Ò¾Æµê,ÔÚµ±µØÀ´ËµÊÇ×îºÃµÄÁË.¿Í·¿ÉèÊ©ÔÚ´Ë¼ÛÎ»Ïàµ±µ½Î»,Ôç²Í¿ÚÎ¶¼°Æ·ÖÖÒ²ºÜºÃ,ÓÈÆäÊÇ¾ÆµêµÄ·ÕÎ§¾ø¶ÔÊÇÓÅÓÚÁÙº£ÆäËü¾Æµê,¸Ð¾õºÜºÃ.
1	ÕâÀïµÄÔç²ÍÊÇÎÒ¿´µ½µÄ×î²îµÄÒ»¸ö,»ù±¾ÉÏÃ»Ê²Ã´³ÔµÄ,¾Í¿´µ½·þÎñÔ±ÔÚ²»ÌýµÄ¼Ó°×Öà,ÏÂ´ÎÔÚÀ´ÎÒÊÇ²»»á×¡ÔÚÕâÀïµÄ
1	±¾À´ÕûÌå¸Ð¾õ²»´í,ËäÈ»¼ÛÎ»±È½Ï¸ß.ÎÒÔÚÈë×¡µÄµÚ¶þÌìÍíÉÏ,ÊÒÄÚÎÂ¶ÈÉÏÉýµ½26¶È,ÎÊ¾ÆµêµÄ·þÎñÖÐÐÄ,ËýÃÇËµÓÉÓÚÍâÃæµÄÌìÆø±È½ÏÀä(14-17¶È×óÓÒ),ÏÖÔÚ¿Õµ÷Ö»ÊÇÓÐ×ÔÈ»·ç~~~ÎÒËµ,ÍâÃæÊÇÀä,µ«ÊÒÄÚÔÚÃ»ÓÐ´°»§µÄÇé¿öÏÂÊÒÎÂÄÇÃ´¸ß,ÔõÃ´Ë¯?!×îºóµÃÀ´µÄ´ð°¸ÊÇ¾Æµê·½ÃæÊÇ²»¿Ï¿ªÀä¿Õµ÷µÄÁË,¾ÍÄÃÁËÒ»°Ñ·çÉÈ¸øÎÒ!!!Ò»¼Ò¹ú¼ÊÎåÐÇ·¹µê¾ÓÈ»ÓÃÕâÖÖ·½·¨À´´¦Àí,ÊµÔÚÊ§Íû.³ý´ËÖ®Íâ,ËùÓÐ·þÎñ¶¼ÊÇË®×¼ÒÔÄÚµÄ.ËùÒÔ,ÒÔºó´ó¼ÒÈ¥×¡¾ÍÒªÑ¡ÔÚÕýÏÄÌì»òÕý¶¬Ìì,·ñÔòÃ»ÓÐ…
1	Õâ¸ö¾Æµê×¡¹ýºÜ¶à´ÎµÄÁË£¬ÉÌÎñ±ê¼äºÍºÀ»ª±ê¼ä¶¼×¡¹ý¡£ÉÌÎñ±ê¼äÏ´Ôè±ÈºÀ»ª±ê¼äÊæ·þ£¬ÓÐ¸ö´ó»¨È÷£¬²»¹ýÔ¡¸×¶¼¸Ð¾õ²»ÔõÃ´¸É¾»£¬ËùÒÔ¾ÍÃ»ÓÐÓÃ¡£¾Æµê·þÎñÒ²²»´í¡£×ãÔ¡µÄMMÒ²²»´í£¬¶¼Í¦Æ¯ÁÁµÄ¡£Ôç²ÍÒ»°ã£¬½«¾Í×Å³Ô³Ô¡£¾Æµê²»Ô¶Ò»Ìõ½Ö£¬ËãÊÇÃÀÊ³½Ö°É£¬ºÜ¶à³ÔµÄ£¬´¨²ËÌØ±ð¶à¡£×ÜµÄ¸Ð¾õ±ÈÁÙº£ÁíÍâÒ»¼ÒËÄÐÇµÄÒªºÃ¡£
1	ÐÔ¼Û±È±È½Ï¸ß£¬ÔÚÁÙº£ÊôÓÚ±È½ÏºÃµÄ¾ÆµêÁË£¬ÀÏ¾Æµê·­ÐÂ
1	ÀÏ¾Æµê·­ÐÂ£¬×ÜÌåÀ´Ëµ»¹¿ÉÒÔ£¬ÐÔ¼Û±È±È½Ï¸ß
1	ÐÐÕþ·¿È·Êµ²»´í£¬·þÎñºÃ£¬·¿¼äÒ²Êæ·þÕâ¸ö¼ÛÎ»Õæ
1	½»Í¨ºÜ·½±ã£¬´ÓÂÞºþ»ð³µÕ¾Ö±½Ó¿ÉÒÔ×øµØÌúÈ¥£¬ÔÚÊÀ½çÖ®´°Õ¾ÏÂÒ»³öÕ¾¾ÍÊÇÁË¡£·¿¼äºÜ¸É¾»£¬ÑôÌ¨Ò²±È½Ï´ó¡£×îÏ²»¶¾ÍÊÇÀïÃæµÄÓÎÓ¾³Ø£¬ºÜÓÐÍþÄáË¹µÄÌØÉ«£¬Ð¡ÅóÓÑÈ¥¾ÍºÜÏ²»¶ÁË¡£checkinºÍcheckoutµÄÊ±ºòÓÐºÜÐÂÏÊµÄÆ»¹û³Ô£¬ºÇºÇ£¬¸Ð¾õºÜÊæ·þ£¡
1	µØÀíÎ»ÖÃ²»´í£¡Ç°Ì¨¼°ÃÅÎÀµÄ·þÎñÒ²Âùµ½Î»¡£µ«ÊÇÔÚ·¿¼ä°²ÅÅ·½Ãæ¾õµÃÓÐµãÇ·Í×£¬ÎÒ¶©ÁËÁ½¼ä¸ß¼¶·¿£¬Ò»ÑùµÄ¼Û¸ñ£¬µ«²»Ò»ÑùµÄ·¿ÐÍ£¬Ò»¼þµÄÊþÏ´¼ä·Ç³£Ð¡£¬¶øÇÒÃ»ÓÐÑôÌ¨£¬ÁíÒ»¼äµÄÊþÏ´¼äÈ´ÊÇÕâ¼äµÄÁ½±¶£¬¶øÇÒÓÐÑôÌ¨£¡ÁíÍâ£¬ÔÚÖÐ²ÍÌü½áÕÊÊ±£¬¾¹È»ÈÃÎÒÖØ¸´Ç©ÁËÈý´Îµ¥£¬ËµÓëÎÒÔÚÇ°Ì¨ÁôµÄÃû×Ö²»Ò»Ñù£¿£¡ÕæÊÇÈÃÈËºÜ²»Ë¬¡£×îºóÒ»¼þ²»Ë¬µÄÊÂ£¬ÔÚÐ¯³ÌÍøÉÏ¶©Ê±£¬Ã¿·¿¾ùËÍË®¹ûºÍÐ¡ÐÜÍæ¾ß£¬½á¹ûµ½ÁËÍíÉÏÒ²Ã»ÈËËÍ£¬´òµç»°Ò»ÎÊ£¬ËµÊÇËÍ¸ø»áÔ±µÄ£¡µ±È»×…
1	·Ç³£ºÃµÄ¾Æµê,·þÎñÒ²ºÜºÃ.ÎÒ×¡µÄÊÇÐÐÕþºÀ»ª·¿,ÀïÃæ¸É¾»¿í³¨Êæ·þ,¶ÔÃæ¿ÉÒÔ¿´µ½½õÐåÖÐ»ªµÄÈ«¾°,ÍíÉÏ»¹¿ÉÒÔ¿´µ½ÄÇÀïµÄÑÌ»¨,ºÃÆ¯ÁÁ.»¹¿ÉÒÔÑÓ³¤µ½ÏÂÎçµÄ4:30Ö®Ç°ÍË·¿.ÏÂ´Î»¹»áÑ¡Ôñ×¡Õâ¼Ò¾Æµê.
1	GOOD²»´íµÄ¾Æµê,»¹ÊÇºÃÑ½OK²»´íµÄ
1	¼ÛÇ®²»±ãÒË°¡,²»¹ýÈ·ÊµºÜÖµµÃ.·¿¼äÏãÏãµÄ,¶ÔµÃÆð5ÐÇµÄ¼Û¸ñ.ÆäÓà²»¶àËµÁË,¹þ¹þ
1	ÒÑ¾­×¡¹ý¼¸´ÎÕâ¼Ò¾Æµê£¬¸Ð¾õ·Ç³£ºÃ¡£·þÎñÔ±Ì¬¶ÈÓÑÉÆ£¬ÓÖ¹»×¨Òµ£¬¿Í·¿µÄ×°ÉèÊ±ÉÐ¡¢ÊæÊÊ£¬ÅäÌ×ÉèÊ©ÆëÈ«£¬Ê¹ÓÃÆðÀ´ºÜ·½±ã¡£×ÜÖ®£¬À´Ö£ÖÝ£¬×¡Ë÷·ÆÌØÊÇ¸öºÜºÃµÄÑ¡Ôñ¡£
1	×ùÂäÔÚ»ªÇÈ³Ç£¬»·¾³ÓÅÃÀ£¬·¿¼äÒ²´ó£¬·þÎñ°´£µÐÇ¼¶±ê×¼»¹Ó¦ÔÙÌá¸ß
1	¾­³£Èë×¡µÄ¾Æµê£¬·þÎñºÍÉèÊ©¶¼ºÜÀíÏë£¬»¹»áÔÙÈ¥
1	¾ÆµêµÄÉèÊ©»¹ÊÇ²»´íµÄ£¬´óÌÃµÄ²¼ÖÃµÄ±È½ÏÆøÅÉÓÐÆø·Õ£¬·¿¼äËä²»ËãºÜºÀ»ªµ«¸÷ÖÖÉèÊ©ºÜÆëÈ«¡£µ«¿ÉÆøµÄÊÇÔ­À´¿´µ½¶©¾ÆµêÓÐËÍ£±£°£°ÔªµÄ²ÍÒûÏû·ÑÈ¯£¬µ«Äã²»ÎÊ¾ÍÃ»ÓÐµÃËÍ£¬ÒòÎªÓÐÕâÏîÓÅ»Ý£¬ÎÒÃÇ¾ÍÈ¥Î÷²ÍÌüÒ¹Ïü£¬Ïû·ÑÁË½ü£³£°£°¶àÔª£¨¶«Î÷³¬¹óµÄ£©£®¶øÇÒ×ßµÄÊ±ºò£¬Ò²Ã»ÔÚÏµÍ³ÉÏÏÔÊ¾³öÀ´£¬ÓÐ¸ö´ó½ã¼¶µÄÈËÎï»¹Õ¶¶¤½ØÌúµÄµØËµ×Ô¼ºÊÇ´óÌÃ¾­Àí£¬´ÓÀ´Ã»ÓÐ²»ÖªµÀÕâÏî£¬¸ãµÃºÃÏóÊÇÎÒÔÚÎÞÀíÈ¡ÄÖÒ»Ñù¡£½á¹û»¹ÊÇÔÚÎÒ¼á¶¨µÄÒªÇóÏÂ£¬²ÅÈ¥×ÉÑ¯ÆäËûÈËÔ±£…
1	×ÜÌå¸Ð¾õ²»´í¡£·¿¼äÂÔÐ¡£¬ÒÑ¾­¹»ÓÃÁË¡£ÐÔ¼Û±ÈºÜ¸ß¡£Î»ÖÃÂÔÆ«¡£¸½½üÓÐ¹«Ô°£¬³¬ÊÐ£¬KFC¡£
1	³ýÁË·¿¼äÃÅµÄ¸ôÒôÐ§¹ûºÍÃÜ·âÐÔ²»Ç¿Ö®Íâ£¬±ðµÄ¶¼»¹²»´í¡£ÎÒÓÖÒ»´Î½«Ò»ÕÅ¿¨Æ¬²åÔÚÈ¡µç²ÛÁË£¬µ½±±¾©²Å¼ÇÆðÀ´¡£¸Ï½ô´òµç»°¹ýÈ¥£¬¸æËßÎÒ·þÎñÔ±ÊÕÆðÀ´ÁË¡£Ò»¸öÔÂºóÔÙÈë×¡Ê±ÕÒµ½ÁË£¬¸ÐÐ»£¡
1	±È½Ï¾­¼Ã,Ôç²Í»¹¿ÉÒÔ,¾ÍÊÇÀëÊÐÇøÓÐµã¾àÀë.
1	µØµã½ÏºÃ£¬ÖÜÎ§ÓÐ²Í¹Ý¡¢³¬ÊÐµÈÉèÊ©£¬ÊÊºÏ³ö³¤²î×¡ËÞ¡£·¿¼äºÍ¼Û¸ñ»ù±¾ÄÜ½ÓÊÜ¡£ÎÒµÄÒªÇóÊÇÄÜË¯ºÃ£¬°²È«¾ÍºÃ£¬Ëü¿ÉÒÔ´ïµ½¡£ºóÀ´±È½ÏÁËÀàËÆµÄ¾Æµê£¬¼ÛÇ®¹óÁËµã¡£
1	¾Æµê²»ºÃÕÒ,ÀïÃæµÄ»·¾³»¹¿ÉÒÔ,´ò³µ²»·½±ã.
1	Ò»¿ªÊ¼¶©µÄ¾ÆµêÊ½¹«Ô¢£¬ºÜ²»ÂúÒâ£¬ËäÈ»CHECKINÁË£¬µ«Ð¯³ÌµÄ¹¤×÷ÈËÔ±»¹ÊÇ°ïÎÒ¸ú¾Æµê·½Ð­ÉÌÃâ·ÑÍËµôÁË£¬²¢¸ú»»ÁËÕâ¼Ò¡£ÒòÎªÒªÇóÀëÐÂ¹âÌìµØ½üµÄ¡£¾Æµê´óÌÃºÜÆ¯ÁÁ£¬»¹ÓÐ¹ÅÀÏ°£¼°µÄÅ®ÉñÏñ£¬3¸öºÜ´óµÄ£¡¾Í´óÌÃÀ´Ëµ¿±±È5ÐÇ£¬ËäÈ»Èë¿ÚÔÚÒ»¸öÅªÌÁÀï¡£·¿¼äÂï£¬¾ÍÊÇ3ÐÇÁË£¬µØ°åµÄ¡£ÎÒ×¡µÄÄÇ¼äÎÀÉú¼äÔÚ·¿¼ä×îÀïÃæ£¬ÆäÖÐÒ»ÕÅ´²¶¼¿ì¶¥×ÅÔ¡ÊÒÃÅ¿ÚÁË£¬ÈËÒªÐ±×Å×ß³öÀ´£¬ÓÐÒ»´Î½ÅÖºÍ·¹´µ½´²µ¥£¬²îµãÂÊÒ»õÓ£¡ÁÜÔ¡£¬Ã»ÓÐÔ¡¸×¡£²»¹ýÖµµÃ±íÑïµÄÊÇ·þÎñÔ±Ì…
1	½»Í¨»¹¿ÉÒÔ£¬´ò³µµÄ»°£¬»¹Ëã·½±ã¡£·¿¼äÉÔÐ¡ÁËÐ©£¬¿´ÉÏÈ¥Ò²±È½Ï¾ÉÁË£¬Í¬¼ÛÎ»µÄ¾ÆµêÖÐ£¬ÔÚ±±¾©²»ËãÊÇºÜºÃµÄ¡£Ôç²Í²Ò²»ÈÌ¶Ã¡£¡£¡£¡£ÃÅÍ¯ºÜÈÈÇé£¬ÔÞÒ»¸ö
1	µØµãºÜ·½±ã£¬·¿¼äºÜÊæ·þ£¬·þÎñÒ²ºÜºÃ£¬¾ÍÊÇ¼Û¸ñ²»±ãÒË°¡£¡
1	µØµã·Ç³£ºÃ£¬Àëºóº£µÄ¾Æ°É½ÖºÜ½ü£¬ÍíÉÏÈ¥ÅÝ°É·Ç³£·½±ã¡£µ«ÊÇ¾ÆµêÉèÊ©±È½Ï³Â¾É£¬·¿¼äµÄÎÀÉú¼äÀïµÄ´µ·ç»ú¾ÓÈ»ÊÇ»µµÄ¡£ÎÒ×¡µÄÉÌÎñµçÄÔ¼ä£¬ËùÎ½µÄÉÌÎñµçÄÔ¼ä¾ÍÊÇÓÐ¸öÏÔÊ¾Æ÷ºÍÒ»¸ö¼üÅÌ£¬Èç¹ûÄãÒªÊÇÏëÉÏÍø£¬»¹ÊÇÐèÒª×Ô¼º´øµçÄÔ£¬Á¬½ÓÉÏÈ¥¡­¡­Õâ¸öÎÒÓÐµã²»Ã÷°×¡­¡­ÄÑµÀÓÐÈË»áÖ»´ø¸öµçÄÔµÄÖ÷»ú³öÃÅ£¿²»¹ý¿¼ÂÇµ½ÐÔ¼Û±È£¬»¹Ëã¿ÉÒÔ°É¡£ÎÒÖ÷ÒªÊÇÏ²»¶Õâ¸öÎ»ÖÃ¡£
1	·¿¼äºÜÐ¡£¬ÆäËûµ½»¹¿ÉÒÔ¡£ËäÈ»Ãû×Ö°üº¬ÁË¼ÙÈÕ£¬»¨Ô°£¬µ«ÊÇºÍholidayinn,gardenhotel¶¼²»ÊÇÒ»¼Ò¡£·¿¼äºÜÐ¡£¬¼¸ºõÏñÒ»¸öÐ¡Âô²¿£º¼¸ºõËùÓÐ¶«Î÷¶¼ÊÇÊÕ·ÑµÄ£¬Ð¡ÐÄ¡£Ôç²ÍºÜ¼òµ¥£¬ºÜ¼òµ¥¡£×ÜÖ®£¬ºÍ´ó²¿·Ö±±¾©·¹µêµÄ¸Ð¾õÒ»Ñù£¬Ã»Ê²Ã´ÌØ±ðµÄ¡£
1	ËäÈ»Íâ¹Û²»ÊÇºÜÏÔÑÛ,²»¹ýÄÚ²¿µÄ·¿¼ä²»´í,·þÎñÒ²Í¦ºÃµÄ:)
1	1¡¢ÄÚ×°ÐÞ»¹²»´í£¬¿´ÆðÀ´ºÜÓÐÌØÉ«¡£2¡¢ÎÀÉúÒ²»¹¿ÉÒÔ£¬Ö»ÊÇ·¿¼äÐ¡ÁËµã¡£3¡¢×îÖØÒªµÄÊÇ¸÷¸ö·¿¼ä²»¸ôÒô£¬¸ô±Ú¿ÈËÔ¶¼ÄÜÌý¼û£¬Ì«¿ÉÅÂÁË¡£
1	ÍâÃæ²»Ì«ÆðÑÛ,Àï±ß×°ÐÞÉÐ¿É.×¡µÄÊÇËúËúÃ×Ê½,±È½ÏÐÂÆæ.µ«ÊÇÎÊÌâÊÇ·¿¼äÄÚ¾ÓÈ»Ã»ÓÐÃâ·ÑµÄÔùË®,ÓÐÒ»Ð¡Í°×°´¿¾»Ë®²»¹ÜºÈ¶àÉÙ,¿ª·â¼´6Ôª,ÕâÊÇºÜ´óµÄÎÊÌâ.
1	·¿¼äÉèÊ©²»´í£¬·þÎñÒ²±È½Ïµ½Î»£¬µØÀíÎ»ÖÃ±È½ÏºÃ
1	µØÀíÎ»ÖÃ²»,·þÎñÌ¬¶ÈÒ»°ã,·¿ÁË,ÌåÆÕÆÕÍ¨Í¨
1	¹Û¾°´ó´²·¿£¬×¡ÁË2Íí¡£¾ÆµêÎ»ÖÃºÜºÃ£¬¾àÀëºçÇÅ»ú³¡Ö»ÓÐ²»µ½10¹«Àï£¬³öÐÐ¡¢½Ð³µ¶¼Ëã·½±ã¡£¾ÝËµÊÇÈË´óÅàÑµÓÃµÄ¾Æµê£¬ÈýÐÇ±ê×¼¡£·þÎñ»¹¿ÉÒÔ£¬µ«ÊÇÏ´ÊÖ¼äÉèÊ©±È½Ï³Â¾É£¬ÁÜÔ¡¼äµÄÏÂË®²»Ì«Í¨³©£¬Ã«½íÒ²ÊÇºÜ¾ÉµÄÑù×Ó¡£
1	·¿¼ä»¹¿ÉÒÔÍøÂçÒ²²»´íÒ¹×Ü»áÉúÒâÒ²²»´íÖ»ÓÐÒ»µãÕâ´Î½»Ñº½ðÊ±ºòÊÇË¢ÎÒµÄÐÅÓÃ¿¨Ô¤ÊÚÈ¨½áÕÊÊÇÓÃÏÖ½ð½áËãµÄ½á¹ûÔ¤ÊÚÈ¨µÄ½ð¶îÃ»ÓÐ¸øÎÒË¢»ØÀ´µÈÊÕµ½ÕËµ¥²ÅÖªµÀÄÇ²¿·ÖÐÅÓÃ¶î¶È±»¶³½áÁË±ö¹Ý·´À¡2008Äê6ÔÂ27ÈÕ£º¸ÐÐ»ÄúµÄµãÆÀ¡£ÓÐ¹ØÐÅÓÃ¿¨Ô¤ÊÚÈ¨Õâ¼þÊÂÕæµÄºÜ±§Ç¸£¬ÊÇÎÒÃÇµÄ·þÎñÃ»ÓÐ×öµ½Î»£¬Ã»ÄÜÔÚÄúÀëµêÊ±¼°Ê±°ïÄúÈ¡ÏûÔ¤ÊÚÈ¨ÒÔÖÁÓÚ´øÀ´ÁËºÜ¶àµÄ²»±ã£¬ÍûÇëÁÂ½â£¬µ«ÄúÇë·ÅÐÄ£¬Ò»¸öÔÂºó£¬Ô¤ÊÚÈ¨»á×Ô¶¯½â³ý¡£Õæ³ÏµÄÏ£ÍûÄúÄÜ¸øÎÒÃÇÔÙ´ÎÎªÄú·þÎñµÄ…
1	È¥³£ÖÝ»ù±¾ÉÏ¶¼ÊÇÈë×¡ÖÐÓÍµÄ£¬µØ¶ÎÔÚÊÐÇø½»Í¨±È½Ï·½±ã£¬Ôç·¹£¬·¿¼ä¶¼ºÜ²»´í£¬ÒÔºó»¹»á¼ÌÐøÈë×¡¡£×î½ü¸½½üÒ»ÌõÂíÂ·ÔÚÊ©¹¤£¬ÍíÉÏ¿ÉÄÜÓÐµã³³
1	11ÔÂ·Ý×¡ÁËÒ»´Î¡£1.·þÎñ·½Ãæ»¹²»´í£¬ÃÅÍ¯Í¦»ý¼«¡£2.¸Ð¾õ·¿¼äÂÔÓÐ³Â¾É¡£3.Ôç²ÍÆ·ÖÖ»¹Ëã·á¸»¡£4.×ÜµÄÀ´Ëµ£¬×÷Îª4ÐÇ¾Æµê»¹ÂÔÓÐ²»×ã£¬²»¹ý¼Û¸ñ»¹ÊÇÍ¦Êµ»ÝµÄ¡£
1	·þÎñÌ¬¶ÈºÜ²»´í£¬ºÇºÇ£¬¶øÇÒÀëÎÒÃÇÈ¥µÄµØ·½·Ç³£½ü£¬·Ç³£·½±ã£¬»·¾³Ò²ºÜºÃ£¬Ï£ÍûÏÂ´Î»¹¿ÉÒÔ×¡ÄÇÀï
1	µÚ¶þ´ÎÈë×¡£¬¸Ð¾õ»¹ÐÐ¡£µ«3¸öÀÏÍâ¶¼·´Ó³´²Ì«Ó²¡£ÁíÍâÍâÃæÕýÔÚÊ©¹¤£¬»úÆ÷ÉùÒôºÜ³³£¬ÔÚÎÒÃÇµÄÒªÇóÏÂ¸ø»»ÁË·¿¼ä¡£Ôç²ÍºÍ×ÔÖúÍí²Í¶¼Ò»°ã¡£Èç¹ûÏÓ5ÐÇ¾ÆµêµÄ¼Û¸ñÌ«¹óµÄ»°£¬¿ÉÒÔ¿¼ÂÇÖÐÓÍ¡£
1	·¹µê»·¾³²»´í£¬·þÎñÁ¼ºÃ£¬ÃÅÍ¯Ö÷¶¯¾¡Ö°£¬Ôç²ÍÆ·ÖÖ·á¸»£¬µ«·¿¼äÉèÊ©±È½Ï³Â¾É£¬ÊÒÄÚ¿ÕÆø²»Á÷Í¨ÓÐÒìÎ¶£¬½áÕÊÊ±²ÅµÃµ½¸æÖª½¨ÐÐÁú¿¨²»ÄÜÍê³ÉÔ¤ÊÜÈ¨£¬º¦µÄÎÒµÚ¶þ¸öÐÇÆÚÄ©Ô¤ÊÜ»¹Ã»È¡Ïû¡£
1	¾ÆµêÖÜ±ß»·¾³Ò»°ã£¬¾ÆµêÄÚÉèÊ©²»´í£¬¸Ð¾õ»¹Í¦ÐÂ£¬¼Û¸ñÒ²ÉÐ¿É½ÓÊÜ¡£
1	ÎÒ5ÔÂ30ÈÕÈë×¡£¬6ÔÂ1ÈÕÍË·¿£¬µ«±È½ÏÀëÆ×µÄÊÇµ±ÎÒ5ÔÂ31ÈÕÍâ³ö°ìÊÂÊ±£¬»ØÀ´¾¹·¢ÏÖ·¿¼äÒÑ¾­checkout£¬µ±Ê±ÎÒ¼«ÆäÓôÃÆ£¬¾ÆµêÒ²ºÜÄÉÃÆ£¬ÐÒºÃ·¿¼äÎÒÃ»ÓÐ·ÅÈÎºÎË½ÈËÎïÆ·¡£»¹ºÃ£¬¾ÆµêµÄÓ¦¼±·½°¸²»´í£¬²¢ËÍÁËÒ»·ÝË®¹ûÖÂÇ¸£¬×îºÃ¸æËßÎÒËµÊÇÐÂÀ´Ô±¹¤°ÚÎÚÁú£¬Õâ¸öÀíÓÉÓÐµãÃãÇ¿¡£
1	·¿¼ä¸É¾»Õû½à£¬Î»ÖÃÒ²ºÃ£¬¾ÍÊÇÈ±ÉÙ²¿µçÌÝ£¬ÓÐµãÒÅº¶
1	Àë»ð³µÕ¾¡¢µØÌúÕ¾ºÜ½ü£¬È¥»ð³µÕ¾±±³ö¿ÚÓÐ½üµÀ£¬ÊìÏ¤ÁË»¹ÊÇºÜ·½±ã¡£·¿¼ä×°ÐÞºÜ²»´í£¬·¿¼äÓÐµãÐ¡£¬³ö²î×¡Ò²¹»ÓÃÁË£¬·þÎñ·Ç³£ºÃ£¬Ôç²ÍÓÐµã¼òµ¥¡£¾ÍÊÇÀëÑ§Ð£±È½Ï½ü£¬ÖÜÒ»ÖÁÖÜÎåÔçÉÏÆßµã¶à£¬º¢×ÓÃÇ³ö²Ù£¬¹ÄÀÖÆëÃùÓÐµã³³£¬²»Ë¯ÀÁ¾õµÄµ¹Ò²Ã»¹ØÏµ¡£
1	±¾ÈËÓÚ2008Äê6ÔÂ5ÈÕÈë×¡¸Ã¾Æµê±ê×¼¼ä¡£×°ÐÞºÜ±ðÖÂ£¬ÉèÊ©Ò²²»´í£¬Ç°Ì¨·þÎñºÜºÃ¡£Ôç²ÍÆ·ÖÖ²»¶à£¬µ«Î¶µÀ²»´í£¬Ïã¹½°ü×ÓÁîÈË»ØÎ¶ÎÞÇî£¬¼Û¸ñÒ²»¹¹«µÀ¡£µ«¾ÆµêµÄ·¿¼ÛÂÔÎ¢¸ßÁËÒ»µã¡£
1	Õâ¼Ò¾ÆµêºÜ¾«ÖÂ£¬·þÎñÓÈÆäºÃ£¬Ôç²ÍËäÈ»Æ·ÖÖÉÙ£¬µ«ºÜÊÇ¿É¿Ú£¬·¿¼äËäÈ»±È½ÏÐ¡£¬µ«ÉèÊ©ÆëÈ«£¬ÎÀÉúºÜºÃ£¬×¡×ÅºÜÊæ·þ£¡¾àÀë»ð³µÕ¾ºÜ½ü£¬ÅÔ±ß³¬ÊÐºÃ¼¸¸ö£¬ÃÅ¿Ú»¹ÓÐÐ¡³Ô£¬ºÜ²»´í£¡5·Ö£¡¶Ô±ÈÕâ¼Ò¾Æµê£¬ÎÒÔÚº¼ÖÝÈë×¡µÄ¡°º¼ÖÝ±¦ÒÂÉÌÎñ¾Æµê¡±¾Í²îµÄÃ»±ßÁË£¬ÎÒ¸øº¼ÖÝ±¦ÒÂÉÌÎñ¾Æµê´ò1·Ö£¬Èç¹ûÓÐ£­100µÄ»°£¬ÎÒ»áºÁ²»ÓÌÔ¥´ò£­100£¡£¡
1	ÎÒ×¡µÄÊÇºÀ»ª·¿,¾Æµê»·¾³ºÜ²»´í,·þÎñÂúºÃ,·¹²ËÒ²¹ýµÃÈ¥,°´´Ë¼¶±ðµÄ¾ÆµêÔç²ÍËãÂúºÃÁË,Î»ÖÃÒ²»¹·½±ã,Î¨Ò»µÄ²»±ã¾ÍÊÇÉÏÍø°´30ÔªÊÕ·Ñ,¾õµÃºÜ²»±ã,ÏÂ´ÎÔÙÈ¥Èç¹ûÖ»ÊÇÂ·¹ýÒ»Ìì»¹ÊÇ×¡ÕâÀï,Èç¹û×¡¼¸Ìì¾Í¿Ï¶¨»»¾ÆµêÁË,²éÑ¯ÂÃÓÎÐÅÏ¢ºÍÉÏÍøÁªÂçºÜ²»»®Ëã
1	·¿¼Û¸É¾»£¬ÉèÊ©Ò²Í¦ÆëÈ«µÄ¡£¾ÍÊÇ¼Û¸ñ²»Ëã±ãÒË¡£×ÜµÄÀ´Ëµ»¹²»´í
1	Óë¼¸ÔÂÇ°Ïà±È±ä»¯²»´óÓÃ²Í±ã½ÝÊµ»Ý¿Í·¿¸É¾»Õû½à
1	·¿¼ä²»´í,ÉèÊ©Ò²¹ýµÃÈ¥,¸Ð¾õ×ßÀÈµÄ×°ÐÞÍ¦ÓÐÌØÉ«,·þÎñÌ¬¶ÈÒ²²»´í.
1	×ÜÌåºÜ²»´í£¬·¿¼äÉè¼ÆºÜºÏÀí£¬ÓÈÆäÊÇÓÐÆ¯ÁÁµÄÎÀÉú¼ä£¬ÉÏº£µÄ±ö¹Ý×ÜÊÇÉè¼ÆµÄºÜ¾«ÖÂÌåÌù£¬Â¥ÏÂµÄ²ÍÌüÒ²ºÜ²»´í£¬¹»±ãÒËÓÃ·¿¿¨»¹ÄÜ´òÕÛ¹þ¹þ£¬³öÃÅÒ²ºÜ·½±ãÒ»µãµãÂ·¾ÍÊÇµØÌúÊ²Ã´µÄ£¬¸½½üÒ²ÓÐÐ©´óÅÅµµÊ²Ã´µÄ¡£¡£°Ë´í°Ë´íÎ¨Ò»²»Ì«ÀíÏëµÄ¾ÍÊÇ¸ôÒôÀ²£¬ÕâËÆºõÊÇºÜ¶à±ö¹ÝµÄÍ¨²¡£¬»¹ÓÐ¾ÍÊÇÎÒÒ»ÅóÓÑ×¡ÔÚ¶þÂ¥£¬¸ÕºÃÕý¶Ô³ø·¿µÄÄ³ÔëÉù·¢Ô´µØ£¬ÉËÐÄ...
1	µØµãºÍÎ»ÖÃºÜºÃ£¬ÍíÉÏ±È½Ï°²¾²£¬ÉèÊ©½ÏÈ«¡£¶ÔÓÚÒ»°ãµÄ×ÔÖúÓÎÀ´Ëµ±È½ÏºÏÊÊ¡£
1	²¢Ã»ÓÐËùËµµÄÉ«Çéµç»°£¬·þÎñÌ¬¶È»¹ÐÐ¡£ÎÒºÜÍí²Åµ½´ï¾Æµê£¬È»ºóÏë³Ô·¹£¬¾ÆµêµÄ²ÍµãÊ±¼äÒÑ¾­½áÊø¡£È»ºóÎÒÈÃ·þÎñÔ±°ïÎÒÂò³ÔµÄ£¬3²Ë1ÌÀºÍ1ºÐ·¹¾¹È»ÒªÁËÎÒ120¡£¹óÊÇ¹ó£¬²»¹ýÈÌÁË£¬Ö»ÊÇ×¡Ò»ËÞ¶øÒÑ¡£Ï£Íû·þÎñÔ±¸Ä½øÖ°ÒµµÀµÂ£¬²»ÒªÂÒÔÒÈË¡£
1	·¿¼äÐÂ×°ÐÞµÄ,×÷ÎªÍòºÀµÄ½ð¿¨»áÔ±,¸øÎÒÉý¼¶Ãâ·Ñ¿í´øºÍÃâ·ÑÔç²Í,Õâµã±ÈÎÞÎýÍòâùºÃºÜ¶àÁË.Ç°Ì¨µÄÐ¦Á³²»¶à,µ«ºÍÖ®Ç°Ïà±ÈµÄ»°,½ø²½ºÜ¶àÁË.¹ÄÀøÒ»ÏÂ.
1	ÍíÉÏº½°àÍíµã¡£22µãÒÔºó¾Æµê²»Ìá¹©£¬ÒªÈ¥½Ó»úÐèÒª¸¶·Ñ¡£Ô¤¶¨µÄ·¿¼äÃ»ÓÐÁË¡£¾Æµê¸øÉý¼¶µ½ÁËÌ×¼ä¡£ºÜ´ó£¬ºÜºÃ¡£Ò²ÐíÎÒµ½µêÌ«ÍíÁË£¬Ã»Ìý¼ûÊ²Ã´·É»úÆð½µµÄÉùÒô¡£Èç¹ûÊÇÔÚ±±¾©×ª»ú£¬À¶Ìì»¹²»´í¡£
1	½Ó»ú·þÎñ²»´í£¬¾ÍÊÇÐ¯³Ì²»º¬Ôç²Í²»ºÃ£¬488µÄ·¿¼ä¸Ð¾õÒ²»¹¿ÉÒÔ¡£×ÜÌå4·Ö
1	´óÌÃÕû½à,·¿¼ä¸É¾»,ÉèÊ©ÆëÈ«,Î»ÖÃ·½±ã,Ôç²ÍÒ²»¹¿ÉÒÔ,·þÎñÒ²»¹²»´í,Ö»ÊÇ¾ÆµêÖÜÎ§»·¾³²»ÔõÃ´Ñù,µ«ÊÇÕâºÍÕû¸öÄÏ²ýÀÏ³ÇµÄÕûÌå»·¾³ÓÐºÜ´ó¹ØÏµ.ÔÚÄÏ²ý»¹ËãÊÇÖµµÃÒ»×¡µÄ¾Æµê.
1	Î»ÖÃ·Ç³£ºÃ,ÔÚÐÂÇøºÍ´«Í³³ÇÇøµÄ½»½ç´¦,ËäÈ»ÊÇÀÏ¾ÆµêÁË(ÎåÄêÒÔÉÏ),·¿¼äÉèÊ©»¹ÊÇ²»´íµÄ,µ«ÎÒÃÇÈë×¡µÄÇ°Á½ÌìÒ»ÇÐOK,µÚÈýÌì¾Í²»ÕûÀí·¿¼äÁË,Òª´òµç»°²Å°²ÅÅ,ÊÇ¹æ¶¨ÕâÑù×öÂð?
1	¾Æµê»¹¿ÉÒÔ£¬Ôç²ÍÒ²²»´í£¬ÖµµÃÍÆ¼ö£¬Èô¼Û¸ñÄÜÔÙµÍµã¾Í¸üºÃÁË¡£
1	×ÜµÄËµÀ´£¬¸»ºÀ¾ÆµêÊÇÄÏ²ýÊÐËÄÐÇ¾ÆµêÖÐÐÔ¼Û±È×î¸ßµÄÖ®Ò»¡£µØÀíÎ»ÖÃ±È½Ï·½±ã£¬µ«ÊÇÏÖÔÚ»ú³¡´ó°ÍÖ»µ½ºé³Ç´óÊÐ³¡ÁË£¬È¥»ú³¡ÂÔÓÐ²»±ã¡£
1	ÕâÊÇµÚÈý´Î×¡ÔÚ¸»ºÀ¾ÆµêÁË£¬·¿¼ä²»´í£¬¾ÍÊÇ¸Ð¾õÓÐµã¹óÁË£¬ÕâÀïµÄ×ÔÖú²ÍËãÊÇÔ¶½üÎÅÃûÁË£¬±¾µØµÄÅóÓÑÒ²»áÍÏ¼Ò´ø¿ÚÀ´³Ô£¬Î¨Ò»µÄÈ±µã¾ÍÊÇ±êË«ºÍ´ó´²¼äÖ»ËÍ1·ÝÔç²Í£¬1¸öÈË×¡»¹ºÃ£¬Èç¹ûÁ½¸öÈË×¡£¬»¹Òª¶àÂò·ÝÔç²ÍÈ¯ÁË£¬²»»®Ëã¡£
1	ÍòºÀÆìÏÂµÄ¾Æµê£¬¹ÜÀí²»´í¡£¾Æµê»·¾³Ò²ºÜºÃ¡£
1	±ö¹ÝÐÂ×°ÐÞ¹ý£¬·¿¼äºÜ¸É¾»£¬¸÷ÖÖÉèÊ©¶¼ÍêºÃ¡£Ôç²ÍÆ·ÖÖ½Ï¶à£¬¿ÉÑ¡ÔñÓàµØ½Ï´ó¡£ÌØ±ðÊÇ·þÎñÈËÔ±µÄÌ¬¶È·Ç³£ÈÈÇé£¬ÎÞÂÛ×ßµ½ÄÄÀï£¬·þÎñÈËÔ±¶¼»áÖ÷¶¯ÎÊºò£¬»Ø´ðÑ¯ÎÊÒ²Ê®·ÖÏ¸ÖÂÏê¾¡¡£±ö¹ÝÀï¿ÍÔËÕ¾¼«½ü£¬ºÜ·½±ã¡£
1	ÔÚÕâÐ¡³ÇÊÐ»¹ÓÐÕâÑù¸É¾»µÄ±ö¹Ý£¬²»´í£¡ÕæµÄÊÇ3ÐÇÓ²¼þ£¬4ÐÇ·þÎñ¡£¾ÍÊÇ¼Û¸ñ¹óÁËµã¡£µ«áÓÖÝºÃÏñËùÓÐÎï¼Û¶¼¹ó£¬³Ô·¹ÌØ¹ó¡£
1	ÄÏÂ¥·¿¼ä»¹Ëã¸É¾»,Î»ÖÃÒ²»¹ÐÐ,È¥¾°µã¶¼²»Ô¶,´òµÄÆð²½·Ñ¾Í¹»ÁË,·ûºÏÈýÐÇµÄ±ê×¼
1	2008.4.5Èë×¡¸Ã¾ÆµêÄÏÂ¥´ó´²¼ä,×ÜÌå¸Ð¾õ²»´í£¬·ûºÏÈýÐÇ±ê×¼¡£ÖµµÃÔÞÒ»ÏÂµÄÊÇ¿Í·¿ËÍ²ÍºÜºÃ£¬·¹²ËºÃ³Ô£¬¼Û¸ñÒ²²»¹ó¡£²»×ã£º´²µæÌ«Èí£¬¶ÔÓÚ²»Ï²»¶Ë¯Èí´²µÄÀ´Ëµ£¬¿ÉÄÜ²»Êæ·þ¡£
1	µØÀíÎ»ÖÃÎ»ÖÃºÜºÃ£¬ÎÒÃÇ¶©µÄÊÇÖ÷Â¥µÄ±ê¼ä£¬ÕýºÃÔÚÄÏ±ß£¬ÍíÉÏµÄÔËºÓºÜÆ¯ÁÁ¡£¾ÍÊÇ·¿¼äÐ¡ÁËµã£¬µçÊÓÒ²²»ÊÇºÜÇå³þ¡£
1	×ÜµÄÀ´Ëµ±È½ÏÂúÒâ,µ½µê½ÏÍí(19:30²Åµ½)²»½öÃ»ÓÐÒªÇóÈ·ÈÏÐÅÓÃ¿¨,·´¶øÒòÎªÃ»ÓÐÔ¤¶¨µÄ´ó´²·¿,Ãâ·ÑÉý¼¶ÎªÌ×·¿.·¿¼ä¿É¿´µ½¹ÅÔËºÓ,Ò¹ÀïµÄµÆ¹âÏàµ±ÃÀÀö.¾Æµêµ½¾°µã¼´ÊÝÎ÷ºþ\¸öÔ°¶¼ºÜ½ü,ÄÏÍ¨Â·ÏòÎ÷500Ã×Ïò±±¹ÕÈëãëºÓÄÏÂ·´©¹ýÊÐÖÐÐÄµÄÎÄ²ý¸ó(ÎÄ²ýÂ·)´óÔ¼3¹«Àï¾ÍÊÇ±±»¤³ÇºÓÏòÎ÷¼´ÊÝÎ÷ºþ,Ïò¶«¼´¸öÔ°.Ô­À´ÒÔÎªÎ÷Ô°¾Æµê²»´í,¿´
1	·¿¼ä±£Ñø²»´í.Ç°Ì¨·þÎñÒ²Ëã²»´í.·¿¼äËÍ²Í·þÎñ·Ç³£ºÃ,Î¶µÀÒ²ºÜµØµÀ.
1	·Ç³£Ï²»¶ÉÏº£µÄFOURSEASONS¾ÆµêµÄ¹¤×÷ÈËÔ±ËØÖÊÏàµ±¸ß£¬Ê²Ã´¶¼ÏëÔÚ¿ÍÈËÇ°Ãæ£¬²»À¢ÊÇÎåÐÇ¼¶µÄ¾Æµê£¬¸÷¸±ÆäÊµ¡£ÓëÉÏº£Ðí¶à·Ç³£ÖøÃûµÄÈ«ÇòÖªÃûµÄÎåÐÇ¼¶¾ÆµêÏà±È£¬Æä·þÎñÓëÉèÊ©¶¼ËãÊÇºÜºÃµÄ¡£Ò»Ö±ÔÚÄÇ±ß¿ª»á£¬»áÒéÊÒµÄ²¼ÖÃÏàµ±µ½Î»£¬Ã¿´Î¶¼Ïëµ½¿ÍÈËÏë²»µ½µÄÏ¸½Ú¡£Ìá¹©µÄÊ³ÎïÒ²Ïàµ±¿É¿Ú¡£ÔÚÉÏº£¾Ù°ìÉÌÎñ»áÒé£¬FOURSEASONSÒ»¶¨ÊÇÎÒµÄÊ×Ñ¡¡£ÁíÍâ£¬½ñÄê¶¬ÌìÈë×¡µÄÊ±ºò£¬·¢ÏÖ¾ÆµêÌá¹©µÄãåÔ¡¼°»¤·ô²úÆ·ÊÇÅ·Êæµ¤µÄÄØ
1	ÌØ±ðÏ²»¶·¿¼äÀïµÄ´²£¬Ë¯¾õ·Ç³£Êæ·þ¡£µ«¾ÆµêÖÜÎ§»·¾³²»ºÃ£¬ÌØ±ðÊÇºÜÄÑ½Ðµ½³µ£¬×ã×ãµÈÁË1¸ö¶àÐ¡Ê±£¬µ¢ÎóÁË²»ÉÙÊ±¼ä¡£²¹³äµãÆÀ2007Äê11ÔÂ9ÈÕ£º²»Ï²»¶¾ÆµêÖÜÎ§µÄ»·¾³,ºÜÂÒºÜÔà£¬µ«ÀÏÍâÌØ±ðÏ²»¶£¬¾ÝËµÓÐÉÏº£µÄÌØÉ«°É¡£
1	¾ÆµêÏ¸½Ú×öµÃ²»´í£¬µ«·¿¼ä²»´ó£¬ÎÀÉúÍ¦ºÃ£¬Ç°Ì¨·þÎñ»¹Ó¦¼ÓÇ¿
1	ÎïÓÐËùÖµ¡£¾ÆµêÆø·Õ·Ç³£ºÃ¡£²ÍÌüÊ³Æ·¿É¿Ú¡£·¿¼äÕû½à£¬»·¾³ºÀ»ª¡£
1	ÎÒÊÇ°ËÔÂµ×Èë×¡µÄ¸Ã¾Æµê£¬×ÜµÄÀ´Ëµ·Ç³£ÂúÒâ£¬³ýÁËÎ»ÖÃÃ»ÓÐÔÚÄÏ¾©Â·µÄÖÐÐÄÒÔÍâÆäËû¶¼ºÜºÃ¡£ÓÉÓÚµ±Ê±ÊÇÂÃÓÎÍú¼¾³ö×â³µÊ®·ÖÄÑ´ò£¬ÐÇÆÚÎåµÄ°øÍíÎÒÔÚÔ¥Ô°Ò»´øÕûÕû×ßÁËÒ»¸öÐ¡Ê±²ÅÈç¾ÈÃü°ãµÄ´òµ½³µ£¬ËùÒÔÈ°´ó¼Ò±Ü¿ª´ò³µ¸ß·å¡£¾ÆµêÎÒ¸Ð¾õÏàµ±³¬Öµ£¬¾Æµê·þÎñÔ±¶¼ºÜÇ×ÇÐ£¬»¹²»Ïó½ðÃ¯µÄ·þÎñÔ±µÈÔÚÃÅ¿ÚÒªÐ¡·Ñ£¬ÈÃÈË¸Ð¾õºÜÊæ·þ¡£×îºÃµÄÒ»µãÊÇ²»¹ÜÊÇ½»Í¨»¹ÊÇ¾Í²Í£¬ÓÐÒÉÎÊµÄ»°¾¡¹ÜÎÊ¾ÆµêµÄ·þÎñ´¦£¬¾Æµê¶¼»áµ÷²éÖ®ºó»Ø¸´Ò»¸öÂúÒâ£¬È«ÃæµÄ´ð°¸£¬»¹¸…
1	²»´íµÄ¾Æµê¡£¾ÍÊÇÔç²ÍË®¹ûÌ«µ¥µ÷¡£¿í´øÖ±½ÓÁ¬µçÐÅÍøµÄ£¬ËÙ¶ÈºÜ¿ì¡£
1	Í¨¹ýÐ¯³ÌÔ¤¶¨¸Ã¾Æµê±£Áôµ½ÍíÉÏ6µãµÄ¡£µ«ÊÇÏÂÎç3µã¶à½Óµ½Ð¯³Ìµç»°£¬¾ÓÈ»ËµÎÒ¸ø¾Æµê´òµç»°È¡ÏûÎÒµÄ·¿¼ä£¬ÎÊÎÒÓÐÃ»ÓÐÕâ»ØÊÂ¡£¼òÖ±ºÜÆøÈË£¡ºóÀ´µ½¾Æµê°ìÀíÈë×¡Ê±£¬ÎÊÁËÇ°Ì¨ÓÐÃ»ÓÐÕâ»ØÊÂ¡£ËûÃÇ¾ÓÈ»»Ø´ðµÄºÜ¸É´à£¬ÓÐÕâ¸öÊÂÇé¡£¾ÆµêÒ²Ì«²»¸ºÔðÁË£¬ÎªÁË×Ô¼ºµÄÈë×¡ÂÊ¾ÍËæÒâÈ¡Ïû¿ÍÈËµÄÔ¤¶¨¡£Ò»µã¶¼²»ÅäÍòÀöµÄ×÷·çºÍÖ°ÒµµÀµÂ¡£ÁíÍâ£¬¸Ã¾Æµê²»ÄÜÓÃÃñÉúÒøÐÐÐÅÓÃ¿¨×öÔ¤ÊÚÈ¨£¬Ö»ÄÜÓÃÖÐ¹úÒøÐÐºÍ½»Í¨ÒøÐÐ¡£ÕâµãºÜ²»·½±ãµÄ£¬Çë´ó¼ÒÒÔºóÈë×¡µÄÊ±ºòÇë×…
1	ÔÚµ±µØÕâÒÑ¾­ËãÊÇ²»´íµÄÁË£¬¿´Ðû´«×ÊÁÏ£º¹ú¼ÒÁìµ¼Ò²ÏÂé½ÕâÀï£¬·ò¸´ºÎÇó£¿ÓÉÓÚµ½Ê±½ÏÍí£¬²ÍÌü±¸ÁÏ¼¸¾¡£¬³øÊ¦Ò²Ö»Ê£Ò»ÈË£¬ºÃ´õÅª×À³ÔÊ³¨D¨DÆñÁÏÀ´¿Í½Ô÷Ò÷Ñ£¬×ªÑÛ·çÉ¨²ÐÔÆ¡£ÔÙ»½ÉÏ²Ë£¬³øÊ¦ÒÑ»Ø¼Ò°Ý°Ý¡£¾­Ò»·¬ÈÅÈÁ£¬ÖÕÓÚ¡°¶þ´Î´óÕ½¡±Ëì¡°Ì¸Ð¦¿­¸è»¹¡±¡£Ôç²Í±È½Ï·áÊ¢£¬Ö»ÊÇÅ£ÄÌ²»ÊÇÏ°¹ßµÄÎ¶µÀ£¨Ò²²»ÏóÊÇÄÌ·ÛÆãµÄ¨D¨D²»ÖªµÀÊÇÔõÃ´»ØÊÂ¶ù£©¡£ÁÙÊ±°²ÅÅÁËÒ»¸ö»î¶¯ÍíÑç£¬µê·½µÄÅ¬Á¦ÓÐÄ¿¹²¶Ã¡£Ö»ÊÇÏ¯¼äÓÐÂ¼ÏóÊ±£¬·þÎñÔ±³ö³ö½ø½øÓ°Ïì²»ºÃ£¬ÈÃÖ…
1	°´ÕÕÈë×¡Í¬ÊÂµÄËµ·¨£¬¿ÉÄÜÔÚÂí°°É½Ëã²»´íÁË£¬²»¹ý²»Ì«¶ÔµÃÆð¼Û¸ñ£¬ÓÈÆäÊÇÔç²Í±È½Ï²Ò¡«
1	2006Äê3ÔÂÏÂÑ®Èë×¡¹ýÄÏºþ±ö¹Ýºó£¬µ±Ê±¾Æµê¸Õ×°ÐÞ¹ý¡£·¿¼ä¿í³¨£¬²¼¾ÖºÏÀí£¬¶øÇÒ»¹ÓÐÒ»ÕÅ´øÌ¨µÆµÄ²£Á§Êé×À¡£2007Äê12ÔÂ13-16ÈÕÔÙ´ÎÈë×¡¡£¿í´øÃâ·Ñ£¬ÓÐ²¿·Ö·¿¼äÌá¹©´«Õæ»ú¡£Ãâ·ÑÌá¹©ÖÐÎ÷ºÏèµÔç²Í¡£ÖÐ²ÍÓÐ¶¹½¬¡¢¶¹¸¯»¨¡¢°×Öà¡¢ÈâÖà......Ã¿Ìì¶¼ÓÐ¸ü»»²»Í¬µÄÐ¡²Ë¡£ÎÒ×îÏ²»¶Î÷Ê½ÑÌÈâ¡¢³¦×Ð¡¢Àä»ðÍÈ¡£ÕâÊÇÎÒÔÙ´ÎÈë×¡µÄÔ­ÒòÖ®Ò»¡£ÎÞÂÛ´Ó¾ÆµêÍâ¹Û¡¢»·¾³¡¢·þÎñ×ÛºÏÖ¸Êý¶¼±È½Ï¸ß¡£Ã÷ÄêÔÙµ½´ËÈë×¡¡£Íû·þÎñË®×¼ÓÐÔöÎÞ¼õ¡£
1	ÎÒÔÚ¸Ã±ö¹ÝÈë×¡ÁË´óÔ¼ÓÐ20¼¸´ÎÁË°É£¬Ö÷ÒªÊÇ¾õµÃÎ»ÖÃ²»´í£¬½»Í¨·½±ã¡£¾õµÃÄÑÒÔÈÌÊÜµÄÊÇ´²µæÊµÔÚÊÇÌ«Ì«Ì«Ó²ÁË¡£
1	±±¾©µÄ¾Æµê²»³î¿ÍÔ´£¬ÓÈÆäÊÇ¹úÕ¹ÖÜÎ§µÄ¡£¾Æµê½»Í¨ÒòÎª¿¿½ü³ÇÌúÍâ³ö±È½Ï·½±ã£¬´Ó»ú³¡¹ýÀ´µÄ´ó°ÍÔÚ¹úÕ¹ÓÐÍ£¿¿µã¡£ÖÜÎ§³Ô·¹¾Þ·½±ã£¬·¿¼ä¸ôÒôºÜ²î£¬¸ô±ÚËµ»°ÌýµÄºÜÇå³þ¡£
1	³ö²îÈ¥µÄ£¬×ÜÌå¸Ð¾õ»¹¿ÉÒÔ¡£¾àÀë±±¾©Õ¹ÀÀ¹Ý¾àÀëºÜ½ü£¬Æð²½·Ñ¡£ÖÜÎ§µÄ×î´óÓÅµãÊÇ³Ô·¹Âò¶«Î÷·½±ã£¬³öÃÅ¾ÍÓÐÌØÉ«²ÍÒû--Ð·ÀÏËÎ£¬Î¶µÀºÜºÃ¡£Ñà·áÉÌ³¡--Âò¶«Î÷·½±ã£¬ÂòË®£¬Âò³ÔµÄ¶¼ºÜ¼ÛÁ®ÎïÃÀ¡£ÌìÌìÔÚÃÅ¿ÚµÄÓåÏçÈË¼Ò³ÔÔç·¹£¬ºÜ´óÖÚ»¯µÄÔç²Í£¬»³ÄîÄÇÀïµÄÑªÅ´Ã×Öà¡£¡£¡£¡£¾Æµê·þÎñÔ±±È½ÏÈÈÇé£¬´òÉ¨Ò²±È½ÏÇÚ¿ì£¬ÎÀÉú¹¤×÷»ù±¾µ½Î»£¬»¹²»´í£¬ÈÈË®³ä×ã£¬Å¯ÆøºÃ¡£Ò²²»³³£¬¾ÍÊÇ´²µæÓÐµã¾É£¬¿ÉÒÔ¸Ð¾õµ½µ¯»É£¬²»ÊÇÌØ±ðÊæ·þ¡£ÎÒ×¡µÄÊÇÊýÂë¼ä£¬Ìá¹©µ…
1	Î»ÖÃ¼Ñ£¬¾ÆµêÇ°Ãæ¾ÍÊÇÕ»ÇÅ£¬ÔçÆðÔËÆøºÃµÄ¿ÉÒÔÔÚÕ»ÇÅÉÏ¿´µ½µçÊÓËþÉÏÈÕ³öµÄ¾°Ïó¡£¶ÔÃæÂíÂ·ÉÏÊÇ¹«½»³µÕ¾µã£¬³Ë311×¨Ïß¿ÉÖ±´ï±±¾ÅË®£¨ÔçÉÏ6:45£¬7:45£¬8:30´Ó»ð³µÕ¾·¢³µ£¬½¨ÒéÌáÇ°10·ÖÖÓºî³µ£¬³µ³Ì1.5Ð¡Ê±£©¡£·þÎñÁîÈËÂúÒâ£¬±ß¿´º£¾°±ß³ÔÔç²ÍµÄ¸Ð¾õºÜºÃ¡£Òò½¨ÓÚ20ÊÀ¼Í£¬×°äêÒ»°ã£¬µ«ÎÀÉúÉè±¸ÊÇÐÂ»»µÄ¿ÆÀÕ¡£¸ôÒôÈ·Êµ²»ÀíÏë£¬°ëÒ¹¿ÉÒÔÌýµ½¸ô±ÚµÄÉùÒô£¬½¨ÒéÔÚ¿ÍÈËÈë×¡Ê±·¢Ò»ÕÅÍíÉÏ±£³Ö°²¾²µÄ¿¨Æ¬¡£ÖÜÎ§»·¾³ºÃÒ»µãµÄ³Ô·¹µØ·½ÉÙ£¬²»¹ý10Ôª´…
1	¹úÇì×¡ÁË¼¸Ìì£¬×ÜµÄÀ´Ëµ»¹¿ÉÒÔ¡£½»Í¨£ºÓ¦¸ÃÊÇºÜ·½±ã£¬½ô°¤×ÅÈý»·£¬Àë¹âÎõÃÅ³ÇÌúÕ¾ÌØ½ü£¬²½ÐÐ²»µ½10·ÖÖÓ£¬¾ÍÊÇÂ·²»ºÃÕÒ£¬³ÇÌú¸½½üÕýÊ©¹¤£¬Ð¯³Ì¶ÌÐÅÉÏµÄµØÖ·ÑÏÖØÊ§Îó£¬Ê²Ã´³ÇÌúÕ¾Ïò±±Ê®ÎåÃ×£¬º¦ÎÒÕÒÁËºÃ¼¸È¦£¬ËùÒÔ×îºÃÏòÂ·ÈË´òÌý¡£×¡·¿£º²ÞËù±È½ÏÐ¡£¬µ«ºÜ¸É¾»£¬ÎÀÔ¡Ò²²»´í¡°¼ýÅÆ¡±£¬ÈÈË®ºÜ×ã¡£ÊÒÄÚ×°ÐÞ¼ò½éÃ÷¿ì£¬¾ÍÊÇÇ½Æ¤¸ÃË¢ÁË£¬ºÜ¶à¶¼ÍÑÂäÁË£¬´²Ò»°ãÓÐµãÓ²£¬ÄÜ¸Ð¾õµ½µ¯»É£¬²»¹ýÎÒ±È½ÏÏ²»¶Ë¯Ó²´²¡£·þÎñ£ºÏàµ±Ò»°ã°ã¡£³Ô·¹£º¸½½ü³Ô·…
1	·þÎñÌ¬¶ÈÇ×ÇÐ£¬Éè±¸½ÏÐÂ£¡Ôç²ÍÃ¿Ìì¸üÐÂ£¬²»´í£¡
1	Èë×¡µÄÊÇ¸ß¼¶ºþ¾°·¿£¬·¿¼äÈ·Êµ¹»´ó£¬¾°¹ÛÒ²ºÜºÃ£¬´óÌÃµÄ¹¤×÷ÈËÔ±Ò²·Ç³£ÈÈÇéÖÜµ½¡£µ«·¿¼äÄÚµÄ×°ÐÞÕæµÄÓÐÐ©¾ÉÁË£¬ÌØ±ðÊÇµçÊÓ¸Ã»»´óÒ»Ð©µÄ¡£
1	¶¨ÁË¸ß¼¶ºþ¾°·¿£¬Ç°Ì¨¸øÁË×î¸ßµÄ23²ã¡£·¿¼ä·Ç³£Êæ·þ£¬¶øÇÒÔç²ÍÒ²ºÜ·áÊ¢¡£Ö»ÊÇ¿´³öÈ¥µÄ°×ðØÖÞ¹«Ô°¾°É«Ò»°ã¡£¿ÉÄÜ×¡±ê×¼¿Í·¿¸üÊµ»ÝÐ©¡£
1	¾°¹Û²»´í,·þÎñÒ²²»´í,Ôç²ÍÒ²²»´í,µØ¶Î²»´í,È¥ÄÄ¶¼·½±ã
1	¾Æµê»·¾³ºÜ²»´í,·þÎñÒ²ºÜºÃ,Ç°Ì¨µÄ½Ó´ýºÜÇ×ÇÐ,Á¬Ã¿Ò»¸öÓöµ½µÄÇå½à¹¤¶¼»áÖ÷¶¯ºÍÄãËµ"ÄãºÃ",ºÜºÃµÄ¸Ð¾õ.ÎÒµÄ·¿¼äÔÚ20Â¥µÄ¸ß¼¶ºþ¾°·¿,¾°É«Ò²ÕæµÄ²»´í.Î¨Ò»µÄÒÅº¶ÊÇ¾ÆµêµÄ¿Õµ÷Ö»³ö·ç²»ÖÆÀä.ÎÒÈë×¡µÄÊ±¼äÊÇ4.4~4.6,Ã»¿Õµ÷ÕæµÄÓÐµãÈÈ!²¹³äµãÆÀ2008Äê4ÔÂ7ÈÕ£º»¹ÓÐ,¾ÆµêµÄÃâ·Ñ½ÓËÍ»ú·þÎñÒ²ÊÇÎÒÑ¡ÔñÈë×¡µÄÔ­ÒòÖ®Ò»!Ê¡Ê±Ê¡ÐÄ!ºÃ!
1	¾Æµê»·¾³²»´í£¬Ôç²Í·Ç³£·á¸»£¬¾ÍÊÇ·¿¼äÐ¡ÁËµã¡£ÁíÍâ5Â¥µÄ×ãÔ¡ÊµÔÚÊÇÌÍ½¬ºý£¬²»Í£µÄÍÆÏú¾«ÓÍ¿ª±³£¬»¹Òªµ½·¿¼äÀï¸øÎÒÃÇ×ö£¬ÓÐÄÇÖÖ¸É»îµÄÏÓÒÉ£¬µ«ÊÇÒ²Àí½âÕâÊÇ¾ÆµêµÄÍâ°üÏîÄ¿ºÍ¾ÆµêÃ»¹ØÏµ¡£ËùÒÔ×ÜÌåÀ´½²ºÜÏ²»¶Õâ¸ö¾Æµê¡£
1	Í¦ºÃµÄ£¬¾ÍÊÇËµµÄÊÇ¹úÃ³µê£¬¿ÉÊÇÀë¹úÃ³µÄÎ»ÖÃÓÐÐ©Æ«¡£
1	£¹£¸ÄêÕâ¼Ò¾Æµê¿ªÒµÊ±×¡¹ý£¬¸Ð¾õºÜºÃ£¬½ñÄêÈ¥Çàµº»¹ÊÇÑ¡ÔñÁË×¡ÔÚÕâÀï£®£±£°Äê¹ýÈ¥ÁË£¬ËäÈ»Ó²¼þÂÔÏÔ³Â¾Éµ«·þÎñË®Æ½ÒÀ¾ÉÈÃÎÒ¸Ð¾õºÜÂúÒâ£®
1	¾Æµê·¿¼äºÜºÃ,ºÜÎÂÜ°.ÇÒÓÐ¼¸±¾Êé¹©¿ÍÈË¿´.µ«Ã»ÓÐÕëÏß°ü,º¦µÄÎÒÅÜµ½Â¥ÏÂÒªµÄ.ÖÜ±ß·¹¹Ý½ÏÉÙ,·¿¼äÄÚµÄÉÏÍøËÙ¶ÈÂý.
1	Ã¿´Î×¡Õâ¸ö¾ÆµêµÄÊ±ºò£¬×ÜÊÇ¸øÎÒÃâ·ÑÉý¼¶£¬ºÜÓÐÒâË¼¡£·¿¼äºÜºÃ£¬·þÎñÒ²²»´í¡£ÏÂ´ÎÀ´»¹»á×¡ÔÚÕâÀï¡£
1	¸öÈË¾ÆµêÆÀ¼ÛµÈ¼¶£ººÜºÃ£»Æ«ºÃ£»Ò»°ã£»Æ«²î£»ºÜ²î¸£ÖÝÃÀÂ×»ªÃÀ´ï´ó·¹µê¨D¨DÆ«ºÃÏêÏ¸:A-Íâ¹Û-4.0·ÖB-·þÎñ-4.0·ÖC-·¿¼ä-4.0·ÖD-Ôç²Í-4.0·Ö±¸×¢£º01.Ô­±¾¶©µÄÊÇ¸ß¼¶·¿£¬Ãâ·ÑÉý¼¶µ½ÐÐÕþÂ¥²ã£¬ºÜÂúÒâ£»02.»ªÃÀ´ïµÄÒ»¹á·ç¸ñ£¬¼òÔ¼
1	Ã¿´ÎÀ´¸£ÖÝ¶¼×¡ÕâÀï£¬±È¸Õ¿ªÊ¼¹óÁË²»ÉÙ¡£²»¹ý¾ÍÊÇÏ²»¶ËûÃÇ¼ÒµÄÓðÈÞ±»£¬±ÈÎÒ×Ô¼ºÂòµÄÊæ·þ¡£²»ÖªµÀ¾Æµê¿¼²»¿¼ÂÇ½«±»×Ó³öÊÛ£¬Èç¹ûÊÇÐÂµÄµÄ»°¡£Ôç²ÍÒ²»¹²»´í¡£
1	¾ÆµêµØÀíÎ»ÖÃ²»´í£¬·þÎñÒ²¿ÉÒÔ£¬µ«×°ÐÞ¾Í±È½Ï¾ÉÁË
1	¾ÆµêÇ°Ì¨µÄÐ¡½ã·þÎñºÜ²»´í¡£ÎÒ¶©µÄ·¿¼äÃ»ÓÐ£¬Ö÷¶¯¸øÎÒÃâ·ÑÉý¼¶µ½ÐÐÕþÂ¥²ã¡£¾ÆµêµÄ×ÔÖú²ÍºÜÓÐÌØÉ«¡£ºÜ²»´íµÄÒ»¸ö¾Æµê¡£
1	¾ÆµêÍ¦²»´íµÄ£¬µØÀíÎ»ÖÃ¼Ñ£¬½»Í¨·½±ã£¬·¿¼äÒ²ºÜ´ó£¬¶øÇÒÔç²ÍËã¿ÉÒÔµÄÁË¡£ÏÂ´ÎÀ´¸£ÖÝ¿ÉÄÜ»¹»á×¡ÕâÀï¡£
1	´óÁ¬ºÜ²»´íµÄ¾ÆµêÁË£¬²»¹ý²îµãºÍÄÏÉ½»¨Ô°ÄÇ¸ö¸ã´í0.0
1	¹ã·º¿´ÁËÍøÉÏµÄµãÆÀ£¬×îºóÑ¡ÔñÁËÕâ¼Ò¾Æµê£¬3Â¥µÄÉÌÎñº£¾°±ê¼ä£¬¾°É«È·ÊµÒ»Á÷£¬¾ÍÊÇ¸ôÒôÐ§¹û²îÁËµã£¬Ô­À´»¹×¼±¸Ñ¡º£Ìì£¬ÊµµØÒ»¿´²ÅÖªµÀÔ­À´ÊÇÊú×Å¶Ôº££¬·¿¼ä¶¼ÊÇ²à¿´º£¡£Ç°Ì¨ÌýËµÊÇÐ­³ÌµÄ¿ÍÈË£¬ÓÐµãÀäµ­¡£´óÑÛ¾¦µÄ´óÌÃ¾­ÀíÈ·ÊµºÃ£¡
1	»·¾³»¹¿ÉÒÔ£¬·¿¼ä²»´óµ«Ò²²»ÊÇÌ«Ð¡£¬¹»×¡ÁË¡£Ð´×Ö×ÀÇ°µÄÂäµØµÆÀëµÃÌ«½üÁË£¬Ã¿´ÎÒÆÒÎ×Ó¶¼»áÅöµ½£¬ÁíÍâÓÐÒ»µã¾ÍÊÇ¸ôÒôÐ§¹û²»ºÃ£¬Ò¹¼ä³µ×ÓÂ·¹ýµÄÉùÒôÓÐµã³³£¬ÆäËüµÄ»¹ÐÐ¡£
1	ºÜÂúÒâ£¬»·¾³ºÜºÃ£¬Íí¼äÎÞÒ»¸öÉ§ÈÅµç»°£¬ÊÇÎÒ×¡¹ýµÄÎ¨Ò»ÎÞÉ§ÈÅµç»°µÄ¾Æµê£¬Ò²ÐíÊÇÐÂ¾ÆµêµÄÔµ¹Ê°É£¡
1	²»¹ýÈç¹ûÍÅÌåÄÜÄÃµ½ºÃ¼ÛÇ®µÄ»°»¹ÊÇ¸ö²»´íµÄ¾Æµê
1	ÒòÎªÖ®Ç°×¡¹ýÕâÀï£¬·¿¼ä·Ç³£·Ç³£´ó£¬ËùÒÔÕâ´ÎÓÖÑ¡ÔñÁËÕâ±ß£¬µ«ÊÇÈ´ÓÐµãÊ§Íû£¬·¿¼äÃ÷ÏÔÐ¡ºÜ¶à£¬¾ÉºÜ¶à£¬²ÞËùÓÐºÜÖØµÄÏÂË®µÀÎ¶µÀ£¬Õâ¸ö¼ÛÇ®¾Í²»ÖµÁË£®
1	Èë×¡ºó·¢¾õÉèÊ©½ÏÐÂ£¬Ïà±ÈÍ¬µÈ¼Û¸ñ¾Æµê¶øÑÔ£¬ÐÔ¼Û±È¸ß¡£Ó¦Ëã4ÐÇ±ê×¼¡£±È¸½½üµÄº£ÄÏ´óÏÃ¸Ð¾õÒªºÃµÄ¶à¡£
1	Õâ´ÎÒò¹¤×÷ÐèÒªÓÖÒ»´ÎÔ¤¶¨ÕâÀï£¬µ±ÎÒµ½¶¼½­Ñß³ÇÊ±¸Ðµ½µØÕð¸ø¶¼½­Ñß´øÀ´µÄÆÆ»µ£¬Ôø¾­·±»ªµÄ³ÇÊÐ£¬¶ø½ñ¡­¡­£¡À´µ½¶þÍõÃí±ö¹ÝµÄÊ±ºò£¬Ê¹ÎÒ¾ªÆæµÄÊÇÕâÀïµÄÏÖ×´ÕæµÄ¸Ð¾õ²»µ½Õâ¼Ò±ö¹ÝÊÇ¾­ÀúÁËµØÕðµÄ£¬µ±ÎÒ½øµ½·¿¼äÊ±·¢ÏÖ·¿¼äºÍÒÔ×¡ÒÀ¾É£¬Ò²¿ÉÒÔËµÔÚÕâ¶ù²»ÔõÃ´ÕÒµÃµ½µØÕðºóµÄºÛ¼££¬ÓëÎÒÍ¬ÐÐµÄÍ¬ÊÂÒ²¾õµÃÆæÃî¡£ÎÒÃÇÔÚ·¿¼äÃÀÃÀµÄË¯ÁËÒ»Íí£¬µÚ¶þÌìÓÃÍêÔç²Í±ãÀë¿ªÁË£¬ËäÈ»Õâ´ÎÍ£ÁôÊ±¼ä¶ÌÔÝ£¬µ«ÈÃÎÒ¸Ðµ½ÐÀÎ¿µÄÊÇ£ºÕâÊ±ÀïµÄ·þÎñ»¹ÊÇºÍÒÔÇ°Ò»Ñù£…
1	ÎÒÊÇÎåÒ»µ½¶þÍõÃí±ö¹ÝµÄ£¬ÓÐ¸öÐÂ·¢ÏÖ£º¾ÍÊÇ¶¼½­Ñß¾°ÇøÓë¶þÍõÃí¾°µãÏàÍ¨µÄ¡£Èç¹ûÄã´Ó¶þÍõÃí±ö¹Ý³öÀ´ÏòÇ°×ßÔ¼50Ã×£¬¾Í¿ÉÒÔ¿´µ½¶¼½­ÑßµÄÒ»¸öÈëÃÅ¿Ú£¬ÂòÃÅÆ±¾Í¿ÉÒÔ½øÈë¾°Çø£¬ÑØ×Å¾°ÇøÍùÏÂÓÎÍæµÄ»°£¬¿ÉÒÔÒ»Ö±µ½¶¼½­ÑßµÄÕý´óÃÅ£¬Ò²ÕýºÃÊÇÉ½ÏÂ¶¼½­ÑßÊÐÇøÁË¡£·´¹ýÀ´ÓÎÍæÒ²ÐÐ¡£ËùÒÔÈç¹ûÏëÈ¥¶¼½­ÑßÍæ¾°ÇøµÄ£¬×¡¶þÍõÃí±ö¹ÝÊÇÊ®·ÖµÄ·½±ã¡£¶øÇÒ±ö¹ÝÄÚ²¿»·¾³ºÜÓÄÑÅ£¬ÂÌÊ÷³ÉÁÖ£¬Ôç³¿»¹ÓÐÒ»ÖÖÄñ½Ð£¬ÌýÆðÀ´Ïó¸öÄÐÈËÔÚÁ·É¤×ÓÒ»Ñù£¬ÕæÊÇºÜºÃÍæ£®
1	×¡µÄÊÇ258µÄÑô¹â´ó´²·¿£¬Ìõ¼þÍêÈ«¶ÔµÃÆðÕâ¸ö¼Û¸ñ£¬¾ø¶ÔµÄÎï³¬ËùÖµ£¬¾Æµê´ó»·¾³ºÜºÃ£¬·¿¼äÄÚµÄ»·¾³Ò²ºÜ²»´í£¬Èë×¡ÔùËÍÁËË®¹û£¬·þÎñÒ²ºÜ°ô¡£È±µãÔÚÓÚ´²ÉÔÎ¢ÓÐµã¶Ì£¬²ÞËùÓÐÐ©Ð¡
1	ÎÒÊÇ´º½ÚÀ´µÄ,×ÜÌå¸Ð¾õ²»´í,Õû¸ö¾Æµê±»Ê÷ÁÖ°üÎ§×Å,¿ÕÆøÇåÐÂ,ËäÈ»ÓÐÐ©¾É,µ«ÊÇÈýÐÇµÄ±ê×¼»¹ÊÇÓÐµÄ,ÕâÀïµÄ·þÎñ²»´í,¾ÍÊÇÀëÊÐÇøÉÔÔ¶,µ«ÊÇ´òµÄ»¹Ëã·½±ã,×ÜÌ¨¿ÉÒÔ½Ð³µ,5·ÖÖÓ×óÓÒ¾Í¿ÉÒÔµ½ÊÐÇø,¸öÈËÒâ¼ûÍ¬,ÏÂ´ÎÓÐ»ú»áµÄ»°»¹×¡ÄÄ¶ù.
1	ÎÒÊÇµÚÈý´ÎÈë×¡ÁË,µ«ÊÇ¸øÕâ¼Ò±ö¹ÝÁôÑÔ»¹ÊÇµÚÒ»´Î,,Õâ´ÎÈë×¡ÎÒµÄÒ»Î»ÅóÓÑºÈ×íÁË,×ßµ½´óÌüÎÒÅóÓÑ¾Í"ÏÖ³¡Ö±²¥"ÁË~~~~~ºÇºÇ,ËûÃÇÓÐ¼¸Î»·þÎñÔ±¶¼Ö÷¶¯À´°ïÎÒ,ÓÐÒ»Î»·þÎñÔ±»¹°ïÎÒ°ÑÎÒÅóÓÑ±³µ½ÁË·¿¼ä,¹ýºóËûÃÇÖµ°à¾­Àí»¹´òµç»°µ½ÎÒ·¿¼äÑ¯ÎÊÎÒÅóÓÑµÄÇé¿ö,ÕâÀïµÄ·þÎñÕæµÄÍ¦ÈÃÎÒ¸Ð¶¯µÄ,ÎÒÏÂ´Î»¹»áÈë×¡Õâ¼Ò±ö¹Ý.
1	ÎÒÒÑ¾­ÊÇÈýÄêµÚÈý´ÎÍ¨¹ýÐ¯³ÌÔ¤¶©Õâ¼ä¾ÆµêÁË,Õâ´ÎÓÐÐ©Ê§Íû,¾ÆµêµÄ·þÎñÌ¬¶È»¹ÊÇºÜºÃ,ÎÞ¿ÉÌôÌÞ,¿ÉÊÇÏÖÔÚµÄ¾ÆµêÉèÊ©¿ªÊ¼³Â¾É,·¿¼ä/ÎÀÉú¼ä,´²µÈÒÑ¾­ÑÚ¸Ç²»ÁË³Â¾ÉµÄºÛ¼£,»¹ÓÐÄÑÎÅµÄ³ôÎ¶,¾ÝËµÏÖÔÚÀÏ°åµÄ×¢ÒâÁ¦ÒÑ¾­×ªÒÆµ½·¢Õ¹»ªÝöÉ½¾ÆµêÁË,µ«ÊÇ,ÎÒ¾õµÃ²»¹ÜÈçºÎ,ÄãÃÇµÄÆ·ÅÆ»¹ÊÇÒª×¢Òâ±£³Ö.»¹Òª¾ÍÊÇ²ÍÌü,´óÌÃ²¥·ÅµÄ±³¾°ÒôÀÖ,»¹ÊÇ80Äê´úµÄµç×ÓÇÙÁ÷ÐÐÒôÀÖ,ÊµÔÚÃ»ÓÐÆ·Î»µµ´Î.×ÜÖ®,Õâ´ÎÎÒ¶Ô·þÎñÂúÒâ/¶Ô¾ÆµêÉèÊ©²»ÂúÒâ.
1	±¾´Î´Ë´ÎÈë×¡·Ç³£Óä¿ì£¬ÎÒ×¡µÄÊÇ±ê×¼¼ä£¬·¿¼äÉèÊ©ÍêÉÆÌõ¼þ²»´í£¬ÓÈÆäÊÇ¾ÆµêµÄ»·¾³·Ç³£·Ç³£µÄºÃ£¬ºÇºÇ×¡ÔÚÕâÀïºÜã«Òâ£¬Ç°Ì¨·þÎñÌ¬¶ÈÒ²ºÜºÃ£¬Ôç³¿µÄ×ÔÖú²ÍÒ²²»´í¡£Ö»ÊÇÈë×¡Ê±Ã»ÓÐÈË°ïÎÒÄÃÐÐÀî£¬×Ô¼ºÌá×ÅºÜÖØµÄÐÐÀîÉÏ4Â¥ÓôÃÆ¡£ÌáÐÑ´ó¼ÒµÄÊÇËûµÄÑô¹â¼äÖ»ÊÇÔÚÌìÅïÉÏÓÐ¸öÐ¡´°»§£¬ËÄÖÜÊÇÃ»ÓÐ´°»§µÄ¡£ÔÙÕß¾ÆµêÎ»ÖÃÒ»°ã£¬²»¹ýÀë¶¼½­ÑßµÄÇØÔÀÂ¥ºÍ¶þÍõÃíºÜ½ü£º£©¼ÛÎ»Ç°Ì¨±ê¼ÛÊÇ580Ôª¶øÇÒ²»´òÕÛ£¬Ð¯³Ì348ÔªµÄ¼Û¸ñ»¹ÊÇ±È½ÏÓÐ¾ºÕùÁ¦µÄ¡£×ÜÖ®ÏÂ´Î…
1	Ñ¡ÔñÔÃ´ï¹ú¼ÊµÄÀíÓÉÖ÷ÒªÊÇ¿´ÖÐËü±ãÀûµÄ½»Í¨,Àë»ð³µÕ¾¡¢Æû³µÕ¾´ò³µ15·ÖÖÓ£¬×¡µÄ·¿¼ä»¹±È½Ï¸É¾»¡¢Õû½à£¬Õâ¸ö¼ÛÎ»»¹ËãÊÇºÜºÏÀíÁË£¬¸½½üÓÐ¸ö¹«Ô°Ôç³¿¿ÉÒÔ²½ÐÐÈ¥£¬¶ÔÓÚÔçÆðµÄÈË±È½ÏÊÊºÏµÄ£¬×ÜÌå»¹±È½ÏÂúÒâ£¡
1	Èë×¡µÄÊÇÌ×·¿£¬ÕûÌå²¼¾ÖºÍ×°ÐÞµÈµÈ¶¼»¹ÂúÒâ¡£ÕâÀïµÄÊé°ÉÉèÊ©ºÜºÃ£¬Ð¯³Ì¶©µÄ¿Í»§¶¼¿ÉÒÔÃâ·ÑÊ¹ÓÃ£¬¾ÆµêÀëÎÒÃÇ°ìÊÂµÄµØµã±È½Ï½ü£¬ÒòÍ¬ÊÂÌá³öÈ¥³Ôµ±µØ·çÎ¶Ð¡³Ô£¬Ç°Ì¨·þÎñÔ±Í¦ÈÈÇéÍÆ¼ö¼¸¸öÌØÉ«µØ·½£¬ÕûÌå¾ÆµêµÄµØÀíÎ»ÖÃºÍ·ÕÎ§¶¼»¹²»´íµÄ¡£
1	ÕâÊÇÎÒµÚ¶þ´Î×¡ÔÃ´ï¾Æµê£¬ÕâÀï»·¾³ºÍµØÀíÎ»ÖÃ¶¼»¹ºÃ£¬¼Û¸ñ¡¢·þÎñºÍ¸ß²ãµÄ·¿¼ä»·¾³µÈµÈÐÔ¼Û±È»¹ÊÇºÜ¸ßµÄ¡£ÌØ±ðËµµÄÊÇ´²Ë¯µÃ·Ç³£Êæ·þ£¬ºÜÏ²»¶¡£ÁíÍâÀëÅ©ÃñÃÀÊ³½ÖºÜ½ü£¬·Ç³£ÖµµÃÍÆ¼ö£¡
1	Í¨¹ý±ðÈË½éÉÜÔÚ´Ë×¡¹ýÁ½Ìì£¬¸Ð¾õ×ÜÌå·þÎñºÜÌùÐÄ£¬×¡µÄ11Â¥µÄ·¿¼ä£¬´²ºÜÊæÊÊ£¬ÒòÁÙÊ±¸Ä±äÐÐ³Ì£¬´òµç»°µ½×ÜÌ¨°ïÎÒ¶©ÁË»úÆ±£¬·þÎñÐ§ÂÊºÜ¸ß£¬ºÜ¿ì¾ÍËÍµ½·¿¼ä£¬ÕûÌå¸øÎÒµÄ¸Ð¾õºÜºÃ¡£
1	7/22-7/24Èë×¡µÄ£¬·¿¼ä»¹²»´í£¬ÄÜ¿´µ½Õû¸öº£¾°£¬¾ÆµêµÄ·þÎñÒ²²»´í¡£²»¹ý»¹ÊÇÓÐÐ©Ð¡è¦´Ã£¬Ô¡¸×ÀïÉÏÅú×¡¿ÍµÄÍ··¢Ã»ÓÐÇåÀí¸É¾»£¬µ¼ÖÂ·ÅË®µÄÊ±ºò£¬Í··¢¶¼Æ¯¸¡ÉÏÀ´£¬ºÜ¶ñÐÄ¡£»¹ÓÐ¾ÍÊÇ¾ÆµêµÄ²ÍÒûÊµÔÚÊÇÃ»ÓÐ´ïµ½4ÐÇµÄ±ê×¼£¬³ÔµÄ¶«Î÷Ñ¡ÔñºÜÉÙ£¬ÍíÉÏÈ¥³ÔµÄ×ÔÖú²Í¶«Î÷Ò²ºÜÉÙ¡£»¹Ã»ÓÐÉÏº£Ò»°ãµÄ×ÔÖú²ÍµÄÒ»°ë°É¡£
1	ÅóÓÑÍÆ¼öµÄ±ö¹Ý,Î»ÖÃ·½±ã,¼Û¸ñºÏÀí,¸ßÂ¥µÄ·¿¼äÃæ»ýºÜ¿í³¨,Ç°Ì¨µÇ¼ÇºÍÍË·¿Ê±¼äºÜ¿ì,·þÎñ¸Ð¾õ²»´í!ÖµµÃÏò¸÷Î»ÍÆ¼ö¡£¾ÆµêÐ±¶ÔÃæ¾ÍÊÇÆû³µ×ÜÕ¾,»¹ÓÐ´óÐÍ³¬ÊÐ,ºÜ·½±ãµÄ¡£
1	×¡µÄÊÇºÀ»ª·¿£¬Ãæ»ýºÜ´ó£¬ÉèÊ©»¹²»´í£¬¿ÉÄÜ¿¿ÂíÂ·£¬ÓÐÐ©³³¡£²ÍÌüµÄÔç²ÍÆ·ÖÖºÜ¶à£¬¼Û¸ñ35Ôª£¬ÎïÓÐËùÖµ¡£Ç°Ì¨µÄ·þÎñºÜÈÈÇé£¬ÍË·¿ºóÒª¸Ï³µÈ¥ÉÏº££¬ÐÐÀîÔ±Ò»Ö±½«ÐÐÀîËÍµ½³µÕ¾£¬·þÎñÈÃÈËÂúÒâ£¡
1	¾Æµê²»´í£¬ÌØ±ðÊÇÀë³¤Í¾Æû³µÕ¾½ü£¨ÂíÂ·¶ÔÃæ£©£¬¾ÆµêµÄ·¹²Ë²»´í£¬¼Û¸ñ²»¹ó£¬²ËÊ½½Ï¶à£¬¶ÔÃæ¾ÍÊÇÈ°Òµ³¡£¬¿ÉÒÔ¹ä¹ä¡£³öÃÅ×øÈËÁ¦³µµ½ÄÖÊÐÒ²ºÜ·½±ã¡£²»×ãÖ®´¦¾ÍÊÇ×¡¾Æµê»¹Òª¸¶10ÔªµÄÍ£³µ¹ýÒ¹·Ñ£¬¸Ð¾õ²»Ì«Ë¬£¡
1	Õâ¼Ò¾ÆµêÀë³µÕ¾ºÜ½ü,½Ï·½±ã,CHECKINÊ±,·þÎñ»¹ºÃ,»¹ÓÐÁ¹²èÒûÓÃ,¾ÆµêÔç²Í»¹²»´í,Ö»ÊÇ8:30Ê±,Æ·ÖÖÒÑÃ»ÓÐ¶àÉÙÁË,×¡µÄÊÇ6Â¥µÄµ¥¼ä,ÉÏÍøÊÇÃâ·ÑµÄ,ºÜÂúÒâ!´²±È½ÏÊæ·þ,¿Õ¼ä²»´ó,ÌØ±ðÊÇ¼Ò¾ãÑÕÉ«Ì«ÉîÁË,·¿¼ä¼Û¸ñ»¹ÄÜ½ÓÊÜ!
1	·þÎñÌ¬¶È·Ç³£ºÃ£¬´ÓÐÐÀîÔ±µ½·þÎñÔ±¶¼±ò±òÓÐÀñ£¬ÔÚ´óÌÃµÈ´ýÆÚ¼ä»áÖ÷¶¯¸øÎÒÃÇ×¼±¸Ã«½íºÍ²èË®£¬ÔÚºÜ¶àÎåÐÇ¼¶¾Æµê¶¼Ã»ÓÐÕâÑùµÄ·þÎñ¡£Ã¿Ìì·¿¼ä¶¼ÓÐËÍË®¹û£¬ËäÈ»ÖÊÁ¿²»ÔõÃ´Ñù¡£ÖÐÎ÷Ê½Ôç²ÍºÜ²»´í£¬Æ·ÖÖ·á¸»¡£ÓÉÓÚ·¿·Ñº¬Ë«Ôç£¬Òò´Ë×ÜÌåÐÔ¼Û±È·Ç³£¸ß¡£
1	8ºÅÈë×¡µÄº£¾°£¬³Ô¹ýÍí·¹´Ò´Ò¸Ï»Ø¾Æµê£¬Á¬ÁÖµºÂ·¿Ú¡°Íþº£±ö¹Ý¡±Ë¶´óµÄÅÆ×Ó¼¸ºõÕÚµôÁËº£¾°Ð¡Ð¡µÄÖ¸Â·ÅÆ£¬½¨Òé¾ÆµêÕâ¸öÇ®Ò»¶¨²»ÄÜÊ¡£¡·þÎñºÜºÃ£¬Ò»Èë×¡¾ÍËÍË®¹ûºÍ²èË®Ã«½í£¬»¹ÓÐÐ¡ÀñÎï£¬ºÜÏ²»¶¡£·¿¼äÉèÊ©²»´í£¬µ«ÊÇµçÊÓ¾çÌ«Ôã¸âÁË£¬»¹²»ÊÇ´¿Æ½µÄ£¬ÊÇÒÔÇ°ÄÇÖÖ¡°Ö±½ÇÆ½Ãæ¡±£¡ÎÒ¾ÍÓÃÕâ¸öµçÊÓ»ú¿´ÍêÁË°ÂÔË»áµÄ¿ªÄ»Ê½£¬²»µÃ²»ËµÊÇÒ»¸öÒÅº¶£¡²ÅÖªµÀÓÐÃâ·ÑÏ´³µµÄ·þÎñ£¬Ã»ÏíÊÜµ½°¡£¬½¨ÒéÒÔºó¿ÉÒÔ¸ø¿ª³µµÄ¿ÍÈËÒ»¸öÌáÐÑ¡£
1	ÉÏº£ÈËÊÇÌôÌÞµÄ£¬ÉÏº£×ö¾ÆµêµÄÈË¸üÌôÌÞ£¬ÀÏ¹«Õâ2Ìõ¶¼Õ¼ÁË¡£ÔÚÈí¼þ£¬Ëû¶¼Ìô²»³öÃ«²¡À´£¬»¹ÓÐÊ²Ã´¿ÉËµµÄ¡£ËÄÐÇµÄ¾Æµê£¬ÉèÊ©ÓÐµãÀÏÁË£¬µ«ÎåÐÇµÄ·þÎñ¡£ÓÐ»ú»á´ó¼ÒÈ¥×¡Ò»´Î¾ÍÖªµÀÁË£¬×îºÃ¿ª³µÈ¥£¬ËûÃÇÓÐÃâ·Ñ¸ø¿ÍÈËÏ´³µµÄ¡£Èç¹ûËûÃÇÄÜ°Ñ¹ú¼Êº£¾°³Ç¾Æµê¹«Ô¢µÄ¹ÜÀíÈ¨ÄÃÏÂ£¬ÄÇ¾ÍÌ«ÍêÃÀÁË¡£
1	¾ÆµêÎ»ÖÃ»¹²»´í,ÀëÁõ¹«µºÂëÍ·ºÍº«¹ú³Ç×ùµÄÊ¿´óÔ¼8ÔªÇ®;Ô±¹¤¶¼ºÜÓÐÀñÃ²,Ì¬¶ÈºÜºÃ;Ôç²Í²»´í,ÖÐÎ÷½áºÏ,ºÜ¶à³ÔµÄ;·¿¼äºÜ¸É¾»,Î¨Ò»ÒÅº¶µÄÊÇÉèÊ©¾ÉÁËÐ©,ÓÈÆä±»×Ó,ÊÇÓÉÌº×ÓÍâÃæÕÖÁËÒ»²ã±»Ì×,²»Ì«Ïó4ÐÇ¼¶µÄ±ê×¼;ºÜ²ÒµÄÊÇ×îºóÒ»ÌìÁÙ×ßÊ±,ÄÃÐÐÀîÏäÊ±,ÏÂÃæ¹ñ×ÓµÄÃÅ×Ô¼ºµ¹ÏÂÀ´,Á¢¼´ÔÒµ½ÍÈÉÏÒ»ÌõÑªÂ·×Ó.·þÎñÔ±Ö»ÖªµÀÄÃ´´¿ÚÌù¸øÎÒ,ÎÒÈ³×ÅÍÈµ½´óÌÃÕÒËûÃÇµÄ¾­Àí,²ÅÓÐÈËÀ´°ïÃ¦´¦ÀíÉË¿Ú.Òª²»·þÎñ»¹¿ÉÒÔ¸ü¸ß·Ö.Ã»×¡¹ýÆäËû¾Æµê,ÏÂ´ÎÀ´,»¹ÊÇÏë×¡ÕâÀï
1	¾Æµê·þÎñÕæµÄºÜºÃ£¬·¿¼äÒ²ºÜÕû½à¡£´ÓÑôÌ¨¿ÉÒÔ¿´µ½º£¾°£¬º£ÉÏÓÐºÃ¶àÍ£×ÅµÄ´¬Ö»£¬ÂùÓÐ¸Ð¾õµÄ¡£×ÔÖúÔç²ÍºÜ²»´í£¬Æ·ÖÖ»¹ÊÇÂù·á¸»µÄ¡£
1	Ï´ÁËÒÂ·þ±¾¹ÒÔÚÏ´ÊÖ¼äµÄ£¬µÈÍâ³ö»ØÀ´£¬ÒÑ¾­ÄÃ¼Ü×Ó¹ÒÔÚÑôÌ¨ÉÏ£¡ÂúÒâ·þÎñÌ¬¶ÈÒ»Á÷£¬¿´µ½µÄÈ«ÊÇÐ¦Á³£¡¿ªÐÄ·¿¼äËäÈ»ÉèÊ©ÀÏ»¯£¬µ«ºÜ¸É¾»£¡°²ÐÄº£¾°²»´í£¡Ë¬
1	·Ç³£ºÃµÄµØÀíÎ»ÖÃ£¬×¡µÄÊÇºÀ»ªº£¾°·¿£¬´ò¿ª´°»§¾Í¿ÉÒÔ¿´¼ûÕ»ÇÅºÍº£¾°¡£¼ÇµÃºÜÔçÒÔÇ°Ò²×¡¹ý£¬ÏÖÔÚÖØÐÂ×°ÐÞÁË¡£×ÜµÄÀ´Ëµ±È½ÏÂúÒâ£¬ÒÔºó»¹»á×¡
1	ÔÙ´ÎÈë×¡º£¾°»¨Ô°´ó¾ÆµêÈÔ¸ÐÇ×ÇÐ,¾ÆµêÔ±¹¤ÈÈÇé²»¼õ,·þÎñ»¹ÊÇÕâÑùµÄµ½Î»,ÎÒÈë×¡¹ýµÄÍþº£ÆäËû¼¸¼ÒËÄÐÇ¾ÆµêÓëËüÏà±È,·þÎñ²»ÔÚÒ»¸öµµ´ÎÉÏ,º£¾°»¨Ô°È·Êµ²»´í,ÏÂ´ÎÎÒ»¹ÊÇ»áÈë×¡.ÎÒÒªÌáµÄÒâ¼ûÊÇ,¾Æµê¿Í·¿¿Õµ÷²»Ì«ÖÆÀä,·þÎñ²»ÄÜÔÚÕâÐ©µØ·½ÁôÓÐè¦´Ã,Ï£ÍûµÃµ½¸Ä½ø.
1	·Ç³£ºÃµÄ·þÎñ£¬ËäÈ»¾Æµê¹ÒÅÆ4ÐÇ£¬µ«·þÎñ²»±È5ÐÇ²î£¬Õû¸ö¾ÆµêµÄ·þÎñÔ±¶¼ºÜÈÈÇé£¬ÄãËù¼ûµ½µÄÃ¿¸öÈË¶¼»áÖ÷¶¯ÏòÄãÎÊºÃ£¬¸Ã¾ÆµêÔÚÏ¸½ÚµÄ·þÎñÉÏÒ²×öµÄ·Ç³£ºÃ£¬Èç£ºÄãÔÚ´óÌÃÄÚÈë×ù£¬·þÎñÔ±ÂíÉÏ»á¸øÄãÉÏ²èË®ºÍÃ«½í£¬¶¼ÊÇÃâ·ÑµÄÅ¶£»ÄãÏÂ³ö×â³µ£¬·þÎñÔ±ÂíÉÏ»áµÝ¸øÄãÒ»ÕÅ¿¨Æ¬£¬ÉÏÃæÓÐÄãËù³Ë×øµÄ³ö×â³µºÅÂë£¬ÒÔÃâÄãÍòÒ»ÓÐÊ²Ã´ÊÂ¿ÉÒÔÕÒµÄµ½ÄÇÁ¾³µ£¨ÒòÍþº£³ö×â³µµÄ·¢Æ±ÉÏÃ»ÓÐ³µºÅ£©¡£Èç¹ûÒ»¶¨ÒªÕÒÒ»Ð©¾ÆµêµÄÈ±µã£¬ÄÇ¾ÍÊÇ¾ÆµêµÄ²ÍÌüÉÏ²ËµÄËÙ¶È½ÏÂ…
1	È·Êµ²»´í£¡µØµã½Ï¼Ñ£¬º£¾°·¿Õý¶ÔÕ»ÇÅºÍÐ¡Çàµº£¬²»³ö·¿ÃÅ£¬²»ÓÃ¼·ÔÚÂÃÓÎÈËÈºÖÐ£¬¾ÍÄÜÐÀÉÍâùÈËº£¾°£»Ôç²Í½Ï·á¸»ÇÒ»·¾³ºÃ£¬Ïà¶ÔÆä¼Û¸ñ£¬ÐÔ¼Û±È¸ß£»Ò»Â¥¿§·È°ÉµÄ¼ò²Í¼Û¸ñ²»¸ß£¬Î¶µÀ½ÏºÃ£¬·ÝÁ¿×ã£¨ÌØ±ðÊÇÈýÃ÷ÖÎ¡¢ÈÈ¹·£©£¬ÊÇ×¡¿ÍºÍ·Ç×¡µêÓÎ¿Í½â¾ö¼òµ¥Ò»²Í»ò×÷ÎªµãÐÄµÄºÃÑ¡Ôñ£»±ö¹ÝÂ¥µÀÀïµÄµãÐÄ½ÏÊÜ»¶Ó­£¬Æ·ÖÖ¶à£¬ÖÊÁ¿¸ß£¬¶øÇÒÌí¼Ó¼°Ê±£¬ÉîÊÜº¢×ÓÏ²°®£»¾ÍÊÇ´²ÂÔÐ¡£¨Ö¸´øÒ»¸öº¢×ÓË¯µÄ»°£©¡£×ÜÖ®£¬×ÜÌå¸Ð¾õºÃ£¬ÍÆ¼öÈë×¡¡£
1	Î»ÖÃ±ãÀû£¬¼Û¸ñ±ãÒË£¬·þÎñÖÜµ½£¬»·¾³ÓÄÃÀ£¡Ð»Ð»£¡
1	Í¦²»´íµÄ¾Æµê£¬Ã¿´ÎÈ¥ÑÎ³Ç¶¼×¡ÔÚÕâÀï£¬¼Û¸ñ±ãÒËÁ¿ÓÖ×ã£¡
1	»¹²»´í¾Æµê£¬¾Í²ÍºÍ³öÐÐ¶¼ºÜ·½±ã¡£·þÎñÌ¬¶ÈÒ²±È½ÏºÃ¡£
1	Àë³¤Í¾´ó°Í³µÕ¾ºÜ½ü,¾Æµê»·¾³Ò²Ëã²»´í,ÏÂ´Î»¹ÊÇÊ×Ñ¡.
1	ÒÔÇ°Ôø¶à´ÎÈë×¡å­ÖÞ¾Æµê,Õâ´ÎµÄÔç²ÍÖÊÁ¿ºÍÑ¡ÔñµÄÆ·ÖÖ±ÈÔ­À´ÓÐËùÌá¸ß.
1	·þÎñ×öµÄºÜºÃ£¬ÊÇ×î½ü×¡µÄ×îÎªÂúÒâµÄ¾Æµê¡£²»¹ÜÊÇÇ°Ì¨»¹ÊÇ¿Í·¿µÄ·þÎñ¶¼ºÜÂúÒâ¡£ÔÚºÜ¶àÏ¸½Ú·½Ãæ×öµÃºÜºÃ£¡Â¥ÏÂÓÐ¼Òº«¹ú²ÍÌüÒ²²»´í£¬ÎÒÈ¥µÄÊ±ºòÒòÎªÊÇµÚÒ»Ìì¿ª£¬»¹ËÍÁËÒ»µÀ²Ë¸øÎÒ¡£ËÍµÄ²Ë±ÈÎÒµãµÄ¶«Î÷»¹¹ó¡£µÚÒ»´ÎÖ÷¶¯¸ø¾Æµê×öµãÆÀ£¬ÒòÎªÎÒ¾õµÃºÃ¾ÆµêÖµµÃ´ó¼ÒÈ¥×¡Ò»ÏÂ£¡
1	×ÜÌå²»´í!!!!
1	µÚÒ»´ÎÈë×¡å­ÖÞ±ö¹Ý£¬¸Ð¾õºÜºÃ£¬¹ÅµäÔ°ÁÖµÄÉè¼Æ¸øÈË°²¾²ÏéºÍµÄ¸Ð¾õ¡£ÈÃÎÒÒâÏë²»µ½µÄÊÇ£¬Ç°Ì¨»¹ÓÐ»áËµº«Óï×¨ÃÅ½Ó´ýº«¹ú¿ÍÈËµÄ·þÎñÔ±¡£¾ÝÇ°Ì¨Ð¡½ã¸øÎÒ½éÉÜºÜ¿ì¾ÍÓÐº«²ÍÒªÍÆ³ö£¬¶øÇÒ¶¼ÊÇÇëÕý×ÚµÄº«¹ú³øÊ¦×öµÄ£¬¼Û¸ñÒ²²ÎÕÕÆÕÍ¨µÄº«¹ú²Í¹Ý²»»áÌ«¹ó¡£Ç°Ì¨Ð¡½ã»¹½éÉÜËµËÄÔÂ·ÝÒª¸ãÔÆ¹ó²ËÃÀÊ³½Ú£¬ÔÆ¹ó²Ë»¹ÕæÃ»»ú»á³Ô¹ý£¬Õâ´ÎÃ»»ú»áÁË£¬ÏÂ´ÎÀ´µÄÊ±ºòÒ»¶¨Òª´ó±¥¿Ú¸£¡£
1	·þÎñÔ±ËØÖÊºÜ¸ß,±È¹úÄÚºÜ¶à5ÐÇ·¹µêÒªºÃ!ÉèÊ©ÓÐÐ©¾É,µ«Î¬»¤µÄ²»´í,¸É¾»!²ÍÒû¼Û¸ñÊÊÖÐ!Ä³ÌìÍíÉÏ¹¤ÈËÄ¥µØ°å,ºÜ³³,ºó½»ÉæÍ£Ö¹Ê©¹¤,µÚ2Ìì´óÌÃµÀÇ¸²¢ËÍ¹ûÅÌ1·Ý,½áÕÊÊ±ÔÙ´ÎÓÚÇ°Ì¨±íÊ¾Ç¸Òâ,¶ÔÓÚËûÃÇµÄ·þÎñÌ¬¶ÈÈ·ÊµÃ»µÄËµ,¾Í1¸ö×Ö:ºÃ!Â¥²ãµÄÐ¡µãÐÄºÜÎÂÜ°!Ôç²ÍÓÐÉ½¶«ÌØÉ«,·Ç³£ºÃ!Ëµ¸öÈ±µã:·¿¼ä¸ôÒôÉÔÎ¢²îÒ»µã!²¹³äµãÆÀ2008Äê7ÔÂ22ÈÕ£º¿¿Õ»ÇÅ½ü,Íâ²¿¾°É«ÓÅÃÀ,ÖµµÃÈë×¡!
1	Ã¿´ÎÀ´ÑÎ³Ç¶¼ÊÇ×¡µÄÕâÀï£¬¸Ð¾õÔÚÑÎ³ÇËäËã²»ÉÏ×îºÃµÄ·¹µê£¬µ«»¹ÊÇËã²»´íµÄ·¹µêÁË¡£·¿¼äµÄ»·¾³ÉÔÏÔÓÐÐ©ÆÆ¾É£¬ÌØ±ðÊÇµØÌºÓÐµãÔà¡£µ«ÊÇÕûÌå»·¾³¼°ÐÔ¼Û±È£¬¸Ð¾õ»¹ÊÇ²»´íµÄ¡£²¹³äµãÆÀ2008Äê3ÔÂ22ÈÕ£º·þÎñÌ¬¶ÈÒ²»¹²»´í£¬ºóÀ´ÎÒÒ»ÅóÓÑÁè³¿Èýµã¹ýÀ´µÄ£¬Ð¡½ãÖ÷¶¯Ìá³ö£¬Èç¹ûËû12µãÇ°ÍË·¿£¬Ö»ÊÕËû°ëÌì·¿Ç®¡£
1	¾Æµê±ð¾ßÒ»¸ñ£¬ºÜÓÐÒ»Ð©Ô°ÁÖ·çÉÐ¡£·þÎñ·Ç³£µ½Î»£¬ÎÞÂÛÊÇÃÅÍ¯»¹ÊÇÇ°Ì¨ÄËÖÁÇå½àÅ®¹¤£¬´¦´¦ÌåÏÖÈÈÇé¡¢ÖÜµ½ºÍÌåÌù£¬Ò»¼Ò·Ç³£ÎÂÜ°µÄ¾Æµê¡£Î»ÖÃ²»´í£¬½»Í¨±ãÀû£¬¾à»ú³¡18Ôª£¨¿ÉÄÜÆäËû¾ÆµêÒ²ÊÇÕâÃ´¶à°É£©¡£¾ÆµêÂÔ¸ÐÓÐÐ©¾É£¬µ«Ò»µãÒ²Ó°ÏìÈë×¡µÄÐÄÇé¡£Ë³±ãËµÒ»ÏÂ£¬ÒòÀëµê²Ö´Ù£¬ÍË·¿Ê±½«Ò»ÏîÁ´ÒÅÍü·¿ÖÐ£¬ÊÂ¸ôÒ»ÈÕ£¬ÏëÆðÁªÏµÑ¯ÎÊ£¬ÒÑ¾­ÓÉ¿Í·¿²¿ÎªÎÒ±£¹Ü£¬²¢¿ìµÝÓëÎÒ£¬ºÜÊÇÁîÈËÐË·Ü¡£
1	¾ÍÔÚ³¤Í¾Æû³µÕ¾¸½½ü£¬²½ÐÐ10·ÖÖÓ°É¡£¾ÍÊÇÂíÂ·Â·¿ÚÐ±¶Ô¹ý¡£ÔÚÄÖÊÐÇø£¬Â·¿ÚÓÐÅ·Ê²Ã´µÄÎ÷²Í±ã²Íµê£¬»·¾³²»´í¡£±ö¹Ý¾ÍÊÇ±ê×¼µÄ4ÐÇ£¬Í¦ºÃµÄ¡£¸½½ü»¹ÓÐkfcºÍÅ©¹¤ÉÌ³¬ÊÐ¡£
1	¾ÆµêµØµãºÜºÃ£¬º£¾°·¿´°ÍâµÄ¾°É«Ò²ºÜÃÀ¡£¿ÉÒÔ¿´µ½Õ»ÇÅºÍÐ¡Çàµº£¬¸ôº£¾ÍÊÇÉ³Ì²¡£·þÎñºÜÌåÌù£¬ºÜÏ²»¶Â¥²ãµÄÐ¡ÁãÊ³°É¡£·¿¼äÉèÖÃÒ²ºÜÖÜµ½¡£ËäÈ»²»´ó£¬µ«ÊÇ¸öºÜºÃµÄ¶È¼Ù¾Æµê¡£ÃÀÖÐ²»×ã£¬¸ôÒôÉèÊ©²»Ì«ºÃ£¬Óöµ½Ò¹¼ä´ó³³´óÄÖµÄÁÚ¾Ó£¬¾Í±È½Ï²ÒÁË¡£
1	»¹ÊÇ²»´íµÄ£¬½»Í¨Ò²±È½Ï·½±ã.×ÜµÄÀ´Ëµ»¹ÊÇ¿ÉÒÔµÄ
1	ÊÇ¸öÈõËÄÐÇ¾Æµê£¬¸÷·½Ãæ±È½Ï¾ùºâ£¬ÂÃÓÎÉÌÎñ½Ô¿É¿¼ÂÇ¡£ÈôÒªÌô´ÌµÄ»°ÓÐÒÔÏÂ¼¸µã£ºÒ»¡¢¼Û¸ñÊÇ·ñÄÜ¸üÓÅ»ÝÐ©£¬ËÄ°Ù¶àµÄ±ê·¿¼Û¸ñÉÔ¸ßÁËÐ©¡£¶þ¡¢Èë¿Ú²»ÊÇÌØ±ð·½±ãÐÑÄ¿¡£Èý¡¢¾ÍËÄÐÇ¶øÑÔ£¬´óÌÃÉÔÎ¢º®í×ÁËµã¡£ÓÑÇéÌáÐÑ£º¹úÐÅ´ó¾ÆµêÎ»ÓÚÁ½Õ¾µØÌúÖÐ¼ä£¬ÐÐÀî¶à»òÌìÆø²îÊ±£¬²»Òª×øµØÌúÇ°Íù¡£
1	×ÜÌå»·¾³²»´í.Õâ´ÎÈë×¡µÄÊÇ³¬±ê×¼¼ä,ÊÐÄÚµÄÁ½ÉÈ´óÂäµØ´°²»´í,×ÔÈ»²É¹âºÜºÃ.Ôç²ÍÆ·ÖÖÒ²»¹·á¸».ÔÙ¼ÓÉÏ¾Æµê»¹Ãâ·ÑÔùËÍÁ½Ìý¿É¿Ú¿ÉÀÖ,ËäÈ»Ã»ºÈ,µ«¸Ð¾õ»¹ÊÇºÜÇ×ÇÐ.ÀëÊÐÖÐÐÄºÜ½ü,²½ÐÐ¾Í¿Éµ½´ï,Àë·ò×ÓÃíÒ²¾ÍÒ»¸öµÄÊ¿Æð²½¼Û.ÃÀÖÐ²»×ãµÄÊÇ·¿¼äÄÚÃ»ÓÐÂäµØ¾µ.Ï£ÍûÄÜµÃÒÔ¸ÄÉÆ.ÏÂ´Î»¹»áÈë×¡.·¿¼ä¼Û¸ñÒÑ´øÔç²Í,Õâ¸öµÄÈ·ºÜ·½±ã.²¹³äµãÆÀ2008Äê6ÔÂ20ÈÕ£º¾ÆµêµÄ´óÃÅÌ«Ð¡,²»ÏÔÖø.Èç¹û²»ÊìÏ¤Â·¿öµÄÈË²»ÈÝÒ×ÕÒµ½,·Ç³£ÈÝÒ×°ÑÐ´×ÖÂ¥Èë¿ÚµÄ´óÃÅÅª³ÉÊÇ¾Æµêµ…
1	»¹²»´í£¬¾ÍÊÇ´óÃÅÓÐµãÐ¡¡£
1	ÕâÊÇÎÒ¾­³£×¡µÄ¾Æµê,Ö÷ÒªÔ­ÒòÊÇÇëÎÒµÄ¿Í»§À´ÄÏ¾©µÄ,¾àÀëÎÒ¹«Ë¾ºÜ½ü,¾Æµê±¾Éí»¹¿ÉÒÔ,¼Û¸ñÕÇÁË,µ«ÊÇ¾ÆµêÃÅÁ³²»ÏÔÖø,²»ÏñÊÇ4ÐÇ¾Æµê.Èç¹û¿ÉÒÔ,¼ÓÒ»µãÇ®,¾Í¿ÉÒÔ×¡ÖÐÐÄ´ó¾ÆµêÁË,ºÜÆøÅÉ.¾àÀë¹úÐÅ200Ã×
1	Õâ¸ö¾ÆµêÎÒ¿ÍÈËËµ»¹²»´í,ÎÒ×Ô¼ºÃ»×¡¹ý£¬µ«ËûÊÇºÜÂúÒâµÄ
1	Ôªµ©Ê±ºòÈë×¡µÄ£¬Ò»Ö±Ã»Ê±¼äÆÀ¼Û£¬·¿¼äºÜ´ó£¬¾ÍÊÇ´²µ¥ºÜÓ²£¬¸ì²²ºÍ±³ÉÏ¶¼Ä¥µÄºÜÍ´£¬²»¹ý×¡µÄ»¹¿ÉÒÔ£¬Ï£Íû°Ñ´²µ¥»»µô
1	¾ÆµêºÜ²»´í£¬´ó´²·¿´²Í¦´óµÄ£¬·¿¼äÒ²Í¦´ó£¬¸÷·½ÃæµÄÉèÊ©¶¼²»´í£¬ÎÀÉú¼äÀïÓÐÔ¡¸×ºÍÁÜÔ¡Á½¸ö¶ÀÁ¢µÄ¿Õ¼ä£¬·þÎñÒ²ºÜÖÜµ½£¬Èë×¡µÚ¶þÌìÍíÉÏ»¹×¨ÃÅ´òµç»°À´ÎÊ¶Ô¾ÆµêÓÐÊ²Ã´Òâ¼ûºÍ½¨Òé¡£¾ÆµêÒ»³öÃÅ¾ÍÕ»ÇÅ£¬ÀëÎåËÄ¹ã³¡ÉÔÓÐµãÔ¶£¬´ò³µ´ó¸ÅÊ®À´¶þÊ®¿éÇ®¡£×ÜÌåÀ´ËµÕæ²»´í£¬ÏÂ´Îµ½ÇàµºµÄ»°»¹»áÑ¡Õâ¼Ò¾Æµê¡£
1	Î»ÖÃ²»´í,ÅÔ±ß¾ÍÊÇ¼ÒÀÖ¸£.½»Í¨·½±ã,·¿¼äÌØ´ó,×¡ÆðÀ´Ò²ºÜÊæ·þ,ÔçÉÏÑô¹â¿ÉÒÔÕÕµ½´²ÉÏ,×ÔÈ»ÐÑ.ÓÎÓ¾³ØÒ²²»´í.ÌØ±ðÊÇ¾ÆµêÀïµÄ²ÍÌüË®×¼ºÜ¸ß.Î¨Ò»È±µã,·¿ÄÚÉèÊ©ÉÔÎ¢ÀÏÁËµã,²»¹ýÎÒ¿Ï¶¨»áÒ»Ö±×¡ÕâÀï,¾ø¶Ô³¬Öµ.
1	»¹¿ÉÒÔµÄ¾Æµê,´ó´óµÄ²£Á§´°»§,¿ÉÒÔ×øÔÚ´°Ì¨Æ·×Åºì¾Æ,¿´ÊÐ¾°¿´ÐÇÐÇ.·¿¼äÉèÊ©ÉÔÏÔ³Â¾É,²»¹ý¿ÉÒÔÔÙ×¡.¾àÀë´óÐÍ³¬ÊÐºÜ½ü,ºì¾Æ¾ÍÊÇÔÚÄÇÀïÂòµÄ,ºÇºÇ.
1	Í¬Ê±¶©µÄÁ½Ì×·¿¼ä£¬Èë×¡Ê±¼ä²»Í¬£¬×îºóÄÃµ½µÄ·¿¼äÒ²²»Í¬£¬ºÜÆæ¹Ö½ñÍí¾ÆµêµÄ·¿¼äÔõÃ´ÀÏÊÇÕâÑù£¬µ±È»¶¼ÊÇÉý¼¶µ½¸ü¸ß²ã´ÎµÄ·¿¼ä¡£
1	×¡ÁË½ñÍíÈý´ÎÁË£¬Ã¿´Î¶¼²»ÉõÂúÒâ£¬·¿¼äÔô´ó£¬Éè±¸È´³Â¾É£¬¶øÇÒ¼Û¸ñ²»µÍ¡£Õâ»Ø¶©µÄÌ×¼ä£¬»¹¾¹È»Á¬¸ö´©ÒÂ¾µÒ²Ã»ÓÐ¡£ÕâÃ´´óÌ×µÄ·¿¼ä£¬ÓÐ´óÎÔÊÒÒ»¼ä£¬´ó¿Í»§Ò»¼ä£¬»¹ÓÐ¸üÒÂÊÒÒ»¼ä£¬»¹ÓÐ¸ö³ø·¿£¨Ö»¶Ô³¤ÆÚÈë×¡¿Í»§¿ª·Å£©£¬¾¹È»Á¬¸ö¾µ×ÓÃ»ÓÐ£¬Ö»ÓÐÏ´ÒÂ¼äµÄÒ»¸ö°ëÉí¾µ¡£
1	·¿¼ä»¹¿ÉÒÔ£¬»¹ÓÐÎÒÈ¥µÄÊ±ºò´óÌÃ°ÚÁËÒ»¸öÂ¥ÅÌµÄÏúÊÛÄ£ÐÍ£¬¸Ð¾õÓÐµã²»ÊÊºÏ¡£
1	¾Æµê·þÎñÌ¬¶È£¬·¿¼ä»·¾³¶¼²»´í£¬¸ÄÁËÃû×ÖµÄÔ­Ììºè¾ÆµêÏÖÔÚÌýÆðÀ´¸üºÃÌýÁË¡£
1	¾ÆµêµØÀíÎ»ÖÃ²»´í£¬·¿¼ä²¼ÖÃ»¹¿ÉÒÔ¡£µçÊÓÀÄÁËµã¡£²ÞËù²»Ì«Í¨³©¡£·¿¼ÛÆ«¹ó¡£
1	ÓÅµã¾ÍÊÇÎ»ÖÃºÃ£¬È¥´óÔË´å»òÖÐ¹Ø´å°ìÊÂ·½±ã¡£Ð¯³ÌµÄ¼Û¸ñÕæµÄ²»¹»ÓÅ»Ý°¡£¬»¹²»°üÔç²Í¡£
1	Ö®Ç°À´±±¾©×¡¹ý¼¸¼Ò£¬ÑàÉ½¡¢ÎÄ½ò¡¢ÌìºçµÈµÈÌìºçÊÇÎÒÃÇÍ¬ÊÂ×îÏ²»¶×¡µÄ£¬·¿¼ä²»´ó£¬±»Èì¶¼ºÜÈáÈí£¬Ôç²ÍÒ²»¹¿ÉÒÔµ«ÊÇ×¡¹ýÎÄ½òÖ®ºó£¬¾õµÃÎÄ½òµÄ·þÎñÌ¬¶È¸üºÃÒ»µã£¬³ö¾ÆµêÃÅµÄµÄÊ±ºòÃÅÍ¯¿ÉÕæÈÈÇé
1	°ïÍ¬ÊÂ¶©¹ýºÜ¶à´Î£¬¾ÆµêÎ»ÖÃºÜºÃ£¬ºÜ·½±ã¡£·¿¼äÒ²²»´í¡£
1	¾ÆµêÉèÊ©½ÏºÃ£¬µØÀíÎ»ÖÃ¿¿½üÖÐ¹Ø´å£¬ÖÜ±ßÒûÊ³²ÍÒûºÜ·½±ã¡£×ÔÖúÔç²ÍºÜ·á¸»£¬µ«ÊÇ¼ÛÇ®±È½Ï¹ó¡£Õâ´ÎÕýºÃ¸ÏÉÏ¹ú¼ÊÈáµÀ±ÈÈüµÄ´ú±íÍÅÈë×¡£¬¾Æµê¶ÔÆÕÍ¨×¡¿ÍµÄ·þÎñÓÐËùÏÂ½µ¡£¾Æµê´óÌÃÖÈÐò±È½ÏÂÒ¡£²¹³äµãÆÀ2007Äê11ÔÂ15ÈÕ£ºÐ¯³Ì¶¨µÄ¾Æµê·¿¼ä¼Û¸ñ±È½Ï¹ó£¬ÎÒµ½±±¾©ºóÅóÓÑËµËû¶¨µÄ¼Û¸ñ±ÈÎÒ±ãÒË100Ôª£¬¶øÇÒ»¹º¬Ôç²Í¡£Ï£ÍûÐ¯³ÌÍøÓÐËù¸Ä½ø¡£²»ÒªÃ¿´ÎÎÒÎÒÃÇÕâÐ©»áÔ±µ±³ÉÔ©´óÍ·£¡£¡£¡
1	Ïà±ÈÖ®ÏÂ£¬ÔÚÕâ±ßÓ¦¸ÃÊÇ±È½ÏºÃµÄ¾Æµê°É£¬²»¹ý¼Û¸ñ»¹ÊÇµã¸ß
1	¾Æµê²»´í£¬·¿¼ä¸É¾»ÕûÆë£¬·þÎñÒ²»¹ºÃ¡£Ï£ÍûÔÚÓ²¼þÉèÊ©ÉÏÄÜÔÙ¶à¶à¼ÓÇ¿£¬ÄÇ¾ÍºÃÁËÅ¶¡£
1	·þÎñ·Ç³£ºÃ£¬»·¾³Ò²±È½ÏÊæÊÊ£¬Ö»ÊÇ¾ÆµêµÄ²ÍÒû·½ÃæÒ»°ã°ã¡£
1	ÖÐ¹æÖÐ¾ØµÄÎåÐÇ¼¶¾Æµê£¬µ«¾ÆµêË«ÈË·¿´²½ÏÐ¡£¬ÆäËû»¹¿ÉÒÔ£¬±Ï¾¹Ò²ÊÇÁ¬Ëø¾Æµê¡£ÁíÍâ£¬¾ÆµêµÄ´óÌÃÈ·ÊµÓÐÐ©ÆøÊÆ£¡
1	×ÜÌå»¹¿ÉÒÔ£¬Ôç²ÍºÜ·á¸»£¬ÎÒÒ»°ã³Ô¹ýÔç·¹Á¬Îç·¹¶¼²»ÓÃ³ÔÁË¡£Ã»ÓÐÏñÆäËûÈËËµµÄÄÇÐ©ÎÊÌâ£¬²»¹ý×î²»ÄÜÈÌÊÜµÄÊÇ·¿¼äµÄÎ¶µÀÕæµÄÊÇÄÑÎÅ£¬Ó¦¸ÃÊÇÖÐË®µÄÎ¶µÀ°É£¬ÎÒ¼¸ºõÊÇÌìÌì¿ª´°¡£
1	ÌáÐÑ´ó¼Ò£º±ê¼ä2ÈË×¡£¬Ôç²Í18ÔªÃâ·Ñ£¬Ö»¿ÉÒÔÒ»Î»ÏíÓÃ£¡£¡£¡
1	·þÈË¶ÈÁ¼ºÃ°²²»ÈËÉÌÎïÖÐÐÄ²½ÐÐ10·Ö
1	ÌýÅóÓÑ½éÉÜÑ¡ÁËÕâÀï,ÉÏÖÜÒ»Î»ÈÕ±¾ÅóÓÑ×¡ÔÚÕâÀï,ÒòÎªÓïÑÔ²»Í¨,¾ÆµêÅÉ×¨ÈË°ïËûÂò´¬Æ±²¢ËÍËûÈ¥ÂëÍ·×ø´¬,·Ç³£ÈËÐÔ»¯.ÎÒÌæBABAÏÈÉú¸ÐÐ»Ò»ÏÂ!ÎÒ¶©µÄÊÇÐÂ×°ÐÞµÄ±ê×¼¼ä,ÎÀÉú¼äÊÇ°ëÍ¸Ã÷µÄ£¬ÏÔµÃ·¿¼äºÜÁÁ,ÕâºÃÏóÊÇÏÖÔÚ¾Æµê×°ÐÞµÄÇ÷ÊÆ°É~~ÁÜÔ¡ÓÐÌØµã,ÎÒÌ«Ì«Ï²»¶.×ÜÌåÀ´ËµÊÇºÜÂúÒâµÄ.Õâ¸ö¾ÆµêÊÇ»ú³¡°ÍÊ¿µÄ³ö·¢Õ¾,»ú³¡µÄÊÛÆ±´¦Ò²ÉèÔÚÕâÀï,¶©Æ±ºÍÈ¥»ú³¡¶¼ºÜ·½±ã¡£·¿¼ä¸øËÍÁË¹ûÅÌºÍÒ¹¼äµãÐÄ,·þÎñÔ±ËµÖ»ÓÐÐ¯³ÌµÄ¿ÍÈËÊÇÔùËÍ¹ûÅÌµÄ£¬²»ÖªµÀÊÇÕæÊÇ¼Ù.…
1	Ò»¸ö¸É¾»£¬ÊæÊÊµÄ¾Æµê£¬Èç¹ûÄã²»ÊÇÒ»¶¨Òª×¡ÔÚÊÐÖÐÐÄµÄ»°£¬ÊÇÒ»¸ö²»´íµÄÑ¡Ôñ¡£Ôç²ÍºÜ·áÊ¢£¬¼Û¸ñÉÔÎ¢¸ßÁËµã¡£Ò»Â¥µÄ´¨²ËÒ²ÊÇ²»´íµÄ¡£
1	Ò»¸ö×Ö¨D¨DÂúÒâ£¬ÔÚÑÌÌ¨×¡¹ý¼¸¼Ò¾Æµê£¬ÕâÀïµÄ·þÎñ×îºÃÌáÇ°ÁªÏµ¾ÆµêÏ£ÍûËûÃÇÄÜµ½»ú³¡½ÓÎÒ£¬×ÜÌ¨Ð¡½ãÒ»¿Ú´ðÓ¦£¬ÎÒÍíÉÏ8µã¶àµ½ÑÌÌ¨£¬³µÒÑ¾­µÈ×ÅÎÒÁË¡£µ½ÁË¾Æµê£¬ÎÊË¾»ú½Ó»ú·Ñ¶àÉÙÇ®Ê±£¬¾¹È»¸æËßÎÒÊÇÃâ·ÑµÄ£¡£¡£¡ËûÃÇÓÐÃâ·Ñ»ú³¡½ÓËÍ·þÎñ£¬µÚÒ»´ÎÌýËµÕâÖÖ·þÎñ£¬²»´í£¬ºÃÏñ´ò³µÒª40¶à¿éÑ½×¢Òâµ½¾ÆµêÉèÓÐ»ú³¡ÊÛÆ±´¦£¬3·ÖÖÓ¸ã¶¨»úÆ±£¬·½±ã£¡×ÜÖ®£¬ºÜºÃµÄ¾Æµê£¡¿Ï¶¨»á³£×¡
1	Èë×¡ºÀ»ª´ó´²·¿,·¿¼äÕæµÄºÜ´ó,É³·¢,Ð´×ÖÌ¨,ÑôÌ¨,µÄÈ·Ã»ÓÐÏëµ½ÊÇÕâÃ´´óµÄÒ»¼ä.ÕâÒ»µãÊÇÎÒ±È½ÏÂúÒâµÄ.
1	·¿¼äºÜ²»´í,»¹ÊÇÌ×¼ä,Ç°Ì¨·þÎñÔ±ºÜÌùÐÄ,ÒòÂ¥²ãÉÙÅÂ³³,ÌØÒâÃ»ÓÐ°²ÅÅÏòÂíÂ·µÄ·¿¼ä¸øÎÒ¡£¾ÆµêµØÀíÎ»ÖÃ¼«¼Ñ,¾ÍÔÚÆßÐÇÑÒÅÆ·»Ð±¶ÔÃæ,ÅÔ±ß¾ÍÊÇ»ªÇÈ´óÏÃ¡£×ÜµÄÀ´ËµºÜÂúÒâ,ÁíÍâÂ¥²ã×ßÀÈÕæµÄºÃ³¤,¿ªÑÛ½çÁË¡£
1	·Ç³£ºÃ¡£¹úÄÚ×îºÃµÄ¾ÆµêÖ®Ò»¡£¸÷·½Ãæ¶¼²»´í¡£
1	¾ÆµêÔÚÕØÇìÄÖÊÐÇø£¬µ«¿¿»¨Ô°µÄ·¿¼äºÜ°²¾²£»¾Æµê×ßÀÈ³¬ºõÏëÏóµÄ³¤£¬96¸ö·¿¼äÔÚÒ»Ìõ×ßÀÈÀï¡£Ì×·¿³¬ºõÏëÏóµÄ½øÉî£¬´ÓÃÅ¿Úµ½´²Ô¼15Ã×¡£ÆßÐÇÑÒÏñÒ»¸ö´ó¹«Ô°£¬Èç¹û×÷Îª³ÇÊÐÈËÈºÐÝÏ¢µÄ³¡ËùºÜ²»´í£¬²»Ó¦ÊÕÃÅÆ±£¨60Ôª£©£¬ÏñÎ÷ºþÕâÑùµÄ¾°Çø¶¼²»ÊÕÃÅÆ±¡£¶¦ºþÉ½µÄÔ­Ê¼É­ÁÖºÜºÃ£¬ÌØ±ðÊÇºûµû¹ÈÐÂ¿ªµÄÄÇÒ»²¿·Ö£¬ÖµµÃÈ¥×ßÒ»×ß¡£¾ÆµêµÄÒûÊ³²»´í£¬µ«Ô¡×ã²»ÔõÃ´Ñù£¬ËäÈ»±ãÒË£¬µ«Ë®Æ½ÊµÔÚ²î£¬¼¼Ê¦²»ÏñÊÜ¹ý×¼ÃÇÑµÁ·µÄ£¬Ã»ÓÐÊÖ·¨£¬°´²»µ½Ñ¨Î»£¬»·¾³Ò²²»Ç…
1	²»´íµÄÑ¡Ôñ¡£·¿¼äÕû½àÎÀÉú¡¢·þÎñÒ²²»´í£¬¼Û¸ñºÏÀí£¬½»Í¨±ãÀû¡£
1	×°ÐÞºÜÐÂ£¬ÉèÊ©ºÜÈ«£¬Ìõ¼þ²»´í¡£·þÎñÈËÔ±±ü³ÐÁË±±¾©ÈËµÄ¡°·¶¶ù¡±£¬ÊôÓÚ¡°¸ß°Á²»ÈÈÇé¡±ÄÇÖÖ£¬ºÜÄÑ¶Ô¡°·þÎñ¡±±¾ÉíÆÀ¼ÛÒ»Éù¡°ÂúÒâ¡±¡£²»¹ý10²ãµÄÇåÏ´´óÉ©µ½ÊÇÂú²»´íµÄ£¬ºÜÈÈÐÄµÄÑ¯ÎÊÊÇ·ñ×ö·¿¼äÇå½à¡­¡­
1	1.·¿¼äÉèÊ©²¼ÖÃ²»´í,µçÊÓ»ú³ß´çÐ¡ÁËÐ©,µã²¥µçÓ°½ÚÄ¿»¹ÒªÊÕ·Ñ¡£2.·¿¼äÇ½±Ú¸ôÒôÐ§¹û²»¼Ñ,Ïà»¥Ó°Ïì¡£3.Ö»ÓÐÃâ·ÑµÄ½Ó»ú·þÎñ,²»ËÍ»ú,Íû¸Ä½ø¡£
1	µØÀí»·¾³²»´í£¬µ«¶ÔÃæÒ»Ö±ÔÚ¸ÇÂ¥£¬ÃÅÇ°µÄ½ÖµÀ´ò³µ²»·½±ã¡£
1	¼¸ºõÊÇÔÚÁè³¿²Åµ½µÄ°üÍ·£¬°üÍ·Ò²Ã»ÓÐÊ²Ã´ÌØ±ðºÃµÄ¾Æµê£¬Ã¿´ÎÀ´ÁË¾ÍÊÇ×¡ÔÚÕâ¼Ò£¬ËùÒÔÒ²Ã»ÓÐß¯¶àµÄ¶Ô±È£¬¸Ð¾õ»¹ÐÐ£¬ÏÂ´Î»¹ÊÇµÃµ½ÕâÀïÀ´×¡
1	¹ÒÎåÐÇÊµÔÚÓÐÐ©Ç£Ç¿¡£ÎÀÉú¼äÌ«Ð¡£¬»¹²»ÈçºôÊÐ¹úº½ËÄÐÇµÄ´ó£¬·¿¼äÅ¯·ç¸øµÄÌ«Ôç£¬ÓÖÃ»ÓÐÀä·çºÍ»»Æø£¬ÈÈµÄÈËÊµÔÚÄÑÊÜ£¬Ö»µÃ¿ª×Å´°£¬¿ª´°ÓÖÌ«³³¡£Ôç³¿¸Ï·É»ú½áÕÊ£¬±ØÐëµÈ·þÎñÔ±²é·¿£¬¼òÖ±¾ÍÊÇÈýÐÇ¼¶·þÎñ£¬ºôÊÐµÄ¹úº½ËÄÐÇ¶¼²»²é·¿ÁË£¬Ê®¼¸Î»¿ÍÈËÔÚ´óÌüÀïµÈ£¬´ó¼Ò¶¼ºÜÆæ¹Ö£ºÕâÑùµÄ·¿¼äÓÐÊ²Ã´¿ÉÄÃµÄ£¿²»ÖªµÀËûÃÇ²éÊ²Ã´¡£Î¨Ò»»¹ÐÐµÄ¾ÍÊÇ410Ò»Ìì·¿¼ÛÁË£¬µ«µ±µØÈË»¹ÊÇËµÌ«¹ó£¬µÈÏã¸ñÀïÀ­¿ªÒµ£¬ÕâÀïÒ²¾Í250ÁË¡£
1	µØ¶ÎºÜºÃ£¬Í£³µ³¡Ò²ºÜ´ó£¬¿ª³µµÄÅóÓÑÈ¥×¡»¹ÊÇ±È½Ï·½±ãµÄ£¬3ÈËµÄ¼ÒÍ¥·¿»¹ÊÇÂú´óµÄ£¬Ò²±È½Ï¸É¾»£¬ÓÐµç´µ·ç£¬¾ÍÊÇÃ»ÓÐ¿ªÖÐÑë¿Õµ÷£¬ÓÐ¸öÁ¢Ê½¿Õµ÷£¬¾ÍÊÇÉùÒôÓÐµãÏì£¬¿ÉÄÜÊÇÎÒ¶ÔÉùÒô±È½ÏÃô¸Ð°É
1	µØÀíÎ»ÖÃ²»´í£¬ÔÚÉÌÒµ½ÖÉÏ£¬¹ä½ÖºÜ·½±ã£¬·¿¼äÒ²»¹²»´í£¬¿´ÉÏÈ¥»¹±È½ÏÐÂ£¬¾ÍÊÇÔç²ÍÆ·ÖÖÌ«ÉÙÁË¡£¾ÆµêÅÔ±ßµÄÐ¡ÏïÀï°øÍí¿ªÊ¼»á³öÏÖ¼¸¸öÐ¡³ÔÌ¯£¬Î¶µÀ¶¼»¹²»´íÅ¶£¬ÉÕ¿¾öÏÓãÌØ±ðºÃ³Ô£¬Èë×¡¾ÆµêµÄÅóÓÑ¿ÉÒÔÈ¥³Ô³Ô¿´£¬ºÇºÇ¡£
1	ºÍÀÏÆÅÒ»ÆðÔÚÑïÖÝ¶ÈÁËÈýÌìµÄÃÛÔÂ£¬ÔÚ¾Æµê×¡ÁËÈýÌì£¬¸Ð¾õºÜ²»´í£¬ÊÇÄ¿Ç°ÎÒÃÇ×¡¹ýµÄ×îºÃµÄÈýÐÇ¼¶¾ÆµêÁË¡£Ó¡Ïó×îÉîµÄ¾ÆµêµÄ×ÔÖú²Í£¬10¿éÇ®/ÈË£¬ÖÖÀàºÃ¶à°¡£¡³ÔµÃÎÒÃÇ³ÅËÀ~¹þ¹þµØÀíÎ»ÖÃÒ²±È½ÏºÃ£¬¾ÍÔÚ·±»ªµÄÎÄ²ýÂ·ÉÏ£¬µ«¸Ð¾õËûÃÇÄÇµÄµçÌÝÔõÃ´×ø×ÅÈÃÎÒÍ·ÔÎ£¡×ÜÌá¸Ð¾õ»¹ÊÇÏàµ±²»´íµÄ£¬È¥ÑïÖÝµÄÅóÓÑ½¨ÒéÄãÃÇÈ¥×¡Ò»ÏÂ~¹þ¹þ
1	ÉÏÖÜ×¡ÁËÈýÌì£¬¾Æµê·þÎñ»¹²»´í£¬µ«¸Ð¾õÓÐÐ©¾É¡£ÔÚÎÄ²ý¸óÄÇ±ß¼ûµ½¼¸¼Ò¾­¼ÃÐÍ¾Æµê£¬¸Ð¾õ±È½ÏÆøÅÉ¡£
1	4ÔÂ3ÈÕ4ÈÕ×¡ÁËÁ½Ìì£¬266Ôª/Ìì°üË«Ôç£¬Ð¯³ÌµÄ¼Û¸ñÒ»°ã£¬Ç°Ì¨Ò²ÄÜÄÃµ½¡£¾ÆµêµØÀíÎ»ÖÃºÜºÃ£¬²½ÐÐµ½¸öÔ°ºÍÊÝÎ÷ºþ¶¼10·ÖÖÓ¡£Ôç²ÍÒ²¿ÉÒÔ£¬Î¨Ò»µÄÎÊÌâÊÇ¸ôÒôÌ«²î£¬¸ô±Ú·¿¼äµÄ¶¯¾²¶¼ÌýµÃÇå³þ
1	Õâ¼ÒÈç¼ÒµØ¶Î²»ËãÌ«ºÃ£¬ËùÒÔ¸Ð¾õÐÔ¼Û±È²»ÊÇÌ«ºÃ£¬ÏÂ´Î²»È¥ÁË¡£
1	²»´í²»´í²»´í²»´í²»´í²»´í²»´í²»´í²»´í²»´í²»´í²»´í²»´í²»´í²»´í²»´í²»´í²»´í²»´í²»´í
1	³ýÁË¼ÛÎ»Æ«¸ßÖ®Íâ£¬±ðµÄÃ»µÃËµ¡£ÓÈÆäÊÇ·¿¼äÄÚµÄ´¿Ë®ÏµÍ³£¬ÕÃÏÔÁËÈËÐÔ»¯¡£
1	ÎÒÏ²»¶Ñà´ºµÄ´ó·¿¼ä¡£ÉèÊ©£¬µçÌÝ£¬´óÌÃ£¬·þÎñ¶¼ºÜ²»´í¡£
1	Èç¹ûÖÐ²ÍÔÙ·á¸»Ò»Ð©¾ÍºÃÁË£¬Ò»¸öÈË³ÔÖÐ²ÍÃ»ÓÐÕÒµ½ºÏÊÊµÄµØ·½¡£Î÷²Í²»´í
1	·þÎñºÃ£¬Ç°Ì¨½Ó´ýÔ±Í¦ÈÈÇé¡£»·¾³Ïàµ±²»´í£¬Â¥ÏÂ¾ÍÊÇ¹«Ô°¡£ÔçÉÏ×ªÁË×ª£¬¿´µ½Ò»ÈºMMÔÚ×ö½¡ÃÀ²Ù£¬ÒâÍâÊÕ»ñ£º£©Ôç²Í±ÈÉÏ´ÎºÃºÜ¶à£¬ÐÂ¼ÓµÄ·¬ÇÑ¼¦µ°¾íºÜºÃ³Ô¡£ÍíÉÏÉÏÍøÍøÏßÌ«¶Ì£¬´òÁË·þÎñµç»°²»µ½Á½·ÖÖÓÒ»Î»Ë§¸çÄÃÁËÒ»Ìõ³¬³¤µÄ¡£ÐÄÖÐÇÔÏ²£º£»£©Ò»¸ö×Ö¡°Ë¬¡±ÏÂ´Î»¹»á×¡£¡
1	ÒòÎªÒªµ½ÄÇ¸½½ü°ìÊÂ,Ö»ÓÐ¶¨ÁËÕâ¼ä¾Æµê,,Õâ´ÎµÄ·þÎñÃ÷ÏÔ±ÈÎÒÉÏÒ»´ÎÀ´µÄÒªºÃÁË.Ï£ÍûÔÙ½ÓÔÙÀø
1	Ó¦¸ÃËãÊÇÒÇÕ÷×îºÃµÄ¾ÆµêÁË£¬ËÄÐÇµÄÉèÊ©£¬ÈýÐÇµÄ·þÎñ¡£ÒÅº¶µÄÊÇÄ³Ð©ÉèÊ©»¹²¢Î´¿ª·Å¡£Ôç²ÍºÜÒ»°ã£¬Á¬ÊÕÅÌ×ÓµÄ·þÎñÔ±Ò²Ã»ÓÐ£¬ÓëÆäËÄÐÇµÄ±ê×¼²»·û¡£
1	²»´í£¬·¿¼ä³¬´ó£¬·þÎñÒ²ºÜ²»´í£¬¶øÇÒÊÇ±ðÊûÊ½µÄÉè¼ÆÈÃÈË¸Ð¾õÍ¦ºÃµÄ¡£
1	±ðÊûÊ½µÄÂÃµê,»·¾³ºÜ²»´í,·þÎñÒ²ºÜºÃ,·¿¼äÉÔÎ¢ÓÐµãÐ¡
1	±ö¹Ý»·¾³²»´í£¬±È½Ï°²¾²£¬×¡ÁËÁ½Íí±ê¼ä£¬·¿¼ä³¬¼¶´ó£¬ÎÒ´ÓÀ´Ã»ÓÐ×¡¹ýÕâÃ´´óµÄ±ê¼ä¡£µ«ÊÇµØÌºÓÐµãÔà£¬¼Ò¾ßµÄ°Ú·ÅÒ²ÓÐÎÊÌâ£¬µçÊÓÀë´²Ì«Ô¶ÁË¡£Ôç²Í²»ÏñËÄÐÇµÄ£¬Ì«¼òµ¥ÁË¡£
1	»·¾³·Ç³£µÄºÃ£¬ÂÌ»¯Ãæ»ý·Ç³£µÄ´ó£¬·þÎñÒ²Í¦ÖÜµ½µÄ£¬¿ÉÄÜÊÇÐÂÍÆ³öµÄ¾­¼ÃÐÍ·¿¼äµÄÔ­Òò£¬·¿¼Û·Ç³£µÄÐ¡£¬µ«ÊÇÐÔ¸ñ±È»¹ÊÇÍ¦²»´íµÄ¡£
1	¾ÆµêµÄ·¿¼äºÜÊæ·þ,µ«ÊÇ´òµç»°Ñ¯ÎÊ¾ÆµêÎ»ÖÃµÄÊ±ºòÇ°Ì¨Ëµ²»Çå³þ;²ÍÌüÓÉÓÚÒª½Ó´ýÍÅ¶Ó¾Í²»ÄÜÎªÉ¢¿Î·þÎñ,¶øÇÒÀíÖ±Æø×³.
1	Í¦²»´íµÄÒ»¼Ò¾Æµê£¬×¨ÃÅ½Ó´ý¹ú¼ÒÁìµ¼ÈËµÄ¡£ÆäÖÐµÄ¾­¼Ã±ê¼äÐ¡ÁËµã£¬µ«Í¦½ô´Õ¡£²»ºÃµÄ¾ÍÊÇÎÀÉú¼äÈ«²£Á§µÄ¡£²»Ì«·½±ã
1	·ÖÎªÎå¶°µ¥¶ÀµÄÂ¥·¿£¬Ã¿¸öÂ¥·¿×¡µÄ¼¶±ðÊÇ²»Ò»ÑùµÄ¡£ÎÒÒ»¿ªÊ¼ÊÇ¶©µÄ±ê×¼µ¥ÈË¼ä£¬µ«ÊÇ¹ýÈ¥ÒÔºóÖ»ÓÐ±ê×¼Ë«ÈË¼äÁË¡£·þÎñÒ»°ã£¬ËûÃÇÃ»ÓÐÖ÷¶¯Îª¿ÍÈËÉý¼¶£¬¶øÊÇÖ»¸øÎÒÁËÒ»¼ä±ê×¼Ë«ÈË¼ä¡£ÎÒ×Ô¼º¸Äµ½ÁËÉÌÎñµ¥ÈË¼ä£¬µ«ÑÌÎ¶½ÏÖØ£¬¶øÇÒ»¹ÊÇ±»·ÅÔÚÁËÎÒ×î²»Ï²»¶µÄÉÏÂ¥ÌÝÕý¶ÔµÄµÚÒ»¼äÎÝ×Ó¡£·þÎñÔ±»¹ÊÇ±È½ÏÈÈÇéµÄ¡£
1	»·¾³ºÜºÃ£¬·þÎñÒ²²»´í£¬ÍÆ¼öÏÂ´Î»¹»á×¡ÕâÀï
1	ÐÔ¼Û±È·Ç³£¸ßµÄÒ»¼ÒËÄÐÇ¾Æµê¡£ÓÈÆäÊÇÉ½¶«´óºº·þÎñÉú£¬·þÎñ·Ç³£ºÃ¡£×ÔÖ÷²ÍºÜºÃ£¬ÏòÄú¼«Á¦ÍÆ¼ö¡£ÇàµºµÄÐÇ¼¶¾ÆµêºÜÕý¹æ£¬±ÈÆðÆäËûµÄÂÃÓÎ³ÇÊÐ£¬ÇàµºÕû¸ö»·¾³ºÜºÃ£¬³ÇÊÐÇå½à£¬³ö×â³µË¾»ú¶¼ºÜºÃ£¬²»À¢É½¶«ÈË±¾É«¡£
1	×¡¹ýÕâÃ´¶à¾Æµê£¬»¹ÊÇÍ·Ò»´ÎÅöµ½¸Ç»ÆÉ«µÄ±»×Ó£¬¸Ð¾õ²»¸É¾»£»µØÌºÊÇºÚ»¨µÄ£¬¸Ð¾õºÜÔàÂÒ¡£»·¾³»¹ºÃ£¬ÆðÂëÓÐ¸öÔº×Ó¡£
1	²»´í,¾ÍÊÇÔº×ÓÐ¡ÁËÒ»Ð©,µ½º£Ì²ÐèÒª×ßÒ»¶Î¶ËÐ¡Â·,Ææ¹ÖµÄÊÇÇàµºËùÓÐ¾Æµê¶¼Ã»ÓÐ×Ô¼ºµÄº£Ì²
1	¸Ã¾ÆµêÄÚµÄÉ£ÄÇÖÐÐÄµÄ´ÓÒµÈËÔ±£¬ÓÃÆÛÆ­µÄ·½Ê½£¬×¬È¡¿ÍÈËµÄÇ®¡£
1	±ðÊûÐÍµÄ¾Æµê£¬·Ç³£ÌØ±ð,Àëº£±ßºÜ½ü.Ïû·ÑºÜÆ½¼Û
1	ÊôÓÚ±ðÊûÐÍµÄ¾Æµê£¬Õâµãµ¹ÊÇ·Ç³£ÌØ±ð£¬Ö»ÊÇ¿ÉÏ§ÃÅ¿ÚÄÇÌõµÀÊÇµ¥ÐÐµÀ£¬ËùÒÔ³öÐÐÎ´ÃâÓÐµã²»Ì«·½±ã£¬µØÐÎÓÐÆÂ¶ÈÒ²Í¦ÓÐÒâË¼£¬ÀïÃæ»·¾³·Ç³£²»´í£¬ÎÒ±È½ÏÏ²»¶ÕâÖÖÇå¾»µÄ¸Ð¾õ£¬ÎÒÈë×¡µÄÊÇ×îÀïÃæµÄÄÇ´±£¬ºóÃæ¾Í¿ÉÒÔ¿´µÄµ½Ô°×ÓÊ²Ã´µÄ£¬¸Ð¾õÓÐµãÊÀÍâÌÒÔ´µÄÎ¶µÀ£¬¸ô×Å´ó²£Á§ÓÐÖÖ2¸öÊÀ½çµÄ¸Ð¾õ¡£´ó´²ÊÇ»ÆÉ«µÄ£¬Í¦ÎÂÅ¯µÄ¸Ð¾õ£¬±È½ÏÏ²»¶ËûÃÇÀïÃæµÄ¶à¹¦ÄÜ¿ØÖÆÆ÷£¬Ã»ÊÂÎÒ¾Í·ÅµãÒôÀÖÌýÌý£¬Ñ¡µÄÒôÀÖÒ²ÊÇÄÇÖÖºÜÊæ·þµÄÒôÀÖ£¬Í¦ÎÂÜ°£¬¶øÇÒ·¿¼äÀïµÄÏû·ÑÒ²…
1	ÄÖÖÐÓÐ¾²£¬ÎïÓÐËùÖµ¡£ÊÇÎÒÏÂ´Î³ö²îµÄÊ×Ñ¡¡£
1	Ó²¼þ²»´í£¬Ïà¶ÔÓÚ223µÄ·¿¼Û£¬¾ø¶ÔÐÔ¼Û±ÈÒ»Á÷£»µ«ÊÇÈí·þÎñ»¹ÓÐ´ý¸ÄÉÆ£¬ÌØ±ðÊÇÓÐ·ÇÕý³£Çé¿ö·¢ÉúÊ±Òª¶à´Ó¿ÍÈË½Ç¶È¿¼ÂÇ±ö¹Ý·´À¡2008Äê7ÔÂ25ÈÕ£ºÊ×ÏÈ,¸ÐÐ»ÄúµÄ±¦¹óÒâ¼û.µÄÈ·,Òò½üÆÚ¾ÆµêÐÂÔ±¹¤½Ï¶à,ÔÚ·þÎñÒâÊ¶ÉÏ»¹ÓÐ´ýÌá¸ß,Ðè½øÒ»²½¼ÓÇ¿ÅàÑµ,Ñ§»áÕ¾ÔÚ¿ÍÈËµÄ½Ç¶È»»Î»Ë¼¿¼ÎÊÌâ.Õæ³ÏµÄÏ£ÍûÄúÏÂ´ÎÔÙµ½ÎÒ¾ÆµêÀ´,¸ÐÊÜÒ»ÏÂÎÒÃÇ¾ÆµêµÄÆäËû·¿¼ä,Èç½¡¿µµ¥¼ä,ÉÌÎñ±ê¼ä,ºÀµ¥,ºÀ±êµÈ.ÐÂ»ª¹ú¼Ê¾ÆµêÆÚ´ýÄúµÄÔÙ´Î¹âÁÙ.
1	328µ¥ÈË¼äµÄÐÔ¼Û±È»¹²»´í£¬ÊÐÖÐÐÄÄÖÖÐÈ¡¾²£¬½»Í¨·½±ã£¬¶ÔÃæ¾ÍÊÇÕÐÉÌÒøÐÐ£¬¸ô±ÚÊÇºìÆìÁ¬Ëø³¬ÊÐ¡£Ôç²ÍÒ²»¹·á¸»£¬µ«ÊÇÓÐÈËÔÚ×Ô¹Ë×ÔµØÅÄÂô¹ú»­£¬¾¡¹ÜÃ»ÈËÀíËûÃÇ¡£³Ð½Ó»áÒé½Ï¶à£¬µçÌÝ±È½Ï·±Ã¦£¬ÍíÉÏË¯¾õ»¹ÊÇ°²¾²µÄ¡£×Ü»ú¶ÔÍâÀ´µç»°ÅÌ²éÑÏ¸ñ£¬Ã»ÓÐÉ§ÈÅ¡£ËäÈ»ÊôÓÚËÄÐÇÖÐÒ»°ãµÄ£¬µ«ÊÇ¿´ÔÚ¼Û¸ñºÍÉÏÊö¸÷¸ö·½Ãæ£¬ÂùºÏËãÓÖÊæÊÊµÄ¡£
1	µØÀíÎ»ÖÃÓÅÔ½£¬Ç°Ì¨·þÎñËÙ¶È»¹ºÃ¡£´ó´²¼äµÄ·¿ÎÝºÜ²î£¬²»ÄÜÍ¨·ç£¬²É¹âÒ²²»ºÃ¡£¿Í·¿ÄÚÃÖÂþÒìÎ¶¡£Ò¹¼äÊÒÍâ³¬ÖØµÍÒôÓ°Ïì£¬µç»°É§ÈÅ£¬Ó°ÏìË¯Ãß¡£ÁíÍâ£¬°Ñ½ÇµÄ·¿¼äÄÚÊÖ»úÐÅºÅ²»ºÃ¡£
1	·þÎñ²»´í,·¿¼äÒ²ºÜºÃ,½Ð³µ±È½Ï·½±ã,¾ÍÊÇÖÜ±ßÃ»ÓÐ³¬ÊÐ.ÁíÍâ,¾ÍÊÇÔç²ÍÊµÔÚÊÇ²»Óë¾Æµê³ÉÕý±È.Ò»ÊÇÆ·ÖÖÌ«ÉÙ,¶þÊÇ±È½ÏÄÑ³Ô.
1	½»Í¨·½±ã£¬ÔÚºçÐíÂ·ÉÏ£¬ºçÇÅÂ·¸úÑÓ°²Î÷Â·Ö®¼ä¡£
1	¾Æµê»·¾³ÓÄÑÅ,°²¾²ÊæÊÊ,½»Í¨±ãÀû,ÅÔ±ß¾ÍÓÐ¸ß¼Ü¿Ú.·¿¼äÀïÅäÓÐµçÄÔ,Ãâ·ÑÉÏÍø,»¹ÓÐÃâ·ÑË®¹ûËÍ,Ë¬!Ôç²ÍÒ²²»´í,Æ·ÖÖ·á¸»ÆëÈ«.·þÎñÌ«¶ÈÒ²ºÜºÃ.ÊÇ¼ÒºÜ²»´íµÄ¾Æµã.Ð¯³ÌÃ»ÓÐ½éÉÜ´í,ÏÂ´Îµ½ÉÏº£Ò»¶¨»¹×¡Õâ¼Ò¾Æµê.
1	°²¾²¡¢¸É¾»£¬·þÎñ²»´í¡£ÏÂ´Î»¹»á¿¼ÂÇ×¡ÕâÀï¡£²¹³äµãÆÀ2006Äê9ÔÂ19ÈÕ£º¾ÆµêµÄµçÄÔÊÇÐéÄâÓ²ÅÌ£¬ÎÒ´æÁËÒ»Ð©ÎÄ¼þÃ»Ïëµ½ÖØÆð¾ÍÃ»ÁË£¡ºóÀ´·¢ÏÖÓÐÒ»¸ö·ÖÇøÊÇ¿ÉÒÔ±£´æÎÄ¼þµÄ£º£©
1	·¿¼äÒÔ¼°»·¾³¶¼²»´í£¬ÓÃ·¿¿¨µ½ËÄÂ¥µÄÎåÖ¸Éú×ã²¿±£½¡»¹¿ÉÒÔ´òÕÛ¡£¾ÍÊÇÍË·¿Ê±ËÙ¶ÈÓÐµãÂý£¡Ãâ·Ñ×¢²áÍøÕ¾µ¼º½±ö¹ÝË÷Òý·þÎñËµÃ÷¹ØÓÚÐ¯³Ì³ÏÆ¸Ó¢²Å´úÀíºÏ×÷¹ã¸æÒµÎñÁªÏµÎÒÃÇCopyright1999-2008,ctrip.com.allrightsreserved.
1	¾Æµê²»´í£¬¾ÍÊÇÓÎÓ¾³ØÉÔÎ¢Ð¡ÁËµã£¬Àë¾ÅÕ¯¹µ¹µ¿ÚÓÐ1.5km£¬Ä¿Ç°µ­¼¾£¬½»Í¨²»·½±ã£¬Ö»ÄÜ°ü³µÈ¥¾°µã£¬µ«ÊÇ»úÆ±·¿¼ÛºÜÊµ»Ý£¬¾ÅÕ¯¹µµÄ·ç¾°²»´íµÄÅ¶£¬ÖÜÎ§ÍíÉÏ³öÈ¥µÄÊ±ºòÃ»ÓÐ°²È«¸Ð¡£
1	¾Æµê¾àÀë¾ÅÕ¯¹µ¾°Çø½ö½ö2¹«Àï£¬¸½½üÊÇ¸÷Ê½¸÷ÑùµÄ¾ÆµêºÍ¹ºÎï½ÖÇø£¬³öÐÐºÜ·½±ã¡£·þÎñËØÖÊºÜ¸ß£¬Ôç²ÍÆ·ÖÖ·á¸»£¬ÐÔ¼Û±È²»´í¡£
1	·¿¼äºÜºÃ£¬·ûºÏÎåÐÇ¼¶µÄ±ê×¼¡£¾ÆµêÀë¹µ¿Ú¼°±ß±ß½Ö¶¼±È½Ï½ü£¬ÊÇÈ¥¾ÅÕ¯¹µÂÃÓÎµÄ×î¼ÑÑ¡Ôñ¡£²¹³äµãÆÀ2008Äê7ÔÂ21ÈÕ£ºµØÕð¶Ô¸Ã¾ÆµêÃ»ÓÐÈÎºÎÓ°Ïì¡£±ö¹Ý·´À¡2008Äê7ÔÂ24ÈÕ£ºÐ»Ð»ÄúµÄµãÆÀ,»¶Ó­ÏÂ´ÎÏÂé½ÎÒ¾Æµê!ÎÒÃÇ½«ÎªÄúÌá¹©¸üÖÜµ½µÄ·þÎñ¼°ÓÅÖÊµÄ²úÆ·.
1	¾ÆµêÈËÔ±µÄ·þÎñÏàµ±ºÃ£¬¼¸ºõÊÇÓÐÇó±ØÓ¦£¬ÔÚµÃÖªÎÒÃÇ·É»úÍíµãºó£¬Ò»Ö±ÅÉ×¨ÈËÊØÔÚÃÅ¿Ú¡£ÓÉÓÚ¸øµ½ÎÒÃÇµÄ·¿¼äÓëÎÒÃÇµÄÒªÇóÓÐ³öÈë£¬¾ÆµêÈËÔ±Á¢¼´Ïë°ì·¨°ïÎÒÃÇ½â¾ö£¬ÌýËµÊÇËûÃÇµÄ²ÆÎñ¾­Àí°Ñ·¿¼äÈÃ¸øÁËÎÒÃÇ£¬ÈÃÎÒÃÇºÜ¸Ð¶¯£¬·¿¼äµÄ¼ÛÇ®¹óÁËµã£¬µ«ÎïÓÐËùÖµ£¬ÏÂ´ÎÈ¥¾ÅÕ¯¹µ»¹×¡Ï²À´µÇ¡£Õâ´Îãë´¨µØÕðÓ¦¸ÃÃ»ÓÐÓ°Ïìµ½ËûÃÇ°É£¬×£Ò»ÇÐÆ½°²£¡
1	5.12µØÕðµ±ÌìÉÏÎçÈë×¡£¬Ï²À´µÇµÃµ±µÄÓ¦¼±´ëÊ©ºÍ³Ï¿ÒµÄ·þÎñÈÃÎÒÃÇ¸Ð¶¯£¡ÌØ±ðÊÇÇ°Ìü²¿µÄ¶¡¾­Àí£¬ÄÜÕæÕý¼±¿Í»§Ëù¼±Ìá¹©°ïÖú£¡£¡ÔÙ´Î±íÊ¾ÖÔÐÄ¸ÐÐ»£¡±ö¹Ý·´À¡2008Äê7ÔÂ24ÈÕ£º¸ÐÐ»ÄúµÄµãÆÀ,ÎÒÃÇÆÚ´ýÄúÏÂ´ÎµÄ¹âÁÙ,²¢ÎªÄúÌá¹©ÓÅÖÊµÄ·þÎñ.
1	³ýÁË¿§·È°ÉÄÇÓ²Ó²µÄÇÉ¿ËÁ¦µ°¸â£¬ÆäËû·þÎñ¶¼·ûºÏÏ²À´µÇµÄ±ê×¼£¬ÓÐ±öÖÁÈç¹éµÄ¸Ð¾õ¡£
1	3ÔÂµ×Èë×¡µÄ£¬ÊÇ¸ß¼¶·¿¡£¸Ð¾õ´²·Ç³£Êæ·þ£¬µ«ÊÇµçÊÓ»úÓÐµãÂäÎéÁË£¬²»ÊÇÒº¾§µÄ¡£·þÎñÔ±µÄÌ¬¶È·Ç³£ºÃ£¬¶øÇÒÒòÎªÀë¹µ¿ÚºÜ½ü£¬Ó¦¸ÃÊÇÈ¥¹µ¿ÚÓÎÍæÄÇ¼¸ÌìµÄÊ×Ñ¡¡£
1	Íâ¹Û½Ï¾É£¬Ôç²ÍÒ»°ã£¬Ãâ·ÑÉý¼¶µ½ºÀ»ª·¿£¬¸Ð¾õ»¹²»´í£¬ÈÈË®ºÜÂý£¬Òª·ÅºÜ¾Ã²ÅÓÐ¡£Ç°Ì¨½áÕËÓÃµÄÐÅÓÃ¿¨£¬²»ÖªÎªºÎÖÁ½ñÊÕ²»µ½ÐÅÓÃ¿¨µÄ¸¶·ÑÐÅÏ¢£¬ËÆÓÐÎÊÌâ¡£
1	¾ÆµêÀëÊÐÖÐÐÄ¹«¹²½»Í¨²»ÊÇºÜ·½±ã,´òµÄÒ»°ãÔÚ11-12Ôª¡£¾ÆµêµÄÔç²ÍºÜ·á¸»£¬¿¼ÂÇµÄºÜÖÜµ½¡£ÓÐÖà¡¢ÃæÌõ¡¢µ°¸âµÈµÈ£¬Å£ÄÌÊÇÏÊÄÌ¡£
1	·¿¼äÒ»°ã£¬ÉÌÎñ´ó´²·¿¼äºÍÔ¡ÊÒÖ®¼äÓÃ²£Á§Ç½¸ô¿ª£¬×°ÐÞ»¹Ó¦¸ÃËãÊÇËÄÐÇ¼¶¾Æµê£¬µçÊÓ»ú±È½ÏÐ¡¶øÇÒ¹úÍâµÄÎÀÐÇÆµµÀÖ»ÓÐCNNºÍBS2£¬Í£³µ³¡Ãâ·Ñ
1	µØµãÔÚÊÐÖÐÐÄ£¬³öÐÐ·½±ã£¬·þÎñÌ¬¶ÈºÃ¡£×¡ºÀ»ª±ê¼ä£¬¿í³¨£¬ÖØ×°ÐÞ½ÏÐÂ,ÎÀÉú²»´í£¬Ãâ·ÑµÄ¿óÈªË®ºÍ¿§·È£¬ÅäµÄÎÄ¾ß°üºÜ·½±ã£¬½ÏÈËÐÔ»¯£¬ÎÒÂòÁËÒ»¸ö£¬ºÇºÇ£¡¡£Ôç²Í·á¸»£¬ÌÌ¸ÉË¿Î¶µÀ¼Ñ£¬ÓéÀÖÉèÊ©±È½ÏÆëÈ«£¬É£ÄÃÔ¡±È½ÏºÀ»ª£¬¾ÝËµÔÚÒÇÕ÷ÊÇ×îºÃµÄ£¬¼Û¸ñÒ²²»¹ó¡£
1	ÐÂ×°ÐÞµÄ¾Æµê,·¿¼äºÜÐÂºÜºÃµÄ,×÷ÎªÍòºÀµÄ½ð¿¨»áÔ±,³ä·ÖÏíÊÜ½ð¿¨µÄ´ýÓö,ºÜºÃ.Ôç²ÍµÄÆ·ÖÖ²»¹»·á¸».
1	ÒÑÆÀ¶¨ËÄÐÇ¾Æµê£¬µ«·¿¼äÉèÊ©ÈÔÂÔÏÔ³Â¾É£¬Ï¸½ÚÉÏ»¹Òª±£³ÖËÄÐÇ¼¶Ë®×¼£¬ÈçÒ»´ÎÐÔÍÏÐ¬¡¢ÑÀ¾ßµÄÖÊÁ¿£¬Ë®ÁúÍ·µÄÖÊÁ¿ºÃÏóÒ²²»Ì«ºÃ£»·þÎñË®Æ½ÉÏÉýºÜ¿ì£¬Ìý³ö×âË¾»úÑÔ£¬ÆÀÁËËÄÐÇÖ®ºó£¬·þÎñÉúÈÈÇé²»ÉÙ£¬µ«¸Ð¾õÏ¸½ÚÉÏ»¹ÒªÔÙÅ¬Á¦Ò»Ð©£¬²»ÄÜÖ»ÌåÏÖÔÚ±íÃæ£¬Èç·¿¼äÎÀÉú´òÉ¨£¬¿ÉÒÔ½«¿ÍÈËÓÃ¹ýµÄË®±­ÇåÏ´¸É¾»£¬·Å»ØÔ­Î»£¬»áÈÃ¿ÍÈË¾õµÃºÜÌåÌù¡£×ÜÌå¶øÑÔ»¹ÊÇºÜºÃµÄ£¬·¿¼äÊÓÒ°¿íÀ«£¬·þÎñÉúÐ¦Á³ÏàÓ­£¬¼ÛÎ»Ò²²»ÊÇÌ«¸ß£¬ÔÚÒÇÕ÷ÊÐÇø¶øÑÔ£¬»¹ÊÇÒ»Á÷µÄ¾Æµê£¬Ï…
1	ÍøÉÏ¶¨ÁË¸öÐÐÕþ±ê¼ä£¬»¹ÓÃÐÅÓÃ¿¨µ£±£µÄ£¬µ½ÁËºóÈ´±»¸æÖªÓÐ¿ÍÈËÃ»ÍË·¿£¬¸Ä³ÉÁËÒ»°ãÌ×¼ä¡£µ«¾Æµê»¹Ëã¿ÉÒÔ£¬Ìá¹©ÁËÃâ·ÑÉÏÍøºÍÁ½¸öÃâ·ÑÔç²Í¡£
1	±¾ÈËÊÇ±È½ÏÏ²»¶Õâ¼Ò¾ÆµêµÄ,ÒÑÊÇµÚ¶þ´ÎÈë×¡.ÖÞ¼ÊÎ»ÖÃºÜºÃ,¾ÍÔÚÎ¬¶àÀûÑÇº£,ÐÇ¹â´óµÀÅÔ±ß.·¿¼äºÍ¾ÆµêµÄ´óÌÃÃæº£¶¼ÊÇÂäµØ´ó²£Á§´°,´°ÍâÃÀ¾°¾¡ÊÕÑÛµ×,ÌØ±ðµ½ÍíÉÏ¸üÉõ.¾ÍÊÇ·¿¼Û²»ÊÇ¸öÐ¡ÊýÄ¿,Ð¯³ÌÕâ´Î¶©µÄÊÇ°üÈýÍí2400²»º¬Ôç²Í.Èç¹û²»°üÈýÍíµÄ»°Òª3500ÕâÑùÒ»¸öÍíÉÏ,ÎÒÔø¾­×¡¹ý.Èç¹ûËµ²»ÔÚºõÒø×ÓµÄ,Ó¦¸ÃÕâÀïÊÇÉÏÉÏÖ®Ñ¡.
1	ÊÇ·Ç³£²»´íµÄ¾Æµê£¬·þÎñÒ²ºÜÖÜµ½£¬ÔÞÉÍÏã¸ÛÈËµÄ·þÎñÒâÊ¶¡£
1	×îÎïÓÐËùÖµµÄ¾ÍÊÇº£¾°·¿µÄÎÞµÐº£¾°ÁË£¡·¿¼äÒ»ÃæÇ½µÄ²£Á§´°£¬Î¬¶àÀûÑÇÍåµÄÃÀ¾°Ò»Íø´ò¾¡¡¢Ò»ÀÀÎÞÓà¡£¾Æµê·þÎñÒ²²»´í£¬ºÜÈÈÇé¡¢ÌùÐÄ£¬Ã»¸Ðµ½ÒÔÇ°ÌýËµµÄ¶ÔÄÚ±öµÄÆçÊÓ¡£ÎÒÃÇÊÇÉÏÎç11Ê±µ½µêµÄ£¬°´¹æ¶¨ÏÂÎç14Ê±ºó²ÅÄÜÈë×¡£¬Ô­±¾´òËãÏÈ¼Ä´æÐÐÀîÏÂÎçÔÙÈë×¡£¬µ«Ç°Ì¨µÄ¹¤×÷ÈËÔ±Ö÷¶¯ÎªÎÒÃÇÌáÇ°°²ÅÅÁË·¿¼ä²¢Ò»Ö±ÅãÍ¬ÎÒÃÇµ½¿Í·¿°²¶Ù¡£ÒªËµ²»×ãµÄ»°£¬¾ÍÊÇ²ÍÌüºÍ¿Í»§·þÎñÔ±µÄÆÕÍ¨»°Ë®Æ½Ó¦¸Ã½øÒ»²½Ìá¸ß£¬ÒÔÃâÄÚ±ö²»µÃ²»ÓÃÓ¢ÓïÀ´±í´ï¡£ÁíÍâÖÐ±ö·¿µÄ¿…
1	º£¾°·¿¹ûÈ»Ãû²»Ðé´«,¿ÉÒÔ¿´µ½Õû¸ö¸ÛµºµÄ¾°É«.·þÎñÒ²ºÜÖÜµ½.½»Í¨Ò²Ëã·½±ã,¾ÍÊÇ´ò³µÈ¥¸Ûµº³É±¾±È½Ï¸ß,¹ºÎïºÜ·½±ã,¾ÆµêÅÔ±ß¾ÍÓÐSOGO.×ÜÌåÀ´Ëµ,·Ç³£ºÃµÄ¾Æµê.¾ø¶ÔÖµµÃÒ»×¡.
1	º£¾°·¿ÄÜ¿´µ½·Ç³£ÃÀÀöµÄ¾°É«£¬¾¡¹Ü¼ÛÇ®¹ó£¬µ«ÊÇ·Ç³£ÖµµÃ¡£
1	¾Æµêµµ´ÎºÜ¸ß£¬»·¾³ºÜÓÅÔ½£¬ÔÚÏã¸Û»¹ÊÇËãºÜ²»´íµÄÒ»¼Ò¾Æµê
1	·¿¼ä¡¢»·¾³¡¢·þÎñ¶¼¿ÉÒÔ¡£Ö»ÊÇÉÏÍø²»ÊÇÃâ·Ñ£¬HK$156/24h!!
1	Ô¤¶©µÄÊ±ºòÃ»×¢Òâ¾ÆµêÕýÔÚÐÞÀíµÄÌáÊ¾£¬½á¹û×îÓÐÌØÉ«µÄÂ¥¶¥Ó¾³ØÃ»ÏíÊÜµ½£¬ºÃÒÅº¶¡£Ï£ÍûÀàËÆÇé¿öÐ¯³ÌÒª±êÊ¶µÄÇå³þÒ»Ð©¡£
1	Õû¸ö¾Æµê±È½ÏÀÏ¿î£¬²»¹ý¾ÆµêµÄ¿Í·¿Éè¼Æ·Ç³£Ä¦µÇ½à¾»£¬³ýÁËÃæ»ý±È½ÏÐ¡£¨²»¹ÜÊÇÐÐÕþÂ¥²ã»¹ÊÇÒ»°ãÂ¥²ã£¬ËÆºõ¶¼ÊÇÒ»ÑùµÄ´óÐ¡£©£¬ÆäËû¾ùÂúÒâ¡£
1	Ò²ÐíÕæÊÇ´ÓÈýÑÇ»ØÀ´£¬¾õµÃ4ÐÇµÄ±ê×¼ÕæµÄ²î¾àºÜÃ÷ÏÔ£¡¾ÆµêµÄ·¿¼äºÜ¸É¾»£¬¾ÍÊÇÉèÊ©ÓÐµã³Â¾ÉÁË£¬ºÜ¶àµØ·½¿´ÉÏÈ¥±È½Ï¡°ÀÃ¡±¡£Ìá¹©µÄÉèÊ©Ò²ºÜÒ»°ã£¬Ã»ÓÐÊ²Ã´ÁÁµã£¬ÖÐ¹éÖÐ¾Ù£¬¾ÍÊÇÒ»¸öË¯¾õµÄµØ·½£¡¾ÆµêÎ»ÖÃºÜºÃ£¬ÁÙ½Ö¶øÇÒµØ´¦ÄÖÊÐ£¬¹ºÎï³Ô·¹ºÜ·½±ã£¡Â¥ÏÂµÄÅóÓÑÃÇ¿´ºÃÁË£º³öÁË¾ÆµêÍùÓÒ±ß×ß£¬ÓÐÒ»¸ö²ËÊÐ³¡µÄÈë¿Ú£¬½øÈ¥×î¶à×ß10²½£¬ÔÚÓÒÊÖ±ßÓÐ¸öÐ¡Ì¯£¬Âôº£ÄÏ·ÛµÄ£¬ÄÇ¸öÈË¶àµÄÑ½£¡È«ÊÇ±¾µØÈË£¬Ïàµ±ºÃ³Ô£¬¼Û¸ñ±ãÒË£¬¾ÍÊÇ»·¾³Ò»°ã£¬»¹µÃÇ¹Î»×Ó…
1	»·¾³»¹²»´í£¬·þÎñÒ²»¹¿ÉÒÔ¡£»·¾³±È¸ô±ÚÏã¸ñÀïÀ­Ò²²î²»¶à£¬µ«ÊÇ¾Í±ãÒËÁËÐí¶à¡£ÏëÓÎÓ¾£¬µ«ÊÇ±»¸æÖªÓ¾³ØÔÚ×°ÐÞ²»¿ª·Å£¬±È½ÏÓôÃÆ¡£Ç°Ì¨Ð¡½ãÃÇ±È½ÏÁßØÄ×Ô¼ºµÄÐ¦ÈÝ¡£Ò»´Î³ËÂí×Ô´ïµ½´ïµÄ£¬ÃÅ¿ÚÃ»ÊÜµ½Ê²Ã´·þÎñ£»Ò»´Î³Ë½ø¿Ú°ÂµÏµ½´ïµÄ£¬¾ÍÓÐÈË°ï°áÐÐÀîÏÂ³µÁË¡£Ã»ÈË°ïËÍÐÐÀîÈ¥·¿¼ä£¬¹À¼Æ¿´ÎÒÃÇÊÇÖÐ¹úÈË£¬Ã»Ð¡·Ñ°É¡£ÄÑµÀÒªÎÒÈ¥Ñ§Á½¾äÈÕÎÄ£¿¿ÉÊÇÎÒ²»ÏëÑ§°¡¡£ÔÚ¶þÂ¥Î÷²ÍÌü³Ô·¹ºÍÒ»Â¥´óÌÃ°ÉºÈ²èµÄÊ±ºò£¬¿´µ½ÀïÃæºÜ¶à´ò°çÑýÑÞËµ»°¿ÚÒô¸÷²»Í¬µÄÅ®º…
1	¾ÆµêÖ»ÓÐ20Â¥ÊÇÐÂ×°ÐÞµÄ£¬¸Ð¾õ»¹²»´í£¬·¿¼ä¸É¾»£¬Ã»Ê²Ã´Î¶µÀ¡£CHECKOUTÊ±¿´µ½±ðÈËÍ¬Ñù·¿ÐÍ²Å250Ôª~~°¦£¬¿´À´Ð¯³Ì»¹ÊÇ×¬ÁË²»ÉÙµÎ~~ºÙºÙ
1	¾­³£È¥º£¿Ú³ö²î,µ«´ÓÃ»×¡¹ý¸Ã¾Æµê.¿´Íâ±í¸Ð¾õÒ»°ã°ÉÆäÊµ¾ÆµêÀïÃæ»¹Õæ²»´í,·¿¼äÊÇÐÂ×°ÐÞµÄ(ÎÒ×¡µÄÊÇ20Â¥ÉÌÎñÂ¥²ã),ºÜ¸É¾»,¸ôÒôÒ²ºÜºÃ,»ù±¾ÉÏÃ»Ìýµ½ÂíÂ·µÄÉùÒô.¿Õµ÷µÄÉùÒôÓÐÒ»µãµã´ó,ºÇºÇµ«ÊÇÉÏÍøµÄµçÔ´±È½ÏÂé·³,ÕÒ²»µ½²å×ù,Òª°ÑµçÊÓµÄ°ÎµôÔÙ³äµç.»¹Òª×êµ½ÊéÌ§ÏÂÃæÈ¥Åª,²»Ë¬!!Ï´ÔèË®µÄ¾ÝËµÊÇÎÂÈªË®,ºÇºÇ,²»ÊÇºÜÏ°¹ß,¸Ð¾õÀÏÊÇ»¬»¬µÄ,ÏñÃ»Ï´¸É¾»Ò»Ñù:)²¹³äµãÆÀ2008Äê4ÔÂ9ÈÕ£º»¹ÓÐ,½ñÌì±¾À´»¹Ïë¶©¸Ã¾ÆµêµÄ,¾ÓÈ»Ã»¿´µ½ÓÐÉÌÎñ´ó´²·¿ÁË~~Ó…
1	¾ÆµêÎ»ÓÚÊÐÖÐÐÄ¡£·¿¼äÉèÊ©¹ÅÆÓµäÑÅ¡£ºÜÓÐÇéµ÷¡£ÊÒÄÚÏñÉÏ¸öÊÀ¼Í³õÀÏÉÏº£¾ÆµêµÄÄÚ²¿²¼¾Ö¡£ÎÂÈªÒ²²»´í!ÏÂ´ÎÎÒ»¹»áÈ¥¡£ÎÒ×¡µÄÊÇ2005·¿¼ä¡£
1	ÎÒÈë×¡µÄÊÇµ¥ÈË¼ä£¨´ó´²£©¡£·¿¼äºÍÏ´ÊÖ¼ä²»ÊÇºÜ´ó£¬µ«Ò»¸öÈËÍêÈ«¹»ÓÃ¡¢ºÃÓÃ£»±È½Ï¸É¾»¡¢ÕûÆë£¬ÉÏÍøÊÇÃâ·ÑµÄ£¨¼ÆËã»úÐè×Ô±¸£©£»Î»ÓÚÊÐÖÐÐÄµÄ¾ÆµêÓÐÕâ¸ö¼ÛÎ»ÊÇºÜ²»´íµÄ£¬ÄÜº¬Ôç²Í¾Í¸üºÃ¡£
1	ÈçÍ¬´ó¼ÒËùËµµÄ£¬Õû¸ö±ö¹ÝÓÐÒ»¹ÉÃ¹Î¶£¬¹À¼ÆÊÇµØÌººÍ²»ÃÜ±Õ²»ÄÜ¿ª´°µÄÎÊÌâ£¬Èç¹û¶Ô·¿¼äÆøÎ¶ÓÐÒªÇóµÄÍøÓÑ¾ø¶Ô²»ÒªÈë×¡´Ë¾Æµê¡£²»¹ý¸Ã¾ÆµêÎ»ÓÚº£¿ÚÊÐÖÐÐÄ£¬¹ºÎï½Ï·½±ã¡£
1	ÐÂ×°ÐÞ¹ýÁË£¬Òº¾§±Ú¹ÒµçÊÓ£¬ºÜ²»´í¡£²»¹ý£¬¾ÆµêÈÈË®²ÉÓÃÎÂÈª£¬Ë®²»ÊÇºÜ´ó£¬¶øÇÒÓÐÐ©Õ³ºõºõµÄ¸Ð¾õ£¬³ÉÎª·¿¼äÎ¨Ò»µÄÃÀÖÐ²»×ã¡£×ÔÖú²Í£¬¿ÉÄÜÓÉÓÚ±ãÒËµÄÔµ¹Ê£¬°ìµÄÊ±¼äÒ»³¤£¬¿ÍÈËÀ´µÃ¶àÁË£¬µ«ÊÇÖÊÁ¿ºÍ·þÎñÈ´ÏÂ½µÐí¶àÁË¡£
1	½»Í¨·½±ã£¬ÊÒÄÚ¸É¾»£¬»ù±¾Éú»îµçÆ÷¶¼Åä±¸¡£³ö¼ÞÄÇÌìÐèÒªºìÉ«´²µ¥£¬Ç°Íí¸øÇ°Ì¨´òÁËµç»°£¬ËûÃÇ»Ø¸´ËµÒªÈ¥²Ö¿âÕÒÏÂ£¬Ã»Ïëµ½µÚ¶þÌìÕæ¸øËÍÀ´²¢²¼ÖÃºÃÁË£¬Ì¬¶È»¹²»´í£¡
1	µÚ2´ÎÈë×¡¸Ã¾Æµê¡£×ÜÌå»¹ÊÇ²»´í¾ÍÊÇ²»ÄÜÃâ·ÑÌá¹©¿í´øÉÏÍø·þÎñ¡£¿í´øÉÏÍø¼Û¸ñ¸ßµÄÀëÆ×50Ôª1Ìì¡£×Å²»ÊÇ¿ÉÒÔ³ÐÊÜµÄ¼Û¸ñ¡£×ÜÌå»¹²»´í
1	ÕâÀï¿í´ø·ÑÓÃÌ«¸ß¡£Ã¿·ÖÖÓ1.5Ôª¡£³¬¹ý30·ÖÖÓ¾Í³ÉÒ»Ìì¼ÆËãÁË¡£ÔÚÄ¿Ç°ºÜ¶à¾ÆµêÃâ·ÑÊ¹ÓÃ¿í´øµÄÊ±ºò£¬ÏÔµÃ²»ºÏÊ±ÒË¡£¼´Ê¹ÊÕ·Ñ£¬ÎÒÈÏÎªÒ²ÊÇ10ÔªÒÔÏÂÎªºÃ¡£×îºÃÊÇ²»ÊÕ·Ñ¡£ÕâÑùÀûÓÃ¿ÍÈË¸ü»á¶àÁË¡£²¹³äµãÆÀ2006Äê8ÔÂ25ÈÕ£º¶ÔÁË£¬Ë³±ãÌáÒ»ÏÂ£¬Õâ¼Ò¾ÆµêµÄ¿Õµ÷ÉùÒô¾Þ´ó£¬Èç¹ûÄúÏë°²¾²ÈëË¯£¬×îºÃÈÌÊÜ¸ßÎÂ¶ø°Ñ¿Õµ÷¹ØÉÏ¡£ÆäÊµÃ»ÓÐÊ²Ã´¿ÍÈËÀ´·ÃµÄ»°£¬²»Èç×¡ÅÔ±ßµÄÈç¼Ò¡£ÓÖ±ãÒË£¬ÓÖÊµ»Ý¡£¼Û¸ñÊÇÕâ¼Ò¾ÆµêµÄ1/3ÒÔÏÂ¡£¿í´ø»¹Ãâ·Ñ¡£
1	Èë×¡µÄÊÇÉÌÎñ´ó´²·¿£¬ÊÇ×î¹óµÄ·¿ÐÍÁË¡£µ«Ò»´ò¿ªÃÅ£¬Ìì£¬ÎÂ²îÆðÂë15¶È£¡·¿¼äÀï¾¹È»ÊÇ±Ú¹Ò¿Õµ÷£¡ÒòÎªÖ»ÊÇÍíÉÏÈ¥ÐÝÏ¢£¬ÔçÉÏ³öÃÅÊ±ÏëÁËÏë£¬»¹ÊÇ°Ñ¿Õµ÷È«¹ØÁË¡£
1	·Ç³£ºÃµÄ¾Æµê£¬·Ç³£ºÃµÄ·þÎñ£¬ÎÒÏÈÉú¶Ô¾ÆµêÒ»Ïò·Ç³£ÌôÌÞ£¬Ö»ÓÐÕâ´ÎËûÊµÔÚÃ»»°Ëµ£¡²¹³äµãÆÀ2008Äê8ÔÂ6ÈÕ£º¾Æµê²ÍÌüÕýÔÚ×°ÐÞ£¬µ«²»Ó°Ïì×¡ËÞ¡£
1	µØµãºÜºÃ,µ½ÐÂÌìµØ¾Æ°É½Ö»òºãÂ¡¹ã³¡´ò³µÊ®¼¸¿é,Ç°Ì¨ÕÐ´ýÌ¬¶È»¹ºÃ,´óÌÃºÜÆ¯ÁÁ,·¿¼äÀï»¹ËÍÁËË®¹ûºÍÐ¡³Ô,»¹¿ÉÒÔÃâ·ÑÍ£³µ.²»×ãµÄµØ·½¾ÍÊÇ·¿¼ä²»ÊÇºÜ´ó,´°»§¶ÔÃæÊÇÒ»¸öÐ¡Ñ§,Ã»Ê²Ã´·ç¾°¿ÉÑÔ.ÓÉÓÚA×ù×°ÐÞµÄÔ­Òò,°üÀ¨»¨Ô°Õû¸ö¶ù¶¼±»Î§ÁËÆðÀ´,ËùÒÔ¸ù±¾¿´²»µ½Ð¯³ÌÕÕÆ¬ÉÏµÄ´ó·¿×Ó.¾Æµê´óÌÃ¶Ô×ÅÒ»ÌõÐ¡Õ­µÀ¶ù,ÓÐÊ§±ðÊûµÄÆøÅÉ.Ï£ÍûÒÔºó»áÆ¯ÁÁÆðÀ´.
1	×¡ÁËÒ»Íí£¬·þÎñºÜµ½Î»£¬ÈÈÇéÖÜµ½£¬·¿¼ä¸´¹ÅÊæÊÊ£¬µ«²¼¾ÖÂÔÏÔ½ô´Õ¡£Î¨Ò»ÃÀÖÐ²»×ãÖ®´¦ÔÚÓÚÎÒÀëµêÖ®ºó·¢ÏÖÊÖ»ú³äµçÆ÷ÒÅÍüÔÚ·¿¼ä£¬´ò¹ýÈ¥µç»°Ñ¯ÎÊÇ°Ì¨¾ÓÈ»²»ÖªµÀ´ËÊÂ£¬ºó¾­·þÎñÉú¼°Çå½àÈËÔ±×ÐÏ¸Ñ°ÕÒ²ÅÕÒµ½£¨ÆäÊµ¾ÍÔÚ²å×ùÉÏ£©¡£Ï£Íû´òÉ¨ÎÀÉúµÄÊ±ºò¸ü×ÐÏ¸ÍêÃÀÒ»Ð©¡£×ÜÌåºÜºÃ£¬ÏÂ´Î»¹»áÑ¡Ôñ¡£
1	1¡¢¾Æµê¸Õ×°ÐÞ¹ý£¬ºÜºÃ£»2¡¢¾ÆµêµÄ¿Æ¼¼º¬Á¿½Ï¸ß£ºÒ»¸ö´óµÄµçÊÓ£¬¿ÉÒÔµ±µçÊÓ¿´£¬Ò²¿ÉÒÔ×öµçÄÔÏÔÊ¾ÆÁ¡£ÎÞÏßµÄ¼üÅÌ£¬×øÔÚ·¿ÉÏ¿ÉÒÔÓÃµçÄÔ£¬µÚÒ»´Î¿´¼ûÕâÑùµÄ¾ÆµêµçÊÓ¡£ÁíÍâ£¬»¹ÔÚ·½±ãµÄ¿í´øÓëµçÔ´£¬·Ç³£ÊÊºÏÓÚÉÌÎñÈËÊ¿¡£»¹ÓÐ£¬×øÊ½ÂíÍ°Ò²ÓÐ¿Æ¼¼º¬Á¿¡£3¡¢¾ÆµêÎ»ÖÃºÜºÃ¡£4¡¢¾ÆµêºÜ¹ó£¬ÌØ±ðÊÇÒ»Â¥µÄ¾Æ°É£¬·Ç³£¹ó¡£µ«ÊÇ£¬ÉÌÎñÈËÊ¿Ò»¶¨µÃÓÃµÄ¡£Ôç²ÍÖ»ÓÐÒ»·Ý£¬²»·½±ã¡£5¡¢¿Í·¿µÄÎÔ¾ßºÜÐÂ£¬µ«ÊÇ£¬²»ÖªÊÇ·ñÔÚ±»ÕûÀíµÄ¹ý³ÌÖÐ£¬ÓëµØÌºÓÐ½Ó´¥£¿×Ü…
1	·¿¼ä²»Ëã´ó£¬ÖÐ¹æÖÐ¾Ø¡£±±·½µÄ·þÎñ¾ÍÕæµÄ²»¸Ò¹§Î¬ÁË£¬CHECK-INºó¶¼Ã»ÓÐ·þÎñÉú°ïÄãÄÃÐÐÀîµ½·¿¼äÈ¥¡£ÖÜÎ§¶¼ÊÇ¾ÆµêÃ»É¶¹äµÄ£¬×Ô¼º³ÔÔç·¹¿ÉÒÔÈ¥ÍòºÀºÍÏ²À´µÇÖ®¼äÄÇÌõÂ·µÄÓÀºÍ¶¹½¬µê£¬ºÜ±ãÒË¡£
1	Õâ´ÎÈë×¡¸Ðµ½·þÎñÈËÔ±µÄ¹¤×÷Ì¬¶È²»ÈçÒÔÇ°£¬ÕûÌå¹¤×÷ÈÈÇéÒ²²»ÏóÆäËûÏ²À´µÇÄÇÃ´×¨Òµ¡£ÒòÎªÎÒ¶¨µÄ·¿¼äÂúÁËÓÚÊÇ¸øÎÒÉý¼¶µ½ÐÐÕþÌ×·¿£¬Õâ¸ö±¾À´ÊÇ²»´íµÄ°²ÅÅ£¬µ«ÊÇ²»ÖªµÀÎªÊ²Ã´Æ«Æ«Õâ¸ö·¿¼äÀïÔçÍí¶¼ÓÐÒ»¹É¹ÉÔëÒô£»¶øÎÒÅóÓÑ×¡ÔÚÎÒÏÂÃæÒ»²ã£¬Ò»ÇåÔç¾Í±»ÐÐÕþ¾ÆÀÈ×¼±¸Ôç²ÍµÄÉùÒô³³ÐÑ¡£¾Æµê2Â¥Î÷²ÍÌü·þÎñ»¹ÊÇºÜºÃµÄ¡£
1	»·¾³²»´í£¬µ«ÊÇµ±ÎÒÏÂÎçÈ¥×¡µÄÊ±ºò£¬¾ÓÈ»¶©µÄÈý¼ä·¿Ò»¼ä¶¼Ã»´òÉ¨¡£
1	¾ÆµêÓÐµã¾É£¬²»ÖªÊÇÊ²Ã´Ê±ºò½¨µÄ£¬¸Ð¾õÔ¶Ã»5ÐÇ±ê×¼·¿¼ä¸úÈýÐÇ¾ÆµêÃ»Ì«´óÇø±ð£¬Ö»ÊÇ´óÁËÒ»µãµã¶øÒÑ·þÎñ»¹²»´í
1	Ï²À´µÇµÄ×ÜÌå»¹ÊÇ²»´íµÄ£¬±È½ÏÕâ¸ö¾ÆµêÊ±¼ä¾ÃÁË£¬±È½ÏÀÏ¡£Ôç²Í»¹ÊÇ²»´í¡£²»¹ý£¬ÔÚ¶«±±Õâ¸ö»¹Ëã¿ÉÒÔµÄ¡£
1	×ÜÌå²»´íµÄ¾Æµê£¬Â¥Óî½á¹¹ÓÐµã¹Ö¡£Ð¯³Ì¶©µ¥ÏÂÁË£¬¿ÉÊÇ¾ÆµêÄÚ²¿Ð­µ÷Âý£¬µÖ´ïºóµÈÁËºÜ¾Ã²ÅÄÃµ½Ç°Ì¨£»Ç°Ì¨ÄÐ·þÎñÔ±ºÜ²î£¬ÒõÑô¹ÖÆøµÄ¡£Ò»Â¥ÓÐ²»ÉÙ´óÅÆ×ÓÉÝ³ÞÆ·µêÔç¾Åµ½Íí¾Å£¬²»´íµÄ£¬Ã»ÊÂµÄÊ±ºò¿ÉÒÔ¹ä¹ä¡£Ôç²ÍÉÐºÃ£¬ÃãÇ¿¹ý¹Ø£¬±ÈÈýÑÇÏ²À´µÇ²îÁËn±¶£¬µ±È»£¬¼Û¸ñ²îÃ»²îÄÇÃ´¶à¡£
1	Èë×¡Ï²À´µÇÇ°µç»°×ÉÑ¯¹ýÒ»Ð©ÎÊÌâ£¬Àñ±ö²¿µÄke½Ó´ý²»µ«½Ó´ýÁËÎÒ£¬¶øÇÒ»¹ÎªÎÒµÄÉòÑôÖ®ÐÐ½øÐÐÏ¸ÖÂµÄ°²ÅÅ²¢ÔÚÇ°Ì¨ÁôÏÂÁËÐÅÏ¢¡£ÔÚÕâÀïÔÙ´Î¸ÐÐ»¡£Èë×¡Ö®ºóµÄ¸Ð¾õÒ²ºÜºÃ¡£¾ÍÊÇ·¿¼äµÄÅÅ·çÉÈÉùÒôÌ«´ó£¬Ó°ÏìË¯Ãß£¡
1	»·¾³²»´í,µ«·þÎñËÙ¶ÈÉÔÂý¡£Ï£Íû·þÎñÈËÔ±Á³ÉÏ¶à´øÐ©Ð¦ÈÝ¡£
1	ÉòÑôÏ²À´µÇ£¬²»´íµÄ¾Æµê£º1£©Î»ÓÚÊÐÖÐÐÄ£¬ÇàÄê´ó½ÖÉÏ£¬¶ÔÃæÊÇÎ÷Îä£¬ÅÔ±ßÊÇÍòºÀ¡£ÍòºÀËäÈ»Íâ¹ÛÆ¯ÁÁ£¬µ«×ß½øÈ¥Ã»ÓÐÏ²À´µÇÆøÅÉ¡£Ï²À´µÇµÄ´óÌÃ·Ç³£Æ¯ÁÁ£¬»¹ÓÐºÃ¶àÃûµê£¬Canali£¬EA£¬Montblanc¶¼ÓÐ¡£2£©·¿¼ä²»´ó£¬µ«¿ÉÒÔ¿´ÇàÄê´ó½Ö½Ö¾°¡£Ô¡¾ß²»ÐÂ£¬µ«Ô¡¸×³¬´ó¡£ºÜÔÞ¡£3£©·þÎñ²»´í£¬µ«²»ÖªÊÇ²»ÊÇÒòÎªÉòÑô¶¬ÌìÌ«Àä£¬ÃÅ¿Ú·þÎñÉú²»°ïÃ¦¿ª³µÃÅ¡£4£©ÓÎÓ¾³Ø³¬ÔÞ£¡½¡Éí·¿Éè±¸ÆëÈ«£¬ÍêÈ«·ûºÏÏ²À´µÇ¹ú¼Ê±ê×¼¡£ÒÔºóÈ¥ÉòÑô£¬»¹×¡Ï²À´µÇ¡£
1	¾ÆµêÎ»ÖÃ²»´í,·¿¼äÉèÊ©Ì«¾É,Ôç²Í»¹ºÃ.×ÜÌå¸Ð¾õÒ»°ã
1	·¿¼ä½ÏÎª¿í³¨£¬·þÎñÒ»°ã£¬ÍË·¿½ÏÂý£¬Ôç²ÍÉÐ¿É£¬µ«¶þÂ¥ÖÐ²ÍÌü¹óµÄÀëÆ×ÁË£¬¿¿½ü01¡¢02µÄ·¿¼ä¾­³£»áÊÜµ½ÏÂÃæ´ò±£ÁäÇòµÄÕð¶¯Éù£¬ÏñÊÇ´òÀ×Ò»Ñù¡£µ«×ÜµÃÀ´ËµÔÚÌì½ò´Ë¼ÛÎ»´øÔç²Í¼°¿í´øµÄ¾Æµê£¬´Ë¾ÆµêËãÊÇÎïÃÀ¼ÛÁ®ÁË¡£´Ë¾Æµê¿ÉÒÔÍÆ¼ö×¡¡£
1	¾­¼ÃÊµ»Ý£¬·¿¼äÃ«½í²»¹»°×£¬Ç§ÍòÒª×¡8²ãÒÔÉÏ£¬4²ãµÄKTVÌ«³³ÁË£¡
1	·¿¼äºÜºÃ,¼Û¸ñÒ²²»´í,·þÎñÒ²²»´í,¾ÍÊÇ²»ºÃÍ£³µ.
1	»·¾³µØÀíÎ»ÖÃºÜºÃ£¬½»Í¨·½±ã¡£·¿¼äÊæÊÊ£¬·þÎñºÜºÃ
1	ÆÕÍ¨±ê×¼¼äµÄ·¿ÃÅ¶¼Ì«´ÎÁË,°üÀ¨ÎÀÉú¼äµÄÃÅ,¶øÇÒÔ¿³×¿¨ºÜ²»ºÃÓÃ!»¹²»Èç¾Í×¡¾­¼Ã¼äÄØ!Ôç²Í»¹²»´í!
1	Ç°Ì¨·þÎñÌ¬¶È·Ç³£ºÃ,·¿¼ä´óÐ¡Çå½àÒ²¶¼²»´íÍË·¿µ±ÌìÔçÉÏ²ÅÍ¨ÖªÑÓÖÁÏÂÎçÈýµãÍË·¿Ò²ok.ÀëÍòÏó³Ç½üÓÐ»ú»á»¹ÊÇ»áÈë×¡.
1	ÐÔ¼Û±È·Ç³£ºÃµÄ¾Æµê£¬·¿¼äÉèÊ©³¬ºÃ£¬Ç°Ì¨·þ¶È³¬ºÃ,ÉÌ·¿Åä,´²ÉÔÓ²...
1	¾ÆµêÎ»ÖÃÔÚÂÞºþÍòÏó³Ç¸½½üÒ»¶°´óÂ¥Àï£¬ºÜ²»ÆðÑÛ¡£µ«ÊÇ¾ÆµêÄÚ²¿×°ÐÞºÜÎÂÜ°£¬ºÜ²»´í¡£·þÎñÒ²ÌåÌùµ½Î»¡£ÔçÉÏ³öÈ¥£¬ÎÒÈÓÔÚÐ´×ÖÌ¨ÉÏµÄµçÄÔÏß£¬·þÎñÔ±Ò²°ïÎÒÕûÀíºÃ¡£Î¨Ò»µÄÈ±µã¾ÍÊÇÃ»ÓÐVIEW,´°ÍâÃ»Ê²Ã´·ç¾°¡£ÊÊºÏÇéÈË¶È¼ÙºÍÉÌÎñÂÃÐÐ³ö²î¡£
1	Ó²¼þ²»´í,ÉÌÎñ¾ÆµêÀïÃæËãÊÇÓÐÌØÉ«µÄÁË¡£·þÎñÖÐµÈ£¬Ç°Ì¨²»´í£¬µ«·¿¼ä·þÎñÒ»°ã°ã¡£¼Û¸ñ±È½Ï¹ó£¬²»¹ýÐÐÕþ¼ä´óµÖ¶¼ÕâÑù×Ó¡£Î»ÖÃÓÐµãÆ«²»Ì«ºÃÕÒ£¬³ö×âÆû³µË¾»úÓÐÐ©ÕÒ²»µ½£¬ËµÊÇÍòÏó³Ç¸½½ü£¬µ«ÒªÈÆ½øÈ¥
1	µê¿Í·¿ºÜ²»´í£¬Î»ÖÃÒ²ºÜºÃ£¬¾ÍÔÚÍòÏó³Ç±³ºó£¬ÍíÉÏµ½ÍòÏó³Ç¹ä·Ç³£·½±ã£¬½»Í¨ºÜ±ãÀû¡£
1	ÐÔ¼Û±È·Ç³£ºÃµÄ¾Æµê£¬·¿¼äÉèÊ©³¬ºÃ£¬ÎÀÉú¼ä·ÖÁË3¸ö²¿·Ö£¬ÁÜÔ¡·¿£¬ÎÀÉú¼ä£¬»¯×±¼ä£¬·Ç³£¸É¾»£¬×°ÐÞºÜÓÐÅ·Ê½·ç¸ñ£¬ÕíÍ·Êæ·þ£¬´²Ò²´ó,·þ¶ÈÒ²²»,ÉÌ·¿Åä,ÏÂ´Î!
1	ÐÔ¼Û±È·Ç³£ºÃµÄ¾Æµê£¬·¿¼äÉèÊ©³¬ºÃ£¬ÎÀÉú¼ä·ÖÁË3¸ö²¿·Ö£¬ÁÜÔ¡·¿£¬ÎÀÉú¼ä£¬»¯×±¼ä£¬·Ç³£¸É¾»£¬×°ÐÞºÜÓÐÅ·Ê½·ç¸ñ£¬¾ÍÊÇÕíÍ·²»Ì«Êæ·þ£¬Ò»¸öÌ«µÍ£¬Á½¸öÌ«¸ß¡£
1	µØÀíÎ»ÖÃËäËµºÜÊÐÖÐÐÄ£¬µ«³öÈë³ýÁË´òµÄÍâÆäËü½»Í¨¶¼²»ÊÇºÜ·½±ã¡£ÀëÍòÏó³ÇÏàµ±½ü¡£
1	ÕâÊÇÎÒµÚ¶þ´ÎÈë×¡ÁË,·Ç³£²»´íµÄ¾Æµê.·Ç³£¸É¾».Õû½à¡£ÀïÃæµÄÎÀÉú¼äÊÇÎÒ·Ç³£Ï²»¶µÄ²¼ÖÃ¡£ÍíÉÏ12µã»Ø¾ÆµêµÄÊ±ºòÏë³Ôµã¶«Î÷£¬³øÊ¦¶¼ÒÑÏÂ°à£¬ÔÚË®°ÉµãÁË·ÝË®¹ûÉ«À­£¬ÕýºÃ¿´¼ûÒ»Ö»Æ»¹û£¬¾ÍÎÊ³øÊ¦ÄÜ²»ÄÜÖ»°ÑÆ»¹ûÇÐÁË£¬±ðµÄÒ²²»ÓÃ·Å¡£ÄÇ³øÊ¦¾ÓÈ»Ëµ¡°ËÍ¸øÄãÃÇ°É£¬¡±ÎÒÎÊ¶àÉÙ²»ÒªÇ®Âð£¿ËûËµ¡°²»ÓÃÁË¡±¡£ÕæÊÇÌ¬¶È³¬ºÃÅ¶¡£´ÓÀ´Ã»ÓÐ¼û¹ýÕâÃ´´ó·½µÄÄØ¡£Ã¿Ìì¶¼ÓÐµ±ÌìµÄ±¨Ö½¡£
1	4ÄêÇ°×¡¹ý£¬ÎÒºÍµÂ¹úÍ¬ÊÂ¶¼¾õµÃºÜ²»´í¡£½ñÄêÎÒÓÖÑ¡ÁËºÀÃÅ£¬»¹ÊÇ¾õµÃºÜºÃ¡£×ÔÖú²ÍÆ·ÖÖ·á¸»£¬·¿¼ä¿í³¨´óÆø£¬¿í´øËÙ¶ÈºÜ¿ì¡£Ò»¸ö×Ö£ºÖµ£¡
1	²»´í£¬ÎÒ×¡¹ýµÄ×îºÃµÄ¾Æµê£¬ÓÐ¼ÒµÄ¸Ð¾õ¡£ÈÃÎÒ±§Ô¹£¬Ìì°¡£¡±ÈÎÒ¼ÒÀï»¹Êæ·þ£¬ÔõÃ´ÄÜÈÃÎÒË¯µÃ×Å¾õ°¡
1	ºÀÃÅ¶Ô¹ýÉúÈÕµÄ¿ÍÈË»¹ÊÇºÜ²»´íµÄ£¬ÓÐ11¶äÃµ¹å£¬»¹ÓÐÒ»Æ¿Ê¥±ËµÃ±¤¸Éºì£¬ÄÇÕÅÓÐ×ÅºÜ¶à¹¤×÷ÈËÔ±Ç©ÃûµÄºØ¿¨»áÈÃÄã¾õµÃÎÂÜ°¡£
1	×îÊµ»ÝµÄ635µÄÌ×·¿ÓÅ»ÝÕþ²ß¾¹È»¶ÔCTRIP²»ÊÊÓÃÁË£¬ÕâÁîÈËºÜ²»½â¡£Ö±½Ó´òµç»°¸øËü£¬Ëü»áÓÐ638ÔªµÄÓÅ»ÝÌ×·¿£¬ºÜ¶àÓÅ»ÝÕþ²ßµÄ¡£
1	¹ã½»»áÆÚ¼äÃ»ÓÐÃâ·ÑÒûÁÏ°ÉÁË£¬Ã»ÓÐÃâ·Ñ³¤Í¾µç»°ÁË£¬¿É»¹ÊÇÏëÀ´×¡~~²»¹ý£¬¹ã½»»á½áÊøÁËÒÔºó»¹ÊÇÃ»ÓÐ»Ö¸´Ö®Ç°635ËÍ100Ôª´ú½ðÈ¯£¬ÒûÁÏ°ÉÃâ·Ñ£¬¼°Ãâ·Ñ³¤Í¾µç»°µÄ·þÎñ£¬ÓÐµãÏë²»Í¨¡£ÓÐ¶ÎÈÕ×ÓÃ»È¥ÁË¡£
1	×¡À´×¡È¥»¹ÊÇ×îÏëÄîºÀÃÅ¡£ÓÈÆäÊÇËûÃÇ¶Ô´ý³£¿ÍµÄÓÅ»ÝÌ¬¶È£¬check-inµÄÊ±ºò²»ÓÃÑºÔ¤ÊÛÈ¨£¬²»ÓÃÖ¤¼þ£¬¾Í¿ÉÒÔ°ìÍ×¡£Ê±¼ä¿ìµÃºÜ¡£
1	µÚ¶þ´ÎÈë×¡ÁË£¬¸Ð¾õ²»´í£¬½¡Éí·¿£¬ÓÎÓ¾³Ø¶¼ºÜºÃ¡£µ«Õâ´ÎÈë×¡ÓÐµãÐ¡ÎÊÌâ£¬ÔçÉÏÁùµãµÄÊ±ºò£¬ÓÐ·þÎñÔ±ÄªÃûÆäÃî¿ªÃÅ½øÀ´£¬È»ºóÓÖ³öÈ¥ÁË£¬¼¸·ÖÖÓºóÓÖ½øÀ´£¬ÎÊÊÇ·ñÍË·¿£¬ÔÎ£¡µ±Íí¸øÎÒ·¿¼äËÍÁË·ÝÏÊ»¨ËãÊÇµÀÇ¸°É£¬ÈÃÈË¸Ð¾õ»¹²»´í£¡ÁíÍâ£¬Ëû¼Ò°´Ä¦µÄ½ðÊ¦¸µË®Æ½È·Êµ¿ÉÒÔ£¬Ç¿ÁÒÍÆ¼ö£¡
1	¾Æµê·þÎñ»¹²»´í,ÔÚÒË±öÒÑ¾­ºÜºÃÁË.µ«ÊÇÐ¯³ÌµÄ¼Û¸ñÒ»µã¶¼Ã»ÓÐ,ºÀ±êBÔÚÇ°Ì¨´òÕÛ¼Û265,Ð¯³Ì263,Ï£ÍûÒÔºóÐ¯³ÌÒª´ó´ó¸Ä½ø¼Û¸ñÆ«Æ«¸ßµÄÎÊÌâ,²ÅÄÜÓÐÎüÒýÁË!!!
1	¾Æµê¹ÒÅÆ2ÐÇ£¬µ«È·Êµ²»´í£¬Îï³¬ËùÖµ£¬ÔÚÊÐÖÐÐÄ£¬½»Í¨·½±ã£¬³öÃÅ×öÈýÂÖ³µºÜ·½±ã£¬µ«¶Ô×Ô¼Ü³µµÄ¾Í²»Ì«·½±ã£¬Ã»ÓÐÍ£³µ³¡¡£
1	×ÜÌå»¹¿ÉÒÔ£¬½»Í¨¹ºÎï±È½Ï·½±ã£¬Éè±¸ÔÚÒË±öËãÊÇ»¹¿ÉÒÔÁË¡£Ôç²ÍÊµÔÚÌ«²î£¬È¥ÁË3´Î£¬Ã¿´Î1ÖÜ¡£¡£¡£È¥µ½µÚ¶þ´ÎÒ²¾Í²»ÄÜÔÚÄÇ³ÔÁË¡£¡£¡£Ã¿Ìì¶¼Ò»Ñù£¬Æ·ÖÖ»¹ÄÇÃ´ÉÙ¡£¡£¡£¶÷£¬Íí²ÍµÄÌ×²ÍÒ²¾Í1ÖÖ¡£¡£¡£
1	¾ÆµêºÜ´ó£¬·þÎñÌ«²î£¬£ÁÂ¥·¿¼äÒ²ÀÏ£¬ÏÂ´ÎÔÙÒ²²»×¡ÁË¡£»·¾³ºÜºÃ£¬´ò¸ß¶û·òµÄ»òÐí¿ÉÒÔÈÌÈÌ°É¡£
1	²»´í,×¡¹ý¼¸´ÎÁË,ÖµµÃÍÆ¼ö!¾ÆµêÍâ¾ÍÓÐ³¬ÊÐÂò¶«Î÷Í¦·½±ãµÄ:)
1	ÒË±öÕâ¸ö³ÇÊÐ¸øÈË¸Ð¾õÔà¡¢ÂÒ¡¢Ð¡£¬µ«ÊÇÒË±ö´ó¾ÆµêÈ´¸øÈËÏà¶ÔºÀ»ªµÄÏíÊÜ£¬±ÈÆðÍ¬³ÇµÄÁíÍâÁ½¼Ò4ÐÇ¾ÆµêÌõ¼þÒªºÃºÜ¶à£¬²»¹ý»¹ÊÇÓÐ²»×ã£¬ÀýÈçµçÌÝÔËÐÐÂý£¬Í£³µ²»·½±ã£¬½ø¾ÆµêµÄÍ¨µÀÌ«Òþ±Î£¨Ã»È¥¹ýµÄ²»ÈÝÒ×ÕÒµ½£©¡£
1	¼Û¸ñºÍÉèÊ©»¹ÊÇ³ÉÕý±ÈµÄ¡£Õâ´Î¸ø¿ÍÈËÔ¤¶¨£¬·´Ó³»¹ÊÇ²»´íµÄ¡£
1	³ýÁË½»Í¨ÉÔÎ¢ÓÐ²»±ã³öÈë¶¼Òª¿¿taxi»ò×ÔÓÐÆûÍâÆäËû·½Ãæ¶¼okÒ²ºÜºÏÀí
1	ºÜ°²¾²,¸ôÒôÉèÊ©²»´í.·þÎñÔ±Ì¬¶ÈºÜºÃ,ÏÂ´Î»¹»áÑ¡ÕâÀï
1	»·¾³ºÜ²»´í£¬µØÀíÎ»ÖÃºÃ¡£¿ÍÈËÃ¿´Î¶¼×¡ÕâÀïµÄ¡£Ó¦¸ÃÊÇÍ¦ÂúÒâµÄÁË¡£
1	·¿¼äºÜ´óºÜ¸É¾»,·þÎñÒ²ºÜºÃ,ÎåÐÇÀïÃæËãºÜ±ãÒËµÄ.ÏÂ´Î»¹»áÀ´µÄ.
1	µÚÒ»´ÎÀÏ¶¨¾Æµê£¬ÀÏ·´Ó³²»
1	ºÜ²»´íµÄ¾Æµê,ÐÔ¼Û±È½Ï¸ß,¾Æµê·¿¼äºÜ¸É¾»,ºÜ°²¾²
1	·¿¼äºÜ´óºÜÊæÊÊ£¬·þÎñÒ²ºÜºÃµÄ£¬¼Û¸ñÒ²ÊÇÎåÐÇÀïÃæËã±ãÒËµÄ
1	Ó²¼þºÜºÃ£¬ÎÒµÄÍâ¹úÅóÓÑºÜÂúÒâ£¬¾ÍÊÇ·¿¼Û·ÖÀà±È½Ï¸´ÔÓ¡£
1	ÀïÃæ»·¾³»¹ÐÐ£¬ÄÇÒ»Æ¬ÂÌÉ«»¹ÊÇºÜÁîÈËÊæ³©µÄ£¬Ôç²Í½Ï²î¡£ÏÂÒ»Ò³>>Ãâ·Ñ×¢²áÍøÕ¾µ¼º½±ö¹ÝË÷Òý·þÎñËµÃ÷¹ØÓÚÐ¯³Ì³ÏÆ¸Ó¢²Å´úÀíºÏ×÷¹ã¸æÒµÎñÁªÏµÎÒÃÇCopyright1999-2008,ctrip.com.allrightsreserved.
1	¾ÆµêµÄÎ÷²ÍºÜ²»,ÌØÊÇÍíÉÏµÄ×ÔÖú²Í,¿¾Èâ·Ç³£ÓÐÌØÉ«.
1	¾ÆµêÓÐÊÀÍâÌÒµÄ¸Ð,¾³·Ç³£ÃÀ,²»Èç¹ûÓÐ×Ô,½»Í¨¾Í²»ÊÇºÜ·½±ãÁË.
1	Ó¡Ïó×îÉîµÄÊÇ,À­¿ª´°Á±Ê±µÄ¸Ð¾õ--ÍâÃæÊÇÒ»¸ß¶û·òÇò³¡--ºÜã«Òâ!·¿¼äÒ²²»´í,¾ÍÊÇÍ£³µ²»Ì«·½±ã--Ì«Ô¶ÁË,¸ÕºÃÓÖÅöµ½ÏÂÓê.
1	ÕâÄêÍ·¾ÓÈ»¿í´ø»¹ÒªÊÕ·Ñ£¬·¢ÁË2·âÓÊ¼þÓÃµô80¶àÔª£¬ÓÐµãÏëÇ®Ïë·èµÄ¸Ð¾õ¡£¾Æµê·¿¼äÒ»°ã£¬¾ÍÕâÑù×Ó£¬½»Í¨»¹Ëã±ãÀû¡£Î¨Ò»ºÃµÄÊÇ×ÔÖú²ÍÌü£¬È¥µÄÊ±ºòÕæºÃ°ë¼Û£¬ÐÔ¼Û±È½Ï¸ß×ÜÖ®£¬ÎÒ²»»á×¡µÚ2´Î
1	ºÜºÃ,·þÎñºÜºÃ,»·¾³ºÜºÃ,¼Û¸ñÒ²»¹²»´í,ºÜÂúÒâ
1	¾ÆµêÕûÌå»·¾³ÄÇÊÇÃ»µÃËµ£¬³ýÁË·¿¼ä²»Ì«¸ôÒô¡£¹þ¹þ£¬ÎÒ¸ô±ÚºÜÈÈÄÖÅ¶£¡
1	ÎÒÊÇ5ÔÂ8ÈÕµ½9ÈÕ¶¨µÄ¹ó±öÂ¥²ã¸ß¼¶¼ä[º¬Ôç],¸øÎÒµÄ¸Ð¾õÊÇ:---µØÀíÎ»ÖÃ¼«¼Ñ,¾ÍÔÚ½ðÈÚ½Ö¸½½ü---·¿¼ä·Ç³£´óºÍ·Ç³£ÊæÊÊ,°üË«Ôç,²Å1000¿é¶àÒ»µã,·Ç³£ºÏËã---Î¨Ò»²»ºÃµÄÊÇ´óÌÃÔÚ×°ÐÞ,¸ãµÃÓÐµãÊ§Àñ,ÆäËûµÄ¶¼ºÜºÃ×ÜÌåÀ´ËµÊÇÒ»¼Ò²»´íµÄ¾Æµê,¹»ÁË4ÐÇ¼¶±ê×¼!
1	¾ÆµêÉèÊ©¿´µÃ³öÀ´ÖÊÁ¿²»ÊÇºÜºÃ£¬Ï¸½Ú¶¼ºÜ´Ö²Ú¡£·þÎñ»¹¿ÉÒÔ
1	¾ÆµêÍ¦²»´íµÄ,µØ¶ÎÒ²ºÃ,ÃÅ¿ÚµÄ·þÎñÉúÒ²ºÜÈÈÇé.Ö»ÊÇ×î½üÔÚ×°ÐÞ,ÔçÉÏ°Ëµã¶à¾Í¿ªÊ¼ÇÃÇ½,°ÑÎÒ³³ÐÑÁË,ÓÐµãÓ°ÏìË¯Ãß.µ«×ÜÌåÀ´Ëµ»¹ÊÇÍ¦²»´íµÄ,ÖµµÃÈë×¡.
1	µØÀíÎ»ÖÃºÜºÃ£¬Àë¹«Ë¾Ïàµ±µÄ½ü¡£Ã¿´ÎÖéº£µÄÀÏ×Ü¹ýÀ´¶¼Ö¸¶¨¸Ã¾Æµê¡£
1	ËäÈ»¾ÆµêµÄÉèÊ©ÂýÂýÓÐµã¾ÉÁË£¬µ«¾ÆµêÇ°Ì¨µÄ·þÎñÈËÔ±¸øÈË¸Ð¾õºÜÊæ·þ£¬ÃÅ¿ÚµÄ·þÎñÉúÒ²ºÜÓÐ·þÎñÒâÊ¶£¬¿´ÎÒ´ò³µËÆºõ²»Ì«Ë³Àû£¬¾Í°ïÎÒ½Ð³µ£¬ÒòÎªÎÒºÍµÄÊ¿Ë¾»ú¶¼²»Ì«Çå³þÄ¿µÄµØËùÔÚ£¬ÓÖ°ïÎÒÎÊÆäËûÈËÎÒÒªÈ¥µÄÄ¿µÄµØËùÔÚ¡£×ÜÖ®¸Ð¾õ±ÈÔ­À´µÄÂí¿ÉØÃÂÞ¾ÆµêºÃ¡£
1	µÚÒ»´ÎÈ¥Ö£ÖÝ¾ÍÈë×¡µÄ±ö¹Ý.È¥µÄÊ±ºò´ò±í±»³ö×â³µË¾»úºÚÁË,ºóÀ´ÖªµÀÁË,µ½Ö£ÖÝ´ò³µ¿ÉÒÔ½²¼ÛµÄ,»ú³¡µ½ÖÐÖÝ»Ê¹Ú90Ôª×ã¹»ÁË,Èç¹ûÊÇ¿²¼Û¸ßÊÖ¹À¼Æ80Ò²ÄÜÏÂÀ´°É.ÓÐÃâ·ÑµÄÓÎÓ¾³ØºÜ²»´í,µ«ÓÎÓ¾³Ø²»Ì«ºÃÕÒ,¶øÇÒÈ¥µÄÂ·ÉÏÒªÐ¡ÐÄÌ¨½×,±¾ÈË¾Í²»Ð¡ÐÄ°èµ¹ÁË,ÒòÎªÃ»ÓÐÃ÷Ê¾,Õâµã¾Æµê×öµÄ²»µ½Î».
1	¾ÆµêÕûÌå»¹²»´í£¬¾ÍÊÇµØ¶ÎÖ¸Òý±È½Ï²î£¬ÕÒÒ»Ð©¾ÆµêÄÚµÄÉèÊ©ÎÊºÃ¼¸¸öÈË²ÅÕÒµ½¡£±ÈÈçÓÎÓ¾³¡¾ÍÈÃÎÒÕÒ°ëÌì£¬Ì«Æ«ÁË
1	×ÜÌåÀ´Ëµ»¹ÊÇ¿ÉÒÔµÄ,ÎÒ×¡¹ýºÜ¶à´Î,×îÖ÷ÒªÎüÒýÈËµÄµØ·½ÊÇÃ¿Ìì¿ÉÒÔ´ò3¸öÐ¡Ê±µÄ³¤Í¾»òÕßÊÐÄÚµç»°,µçÊÓ»úÆÆÁËµã,Ï£Íû¿ÉÒÔ¸ü»».
1	·¿¼ä»¹Ëã¿ÉÒÔ,Ö»ÊÇ¼Û¸ñÐÔ¼Û±È»¹ÐèÒªÅ¬Á¦,688ÔªÕâ¸ö¼Û¸ñÔÚÖ£ÖÝ¿ÉÒÔ×¡ÆäËû±ö¹ÝÁË.
1	È¥Äê³ö²îÊ±¾Í×¡¹ýÖÐÖÝ£¬µ±Ê±´ø¿Í»§È¥µÄ£¬¸Ð¾õ²»´í¡£ËùÒÔ½ñÄê³ö²îÓÖÑ¡Õâ¼ÒÁË¡£
1	Ã¿´ÎÈ¥ºÓÄÏ»ù±¾ÉÏ¶¼×¡Õâ¼Ò¾Æµê,»·¾³ÉèÊ©¶¼²»´í,·¿¼ä¿í³¨,·þÎñÒ²ºÃ!
1	¸Ð¾õ»¹¿ÉÒÔ,¾ÍÊÇ¶þ²ãÂ¥·¿´°ÍâÃ»ÓÐ·ç¾°,±»Ò»Ð©½¨ÖþÎïÕÚµ²,¿ÉÄÜÊÇ¹ã¸æÖ®Àà,ÍíÉÏ»¹¿ÉÒÔ,ÓÐ´°Á±,°×Ìì¾Í²»ÄÜ¹§Î¬ÁË.ÔÚÍøÉÏ¶©µÄ,Ð´×ÅÓÐË®¹ûÔùËÍ,ÒòÎª»¹ÓÐÍ¬ÊÂ,¿ä¿ÚÓÐË®¹ûÔùËÍ,½á¹ûµ½·¿¼äºó¸ù±¾Ã»ÓÐ,ºÃÃ»Ãæ×Ó,ºóÀ´´ßÁËÁ½´Î,×ÜËãËÍÁË¹ýÀ´.×ÜÌ¨·þÎñÌ¬¶ÈÌØ±ðºÃ.
1	Ç°Ì¨·þÎñºÜºÃ¡£ÎÒÃÇÈ¥Ê±£¬ÕýºÃÊÇÍË·¿¸ß·å£¬´óÌÃ¾­ÀíÖ÷¶¯ÅÜÀ´°ïÎÒÃÇ´¦Àí¡£È¥³ËµçÌÝÊ±£¬ÎÒÃÇ×ß´í·½Ïò£¬ËýÓÖ×·À´ÌáÐÑÎÒÃÇ¡£ÓÃ²ÍÔÚµ×Â¥µÄ×ÔÖú²Í£¬·Ç³£ºÏËã£¬88ÔªÎç²Í²»º¬·þÎñ·Ñ¡£Ôç·¹ÔÚÍ¬Ò»µØ·½£¬Ò²»¹ºÃ£¬ÓÃ²Í»·¾³²»´í¡£¾ÍÊÇ¿§·È»úÉèÖÃ²»ºÏÀí£¬Ò»±­¿§·ÈÊÇÕûÕûÒ»´ó±­£¬Á¿Ì«´ó£¬¶øÇÒÃ»ÓÐÁôÏÂ¿Õ¼ä¼ÓÌÇºÍÄÌ¡£Èç¹ûÒªÅ¨Ëõ¿§·È£¬×îºÃÖ±½ÓÒª·þÎñÔ±×ö¸øÄã¡£²Í¾ßºÜ¶àÊÇÒË¼ÒµÄ¡£
1	È¥Ö£ÖÝºÃ¼¸´Î£¬¶¼ÔÚÕâÀï×¡¡£ÓÐÒ»´ÎÃâÉý£¬×¡´óÌÃ×ó²àÒ»²ãµÄ·¿¼ä¡£¾ÆµêºÜ°²¾²£¬·þÎñÒ²ºÃ¡£Ç°Ì¨Ð¡½ãËäÈ»²»Æ¯ÁÁµ«·þÎñºÜµ½Î»¡£ÍË·¿ËÙ¶È¼«¿ì¡£ÏÂ·É»úÀ´¾ÆµêÊ±Ãâ·Ñ°à³µ£¬ÍË·¿ºóÈ¥»ú³¡Òª¸¶·Ñ¡£ÏÂ´ÎÀ´¾Í×¡ÕâÀï¡£
1	ÎÒÊÇ12ÔÂ23--26Íí×¡ÔÚ¸ÛÍþ,ÓÉÓÚ´ËÐÐµÄÄ¿µÄ¾ÍÊÇÊ¥µ®½Ú¹ºÎï,Òò´Ë¾õµÃÌØ±ðµÄ·½±ã,¶øÇÒÆ½°²Ò¹¹ã¶«µÀÉÏµÄÁãµãµ¹Êý»î¶¯¾ÍÔÚÎÒµÄ·¿¼äÂ¥ÏÂ½øÐÐ,¾ÆµêÄÚµÄÓ²¼þÉèÊ©»¹ºÃ,ÎÀÉú¼äÍ¦´óµÄ,Ã¿ÌìËÍÐÂÏÊµÄË®¹û,·þÎñÒ²²»´í,Î¨Ò»µÄÈ±µãµ±È»ÊÇ¼Û¸ñ¿©!
1	µØµãÒ»Á÷£¬·¿¼äÉèÊ©±È½Ï³Â¾É£¬¼Û¸ñÒ²Ô½À´Ô½¸ßÁË¡£ºÃÏóÐ¯³ÌµÄÓÅÊÆÔ½À´Ô½²»Ã÷ÏÔÁË¡£
1	È¥Ïã¸ÛµÄÖ÷ÒªÔ­Òò¾ÍÊÇÎªÁË¹ºÎï£¬×¡Õâ¼Ò¾ÆµêÁîÎÒ×îÂúÒâµÄ¾ÍËüµÄµØÀíÎ»ÖÃ·Ç³£µÄ·½±ã£¨ÓÈÆäÊÇ´ø±¦±¦ÂÃÓÎµÄÂèÂè£©£¬Äã²»»áÒòÎª±¦±¦Ì«Ð¡×ß²»ÁË¶àÉÙÂ·¶øÀ§»ó£¬ÒòÎªÕâ¼Ò¾Æµê¾ÍÎ»ÓÚÏã¸Û×î·±»ªµÄº£¸Û³ÇÖÐ£¬²»¹ÜÊÇÓ²¼þ»¹ÊÇÈí¼þ¾ø¶Ô·ûºÏËÄÐÇµÄ±ê×¼£¬ÓÈÆäÊÇ´²·Ç³£´óºÜÊæ·þ¡£³öÁË¾ÆµêµÄÃÅ¾ÍÊÇÁîÀÉÂúÄ¿¸÷ÖÖÆ·ÅÆµÄÉÌÆ·£¬»áÈÃÄãÓÐ×ã²»³ö»§µÄ¸Ð¾õ£¬ÒòÎªÄã¾Í×¡ÔÚÉÌ³¡Àï£¬ÀïÃæ³Ô·¹¹ºÎï·Ç³£·½±ã¡£Èç¹ûÄãµÄ±¦±¦ÀÛÁË»òÕßÂòµÄ¶«Î÷Ì«¶àÄã¿ÉÒÔÂíÉÏ¾Í»Øµ½¾Æµ…
1	Î»ÖÃºÜºÃ£¬×ßÂ·µ½ÎÄÃí¡¢ÇåÁ¹ËÂ5·ÖÖÓ¶¼ÓÃ²»ÁË£¬ÖÜ±ß¹«½»³µºÜ¶àºÜ·½±ã£¬¾ÍÊÇ³ö×â³µ²»Ì«°®È¥£¨ÀÏ³ÇÇøÂ·Õ­°®¶Â³µ£©£¬ÒòÎªÊÇÀÏ±ö¹ÝËùÒÔÉèÊ©Òª³Â¾ÉÐ©£¬
1	ÔÚÏã¸ÛÄÑµÃÓÐÄÇÃ´´óµÄ·¿¼ä£¬²»¹ý¾ÍÊÇÎÀÉú¼ä¾ÉÁËÒ»µã¡£¶ÔÓÚÈ¥Ïã¸ÛÑªÆ´µÄÈËÀ´ËµÕâÊÇ×îºÃµÄÑ¡Ôñ£¬ÒòÎª¾Æµê¾ÍÔÚº£¸Û³ÇÄÚ£¬Ù¼´óµÄº£¸Û³Ç¹äÒ»ÐÇÆÚ¹À¼ÆÒ²ÄÑÒÔ¹äÈ«£¬¹äÀÛÁË»¹¿ÉÒÔÖ±½Óµ½¾ÆµêÐªÒ»Ðª
1	×ÜÌåÀ´Ëµ»¹¿ÉÒÔ£¡¾ÍÊÇ·¿¼äÉÔÎ¢Ð¡Ò»µã£¬´²Ò²²»Ì«´ó£¬¼Ò¾ßÓÐµã¾ÉÁË£¬µ«ÊÇ±È½Ï¸É¾»¡£·þÎñ»¹¿ÉÒÔ£¬·¹²ËµÄ¿ÚÎ¶Ò²²»´í¡£±È½Ï¾­¼ÃÊµ»Ý£¡
1	ºÜÀÏµÄËÄÐÇ¼¶¾Æµê£¬ËäÈ»¸÷·½ÃæÒÀÏ¡»¹ÄÜ¸ÐÊÜµ½ÎôÈÕ×÷ÎªÉæÍâ¾ÆµêµÄ¹æÄ££¬µ«Éè±¸µÄ¼«¶ÈÀÏ¾ÉÒÑ¾­ÊÇÎÞ·¨Òþ²ØµÄÒÅº¶ÁË¡£¾¡¹ÜÈç´Ë£¬¾ÆµêµÄ·þÎñºÜÌùÐÄ£¬Ó¦¶ÔÒ²ºÜÈÈÇé£¬¿ÉÄÜÊÇ¿¿·þÎñÌ¬¶ÈÀ´ÃÖ²¹ÉÏÊöµÄ²»×ã°É£¡ÎÒ×¡ÁËÁ½¸öÍíÉÏ£¬¾ÆµêÁ¬ÐøÁ½ÌìËÍ¸øÎÒË®¹ûÆ´ÅÌ£¬²»À¢ÊÇÎÂ´øË®¹û³öÃûµÄÉ½¶«£¬Àæ¡¢Æ»¹û¡¢Ã«ÌÒ¶¼·Ç³£ÃÀÎ¶¡£»¹»á¿¼ÂÇÈë×¡¡£Ö»ÊÇ¼ÃÄÏ±¾ÉíµÄ¾°µãÕæÊÇÌ«ÉÙÁË£¡
1	¾ÆµêÎ»ÖÃ²»´í£¬×÷ÎªÒ»¼Ò×¼ËÄÐÇ¼¶µÄ¾Æµê£¬´óÌÃ±È½ÏÐ¡£»·¿¼äÉèÊ©ËäÈ»ÓÐµã¾É£¬µ«ÊÇºÜ¸É¾»£¬·þÎñºÜºÃ£»Ôç²Í»¹¿ÉÒÔ¾ÍÊÇ¼Û¸ñ¸ß£¡×ÜµÄÀ´Ëµ»¹ÊÇ¿ÉÒÔÍÆ¼öµÄ
1	·¿¼ä»·¾³»¹ÐÐ£¬»¹ÓÐÒº¾§µçÄÔ£¬ÍíÉÏ»¹ÓÐË®¹û£¬¾ÍÊÇÖÜÎ§¹ºÎïÒª×ßµãÂ·£¬ÕûÌå»¹ÐÐ
1	³ýÁË²¿·ÖÉèÊ©ÓÐµãÀÏÖ®Íâ£¬ÊÇºÜºÃµÄ¾Æµê¡£ÓÈÆäÊÇ·þÎñºÜµ½Î»£¡²ÍÌüµÄ·þÎñÔ±µã´íÁË²Ë£¬µ¼ÖÂ½áÕË¶àÁË50¶àÔª£¬²»ÓÃÒ»·ÖÖÓ¾ÍÁ¢¿Ì¸ÄÕý½â¾ö£¬ºÜºÃ£¡£¡
1	ÎÒÊÇ2008Äê4ÔÂ29ÈÕÈë×¡µ½¸Ã¾Æµê£¬¸Ð¾õ»·¾³ÊæÊÊ£¬¾ÆµêÉèÊ©Íê±¸£¬·þÎñÒµºÜÖÜµ½£¬Àë»ð³µÕ¾ºÍÈª³Ç¹ã³¡ºÜ½ü£¬¾ÍÊÇ´òÕÛµÄ·¿¼äÃ»ÓÐÔç²Í£¬ÎÒ¾õµÃÓ¦¸Ã½µµÍÔç²Í±ê×¼£¬º¬ÔÚ´òÕÛ·¿·ÑÀï£¬×ÜÌå¸Ð¾õÊÇÒ»¼Ò²»´íµÄ¾Æµê£¬ÊÊºÏÉÌÎñÈËÊ¿ÏÂé½¡£
1	µØµã²»´í£¬·þÎñÒ²ºÜºÃ£¬Ìá¹©ºÃ¼¸ÖÖÕíÍ·Ñ¡Ôñ£¬°üÀ¨ÍíÉÏÓÐËÍÒ»±­ÈÈÒû£¬·Ç³£ÌùÐÄ£¬ÒÔºó»¹»áÈë×¡¡£
1	¾Æµê»¹¿ÉÒÔ£¬ºÃÏñºÍÒøÐÐÔÚÒ»¸öÂ¥¡£¾ÆµêÈÈ¿Õµ÷¾ÛÈÈ£¬Ò»¿ªÊ¼²»ÖªµÀ£¬¿ªÁËºÜ´ó£¬ÖÐ¼äË¯¾õ±»ÈÈÐÑÁË£¬ÓÐµã¿äÕÅ¡£ÎÀÉú¼ä¾Þ´ó£¬¿ÉÒÔ·¿¼äºÜÐ¡¡£ÎÝÄÚÉèÊ©ÓÐÐ©ÀÏ
1	ÎÒÈë×¡µÄÊÇÉÌÎñ´ó´²¼ä£¬ÐÔ¼Û±ÈºÜ¸ß£¬·¿¼ä»¹ÓÐÒº¾§µçÄÔ£¬¿ÉÒÔÃâ·ÑÉÏÍø£¬·þÎñ±È½ÏÈËÐÔ»¯£¬ÍíÉÏÃâ·ÑËÍµÄ¹ûÅÌ£¬¶øÇÒÔÚ´²Í··ÅÁËÒ»Ö¦ÏÊ»¨£¬¸Ð¾õ±È½ÏÎÂÜ°£¬·¿¼ä¸÷ÖÖÐ¡³ÔÒûÁÏÒ»Ó¦¾ãÈ«£¬ÃÀÖÐ²»×ãµÄÊÇ¼Ò¾ßÓÐµã³Â¾É~~~
1	²»´íµÄ¾Æµê¡£Ã¿´ÎÈ¥ÈªÖÝ¶¼×¡µÄ¡£Ôç²ÍºÜ·áÊ¢¡£ÃÅ¿ÚÓÐ´ó°Í³µÕ¾£¬½»Í¨·½±ã¡££¨µ«ÊÇ´ó°ÍÊÇÖÐÂÃµÄ£¬Ï°¹ßºÜ²î£¬Ï²»¶ÔÚÊÐÇø¶µÀ´¶µÈ¥µ½´¦½Ó¿Í£¬´ÓÒ»¸öÕ¾µ½ÁíÒ»¸öÕ¾£¬·Ç³£µ¢ÎóÊ±¼ä¡£ÉÌÎñ¿ÍÈË×îºÃÈ¥ÖÐÐÄÕ¾×ø³µ£©
1	·¿¼ä»¹²»´í£¬×°ÐÞ¿´ÆðÀ´ºÜÊæ·þ¡£µ«ÊÇÉÌÎñ¼äµçÄÔÓÉ²¡¶¾£¬ÉÏÍøºÜ²»Ë¬¡£ÍíÉÏ»áÓÐÉ§ÈÅµç»°
1	¾ÆµêÉèÊ©ºÜ³Â¾É£¨Ô¤¶¨Ê±Ð¯³ÌÍøÊÇÌáÐÑ¹ýµÄ£©£¬ÎÀÉúÒ²Ò»°ã£¬ÓëËÄÐÇ±ê×¼ÓÐÐ©²»°ãÅä£»·¿¼äÔ¿³×ÊÇ²é¿¨£¨Ð¾Æ¬£©Ê½£¬ÓÉÓÚÓÃµÄÊ±¼ä³¤ÁË£¬½Ó´¥²»Á¼£¬¾­³£¿ª²»¿ªÃÅ£¬Á¬·þÎñÔ±Ò²ÒªÁ¬ÊÔ¼¸´Î¿ªÐÐ£¬ºÜ²»·½±ã¡£
1	Õâ¸ö¾Æµê·Ç³£²»´í£¬»·¾³Ò²»¹¿ÉÒÔ£¬¼Û¸ñÒ»°ã£¬²»ËãÊÇ×îµÍµÄ¼Û¸ñ¡£
1	²ÍÌü×°ÐÞÍ£ÒµÈ´ÎÞÍ¨Öª¡£Õý²ÍÊ±¼äÖ»ÓÐÒ»ÖÖ×ÔÖú£¬±ðÎÞÑ¡Ôñ¡£Èç´Ëº®Àä¼¾½Ú»¹ÒªÍâ³öÑ°ÕÒ·¹¹Ý¡£
1	(1)·¿¼äÎÀÉú¸É¾»¿Õ¼ä´ó!(2)Ôç²ÍÃÀÎ¶·ç¸»²ËÉ«¶à!
1	¾Æµêµ±Ê±µÄÍÅÌå¿Í»§¶à,ËùÒÔÁÙ½ü¼ÙÈÕ,¸Ð¾õÉ¢»§ÓÐµã²»±»ÖØÊÓÁË.±ö¹Ý·´À¡2007Äê10ÔÂ10ÈÕ£ºÊ×ÏÈÎÒÃÇ¸ÐÐ»Äú¶Ô¾ÆµêÌá³ö±¦¹óÒâ¼û¡£¾Æµê¹ÜÀí²ã·Ç³£ÖØÊÓ¿ÍÈËµÄÃ¿Ò»ÌõÒâ¼ûºÍ½¨Òé£¬×Ü¾­ÀíÒÑ¶Ø´ÙÓÐ¹Ø²¿ÃÅ½øÐÐÕû¸Ä¡£¶ÔÄúÔÚ¾Æµê¶ºÁôÆÚ¼äµÄ²»Óä¿ì£¬ÎÒÃÇÉî±íÇ¸Òâ£¬ÔÙÒ»´Î¶ÔÄúËµÉù¶Ô²»Æð¡£ÎÒÃÇ½«»á½øÒ»²½¼ÓÇ¿Ô±¹¤Ï¸½Ú·þÎñÅàÑµ£¬¼ÓÇ¿×¨ÒµÖªÊ¶µÄÑµÁ·£¬ÆÚ´ý×ÅÄúÔÙÒ»´Î¹âÁÙÎÄ»ª´ó¾Æµê¡£Ð»Ð»£¡
1	¶©µÄÊÇ±êA£¬·¿¼ä×°ÐÞ±È½ÏÐÂ¡£Ö»ÊÇÏ´ÔèµÄÈÈË®ÒªµÈ¸ö¿ì7-8·ÖÖÓ²ÅÈÈÆðÀ´¡£¸½½üºÜÈÈÄÖ£¬Â¥ÏÂ¾ÍÊÇÎÄÃí£¬ÓÐÐ©¹ÅÉ«¹ÅÏãµÄÃöÄÏ½¨Öþ£¬¶ÔÃæ¾ÍÊÇÍ­·ðËÂ£¬ÔÚ×ßµãÂ·²»Ô¶¾ÍÊÇ¹ØµÛÃíºÍÇåÕæËÂ¡£²»¹ýÀëÆû³µÕ¾ÓÐÐ©¾àÀë£¬²½ÐÐÒª20·ÖÖÓ×óÓÒ¡£²»¹ý±êAµÄ·¿¼ÛÖ»ÔÚÖÜÄ©²Å268£¨ÎÞÔç²Í)£¬Æ½Ê±Òª300.Ö»ÊÇÏÖÔÚÐÇ¼¶µÄ¾ÆµêºÃÏñ¶¼Í¦ÁßØÄ£¬Æ¿×°Ë®¶¼Ã»Òª³öÇ®£¬·´¶øÏÖÔÚÉÌÎñ¾Æµê¶¼»áÃâ·ÑËÍ2Æ¿Ë®¡£
1	²»µÄÉÌ¾Æµê,µØ¼°½»Í¨¶¼Í¦ºÏ¶ÌÆÚ³ö²îµÄ·¿Ò²³¨,ÖµµÃÍÆ
1	¾ÆµêµÄÔç²ÍÌ«²î,¶àÉÙÄê¶¼Ò»Ñù,¹ûÖ­Ò²¸ÄÎª¹ûÕäÁË,ÊµÔÚºÍ4¿ÅÐÇ²»·û!
1	ºÜ²»´íµÄÒ»¸ö¾Æµê,´²ºÜ´ó,ºÜÊæ·þ.¾ÆµêÔ±¹¤µÄ·þÎñÌ¬¶ÈºÜÇ×ÇÐ.
1	·¿¼ä»¹¿ÉÒÔ£¬´²ºÍÕíÍ·¶¼ÂùÊæ·þµÄ£¬¾ÍÊÇ¿¿ÂíÂ·ÓÐµã³³¡£×ÜµÄÀ´Ëµ»¹¿ÉÒÔ°É£¬ÒÔºóÈ¥»¹»á¼ÌÐø×¡µÄ¡£
1	ËÄÔÂÇåÃ÷¼ÙÆÚÈ¥µÄ£¬Ôç²ÍÒ»°ã£¬Í£³µ³¡²»¹»£¬ÍíÉÏÍíÒ»µã»ØÈ¥¾ÍÒªÍ£µ½¶ÔÃæÃ»ÈË¹ÜµÄ¿ÕµØ¡£
1	·þÎñºÜ²»´í£¬·þÎñÔ±Ò²ºÜÓÐÀñÃ²¡£·¿¼ä¿í´ó£¬ÉèÊ©·Ç³£È«£¬·¿¼äÍÏÐ¬²»´í£¬±ÈÆäËü¾ÆµêµÄºÃ¶àÁË¡£¾ÆµêÎ»ÖÃÒ²ºÜºÃ£¬¹ºÎï£¬ÓéÀÖ£¬¶¼ºÜ·½±ã¡£×ÜÌåºÜºÃ¡£
1	³õ´ÎÈë×¡¾©»ª´ó¾Æµê¸Ð¾õ´óÌÃ·Ç³£µÄö¦Àö£¬·¿¼ä¹»´ó·Ç³£Õû½à¡£¶«Ö¥Òº¾§µçÊÓ£¬HBO¡£¾ÆµêÈýÂ¥ÖÐ²ÍÌüµÄÑïÖÝÊ¨×ÓÍ·Ë¬ÄÛ»¬¿Ú¡£¾Æµê³öÃÅ¾ÍÊÇÉÌÒµÖÐÐÄ£¬²½ÐÐÖÁÊÝÎ÷ºþÒ²¾Í10¶à·ÖÖÓ¡£
1	ÎÒ×òÌì¸Õ´Ó³ÐµÂ»ØÀ´,¸Ð¾õÊ¢»ª¾ÆµêµÄ·¿¼äÕæµÄ²»´íÅ¶(³ýÁËÂ¥µÀÓÐÐ©ÒìÎ¶¶ù),¿ÉÄÜÒòÎªÊÇµ­¼¾µÄ¹ØÏµ°É,¿ÍÈË²»Ì«¶à,µ«ÊÇ·þÎñºÜºÃ¡£³¬ÔÞµÄÊÇ£¬ÍíÉÏ½ÐµÄ¹ûÅÌ£¬50Ôª³¬¼¶´ó¡¢³¬¼¶ÐÂÏÊ£¬È¥µÄÇ×ÃÇÒ»¶¨ÒªÊÔÊÔÅ¶¡£¡£¡£
1	»·¾³Ò»°ã£¬·¿¼ä»¹¿ÉÒÔ£¡½»Í¨²»ÊÇºÜ·½±ã£¬·þÎñÒ²ÊÇÒ»°ã»¯£¡
1	¾ÆµêµÄÎ»ÖÃ·Ç³£ºÃ£¬ÀëÎ÷½ÖÕæÊµÁã¾àÀë¡£¡£¾ÆµêÊÇ»¨Ô°Ê½µÄ£¬ÓÐµã¸Ð¾õÏñÔÚ´ó¹ÛÔ°¡£¡£¡£¡£ºþ¾°·¿µÄÊÓÒ°±È½ÏºÃ£¬£¬¿´µ½É½£¬¿´µ½Ë®¡£¡£²»×ãµÄµØ·½¾ÍÊÇÇ°Ì¨µÄ¹¤×÷ÈËÔ±ºÃÏñ·´Ó¦±È½Ï³Ù¶Û£¬£¬¹¤×÷Ð§ÂÊ½ÏµÍ¡£¡£¡£
1	·¿¼ä×°ÐÞºÜºÃ,ÓÈÆäÊÇ´²µæ,×¡ÆðÀ´ºÜÊæ·þ.ÎÀÉúÒ²ºÜºÃ,ºÜ¸É¾».·þÎñ»¹¿ÉÒÔ,½áÕÊËÙ¶ÈÍ¦¿ìµÄ.¾ÆµêµÄÎ»ÖÃÒ²¿ÉÒÔ,½»Í¨»¹ºÜ·½±ã.²ÍÌüº£ÏÊµÄÆ·ÖÖÓÐµãÉÙ,ÅóÓÑ¾Û»áÒ²Í¦ºÃµÄ.×îÖ÷ÒªµÄÊÇ¼Û¸ñÊµ»Ý!!ºÇºÇ!!!·´Õý×ÜÌå¸Ð¾õ»¹¿ÉÒÔ,ÔÚÇØ»ÊµºµÄÈýÐÇ¼¶¾ÆµêÀ´Ëµ,ÐÔ¼Û±È»¹ÊÇºÜ¸ßµÄ.ÍÆ¼ö!!!
1	ÎÒ8ÔÂ19ÈÕÈë×¡±ê×¼¼ä£¨268Ôª£©Ò»Íí£¬·¿¼ä¡¢ÎÀÉú¼ä¶¼±È½Ï¿í³¨£¬ËäÈ»×°ÐÞºÍ¼Ò¾ß¾ÉÁËÐ©£¬µ«ÎÀÉú²»´í£¬ÍâÃæµÄÔëÒô²»´ó£¬ÓÐÐ¡±ùÏä£¬ÍíÉÏËÍË®¹ûºÍ±¨Ö½£¬ÔçÉÏÓÐ×ÔÖúÔç²Í£¬½áÕÊËÙ¶È¿ì¡£³öÐÐÒ²ºÜ·½±ã£¬¾ÆµêÀëÈËÃñ¹ã³¡²½ÐÐÐè5¡¢6·ÖÖÓ£¬´ò³µµ½»ð³µÕ¾7Ôª£¬Òªµ½±±´÷ºÓº£±õ£¬´Ó¾Æµê²½ÐÐ10·ÖÖÓµ½¹«½»³µÕ¾£¬×ø34Â·³µ´óÔ¼40·ÖÖÓµ½º£±õ£¬Æ±¼Û2Ôª¡£ÂÃÓÎÍú¼¾µÄÊ±ºòÔÚ±±´÷ºÓ×¡Ìõ¼þ²»ºÃ»¹ºÜ¹ó£¨ËÄ¡¢Îå°ÙÔª¾Í×¡¸öÕÐ´ýËùµÄ±ê×¼£©£¬×¡ÔÚÇØ»ÊµºÌõ¼þºÃ¶àÁË£¬Ï…
1	Õâ¸ö¾Æµê²»Ì«ºÃÕÒ£¬ÒòÎª²»Ì«ÓÐÃû¡£ËüµÄÎ»ÖÃÆäÊµÊÇÔÚ»Ê¼Ò¾Æµê¶ÔÃæµÄ×ó¼Ò×¯¶«½ÖÉÏ¡£ÒòÎªËüÀë¹úÕ¹ºÜ½ü²ÅÑ¡ÔñÁËËü¡£
1	¼Û¸ñ±È½ÏºÏÀí£¬Î»ÖÃ¼°»·¾³Ò²²»´í£®Ôç²ÍËäÈ»¼òµ¥Ò²»¹²»´í£®
1	¸É¾»,½»Í¨·½±ã,·þÎñÌ¬¶ÈÒ²²»´í,368µÄ·¿¼ä´øµÄÔç²ÍÒ²¿ÉÒÔ.¾ÍÊÇÀÏ±ö¹Ý,ÉèÊ©½ÏÀÏ.¼Û¸ñÂÔÆ«¸ß
1	×ÜÌåÀ´Ëµ£¬»¹²»´í¡£·¿¼ä±È½Ï¸É¾»£¬·þÎñÒ²²»´í
1	ËÄÐÇÉè±¸ÈýÐÇ¹ÜÀí¶þÐÇ·þÎñ¿Í·¿·þÎñ¿É¼ÎÇ°Ì¨·þÎñÉÐ¿É¾ÍÊÇÂý¡£²ÍÌü²»ÖªÊ²Ã´ÊÇ·þÎñÖ»Öª¶Ë·¹ËÍ²Ëµ½×ÀÁ¬ÔõÃ´·Å¶¼²»¶®²Ë»¹¸ã´íÆæÂýÃâ·Ñ×¢²áÍøÕ¾µ¼º½±ö¹ÝË÷Òý·þÎñËµÃ÷¹ØÓÚÐ¯³Ì³ÏÆ¸Ó¢²Å´úÀíºÏ×÷¹ã¸æÒµÎñÁªÏµÎÒÃÇCopyright1999-2008,ctrip.com.allrightsreserved.
1	Èë×¡µÄÊÇ¹ó±öÂ¥£¬·¿¼äÃæ»ý»¹Ëã´ó£¬¸Ð¾õÓ²¼þºÍ·þÎñ¶¼»¹²»´í¡£È±µãÊÇ¸ôÒôÐ§¹û²»ÊÇºÜºÃ£¬×¡¸ô±ÚµÄÍ¬ÊÂËµ¾¹È»ÄÜÌýµ½ÎÒ´òµç»°µÄÉùÒô£¬¶øÇÒ×ßÀÈÉÏÆäËû¿ÍÈËµÄÉùÒôÒ²³³ÐÑ¹ýÎÒ2´Î¡£
1	Ô¤¶¨Ê±ÉùÃ÷ÒªÎÞÑÌÂ¥²ã£¬ÍøÕ¾»Ø¸´Ò²È·ÈÏÊÇÎÞÑÌÂ¥²ãµ«Ã»ÓÐ´ó´²·¿£¬¾Í½ÓÊÜÁËË«´²·¿¡£µ«ÊÇÏÂÎçÎåµã¶àµ½´ïÈë×¡Ê±¾¹È»¸Ä³ÉÎüÑÌÂ¥²ã´ó´²·¿£¬Ã÷ÏÔÊÇ°ÑÎÒÔ¤¶¨µÄ·¿¼ä¸øÁË±ðÈË£¡Ò»ÔÙÇ¿µ÷Èë×¡µÄÊÇÕý´¦ÔÚÈÑÉï·´Ó¦ÆÚÔÐ¸¾£¬ÐèÒªÎÞÑÌ»·¾³£¬¹ó±öÂ¥ÄÇ¸öÁ³´ÓÍ·µ½Î²À­µÃºÜ³¤µÄÄÐÇ°Ì¨ÎÞ¶¯ÓÚÖÔ£¬·óÑÜÁËÊÂµØËµÁË¾äÎÞÑÌ·¿¼ä×¡µÄ¶¼ÊÇÒ»¸öÔÂÇ°Èë×¡µÄÀÏ¿Í»§ÁË¡£ÄÇÐ¯³Ì¸øÎÒµÄÈ·ÈÏÐÅÊÇÆ¾Ê²Ã´·¢³öÀ´µÄ£¿¸ü¿ÉÆøµÄÊÇ£¬ÏÂÎç5µã¶àÁË£¬·¿¼ä»¹Ã»´òÉ¨Íê£¡ÈÃ¿ÍÈË¸ÉµÈÁË´ó…
1	¾Æµê·¿¼äÌ«Ð¡ÁËÐÔ¼Û±È²»ÊÇºÜºÃ,²»¹ýÔ½¿¿±±Ô½ÊÇÕâÑù,Ã»ÓÐ°ì·¨°¡,»¹ÊÇÄÏ·½µÄ¾ÆµêÐÔ¼Û±ÈºÃ!
1	¾ÆµêÎ»ÖÃºÜºÃ£¬ÔÚÎ÷½ÖµÄ½Ö¿Ú¡£¾ÆµêÄÚ»·¾³ÓÅÃÀ£¬¾ÍÊÇ×ÔÖúÔç²Í¼Û¸ñÌ«¹ó£¬Æ·ÖÖÒ²²»¶à¡£7ÔÂ·Ý×¡ÁË3Ìì£¬¸Ð¾õÍ¦ºÃµÄ¡£
1	Ð¯³ÌÖ»ÄÜ¶©µ½ÀÏÂ¥£¬¹ó±öÂ¥¶©²»µ½¡£Ç°Ì¨·þÎñÔ±¸øÎÒ×öÁËÉý¼¶£¬ÉýÖÁºÀ»ª·¿¡£×°ÐÞÓÐµãÀÏÁË¡£²»¹ýÌ«²Ö±¾À´¾ÍÃ»Ê²Ã´ºÃ¾Æµê£¬Ò²¾ÍÕâ¼ÒÊÇÎåÐÇ¼¶µÄÁË
1	µ½ÈýÑÇÐÝÏ¢Á½Ìì£¬ÊÇÎÒÁÙÊ±×öµÄ¾ö¶¨¡£µ±Ê±ÓÉÓÚÎðÃ¦£¬ÀûÓÃÐ¡ÐÝµÄÊ±¼äÈë·ÉÀ´ÈýÑÇ£¬Ç°Á½ÌìÔÚÈýÑÇÍå×¡¡£×îºóÒ»Ìì£¬Èë×¡ÁË»·Çò³Ç¾Æµê£¬¸Ð¾õÕâ×ù¾ÆµêµÄ»·¾³·Ç³£²»´í¡£ÓÉÓÚ´ÒÃ¦£¬Á¬Ïà»ú¶¼Ã»À´µÃ¼°´ø¡£ºÍÅ®ÓÑÒ»Æð£¬ÔÚº£Ì²ÉÏÐÝÏ¢ÍæË£Ê±£¬¿´µ½ÃÀÀöµÄÑÇÁúÍå¾°É«£¬µ±Ê±ÓÖÕý³îÃ»ÓÐÏà»úºÏÓ°µÄ¿àÄÕÊ±£¬·¢¾õÓÐ¾ÆµêµÄÒ»Ãû¹¤×÷ÈËÔ±µ½º£±ßÀ´ÅÄÍâ¾°¡£ÓÚÊÇÎÒÃÇÇëÇóËû°ïÎÒÃÇÅÄÁËºÃ¼¸ÕÅºÏÓ°¡£Ëû»¹Ö÷¶¯ÈÃÎÒÃÇÁôÏÂÁËE-mail¡£Ã»Ïëµ½Ç°ÌìÎÒÃÇ»Øµ½ÉòÑôµÄÊ±ºò£¬´…
1	¾ÆµêµÄ·þÎñÊÇ²»´íµÄ£¬µ«ÊÇÓ²¼þ²»¹»ÎåÐÇ±ê×¼£¬Ê²Ã´¶¼ÒªÔÙÊÕ·Ñ¡£ÍíÉÏµÄ×ÔÖú²ÍºÜÖµ£¬¾ÆµêÈ¥ÊÐÖÐÐÄµÄ°ÍÊ¿Ò²ºÜ·½Ãæ¡£Èç¹ûÔÚ×¡ÉÏ²»Ïë»¨Ì«¶àµÄÇ®£¬¿ÉÒÔ¿¼ÂÇ£¡
1	ÎÒÊÇ2.13Èë×¡µÄ,¸Ð¾õ·þÎñ»¹ÊÇ¿ÉÒÔµÄ,ÌØ±ðÊÇÐÐÀîÔ±,±È½ÏÈÈÇé.µ«ÊÇÖÜ±ßµÄ»·¾³²»ÊÇºÜºÃ,ÎÒÃÇÄÇ´ÎÈë×¡µÄÉ½º£·¿Ã¿Ìì´°»§Íâ¾¹È»¶¼ÊÇ¸ô±ÚÍ£³µ³¡µÄÈËÈº,±È½ÏàÐÔÓ.º£Ì²ÒòÎª½Ó½ü¹«¹²Í£³µ³¡,·Ç¾ÆµêÓÎ¿Í·Ç³£¶à,Ó°ÏìÐÄÇé.
1	2ÔÂ14ÈÕÈë×¡,·þÎñ²»´í,·þÎñÔ±ºÜÈÈÇé,»áÖ÷¶¯ÎÊºÃ;ÍË·¿ÑÓºóÒ»Ð¡Ê±Ò²ºÜÈÝÒ×¾Í´ðÓ¦ÁË.Ó²¼þ²îµã,·¿¼äÓÐµã¾É,ÎÒ¶©µÄÊÇÉ½º£·¿,Ö»ÄÜ¿´µ½Ò»µãµãº£,·¿¼ä¸ôÒô²»ºÃ,Èë×¡µÚÒ»ÌìÊ±Ìýµ½ÁË±ðÈË·¿¼äÀïMAKELOVEµÄÉùÒô,ºÜ´ó¶¯¾²ºÜÇå³þ.¶þÂ¥ÖÐ²ÍÌü¼Û¸ñÔÚÑÇÁúÍå´ó¸ÅËã±ãÒËµÄ·´Õý±È°Ù»¨¹ÈµÄ²ÊµûÐù±ãÒË,¶øÇÒ¿ÚÎ¶¸üÊÊºÏ±±·½ÈË.Ôç²ÍÒ²ºÜºÃÆ·ÖÖºÜÈ«,158ÔªµÄ×ÔÖúÍí²ÍÒ»°ãÖ»±ÈÔç²Í¶à³öÒ»Ð©ÉÕ¿¾µÄ¶«Î÷¶øÒÑ,ÒòÎªÌìÆøÀäÒ²Ã»ÓÐ±íÑÝ.
1	ÎÒÃÇÊÇÎªÁË¿´"»ð·ï»Ë"±íÑÝÈ¥×¡ÕâÀïµÄ·¿¼äËã´ó¿Í·¿·þÎñÒ²ºÜºÃµ«·¿¼ÛÉÔ¹óÁËµãÄÇ¸ö"»ð·ï»Ë"»¹Í¦ºÃ¿´µÄÓÐ»ú»á×¡»·Çò³ÇµÄ¿ÉÒÔÈ¥¿´¿´!!
1	»·Çò³Ç´ó¾ÆµêÕûÌåÀ´Ëµ»¹ÊÇ±È½ÏÂúÒâÅ¶£¡·¿¼ä±È½Ï¿í³¨£¬ÓÐÑôÌ¨£¬Õ¾ÔÚÑôÌ¨´µ´µ·çºÜÊæ·þ¡£¼ÛÇ®ÉÔÉÔ¹óÁËÐ©£¬Ôç²ÍÒ»°ã°É£¡ÎÒÃÇ×¡ÁË¶þÌì£¬»¹ºÃµÚ¶þÌìÔç²ÍÏ²»¶³ÔµÄ¼¦Òí³Ô¹þ¹þ£¡´òÉ¨·¿¼ä·þÎñÔ±Ì¬¶ÈÍ¦ºÃµÄ£¬ÖµµÃ±íÑï¡£¿ÉÊÇ×¡ÔÚÑÇÁúÍåÈ¥º£±ßºÜ·½±ã£¬¿ÉÊÇÈ¥ÊÐÇø³Ô·¹¾ÍÉÔÔ¶ÁËÐ©¡£²¹³äµãÆÀ2007Äê11ÔÂ12ÈÕ£ºÈë×¡¾ÆµêµÄÈËÒ²²»ËãÌ«¶à£¬½¡Éí·¿ÊÇÃâ·ÑµÄ£¬ÎÒÃÇÒ²È¥ÍæÁËÒ»ÏÂ¹þ¹þ£¡
1	2007Äê7ÔÂ17ÈÕ£¬ÎÒÃÇÒ»ÐÐ¹²10ÈËÈë×¡ÁËÃÀÀöµÄÑÇÁúÍå»·Çò³Ç´ó¾Æµê£¬À´ÈýÑÇÖ®Ç°ÁªÏµÁË¾ÆµêµÄ¡°·ÇÖÞÍõ×Ó¡±£¬²¢ÒªÇóËûÎªÎÒÃÇ°²ÅÅÁËÓÎÓ¾±ÈÈü¡¢À¶Çò±ÈÈü¡¢¿¨À­OK±ÈÈüºÍÏíÓÃÁË¡°·ÇÖÞÈÈÀ±·çÇé×ÔÖú¿¾È«Å£+º£ÏÊ¡±¡£ÔÚËû¾«ÐÄµÄ°²ÅÅÏÂ£¬Ò»ÇÐÐÐ³Ì·Ç³£ÍêÃÀ£¬¾ÍÊÇÊ±¼äÌ«²Ö´ÙÁËµã¡£Ð»Ð»¾ÆµêÔ±¹¤ÃÇµÄÈÈÇé·þÎñ£¡Õâ´ÎÎÒµÄÍ¬ÊÂÃÇÒ²¶¼ºÜÂúÒâ£¬´ó²¿·ÖÈË¶¼Ã»ÓÐÏíÊÜ¹ýÕâÑùµÄ¾Æµê£¬ÏÂ´ÎÓÐ»ú»á»¹ÊÇÒª×¡Õâ¼Ò¾ÆµêµÄ¡£
1	ÆäÊµÕâ¸ö¼Û¸ñÏà¶ÔÕâ¸ö×´¿öµÄ¾ÆµêÒÑ¾­²»±ãÒËÁË£¨360Ôª£©£¬Õâ¸ö¼¾½Ú£¬Õâ¸ö³ÇÊÐÂÒÆß°ËÔãµÄ¡£µ«ÊÇÏà¶ÔÕâ¸ö£¨4ÐÇ£©¼¶±ðµÄ£¬ÒÑ¾­ËãÊÇ»¹¿ÉÒÔÁË
1	¾Æµê±³É½Ãæºþ£¬µØÀíÎ»ÖÃÓÅÔ½£¬¾­ÓªÃæ»ýÔÚµ±µØËã´ó£¬ÄÖÖÐÓÐ¾²£¬ÌìÈ»ÓÅÊÆ±È½ÏÃ÷ÏÔ£¬¿´µÃ³öÒÔÍùÔø¾­ÓÐ¹ýÒ»¶Î»Ô»ÍµÄÀúÊ·£¬µ«²»ÖªÊ²Ã´Ô­ÒòÏÖÔÚ·´¶ø²»ÉáµÃÍ¶ÈëÈ¥×öÈÕ³£µÄÎ¬»¤ºÍ±£Ñø£¬¸÷ÏîÉèÊ©±È½ÏÆÆ°Ü£¬·þÎñÈËÔ±Ò²ÉÙ£¬·þÎñÖÊËØÒ»°ã£¬·¿·ÑÆ«¸ß£¬µ«¾ÍÆäµØÀíÎ»ÖÃµÄÓÅÔ½ÐÔ¶øÑÔ£¬ºÃÏó¿ÉÌæ´úµÄ¾Æµê²»¶à£¬¼øÓÚÆäµØ¶ÎºÍ×ÔÈ»»·¾³µÄÓÅÔ½ÐÔ£¬ËùÒÔÏÂ´ÎÈ¥»¹ÊÇ»áÑ¡ÔñÈë×¡¡£
1	¾ÆµêµÄÕûÌå¸Ð¾õÒ»°ã,µ«ÊÇÇ°Ì¨µÄÐ¡½ãºÍÏÈÉúºÜÈÈÇé.µ«ÊÇ¾ÆµêµÄ²ÍÌüÖ»½ÓÊÜÏÖ½ð,ºÜ²»·½±ã.Ï£ÍûÄÜ°ÑÕÊ×ªÈë·¿¼äºÅÖÐ.
1	¾ÝËµÊÇÇØ»Êµº»¹²»´íµÄ·¹µê£¬µ«ÊÇ¸Ð¾õÓ²¼þÉèÊ©Ò»°ã¡£ÎÀÉú¼äºÜ¾É£¬¶øÇÒÓÐÒìÎ¶¡£¸öÈËÈÏÎª£¬ÕûÌåÀ´Ëµ£¬¼ÛÇ®Æ«¸ßÁË¡£ºóÀ´È¥ÁËº£±ß£¬ÈÏÎªÄÇ¸ö¼ÙÈÕ¾ÆµêÓ¦¸Ã¸üºÃÐ©¡£·þÎñÃ»ÓÐÊ²Ã´ÎÊÌâ£¬µ«ÊÇÒ²Ã»ÓÐÊ²Ã´ÌØ±ðÖµµÃÒ»ÌáµÄµØ·½¡£
1	ÒòÎªÆ«µ­¼¾È¥£¬µ±Ê±Ð¯³Ì280µÄ±¨¼Û»¹¿ÉÒÔ£¬¾Æµê¸øµÄ±¨¼ÛÊÇ´ò7ÕÛ¡£¾Æµê¶ÔÃæ¾ÍÊÇ´óº££¬µ«ÍíÉÏÃ»ÓÐµÆ£¬Ì«ºÚ¡£¾ÆµêºÜ¸É¾»£¬ÌØ±ðÊÇ¾Æµê·þÎñÔ±µÄÌ¬¶ÈºÜºÃ¡£×ÉÑ¯ÂÃÓÎÊÂÒËºÜÄÍÐÄ¡¢ÊµÓÃ¡£Àë¿ªÊ±Íü¼Ç´øÁ¹ÍÏ£¬¶à¿÷·þÎñÔ±µÄÌáÐÑ¡£Î¨Ò»µÄÒÅº¶ÊÇ±»·ÖÔÚ°¤×Å×ßÀÈµÄÎ»ÖÃ£¬¸úÅÔ±ß·¿±ÈÊÓ¾õÉÏ¿Ï¶¨Ð¡¡£
1	´óÌå¸Ð¾õ²»´í£¬»·¾³Ò²»¹ºÃ£¬Àëº£±ß²»Ô¶£¬Ö»ÊÇ¸½½üÃ»ÓÐÊ²Ã´³¬ÊÐ£¬Ð¡Âô²¿£¬²Í¹ÝÒ»ÀàµÄ£¬²»ºÜ·±»ª¡£ÀëÀÏÁúÍ·Í¦½üµÄ£¬×ß×Å¾ÍÄÜµ½¡£
1	¸Ð¾õ²»´í£¬ÊæÊÊ¡¢ÎÀÉú¡¢°²È«·½Ãæ¶¼²»´í£¬Ö»ÊÇÍíÉÏÒ¹ÉîÊ±ÍâÃæÂíÂ·µÄÆû³µÂ·¹ýÉùÈÅÈË¡£
1	·¿¼äÌõ¼þ²»´í£¬ÉèÊ©ÆëÈ«¡£208µÄ¼ÛÇ®ºÏÀí¡£²»×ãÖ®´¦ÊÇ¸ôÒô²»ºÃ£¬ÄÜÌýµ½ÍâÃæµÄ³µÁ¾àÐÔÓÉù¡£Èç°üÔç²Í¸üºÃ~~ºÇºÇ²¹³äµãÆÀ2007Äê12ÔÂ14ÈÕ£º×î²»ºÃµÄ¾ÍÊÇ°ËÂ¥µÄÓéÀÖ³¡Ëù~~~½ø³öÈËÔ±¸´ÔÓ
1	·þÎñÉÐ¿É,Ð¯³ÌÍøÐ­Òé¼ÛÆ«¸ß.±¾ÈË·¢ÏÖÆäËû¹«Ë¾Ð­Òé¼ÛÖ»ÓÐ366Ôª(º¬Ôç).
1	¾ÆµêÎ»ÖÃºÜºÃ£¬ËäÈ»Ã»ÓÐº£¾°£¬µ«ÔÚÊÐÕþ¸®¶ÔÃæ£¬³Ô·¹¡¢Âò¶«Î÷¶¼±È½Ï·½±ã¡£¾Æµê·þÎñÈËÔ±Ì¬¶ÈÒ²ºÜºÃ£¬ÌØ±ðÊÇÍ£³µÊ±£¬¾ÆµêÃÅ¿ÚÃ»³µÎ»ÁË£¬±£°²»¹Ö÷¶¯´øÎÒÃÇ°Ñ³µÍ£µ½¾ÆµêºóÃæ¡£·¿¼äÀïµÄÇé¿öÒ»¿´¾ÍÊÇÀÏËÄÐÇ¾Æµê£¬ÉèÊ©Éè±¸±È½ÏÆëÈ«£¬µ«Ã÷ÏÔ¸Ð¾õÓÐµã¾É£¬µØÌºÒ²ÓÐµãÔà£¬¸Õ½ø·¿ÃÅµÄÊ±ºò»¹ÓÐµãÃ¹Î¶¡£ÒòÐÐ³Ì¹ØÏµ£¬Ö»×¡ÁËÒ»Íí£¬×ÜµÄÀ´½²»ù±¾ÂúÒâ¡£
1	×ÜÌå¸Ð¾õºÜ²»´í£¬¾ÆµêµÄµØÀíÎ»ÖÃºÜºÃ£¬³öÐÐºÜ·½±ã£¬¶øÇÒ¶ÔÃæ¾ÍÊÇÊÐÕþ¸®£¬¾°¹ÛÐ§¹ûºÜºÃ£¬·¿¼äÃæ»ýÒ²ºÜ´ó´²ºÜÊæ·þ£¬Õû¸ö·¿¼ä¸øÈËµÄ¸Ð¾õºÜ¸É¾»¡¢ÊæÊÊ£¬×îÖµµÃÒ»ÌáµÄÊÇ¾ÆµêµÄ·þÎñ£¬Ã¿¸ö·þÎñÈËÔ±¶¼ÈÃÈË¾õµÃºÜÇ×ÇÐ£¬ÒòÎªÎÒ´ø¸öÐ¡º¢×Ó£¬³ÔÔç²ÍÊ±·þÎñÈËÔ±¶ÔÎÒÃÇµÄÕÕ¹Ë¸üÊÇÎÞÎ¢²»ÖÁ£¬ÕæµÄºÜ¸Ð¶¯£¬ÏÂ´ÎÀ´Íþº£ÎÒ»¹»áÑ¡Ôñ¸Ã¾Æµê£¬²»´í²»´í²¹³äµãÆÀ2007Äê9ÔÂ9ÈÕ£º»¹µÃ²¹³äÒ»µã£¬ÍË·¿Ê±Ïà»úÂä·¿¼äÁË£¬·þÎñÔ±ÄÜ¼°Ê±ËÍ»¹£¬ÖµµÃ±íÑï
1	µØÀíÎ»ÖÃ½ÏºÃ£¬ÔÚÎ÷½ÖµÄ½ÖÍ·´¦£¬¹ºÎïÓÎÀÀ½»Í¨¶¼½Ï·½±ã£¬ÄÖÖÐÈ¡¾²£¬·¿¼äÄÚÉèÊ©Ò²»¹¿ÉÒÔ£¬ËäÈ»Àë³ÇÊÐÖÐµÄËÄÐÇÓÐÐ©²î¾à£¬µ«ÊÇÔÚÑôË·Ó¦¸ÃÊÇ×îºÃµÄ¾ÆµêÁË¡£µ«ÊÇÐÄÖÐ»¹ÊÇÓÐÒ»Ð©²»Êæ·þµÄµØ·½£¬ÒòÔÚÐ¯³ÌÉÏ¶©·¿Ê±Íü¼ÇÐ´¶©´ó´²¼ä£¬µÇ¼ÇÈë×¡Ê±¸øµÄË«ÈË¼ä£¬ÒªÇóÇ°Ì¨¸øÓè´¦ÀíÊ±£¬¸øµ½µÄ´ð¸´ÊÇÃ»ÓÐ·¿¼ä£¬µ«Êµ¼ÊÉÏ»¹ÊÇÓÐ·¿¼äµÄ¡£Òò´ËÏ£Íû¾ÆµêÔÚÎª¿Í»§×ÅÏëµÄÀíÄîÉÏÐèÒªÔÙ¸ÄÉÆ¡£µ±µØµÄµ¼ÓÎºÜºÃ¿Í£¬Ò²ºÜÆÓÊµ£¬´øÎÒÃÇÈ¥µÄÔÂÁÁÉ½½ÅÏÂµÄ¡°²½¸ßÃÅ¡±³ÔµÄÖ…
1	ÕûÌå¸Ð¾õÁ¼ºÃ£¬ÎÒ×¡µÄ·¿¼ä¿ÉÒÔÖ±½Ó¿´µ½ÊÐÕþ¸®´óÂ¥£¬³öÐÐ±È½Ï·½±ã£¬ÏÂ´ÎÈ¥Íþº£»¹»á×¡¡£
1	½»Í¨±ãÀû£¨Çá¹ìÔø¼ÒÑÒÕ¾¾ÍÔÚ¾ÆµêÃÅ¿Ú£©¡¢¼Û¸ñºÏÀí¡¢»·¾³ÄÖÖÐÈ¡¾²¡¢·þÎñÉèÊ©ÆëÈ«£¬ÖµµÃÍÆ¼ö£¡¾ÍÊÇÁÜÔ¡»¨È÷ÀÏ¾É£¬²»ºÃÊ¹£¬Ó¦¸ü»»¡£
1	»¹²»´íµÄÒ»¼Ò¾Æµê£¬Î»ÖÃ±È¼Û°²¾²£¬·¿¼äÒ²»¹²»´í£¬¾ÍÊÇ³öÃÅ´ò³µÒª×ß³öÒ»¶Î¾àÀë¡£¾ÆµêÉÌÆ·²¿µÄ·þÎñºÜÒ»°ã£¬Ì¬¶È¼«ÆäÀäµ­£¬Ó¦¸ÃÏÂ¸Ú¡£
1	Ã¿´ÎÖØÇì³ö²î£¬»ù±¾ÉÏ¶¼×¡Îí¶¼±ö¹Ý£¬±ö¹ÝºÜÎÂÜ°£¬·þÎñÖÜµ½£¬¼Û¸ñºÏÊÊ£¬½»Í¨·½±ã......¸÷·½Ãæ¶¼²»´í£¬ÏÂ´ÎÈ¥»¹»á×¡Îí¶¼±ö¹Ý£¡
1	Í¬Ö¾ÃÇ.ÎÒÈýËÄ¸öÔÂ×¡ÁËÕâ¾ÆµêÖÁÉÙÊ®Ò»¶þ´Î.²»Í¼Ê²Ã´.¾ÍÊÇ°²¾²µã.ÉÏ´ÎËûÃÇ´óÌÃ¾­Àí¸úÎÒËµ×¡Ê®´Î¾ÍÊ²Ã´³£×¡¿ÍÈË.ÓÅ»ÝµÈµÈ...½á¹û..½á¹û..ÎÒÉÏ´ÎÈ¥ÌØµØÎÊ¹ýÇ°Ì¨Õâ´ÎÊ®Ò»´Î»¹ÊÇÊ®¶þ´ÎÁËÓÐÊ²Ã´ºÃ´¦.Ç°Ì¨ËµÓÐË®¹û»áËÍÉÏ.º¹.ÒÔÇ°Ò²ÓÐµÄ.ÎÒÒ²Ã»¶àÎÊ.½á¹û¾¹È»Á¬¸öË®¹ûÒ²Ã»ÁË.ÆäÊµÎÒÒ²²»ÔÚºõÕâµãÐ¡¶÷Ð¡»ÝµÄ.µ«Õâ´ÎÈ¥¶©.¾¹È»ÒªÉ±ÎÒµÄÖíÖí...ÕÇ¼ÛÁË.Õâ¾ÍÊÇ¶Ô´ý³£Íù¿ÍÈËµÄ:(ºßÌ«»µÁË.¼ûÀûÍüÒåµÄ¼Ò»ï.
1	´Ë´ÎÈë×¡Ë«ÈËºÀ»ªÉÌÎñ·¿ÓÐÌá¹©¼ÆËã»ú£¬·¹µêÎ»ÖÃÀë»ú³¡°ÍÊ¿ÖÕµãÉÏÇåËÂÕ¾´ò³ö×â³µÆð²½¼ÛÎå¿é£¬×øÇá¹ìÔÚÔø¼ÒÑÒÕ¾ÏÂ³µ£ÃºÅ³ö¿Ú¡£½»Í¨Î»ÖÃ·½±ã£¬×¡ÆðÀ´Ò²°²¾²¡£
1	¶ÔµÄÆð¼Û¸ñ¡£»¹ÓÐ¾ÍÊÇ°²¾²¡£¾ÍÊÇ´ó´²¾¹È»ÊÇ¶þÕÅÐ¡´²Æ´µÄ¡£ÈÃÈËÓôÃÆ¡£¾ÍÊÇ¿´Ëû°²¾²¡£ËùÒÔÎÒÃ¿´ÎÀ´»¹ÊÇ×¡ÕâÁË¡£
1	×¡ÔÚ9Â¥£¬»¹ÄÜ¿´µ½½­¾°¡£²»´í¡£Î»ÖÃµ¹»¹Ò»°ã¡£µ½»ú³¡30·ÖÖÓ£¬Ò²²»¶Â³µ£¬²»¹ýÕâ¸öÂ·³Ì£¬ÔÚÖØÇìÈ´ÊÇ²»Ëã½üµÄÁË¡£¾ÍÊÇ½áÕÊÍâ¿¨²»ÄÜÓÃ£¬ÓëÍøÉÏËµµÄÓÐµã²»·û£¬Ò²Ã»Ê²Ã´Ã÷È·µÄÀíÓÉ¡£
1	»·¾³»¹²»´í,ÔÚÎ÷½ÖÍ·ÉÏ,ÓÖÓÐÏàµ±µÄÒ»¶Î¾àÀëÓë³³ÄÖµÄÎ÷½Ö¸ôÀë,·Ç³£°²¾².µ«ÊÇ:1.²»ÄÜÉÏÍø,ÓëËÄÐÇË®×¼²»·û;2.Í¬È¥ÂÃ°é±§Ô¹·¿ÄÚÓÐÃ¹Î¶
1	ÒòÎªÒªÈ¥¸ßÐÂÔ°Çø£¬Í¼¸ö·½±ã£¬ÃÅ¿Ú½»Í¨»¹²»´í£¬ÓÐ¹ìµÀ½»Í¨¡£ÉÌÎñÂÃÐÐ£¬ÍøÂçÄÜÈÃÈËÂúÒâ¡£Ôç²ÍÁîÈËÊ§Íû£¬Ã»É¶³ÔµÄ¡£»¹ÓÐ×î½üËÆºõÕÇ¼ÛÁË¡£
1	Éè±¸½ÏÀÏ,¿Õµ÷²»ºÃÓÃ,ËµºÃÏÂÎçÁ½µãÍË·¿,½á¹ûÎÒÒ»µã»Ø·¿¼äÊ±ÃÅ¾Í´ò²»¿ª,µ½Ç°Ì¨ºóÇ°Ì¨Ö±½Ó°Ñ·¿¿¨¾ÍÊÕÁË,·´¶øÓÖÈÃÎÒÅÜµ½·¿¼äµÈ×Å·þÎñÔ±°ïÃ¦¿ªÃÅÄÃÐÐÀî,¸Ð¾õºÜ²»×ðÖØ¿ÍÈË,Î¨Ò»¿ÉÈ¡µÄ¾ÍÊÇÀëÐÇº£¹ã³¡½üÁË,¶©µÄÊÇº£¾°·¿Ö»ÄÜ¿´µ½15¶È½ÇµÄº£°¡!
1	·¿¼ä¸ñ¾Ö»¹¿ÉÒÔ,µ«ÊÇ´Ó4ÐÇ¼¶µÄ¾Æµê½Ç¶È¿´£¬Ã»ÓÐÔ¡¸×Ò²²»Ê§ÎªÒ»ÃÀÖÐ²»×ã
1	Î»ÖÃÍ¦ºÃ£¬±ê×¼¼äÌØ¿í³¨£¬·þÎñË®Æ½Ò»°ã£®Èôµ½ÐÇº£¹ã³¡ÍæÒ»Ìì²¢ÍíÉÏ¹Û¿´¾ç³¡ÕæÈËÐã¿ÉÑ¡´ËµêÈë×¡£®
1	É½Ë®±ö¹ÝµÄÉèÊ©±È½Ï¾É,²ÍÌüÒ²ÊÇ±È½Ï¾É,×¡ËÞ²»º¬Ôç²Í,ÐèÒªÁí½»·Ñ.
1	Ó¦¸ÃËãÊÇÑôË·×îºÃµÄ¾ÆµêÁË£¬ÔÚÎ÷½ÖÍ·ÉÏ£¬¾àÀëÆû³µÕ¾ÓÖ½ü£¬µØ¶ÎÃ»µÄËµÁË¡£¶øÇÒÒª¹ýÒ»¸öÇÅÔÚµ½¾ÆµêÀïÃæ£¬ÄÖÖØÈ¡¾²£¬Ò²ÊÇÒ»´óÁÁµã¡£²»¹ýÑôË·±Ï¾¹ÊÇÐ¡µØ·½£¬¾Æµê·¿¼äÉèÊ©Ó¦¸Ã´ï²»µ½ËÄÐÇ¼¶µÄ±ê×¼¡£
1	¿ÍÈË·´Ó³²»´í.Ö÷ÒªÊÇ¿¿½ü½ðÈÚ½ÖºÍÎ÷µ¥.ÉÌÎñÌ¸ÅÐºÍ¹ºÎï¶¼±È½Ï·½±ã.
1	ÎÒ×¡ÁË2009,·¿¼ä´²Í·×ó±ßµÄË¯ÃßµÆ¿ª¹Ø²»¹ÜÓÃ£¬ÓÒ±ßµÄÖ»ÄÜ¹Ø£¬°ëÒ¹Òª¿ªµÆÌ«²»·½±ãÁË£¡½ÖÉÏµÄ·¹µê20:30¾Í¹ØÃÅÁË£¬Ì«ÔçÁËµã°É¡£
1	¾ÆµêÉèÊ©»¹¿ÉÒÔ,·þÎñÒ²²»´í.ÖµµÃÒ»ÌáµÄÊÇ:Ôç²Í²»ÏóÊÇËùÎ½µÄÎåÐÇ¼¶µÄÔç²Í.ÃÅÍ¯µÄ·þÎñÒ²²»µ½Î»!ÆäËû¶¼»¹ºÃ!
1	·þÎñºÜ²»´í,·¿¼äÐ§¹ûÒ²ºÜºÃ.µ«ÎªÁË¸Ï·É»ú,²»ÖªµÀÔç²ÍÈçºÎ?²»¹ýÏÂ´Î»¹»áÈ¥×¡µÄ!
1	Õâ¼Ò¾ÆµêÎÒÊÇµ½ÄÇÀï²ÅÔ¤¶¨µÄ.ÈÏÎªCTRIPµÄ¼Û¸ñÃ»ÓÐ¾ºÕùÁ¦.·¿¼ä¿ÉÒÔÃâ·Ñ¿í´øÉÏÍø.·¿¼ä´óÐ¡ÊÊÖÐ.¸øÎÒÓ¡Ïó×îÉîµÄÊÇÕëÏß°ü.ÀïÃæÓÐÖ½³ß,ÃÔÄã¼ôµ¶,Ê®ÖÖÑÕÉ«µÄÏß,Á½¸ùÕë.Ôç²Í¶ÔÎåÐÇÀ´ËµÆ·ÖÖ²»¶à.Î¶µÀ¡¢·þÎñ¡¢»·¾³»¹²»´í.»¹¿ÉÒÔÃâ·ÑÊ¹ÓÃ±£ÁäÇò1Ð¡Ê±.¶øÇÒ²»²é·¿.Ö»ÎÊÒ»ÏÂÊ¹ÓÃ¹ý±ùÏäÀïµÄÊ³Æ·Âð?Ç°Ì¨Ò²ÐíÌ«Ã¦ÁË,ÈÃÎÒµÈÁËÒ»¶ÎÊ±¼ä,µ«ËµÁË±§Ç¸,¾ÃµÈ.µ«ÊÇÔÚ×ßÀÈÓöµ½µÄ·þÎñÔ±ÕÐºôÒ²²»´ò,²»Ì«·ûºÏÎåÐÇ±ê×¼.
1	³»ÖÝµÚÒ»µÄ¾Æµê¡£¿ÉÏ§ÀëÊÐÇøÌ«Ô¶ÁË£¬°ìÊÂ·Ç³£²»·½±ã¡£¾ÆµêµÄÓ²¼þÏàµ±²»´í£¬µ«·þÎñÔ±È±·¦ÅàÑµ£¬¶ÔÓÚÈë×¡ºÍÀëµêµÄÊÖÐø°ìÀíËÙ¶È¹ýÂý¡£¾ÆµêµÄ»ªÌìÊ³½ÖÏàµ±·½±ã¡£
1	µ±µØ×îºÃµÄ¾Æµê£¡µ«ÊÇÎåÐÇ¼¶¾Æµê²»ÊÇµØ·½±ê×¼£¬ËùÒÔÔÚÓ²¼þÒ»°ãµÄÇé¿öÏÂ£¬»¹µÃÔÚ·þÎñÉÏºÝÏÂ¹¦·ò£¬ÏòÓÅÐãµÄÎåÐÇ¼¶·¹µê¿´Æë¡£
1	ÔÚÖêÖÞ»ù±¾Ã»ÓÐ±ðµÄÑ¡ÔñÁË£¬Ö»ÄÜÕâ¼Ò£¡×ÜÌå·¿¼ä»¹¿ÉÒÔ£¬µ«ÊÇ³ÔÔç²ÍµÄµØ·½Ì«Ð¡ÁË£¬·Ç³£Óµ¼·£¬¶øÇÒÆ·ÖÖÒ²ºÜÉÙ£¡
1	Õâ¸ö¾ÆµêÖµµÃÍÆ¼ö,µØÀíÎ»ÖÃÕæÊÇºÃ,ÖÐÊ½Í¥ÔºÒ²ºÜÃÀ.¾ÍÊÇ·þÎñÓÐ´ý¸Ä½ø,×¡ÁËÁ½ÌìÃ»¿´µ½Ê²Ã´Ð¦Á³;ÒòÎªÊÖ»ú³äµçÆ÷ÊÇÓ¢Ê½²åÍ·ÎÞ·¨³äµç,ÏòÇ°Ì¨½è½ÓÏß°å,»Ø´ðÊÇÃ»ÓÐ,µÚÒ»´ÎÔÚËÄÐÇ¾ÆµêÌýµ½ÕâÑùµÄ»Ø´ð...×ÜÌåÀ´ËµÓ²¼þÊÇ²»´íµÄ,ÉèÊ©»òÐí²»ÊÇºÜÐÂ,µ«ÊÇ»·¾³ÓÅÊÆÍ»³ö.
1	Î»ÖÃºÜºÃ£¬¾ÍÔÚÄÏ¾©Â·²½ÐÐ½ÖºóÃæ£¬¹ä½Ö¹ºÎïºÜ·½±ã£¬È»ºóÀëÈËÃñ¹ã³¡µØÌúÕ¾Ò²½ü£¬½»Í¨ºÜ·½±ã¡£
1	»¹²»´í£¬µÚÒ»´ÎÀ´Èë×¡£¬×ÜÌåÓ¡ÏóºÃ£¬½»Í¨Ò²ºÜ±ã½Ý£¡
1	»Æ½ðµØ¶Î£¬ËãÊÇÐÔ¼Û±È±È½Ï¸ßµÄ°É£¬µ«ÊÇ»·¾³Ò»°ã~~
1	ÖÐ¸£ÎÒÒÑ×¡ÁËÈý´Î£¬´Î¸Ð²î¡£ÎÒÊÇ12:00Checkinºó£¬µ½ÏÂÎç2:00²ÅÈë×¡£¬µ«ÊÇÎÝáá´²ÊÇµÈ´ýÐÞÀí¡£¿ÍÈËÒÑµÇÈë×¡£¬¶þÐ¡ááÓÐÀíºÃ·¿£¬¿Í·þµÄÆ·ÊÇÓÐµÄ¡£Èç¹û²»ÊÇÖÐ¸£Î»ÖÃ·½±ã£¬Æä·¿·þÈËµÄÆ·ÊÇÒªÌáÉýµÄ¡£·ñµÄµêÔÚÍ¬µÈÎ»ÉÏ£¬ÖÐ¸£¿ÍÔ´±»×ß¡£
1	µØÀíÎ»ÖÃºÜºÃ£¬ÀëÄÏ¾©Â·Ö»ÓÐ´ó¸ÅÎåÊ®Ã×µÄ¾àÀë£®·¿¼ä»·¾³²»´í£¬¼Û¸ñÒ²±È½ÏºÏÀí£¬ÔÚÄÏ¾©Â·ÄÇ±ß»¹ÊÇÓÐ¾ºÕùÁ¦µÄ£®Ç°Ì¨·þÎñÒ²ºÜºÃ£®
1	Î»ÖÃ·Ç³£ºÃ£¬¾ÍÔÚÎ÷½ÖµÄ½Ö¿Ú£¬µ«ÊÇÈ´ÄÖÖÐÈ¡¾²£¬»·¾³ºÜÇåÐÂÓÅÑÅ¡£Ö»ÊÇÇ°Ì¨Ì«Õ­£¬Ç°Ì¨½Ó´ý×ÜÊÇÊÖÃ¦½ÅÂÒ£¬¿ÍÈË¶¼Ò»ÅÅÕ¾×Å£¬´ó¼Ò¶¼²»ÅÅ¶Ó£¬Ë­Á³Æ¤ºñ¶à½Ð¾ÍÄÜ¸øÏÈ°ì¡£Èë×¡ºÍÀë×¡ÊÖÐø¾ù°ìÁË°ë¸öÐ¡Ê±ÒÔÉÏ¡£¾Æµê·¿¼ä»¹±È½Ï¸É¾»£¬Ã»ÓÐÖÐÑë¿Õµ÷£¬ÊÖ¶¯¿Õµ÷£¬ºÇºÇ¡£¸Ã¾ÆµêÊ¤ÔÚ»·¾³ºÍÎ»ÖÃ¡£
1	·þÎñ»¹ÊÇ²»´í¡£·¿¼äÓÐÐ©³Â¾ÉÁË£¬ÖÜ±ß×î½ü×î½üÔÚ½¨Â¥ÉÔÉÔÓÐÐ©²»Ì«Ë¬£¬²»¹ý¹ØÉÏ´°»§Ò²Ã»Ê²Ã´Ó°Ïì¡£Ëù´¦Î»ÖÃÔÚ³É¶¼ËãÊÇ²»´íµÄµØ·½£¬¶øÇÒ½Ó½üÃñº½ÊÛÆ±ÖÐÐÄ£¬¶ÔÓÚÀ´»ØÈ¥»ú³¡ºÜ·½±ã¡£
1	×ÜµÄÀ´Ëµ¶¼²»´í£¬ÎÒ×¡ÁËºÜ¾Ã£®£Ð£Ó£º×ÜÌ¨ÓÐ¸öÄÐ½Ó´ýÔ±Ì¬¶È²»ÊÇºÜºÃ£®£®±ö¹Ý·´À¡2008Äê8ÔÂ4ÈÕ£º×ð¾´µÄ±ö¿ÍÄúºÃ£¡·Ç³£¸ÐÐ»Äú¶Ô¾ÆµêµÄÒâ¼ûºÍÖ§³Ö£¬ÎÒÃÇ»á¼ÓÇ¿ÅàÑµ£¬Å¬Á¦ÎªÃ¿Ò»Î»¿ÍÈËÓªÔìÒ»¸ö¼ÒÍâÖ®¼Ò£¬ÆÚ´ýÄúµÄÔÙ´Î¹âÁÙ£¡
1	×¡ÁËÒ»Ìì£¬ÓÅ»Ý´ó´²·¿£¬·¿¼ÛºÜÊµ»Ý£¬Í¬ÑùµÄ¼Û¸ñÕâÔÚÕâ¸öµØÇø»ù±¾ÊÇ×¡²»µ½µÄ£¬¾ÍÊÇ·¿¼äÉÔÎ¢Ð¡ÁËµã£¬²»¹ý»¹ÊÇ¿ÉÒÔ½ÓÊÜµÄ£¬¾ÍÊÇÓÐµã²»Ì«ºÃ£¬Ï´ÊÖ¼äµÄÒ»Ð©ÉèÊ©°²×°µÄ²»ÊÇºÜºÃ£¬ÎÀÉúÖ½µÄÎ»ÖÃÌ«µÍ£¬¶øÇÒÁÜÔ¡·¿µÄÃÜ·âÐÔ½Ï²î£¬ºÜÈÝÒ×Â©Ë®£¬ËäÈ»ÓÐÐ©ÐíµÄ²»×ã£¬µ«ÊÇ²»Ó°ÏìÏÂ´Î»¹»áÈë×¡¸Ã¾ÆµêµÄÏë·¨£¬ÓÐ»ú»á»¹»á×¡µÄ£¬ÐÔ¼Û±ÈºÜ¸ß±ö¹Ý·´À¡2008Äê8ÔÂ4ÈÕ£º×ð¾´µÄ¿ÍÈËÄúºÃ£¬¸ÐÐ»Äú¸øÓè¾ÆµêµÄ½¨Òé£¬ÎÒÃÇ½«¸ù¾ÝÄúµÄ½¨Òé×ÅÊÖ½øÐÐ¸Ä½ø¡£ÈçÄúÔÚÈë×¡ÆÚ¼…
1	µØÀíÎ»ÖÃ±È½Ï·½±ã£¬»·¾³»¹Ëã²»´í£¬±È½Ï°²¾²£¬·¿¼äÒ²ºÜ¸É¾»£¡
1	¾Æµê·¿¼ä£¬·þÎñ¶¼²»´í£¬Î¨Ò»²»ºÃµÄÒ»µãÊÇ£¬ÎÒ×¡µÄ348ÔªµÄ´ó´²¼ä£¬¿¿½üÑÓ°²Î÷Â·¸ß¼ÜÂ·£¬ÔëÒô·Ç³£´ó£¬¼¸ºõÎÞ·¨ÈëË¯¡£±ö¹Ý·´À¡2008Äê6ÔÂ19ÈÕ£º×ð¾´µÄ¿ÍÈËÄúºÃ£¬·Ç³£¸ÐÐ»Äú¶Ô¾ÆµêµÄÖ§³ÖºÍËùÌáµÄ±¦¹óÒâ¼û£¬¾Æµê³ýÁË348ÔªµÄ´ó´²¼äÒÔÍâ»¹ÓÐ¶àÖÖÆäËü·¿ÐÍ¿É¹©ÄúÑ¡Ôñ£¬ÔÚÈë×¡Ö®Ê±ÈçÄú¶Ô·¿¼äÓÐÈÎºÎÒªÇó¿ÉÏò×ÜÌ¨Ìá³öÎÒÃÇ»áµÚÒ»Ê±¼äÎªÄú½â¾ö£¬ÆÚ´ýÄúµÄÔÙ´Î¹âÁÙ£¡
1	µØÀíÎ»ÖÃ±È½Ï·½±ã£¬»·¾³»¹Ëã²»´í£¬±È½Ï°²¾²£¬·¿¼äÒ²ºÜ¸É¾»£¡±ö¹Ý·´À¡2008Äê6ÔÂ19ÈÕ£º×ð¾´µÄ¿ÍÈËÄúºÃ£¬
1	¾ÆµêÎ»ÖÃ²»´í£¬ÔÚÊÐÖÐÐÄ×îÈÈÄÖµÄµØ·½£¬¹ºÎïºÍ³Ô·¹¶¼ºÜ·½±ã¡£±ê·¿·¿¼ä±È½ÏÐ¡£¬ÎÀÉú¼äÌ¨ÅèÏÂË®ÓÐµãÂý£¬ÆäËü¶¼²»´í¡£
1	½¨CTRIPÌá¹©¸ü»ÝµÄ¸ñ¡£ÎÒµÄ¿ÍÈË¾ù±»¸æÖª£¬ÍË·¿Ö±½ÓÈ¥Ç°CHECKIN¿ÉµÃÃâÔç²Í¡£Ò»ÖÂÒªÇóÎÒÍË·¿¡£ÓÐÞÎ£¬Ò²ÓÐµÄ¡£±ö¹Ý·´À¡2008Äê4ÔÂ9ÈÕ£º¸ÐÐ»Äú¼°ÄúµÄÅóÓÑÑ¡ÔñËÕÖÝÑÅ¸ê¶û¸»¹¬´ó¾Æµê£¬ÄúÌá³öµÄÎÊÌâÒýÆðÁË¾ÆµêµÄ¸ß¶ÈÖØÊÓ£¬ÎÒÃÇ»á¾Í´ËÎÊÌâ½øÐÐ·ÖÎöµ÷²é²¢×÷Õû¸Ä¡£¸øÄú´øÀ´µÄ²»±ãÎÒÃÇÔÚ´ËÉî±íÇ¸Òâ£¬ÆÚ´ýÑÅ¸ê¶û¸»¹¬´ó¾ÆµêÄÜÔÙ´ÎÎªÄúÌá¹©·þÎñ¡£
1	¾ÆµêµØÀíÎ»ÖÃ²»´í·þÎñÈËÔ±Ì¬¶ÈºÜºÃ¸Ð¾õºÜÊæÐÄ~´óÌÃÊÇÐ¡ÁËµãµ«»¹Ëã¸É¾»Ã÷ÁÁ·¿¼äÉèÊ©»¹¿ÉÒÔ~×ÜÌåÀ´ËµÕâ´ÎÃ»Ñ¡´íºÇºÇ~ÏÂ´ÎÈÔÈ»»á¿¼ÂÇÈë×¡ÑÅ¸ê¶û¸»¹¬...
1	Î»ÖÃºÃ£¬·þÎñ²»´í£»·¿¼äÒ²²»´í£»²»¹ý¾ÆµêµÄ´óÌÃºÍÓ²¼þÀë4ÐÇ»¹ÊÇÓÐµã¾àÀëµÄ
1	µØÀí»·¾³²»´í£¬¹ºÎï³Ô·¹¶¼·½±ã£¬¾ÍÊÇ·¿¼ä¸ôÒôÐ§¹û²»ºÃ
1	ÄÇÀïµÄ»·¾³ºÜºÃ£¬Ö»ÊÇ¼Û¸ñÓÐµã¹ó£¬´ò³µÐèÒª×ßÒ»¶ÎÂ·£¬×Ô¼º¼Ý³µµÄ»°½Ï·½±ã£¬·þÎñÌ¬¶ÈºÜºÃ£®
1	ÓÖÕÇ¼ÛÁË£¡¼Û¸ñ¼«¶Ë²»ÎÈ¶¨£¬²»ÔÚÐ¯³Ì¶©ÁË£¬Ö±½ÓÈ¥Ç°Ì¨¡£
1	Íâ¹Û¿´ÉÏÈ¥Ïñ²¼´ïÀ­¹¬£¬ÀïÃæÉèÊ©Ò»°ã£¬ÓÐµãÀÏ£¬µ¥´¿´Ó·¿¼äÉÏ¿´Ò²¾ÍÊÇÕÐ´ýËùË®Æ½£»µ«ÊÇËùÓÐÈËÔ±µÄ·þÎñÌ¬¶È¶¼ºÜºÃ£¬ÓÈÆäÊÇ´óÌÃ¾­Àí£¨»¹ÊÇÉÌÎñ²¿¾­Àí£¿£©£¬Ò»¸ö¼ÃÄÏµÄÐ¡»ï×Ó£¬Ì¬¶ÈÌØ±ðºÃ£¬·þÎñ·Ç³£ÖÜµ½£¬¸øÎÒÃÇÔÚ×Í²©µÄÓÎÍæ³öÁËºÜ¶àºÃÖ÷Òâ£¬·Ç³£¸ÐÐ»£¡ÍíÉÏÈ¥ÁË10Â¥µÄ¿¨À­OK£¬¾ÍÎÒºÍÄÐÅóÓÑÁ½¸öÈË£¬·þÎñÔ±»¹ÊÇ·Ç³£ÖÜµ½ÈÈÇé£¬ÒôÏìÐ§¹ûÒ²ºÜºÃ£¬¸Ð¾õÊ®·Ö³¬Öµ£¨Ã¿¸öÈË²Å38ÔªÏû·ÑÄØ£©£¡
1	ÉÏ´ÎºÍÐ¯³Ì·´Ó³¹ý·¿¼ÛµÄÎÊÌâºó£¬ÏÖÔÚµÄÔ¤¶¨¼Û¸ñÊÇ280ÁË£¬¾Æµê»¹ÊÇÄÇÑù£¬Õâ´Î×¡µÄ·¿¼ä1320£¬¿ÉÄÜÓÉÓÚÔÚ×ßÀÈµÄ¾¡Í·£¬·¿¼äÍ¨·ç²»ÊÇºÜºÃ£¬·¿¼äÀïÃæÓÐµãÎ¶µÀ£¬¿ªÁË»»ÆøÉÈ¾ÍºÃÁË£¬µÚÒ»ÌìÍíÉÏÏ´ÔèµÄÊ±ºò£¬·¢ÏÖË­²»ÈÈ£¬¾ÍÎÊ¿Í·¿·þÎñ£¬Ð¡½ãËµ°ïÎÒ²é£¬ºóÀ´µÇÃÅÏòÎÒµÀÇ¸£¬Ëµ°ëÐ¡Ê±ºóºÃ£¬ÌåÏÖÁËÓÅÖÊµÄ·þÎñ£¬¹ýÁË°ëÐ¡Ê±¿Í·¿²¿ÓÖ´òÀ´µç»°£¬Ëµ¿ÉÄÜÐÞºÃÒª±È½ÏÍí£¬ºÍÎÒÐ­ÉÌ£¬ËÍ¼¸Æ¿¿ªË®¸øÎÒÏ´£¬µç»°¹ÒÁË£¬¾ÍÓÐ¸öÐ¡»ï×ÓÁàÁË3¸öÈÈË®Æ¿À´ÁË£¬ÎÒ´ò¿ªÔ¡Ê…
1	×¡¹ýÎÞÊý´Î,Íâ¹Û¿´ÉÏÈ¥Ïñ²¼´ïÀ­¹¬£¬ÀïÃæÉèÊ©Ò»°ã£¬ÓÐµãÀÏ£¬ÏÖÔÚÐ¯³ÌµÄ¼Û¸ñÊÇ310£¬Èç¹ûÈ¥Ç°Ì¨£¬6Â¥ÒÔÏÂµÄ·¿¼äÊÇ260£¬Õâ¸ö¼Û¸ñÐ¯³ÌÃ»ÓÐµÇ³öÀ´¡£Ôç²Í²»ÊÇºÜºÃ£¬×ÔÖúµÄ£¬µ«ÊÇ²ËºÜÉÙ£¬¶øÇÒ¶¼ÊÇÖÐÊ½µÄ£¬ÒÔÉ½¶«²ËÊ½ÎªÖ÷£¬¿ÚÎ¶±È½ÏÖØ£¬²»ÊÇºÜÏ°¹ß¡£·¿¼äÀïÃæÓÐ2Æ¿Ãâ·ÑµÄ¿óÈªË®£¬µ«ÊÇÓÐµÄ·¿¼äÃ»ÓÐ£¬Èç¹ûÃ»ÓÐ»°£¬¿ÉÒÔºÍ×ÜÌ¨Òª£¬ËùÓÐÈËÔ±µÄ·þÎñÌ¬¶È¶¼ºÜºÃ£¬Õâµã±È½ÏÔÞ¡£¾ÆµêµÄ´óÃÅ±È½Ï¿¿Àï£¬Èç¹ûÒª´ò³µµÄ»°£¬Òª×ß400-500Ã××óÓÒ¡£
1	ºÃÓÚÔ¤ÆÚ¡£Èç¹û·þÎñ¸üºÃÒ»µê£¬¼Û¸ñ¸ü¼ÓºÏÊÊÒ»µãµÄ»°£¬»á¸ü¼ÓÓÐ¾ºÕùÁ¦¡£
1	²»´íµÄµØ·½,ÐÔ¼Û±È½Ï¸ß,ÓÐ»ú»á»¹»á×¡,ºÇºÇ.
1	¹þ¹þ¹þ¹þ.....¾ÓÈ»»¹¿ÉÒÔ¼ÌÐøÆÀÂÛ°¡ÄÇ¾Í¸øÂú·ÖÁËÏÂ´ÎÈ¥ÁË¼ÌÐø×¡Íü¼ÇËµÁË,ÓÐ·¿ÄÚ°´ÃþµÄ·þÎñµÄ¿ÉÏ§Ã»Ê±¼äÈ¥ÊÔÁË,ÏÂ´ÎÈ¥»¹»á×¡µÄ......
1	¾ÆµêµÄÌõ¼þºÜºÃ£¬¼Û¸ñÒ²ºÜ±ãÒË£¨190Ôª£©
1	¹ó±öÂ¥µÄ·¿¼ä»¹±È½ÏÓÐµµ´Î¡£µ«ÊÇ´ó´²¼äÀï£¬»ú¶¥ºÐµÄÐÅºÅÆæ²î£¡Ô¡ÊÒÀïÃ»ÓÐÔ¡¸×£¬ÍÏÐ¬ÖÊÁ¿²»ºÃ£¬´²ÉÏÓÃÆ·ÒµÒ»°ã¡£¹ú¼Ê·¹µêµÄ»·¾³»¹ÊÇ²»´íµÄ£¬ÄÖÖÐÈ¡¾²¡£
1	¾Æµê»¹¿ÉÒÔ£¬¾ÍÊÇÐÔ¼Û±È²»¸ß£¬ÒªÊÇ±ãÒËµã¾ÍºÃÁË¡£
1	Ìì½òÎªÊý²»¶àµÄ»¹¿ÉÒÔµÄ¾Æµê,±ÈÏ²À´µÇ,¿­ÔÃºÃ¶àÁË.¾Æ°ÉÉèÊ©²îÁËµã,½¡Éí·¿²îÁËµã.
1	¾ÆµêµÄ·¿¼ä»¹ÊÇºÜÊæ·þµÄ¡£Ôç²ÍÂù·á¸»µÄ£¬µ«ÖÐ²ÍÌü¼Û¸ñ¹ó£¬ÖÊÁ¿Ò²²»ºÃ£¬ÎÒÃÇ´Ó½øÈ¥³Ô·¹µ½½áÕË¾ÍÎÒÃÇÒ»×À£¬Ã»ÓÐ±ðµÄÈË¡£¾ÆµêÃÅ¿ÚÔÚÐÞµØÌú£¬»Ò³¾ÂþÌì·É¡£Ìì½òÂú½ÖÅÜµÃÊÇÆÆÏÄÀû³µ£¬ÒªÕÒ¸ö¸É¾»µÄºÃµãµÄ³µÕæµÄºÜÄÑ£¬¾ÆµêÃÅ¿ÚµÄ³µÖ»ÅÜÔ¶µÄ³¤Í¾£¬²¢ÇÒ»ð³µÕ¾ÄÇÀïµÄÆÆ³µ»¹ÒªÂÒÕ¶¿Í£¬¼Û¸ñ±È±¼³Û³µ»¹¹ó¡£
1	»¹ÐÐ£¬¾Í¸úÍøÓÑËµµÄÒ»Ñù£¬µØÌº±È½ÏÔà¡£µ«ÁÙ°²Ð¡µØ·½ÓÐÕâÑùÒ»¸öµØ·½²»´íÁË¡£
1	ÕæÈçÆäËû»áÔ±ËùËµ£¬¸ôÒôÐ§¹ûÕæµÄÊÇÒ»ËúºýÍ¿£¬¸ô×Å3¼þ·¿¼ä£¬¶¼¿ÉÒÔÌýµ½ËûÃÇµÄµç»°ÁåÒô¡£²¢ÇÒÇ¿ÁÒÌáÒé£¬¾ÆµêµÄ´²µ¥£¬±»Ì×µÈÒ»Àà£¬»»³É°×É«µÄ¡£¸Ð¾õÉÏ»á±È½Ï¸É¾»£¡ÁíÍâ×Ü½áÒ»¾ä£¬Ð¯³ÌµÄ½éÉÜ»¹ÊÇ±È½Ï·ûºÏÊµ¼ÊµÄ¡£ÁíÍâÔÚÁÙ°²ÊÐÊÇµÚÒ»¸ßÂ¥ÁË¡£´ó¸ÅÔÚ20²ã£¡²¹³äµãÆÀ2007Äê7ÔÂ30ÈÕ£ºÏ£Íû¿ÉÒÔÔÚ·¿¼äÄÚÔöÉè±ùÏä¡£
1	²»´íµÄ¾Æµê,×°ÐÞºÍ·ç¸ñ¶¼ºÜºÃ,ÊÇÖ£ÖÝ×îºÃµÄ¾ÆµêÁË.¿ÉÏ§Ã»ÓÐÊ±¼äºÃºÃ×¡,ÒòÎªÊÇÍíÉÏµ½ÁË¶¼Ò»µã°ëÁË.ÔçÉÏ°Ëµã°ëÓÖ¿ª³µ×ßÁË,ËùÒÔÖ»¾õµÃ·¿¼äºÜÊæ·þ,Ôç²ÍºÜºÃ³Ô¹þ¹þ¹þ¹þ.........
1	¶Ô¸Ã¾Æµê×ÜÌå¸Ð¾õÁ¼ºÃ£¬ÒÔºóÔÙµ½ÁÙ°²»¹¿ÉÒÔÈë×¡¸Ã¾Æµê¡£½¨Òé¾ÆµêÔÚ°²ÅÅÁ½¼äÒÔÉÏ¿ÍÈË·¿¼äÊ±£¬ÄÏ±±³¯Ïò´îÅäºÃ£¬¾Í¸üºÃÁË¡£
1	·Ç³£²»´í£¬Êµ»Ý£¬ËäÈ»²»º¬Ôç²Í£¬µ«ÊÇÒ²ºÜÊµ»Ý£¬·¿¼äºÜ´óºÜ¸É¾»£¬µØÀíÎ»ÖÃ²»´í£¬ÎÀÉúÉèÊ©Ò»Á÷£¬ÏÂ´ÎÒ»¶¨»¹Ñ¡
1	×¡ÁËÎÞÊý´ÎÁË£¬ÖÐ¹ìÖÐ¾à£¬²î²»¶àËÄÐÇ°É£¬Ò²Ã»Ê²Ã´Ì«¶à¿ÉËµµÄ¡£ÉÏº£µÄ¾Æµê¶¼±È½Ï¹ó£¬Ðì¼Ò»ãÕâÀïÒ²Ã»Ê²Ã´¼ÛÎ»Ê¼ÖÕµÄÁË¡£ÆäÊµ£¬Èç¹ûÊÇÂÃÓÎ£¬´ó¿ÉÒÔÈ¥ÅÔ±ßµÄÌìÆ½±ö¹Ý£¬¼Û¸ñµÍÁËºÜ¶à£¬ÀëµØÌúÕ¾Ò²²»Ô¶£¬·¿¼äÒ²Ã»Ê²Ã´²»ºÃµÄ¡£
1	´óÌÃÍ¦¿í³¨µÄ£¬·¿¼äÀï¾ÍÒ»°ãÁË£¬µ¹ÊÇ¸É¸É¾»¾»£¬´²×¡µÃ»¹ËãÊÇÊæ·þ£¬Ï´ÊÖ¼äÍ¦½ô´ÕµÄ£¬¼Û¸ñÃ»Ê²Ã´ÓÅÊÆ£¬²»¹ýÔÚÐì¼Ò»ãÕâÀï£¬¼Û¸ñµÍµÄ¾Æµê²»ºÃÕÒ°¡¡£¸úÅÔ±ßµÄ½¨¹¤½õ½­²î²»Ì«¶à£¬½»Í¨»¹±È½Ï·½±ã£¬ÀëµØÌú´ó¸Å×ßÂ·15·ÖÖÓµÄÑù×Ó£¬Èç¹ûÌìÆøºÃ£¬¿ÉÒÔÈ¥Ðì¼Ò»ã¹«Ô°É¢²½¡£
1	¾Æµê»·¾³»¹²»´í£¬±ÈÅÔ±ßµÄ½¨¹¤½õ½­ºÃÒ»Ð©£¬²»¹ý¼Û¸ñÒ²¸ßÁË²»ÉÙ£¬Èç¹ûÓÐ¹«Ë¾Ð­Òé¼Û¸ñÈë×¡¾Í±È½Ï»®ËãÁË¡£½»Í¨»¹Ëã·½±ã£¬È¥»ú³¡µÄ°à³µ¹ýÁËÂíÂ·¾ÍÊÇ£¬µØÌúÕ¾Ò²¾Í×ß10·ÖÖÓ×óÓÒ£¬²»¹ýÉÏÏÂ°àÊ±´ò³µÓÐµã²»·½±ã£¬½¨Òé×ø¹«½»»òµØÌú¡£
1	³öÐÐ±È½Ï·½±ã£¬·¿¼äÒ²ºÜ°²¾²£¬×¡Ðì¼Ò»ã¾Í×¡ÍðÆ½¡£
1	ÕæµÄºÜ²î!Èç¹ûÔÙÈ¥ÉÏº£ÄþÔ¸¶à»¨Ð©Ç®Ò²²»×¡Õâ¶ù.·¿¼äÎ»ÖÃºÜºÃ¿ÉÒÔ¿´µ½Á½Ãæ¾°É«µ«·¿¼äÄÚÉèÊ©²»ËãÌ«ºÃ,ÎÒÕâÈËÏ²»¶¹Û²ìÏ¸½Ú(ÔÚ´ËÖ®¼ä×¡ÁËÁ½¸ö¾Æµê¶Ô±ÈÆðÀ´Ã»Ïëµ½Õâ¸öÕâÃ´²î¾¢!)Ô¡ÊÒÓÃ¾ß²»ºÃ,ÍÏÐ¬Ö»ÓÐÒ»Ë«ÖÊÁ¿²»ºÃ(¸Ð¾õÏñÊÇ×¡½øÁËÃ»ÐÇµÄ¾Æµê),ÎÒÃÇÊÇÍíÉÏ8µã¶à²ÅÓÉÀ¥É½»Øµ½ÉÏº£Ç°Ì¨Ð¡½ã·þÎñÌ¬¶È²»ºÃ(Õâ¸öÎÒÒªÇ¿µ÷Ò»ÏÂ!)ÏÂÂ¥
1	µØÀíÎ»ÖÃ¼Ñ£¬½»Í¨·½±ã£¬¾Æµê·þÎñ¡¢ÉèÊ©¶¼²»´í£¬ÔÚÖ£ÖÝËãºÃµÄ¾ÆµêÁË£¬ÒÔºóÓÐ»ú»áÈ¥Ö£ÖÝ»¹×¡Ô£´ï¡£
1	»·¾³»¹ÐÐ¡£·þÎñÖÊÁ¿²»¸ß¡«¡«Ç°Ì¨½Ó´ýÔ±È±·¦ÀñÃ²ÓÃÓï£¬ÐÐÀîÃ»ÓÐ·þÎñÔ±ÔËËÍ£¬Ò²Ã»ÓÐµ¼ÐÐµÄ·þÎñÔ±¡£½øÁË¾ÆµêÒª×Ô¼º×öËùÓÐµÄÊÂ£¬°üÀ¨ÕÒ×Ô¼ºµÄ·¿¼ä¡£
1	µØÀíÎ»×Ó²»´í.·¿¼äÒ²²»´í.Ôç²ÍºÜ·á¸».¿ªÊ¼¸øÁËÎÒ¼ä¹Õ½ÇµÄ·¿¼ä,ºÜÐ¡.»¹ºÃÎÒ¾­³£×¡Õâ¼Ò¾Æµê,ÖªµÀÕâ·¿¼äµÄ´óÐ¡ËùÒÔ½ÐÇ°Ì¨»»ÁË.ËùÒÔ¸Ð¾õÕâ¾Æµê»¹ÊÇÓÐµãÆÛ¸ºÀÏÊµÈËµÄ¸Ð¾õ.´ó¼ÒÒ»¶¨Òª¶à¶à×¢Òâ.
1	¾Æµê·Ç³£ÔÞ.ÐÔ¼Û±È¼«¸ß!ÏÂ´Î»¹»á¼ÌÐøÑ¡Ôñ.
1	·Ç³£Êæ·þºÍÏíÊÜµÄ¾Æµê,·¿¼äÉèÊ©Ã»µÄËµ,ÎåÐÇ¼¶,¸ôÒôºÜºÃ,ÔçÍí¶¼ºÜ°²¾²,ÓÉÓÚ²»ÔÚÄÖÊÐÇø½â·Å±®,¼Û¸ñ±È½ÏºÏÀí,¸Ð¾õÊÇÖØÇìÐÔ¼Û±È×î¸ßµÄÎåÐÇ¾Æµê,³ö¾ÆµêÍù×óÊÖ×ßÂ·±ß¾ÍÓÐÐ¡³ÔÌ¯,´ÓÔçµ½Íí¶¼ÓÐ³ÔµÄ(ÊÇ¾Æµê·þÎñÉúÍÆ¼öµÄ,ÎÒÃÇÈ¥³ÔÁËÔç²Í,ºÜÊÐ¾®,ºÜ¿É¿Ú),Ï²»¶Æ·³¢µ±µØ·çÇéµÄÅóÓÑ¿ÉÒÔÈ¥.2ÌìºóÓÖ×¡ÁËÒ»ÍíÖÞ¼Ê,¸Ð¾õ²»ÈçÏ£¶û¶Ù,ÒòÎªÖÞ¼ÊµØ´¦²½ÐÐ½Ö,ÈË½Ï¶à,·þÎñ¾Í¸ú²»ÉÏ,µÈ2¸öÐ¡Ê±·¿¼ä²ÅÊÕÊ°³öÀ´.ËùÒÔÏÂ´ÎÀ´ÖØÇì»¹»á×¡ÕâÀï.
1	ÕâÀïµÄ·¿¼äÊÇ±È½ÏÊæÊÊ,Ö»ÊÇµØÀíÎ»ÖÃ²»Èç½â·Å±­ºÍ½­±±ÁË,Ò²¾ÍËãÁË°É,ÕâÒ²²»ËãhotelµÄ´í,Ö»ÊÇ·þÎñÉÏ,´óÌÃµÄÈËÓÀÔ¶±È½ÏÀäÄ®,·þÎñÉúÈ±ÉÙÎ¢Ð¦,Á¬ÒªÒ»ÕÅÍ£³µÈ­Ëû¶¼»áÏò¾¯²ìÒ»ÑùÓÃÉóÎÊµÄÌ¬¶ÈÎÊºÜ¶àÎÊÌâ:±ÈÈç·¿¼äºÅ,³µÅÆºÅ,È»ºó¿´µ½·¿¼äÊÇÎÒÏÈÉúµÇ¼ÇµÄ,¿´ÎÒÓÖÊÇ¸öÅ®µÄ,±íÊ¾ÍêÈ«²»ÏàÐÅ,ÒªÎÒËµÎÒÏÈÉúµÄÉúÈÕ....²»¾ÍÊÇ¸öÍ£³µÈ­Ã´?ÊÂÊµÉÏÕâ¸öhotel
1	·¿¼ä±È½ÏÐ¡£¬´ò³µ²»ÊÇºÜ·½±ã¡£»¹ÓÐÔç·¹ÖÖÀà±È½ÏÉÙ
1	1¡¢µØÀíÎ»ÖÃÊÇÓÐÐ©ÄÑÕÒ£¬ÄÇÌõÂ·½Ð¡°ÌåÓý¹ÝÂ·¡±£¬²»ÊÇ¡°ÌåÓý¹ØÂ·¡±¡£µØÌú5ºÅÏß¡°ÌìÌ³¶«ÃÅÕ¾¡±³öÀ´²½ÐÐÔ¼15·ÖÖÓ£¬ÔÚÒ»¸ö½ÏÉîµÄÏï×Óµ×£¬½¨ÒéÔÚÊ®×ÖÂ·¿Ú¶àÉèÖ¸Â·ÅÆ¡£ÀëÌìÌ³ºÜ½ü£¬²½ÐÐ¼´¿É¡£2¡¢·¿¼äËäÐ¡£¬µ«×÷ÎªÉÌÎñÂÃÐÐ×¡×¡Ò²¹»ÁË£¬×°ÐÞ°Ë³ÉÐÂ£¬±È½Ï¸É¾»¡£·þÎñÈËÔ±»¹ÊÇ±È½ÏÈÈÇéÖÜµ½µÄ¡£3¡¢Ôç²ÍÆ·ÖÖÌ«ÉÙ£¬Ïë³ÔµãÓÐ±±¾©ÌØÉ«µÄÔç²ÍÒ²Ã»ÓÐ¡£
1	·¿¼ä¸É¾»£¬°²¾²£¬³ÂÉè½ÏÐÂ£¬·þÎñÔ±Ì¬¶ÈºÜºÃ£¬½»Í¨Ò²ºÜ·½±ã£¬²½ÐÐÊ®·ÖÖÓ¿ÉÒÔµ½´ïÌìÌ³£¬È¥±±¾©»ð³µÕ¾Ò²ÓÐÖ±´ïµÄ¹«½»³µ¡£¾ÍÊÇ2Â¥µÄ²ÍÌü²ËµÄÑùÊ½Ì«ÉÙÁË£¬Ã»ÓÐÅÔ±ßµÄÍõ¸®·¹µê²ËëÈÎïÃÀ¼ÛÁ®¡£
1	·¿¼äºÜ´ó,ÀÏ¹«Ã¿´ÎÈ¥¶¼¶¨ÄÇÀï,ÔÚÖ£ÖÝËãÊÇ²»´íµÄ¾Æµê.
1	·Ç³£ºÃµÄ¾Æµê£¡1¡¢»·¾³°²¾²2¡¢Ó²¼þÉèÊ©ºÃ¡¢ÐÂ3¡¢·þÎñÈÈÇé¡¢ÖÜµ½£¨Èç£º·¿¼äµÄÈÈË®ºø¶¨ÆÚÏû¶¾¡¢³ý¹¸£©4¡¢¸ôÒôºÃ¡£²»×ãÖ®´¦£º1¡¢Î»ÖÃ½ÏÆ«£¬µÄÊ¿Ë¾»ú²»ÖªµÀ£¬µ«³öÈ¥¾Æµê¸øÁªÏµ³µ£»2¡¢Ôç²Í²»ºÃ£¬Æ·ÖÖÌ«ÉÙ×ÜÖ®ÐÔ¼Û±È¸ß¡¢Ç¿ÁÒÍÆ¼ö
1	ÍþË¹Í¡ÕæµÄÊÇ²»´í£¬ÉèÊ©»·¾³¶¼ºÜºÃ£¡¼¸´ÎÍÆ¼ö¸øÍâ±öÈë×¡£¬¶¼ºÜÂúÒâ¡£¾ÍÊÇ¼Û¸ñ½Ï¸ß£¬ÊÊºÏÕÐ´ý¿Í»§¡£
1	¾Æµê×ÜÌå¸Ð¾õ²»´í£¬ºÜÊÊºÏÍâ±öÈë×¡£¬´óÌÃµÄ·ÕÎ§Õû¸ö¾ÍÏñÊÇÒ»¸öÍâ¹úÈËµÄÉçÇø¡£·¿¼äºÜÊæ·þ£¬Ð¯³Ì¸ã»î¶¯£¬»¹¼ÓËÍÁËºì¾ÆºÍË®¹û£¬ºÜ²»´í£¬ÏÂ´Î»¹»á¿¼ÂÇÈë×¡¡£Ö»ÊÇÍ£³µ³¡±È½ÏÂé·³£¬À´±ö½øÍ£³µ³¡Ö®Ç°»¹ÒªÓÐÀÇ¹·ÈÆ³µ¼ì²é£¬¸Ð¾õ²»Êæ·þ¡£
1	·Ç³£²»´íµÄ¾Æµê£¬¾ÍÊÇ¼ÛÇ®Ì«¹ó£¬Èç¹ûÒÔºóÓöµ½´òÕÛÒ»¶¨»¹»áÈë×¡£¡
1	²»À¢ÊÇwestin£¬·¿¼ä¾Í²»ÓÃËµÁË£¬ÓÎÓ¾³Ø°¡roomservice¶¼ºÜ²»´í£¡ÎÀÉú¼äºÜ´ó£¡
1	¾Æµê·þÎñ·Ç³£ºÃ£¬±È½ðÃ¯¾ýÔÃºÍÆÖ¶«Ïã¸ñÀïÀ­µÄÐÂÂ¥¶¼ºÃ£¬µ«¼Û¸ñÈ´±ÈËûÃÇ±ãÒËÒ»µã¡£·þÎñÔ±¶¼ÑµÁ·ÓÐËØ£¬²»¹ÜÊÇ²ÍÌü£¬Ç°Ì¨£¬Àñ±ö£¬¾ÆÀÈ£¬Spa¶¼ÄÜ¸øÈËÊæ·þµÄ¸Ð¾õ¡£²»×ãµÄÊÇ·¿¼äÉÔÐ¡£¬ÐÐÕþÌ×·¿ÊÇÓÃÀ­ÃÅ¸ô¿ªµÄÏ´ÊÖ¼ä¡¢ÎÔÊÒ¡¢¿ÍÌü£¬ÉÔÉÔ¾õµÃÓµ¼·¡£Èý²ãµÄÔÃéÅspa²»´í£¬±£ÁôÁËÒ»¹áµÄÔÃéÅË®×¼£¬µ«ÊÇ·¿¼äÓÐµãÀä¡£
1	¾ÆµêµØ¶ÎºÃ£¬ÉèÊ©¸ß¼¶£¬·þÎñÒµ²»´í£¬2Â¥ÓÐ¸öÒâ´óÀû²ÍÌüºÜ²»´íµÄ£¡
1	Õâ¸ö±ö¹Ý·þÎñºÜ²»ÔõÃ´Ñù?µ±È»,Èç¹ûÌ¸µ½·¿¼äÄÚ²¿¿Ï¶¨·Ç³£ºÃ,±ÈHYYYAT,Ï²À´µÇ...,¶¼ÒªºÃ.µ«ÊÇÎÊÌâ¾ÍÔÚÕâ¸ö·þÎñÉÏ(³ýÁË¶þÂ¥Òâ´óÀû²ÍÌüÈÈÇéµÄÓ­±öÅ®º¢×Ó),ÆäËûÈË²»Àä²»ÈÈµÄ,»¹ÓÐÒ»½øÃÅµÄ½Ó´ýÉèÖÃ¼òÖ±"×ÔÒÔÎª´ÏÃ÷",ÒÔÎªÔÚÃÅ¿Ú¿ÉÒÔÌáÇ°ÕÒÔ¤¶¨,ÊÂÊµÔÚ±Ê¼Ç±¾ÉÏÕÒ·Ç³£ÀË·ÑÊ±¼äÒ²²»Ð§ÂÊ,ÎÒÃÇ¾ÍÔÚÃÅ¿ÚÕ¾×ÅµÈËýÕÒÁË3-5·ÖÖÓ,²»µÃ²»µ½Ç°Ì¨.....Õâ¸öÃÅ¿Ú"±Ê¼Ç±¾"½Ó´ý¼òÖ±¾ÍÊÇºúÄÖ!¾Æ°ÉºÜÃ»ÓÐÒâË¼!ÆäÊµÕû¸ö¾ÆµêµÄµØÀíÎ»ÖÃÒ²²»ÔõÃ´Ñù.....×îºóÎÒÃÇÒ…
1	¾Æµê·Ç³£µÄºÃ£¬Î»×ÓÒ²»¹²»´í¡£Â¥ÉÏµÄ²ÍÌü¿ÉÒÔ¿´µ½ºÜÃÀµÄÉÏº£Ò¹¾°·Ç³£Ï²»¶£¬¼Û¸ñÌ«¸ßÀ²
1	¹úÇìµ½ºÓÄÏÂÃÓÎ£¬ÔÚÖ£ÖÝ¹úÃ³×¡ÁË¶þÍí¡£µØµãÔÚÖ£ÖÝÎ÷ÄÏ£¬³öÐÐ»¹Ëã·½±ã¡£·¿¼ä½Ï´ó£¬Éè±¸Ò²±È½ÏÆëÈ«£¬¾ÍÊÇµçÊÓ»úÄÇÃ´ÀÏÍÁ£¬¶Ô²»ÆðÎåÐÇ¼¶µÄ¼Û¸ñ¡£»¹ÓÐ±ö¹ÝÓÉÁ½×ù²¢ÁÐµÄ´óÂ¥×é³É£¬°²ÅÅµÄ·¿¼äÕý¶Ô×Å¸ô±ÚµÄ´óÂ¥£¬´°ÍâÊ²Ã´Ò²Ã»ÓÐ£¬ÊµÔÚ²»Ë¬¡£·þÎñÉú¶¼ºÜ²»´í£¬ÈÃÎÒÃÇ¸ÐÊÜµ½ºÓÄÏµÄÈÈÇé¡£Í£³µ³¡½Ï´ó£¬ºÜ·½±ã¡£
1	¸ß¼¶ÆøÅÉµÄ¾Æµê£»Ç°Ì¨¡¢²ÍÌü¡¢¾Æ°É¡¢¿Í·¿µÄ·þÎñÒ²¿ÉÒÔ£¬·þÎñÉú¶¼ºÜÓÑÉÆ£»Î»ÖÃºÃ£¬ÀëÍâÌ²ºÜ½ü£»Ôç²Í»¹²»´í£¬Æ·ÖÖ±È½Ï·á¸»£¬µ«ÊÇÃ»ÓÐÊ²Ã´ÌØ±ðºÃ³Ô¡¢¸øÈËÁôÏÂÄÑÍüÓ¡ÏóµÄÊ³Æ·¡£ÏíÊÜµ½ÁËÏ²´ïÎÝ»áÔ±µÄÓÅ»Ý£¬µ«ÊÇ²»ÖªÊ²Ã´Ô­Òò×¬È¡µÄÏ²´ïÎÝ»áÔ±»ý·ÖÈ´Ã÷ÏÔÉÙÓÚÏû·Ñ½ð¶î¡£Ð¯³ÌËÍµÄÀñÎïÒ²ÊÇÔÚË÷ÒªÖ®ºó²ÅËÍ´ïµÄ£¬¶øÇÒÉÙÁË³ÐÅµÖÐµÄ¾«ÃÀÇÉ¿ËÁ¦Ò»·Ý£¬Ö»ÓÐ¶þÂ¥¾Æ°ÉµÄÒ»·Ý±ê×¼ÒûÁÏÈ¯£¬ÊÇ²»ÊÇÐ¯³ÌºÍ¾ÆµêÃ»ÓÐÐ­µ÷ºÃÄØ£¿²¹³äµãÆÀ2007Äê10ÔÂ13ÈÕ£º¾ÆµêÔ…
1	µØµã»¹´ÕºÏ£¬ÀëÊ®×ÖÂ·¿ÚÒ²¾ÍÒ»¸ö½ÖÇø¡£·¿¼ä±È½Ï³Â¾É£¬ÀÏÊ½£¬Î¨Ò»µÄÁÁµã¾ÍÊÇÎÀÔ¡Éè±¸¡£×î´óµÄ²»Âú¾ÍÊÇÔÚÈë×¡µÄ3ÌìÀï¹âÎÒÔÚµêµÄÊ±¼ä¾ÍÍ£µç3´Î£¬ÁîÈËÊ§Íû¡£²¹³äµãÆÀ2008Äê3ÔÂ3ÈÕ£º¶ÔÁË£¬¾ÆµêÌá¹©µÄÃâ·ÑËÍµ½³µÕ¾µÄ·þÎñÊ®·ÖÌùÐÄ£¬»¹ÊÇ±È½ÏÂúÒâµÄ¡£²»¹ýÕâ¸ö¼Û¸ñÔÚ½·½­»¹ÊÇ¸ßÁË£¬ºóÀ´ÓÖÈ¥ÁËÒ»´Î×¡µÄÔ°¶¡ÉÌÎñ¾Æµê¾ÍÊµ»ÝºÜ¶à¡£
1	ºÜºÃµÄÒ»¸ö¾Æµê¡£±ÈÂ·ÇÅµÄÄÏÔ·e¼ÒÐÔ¼Û±ÈÒª¸ßµÄ¶à¡£Ôç²Í·Ç³£·á¸»£¡³¬Öµ£¡×ù±ã¾ÓÈ»ÊÇ´øÇåÏ´µÄ£¬ÎÒ×¡¹ýµÄ¾ÆµêÕâÊÇ¶ÀÒ»·Ý£¡³öÃÅÕý¸ÏÉÏÏÂÓê£¬ÏòÇ°Ì¨½èÁËÒ»°ÑÉ¡£¬¾ÓÈ»²»ÒªÈÎºÎµ£±££¬Õâ·ÝÐÅÈÎÈÃÈË¸Ð¶¯£¡½·½­¡¢Â·ÇÅ¡¢»ÆÑÒµØÇøÎÒ¿Ï¶¨ÊÇ×÷ÎªÊ×Ñ¡ÁË¡£²¹³äµãÆÀ2007Äê12ÔÂ20ÈÕ£º¹â±íÑï£¬Íü¼ÇÅúÆÀÁË£¡¾ÆµêµÄ¿Õµ÷²»ÖÆÈÈ£¬ÎÊÁËÇ°Ì¨£¬½á¹ûµ½ÎÒÍË·¿Ò²Ã»¸øÎÒ½á¹û¡£»¹ÓÐ¸öºÃÏûÏ¢£¬¾Æµê»»´²ÁË£¡¾ÝËµ±»×ÓÒ²Òª»»¡£ÄÇ¾Í¸üÍêÃÀÁË£¡
1	ÒªºÃ·þÎñµÄ¾Æµê£¬½·½­¾ÍÕâ¼ÒÁË¡£°ï¿ÍÈËÉ¹ÒÂ·þ£¬·þÎñÌùÐÄ¡£º£ÏÊÎ¶µÀÒ²²»´í¡£
1	·¿¼ä²»´í£¬½»Í¨Ò²ºÜ·½±ã£¬Ôç²ÍºÜ·áÊ¢£¬Ó¦¸ÃÄÜ¹»Âú×ã´ó²¿·ÖÈËµÄÒªÇó£¬³öÃÅ×óÊÖÒ»Ö±×ß¾ÍÊÇ½­±õ¹«Ô°£¬ÏÂÃæ¾ÍÊÇº£ÏÊ³Ç£¬¿ÉÒÔºÃºÃÆ·³¢Ò»ÏÂ£¡
1	·þÎñÏàµ±²»´í£¬»¹Ìá¹©Ãâ·Ñ»ú³¡½ÓËÍ¡£Ôç²ÍºÜ·áÊ¢£¬Ó²¼þÉÔÏÔÀÏ¡£ÏÂ´Î»¹»áÔÙ×¡
1	Ó¦¸ÃËãÊÇ±È½ÏÀÏµÄ¾ÆµêÁË£¬µ«ÊÇÕûÌåµÄ¸Ð¾õ²»´í£¬ÔÚÈýÐÇµÄ¾ÆµêÖÐÓ¦¸ÃËãÊÇ±È½ÏºÃµÄÁË£¬ÎÒ×¡µÄÊÇÉÌÎñ´ó´²·¿£¬·¿¼ä¸Ð¾õ»¹ÊÇÍ¦¿í³¨µÄ£¬Ôç²ÍËãÊÇÒ»°ã£¬²»¹ýÇ°Ì¨µÄ·þÎñÐ¡½ãÈ·ÊµºÜÈÈÐÄ£¬¸Ð¾õÕæµÄ²»´í£¡£¡£¡Ë³±ãÌáÒ»ÏÂ£¬¾ÍÊÇ¸Ð¾õ·¿¼äµÄ¿Õµ÷ÖÆÀäÐ§¹ûºÃÏñ²»ÊÇºÜºÃ£¬Ï£ÍûÄÜ¸Ä½øÒ»ÏÂ£¡
1	·¿¼ä×°ÐÞËäÈ»¾Éµã£¬µ«ÊÇ¸ñµ÷»¹ÐÐ¡£·þÎñÔ±²»´í£¬ÎÒÄÇÌìÍü¼Ç°ÑÒÂ·þ´ø×ß£¬¹ýÁËºÃ¼¸Ìì»¹ÄÜÕÒµ½¡£
1	È·ÊµºÍÇ°Ãæ×¡¹ýµÄÈËÆÀ¼ÛÒ»ÖÂ£¬·þÎñÌ¬¶ÈºÜºÃ£¬ÊÇÎÒ×¡¹ý3ÐÇ¾ÆµêÀïÃæ×îºÃµÄ3ÐÇ¾Æµê£¬Î¨Ò»¸Ðµ½Ò»µã²»×ãµÄÊÇ¿Õµ÷²»ÈÈ¡£
1	ºÜ¶ÌµÄÊ±¼äµÚ¶þ´ÎÈë×¡£¬Ç°Ì¨ÒÑ¸æÖªÏÂ´ÎÔÙÀ´²»ÓÃË¢Ô¤ÊÚÈ¨ÁË£¬È·ÊµÓÐ´ó¾ÆµêµÄ·ç·¶ºÍÆø¶È¡£ÕûÌå¸Ð¾õºÜÂúÒâ¡£µ«ÓÐÁ½µã¸Ð¾õ²»´óºÃ£º1¡¢´²ÏÂ²»¸É¾»£¬ºÜ¶àÎÛÎï£¬¿´À´Æ½Ê±·þÎñÉú´òÉ¨²»ÊÇ·Ç³£³¹µ×2¡¢²»ÖªµÀÊ²Ã´Ô­Òò£¬ÎÒ×¡ÁËÁ½Ìì£¬µ«Ð¯³ÌÖ»¸øÁËÒ»ÌìµÄ»ý·Ö¡£ÁªÏµÐ¯³ÌËµÊÇ¾Æµê¸æÖªÐ¯³ÌÎÒÌáÇ°Ò»ÌìÀëµê¡£µ«ÎÒÁªÏµ¾Æµê£¬¾Æµê·´À¡Ã»ÓÐÈç´Ë¸æÖªÐ¯³Ì¡£ËäÈ»×îÖÕ¸øÎÒ²¹ÁË»ý·Ö£¬µ«¸Ð¾õ¾Æµê¡¢Ð¯³ÌµÄ¹µÍ¨»¹ÊÇ²»Ë³³©
1	¿´ÁËÇ°ÃæµÄÆÀ¼Û£¬¾õµÃ»¹ÊÇ²»´í£¬ËùÒÔÑ¡ÔñÁËÕâ¼Ò¾Æµê¡£µ«ÊÇ£¬×¡¹ýºÜ¶à¾Æµê£¬Ô£´ï¹úÃ³ÊÇÐÔ¼Û±È±È½Ï²îµÄÒ»¼Ò¡£´óÌüºÜºÀ»ª£¬¸øÈË¸Ð¾õ²»´í£¬µ«ÊÇ·¿¼äÉèÊ©ºÍ·þÎñÖ»ÄÜËµ¸Õ¸Õ´ïµ½5ÐÇµÄ±ê×¼£¬ÔÚÖ£ÖÝÕâ¸öµØ·½£¬Õâ¸ö¼ÛÎ»ÊôÓÚºÜ¹óµÄÁË¡£¶øÇÒ¿´µ½·¿¼äÀïÃæ·ÅµÄÐû´«Ð¡²á×Ó£¬Ò²Ö»ÓÐ763Ôª£¨ºÃÏñÊÇ£¬¼Ç²»´óÇå£¬µ«¿Ï¶¨²î²»¶à£©£¬ÊÇ²»º¬Ôç²Í£¬µ«ÓÐ»¶Ó­Ë®¹û¡¢Ãâ·ÑÉ£ÄÃ¡¢Ãâ·Ñ°´Ä¦µÈÔùËÍ£¬Ïà±ÈÐ¯³ÌµÄ698Ôª£¬ºÃÏñ¸üÓÐÎüÒýÁ¦µØËµ......²¹³äµãÆÀ2007Äê10ÔÂ8È…
1	Ìõ¼þ»¹¿ÉÒÔ£¬·þÎñ²»´í£¬¾ÆµêÈËÔ±Ì¬¶ÈºÜºÃ£¬Ôç²ÍÉÐ¿É¡£µ«×ÜÌå¸Ð¾õÐ¯³ÌµÄ¼Û¸ñÂÔ¹ó£¬±ÈºÜ¶à¹«Ë¾µÄÐ­Òé¼Û¸ñ¶¼¹ó£¬Õâ²»´ó·ûºÏÐ¯³ÌµÄµØÎ»°¡¡£
1	¼¸¸öÔÂÇ°£¬Ôø¾­×¡¹ýÒ»´Î¹ú¼Ê½ðÈÚ¡£¸Ð¾õ²»ºÃ£¬¾Í×¡ð°·ÉÁË¡£Õâ´ÎÅóÓÑµ½Î«·»£¬ð°·É¿ÍÂú£¬ÄÇºÎ·ÁÔÙÊÔÊÔ¹ú¼Ê½ðÈÚ£¿ÐËÐí¸Ä½øÁËÄØ²»ÁÏÅóÓÑ»¹ÊÇÒ¡Í·¡£ÎÒÒÔºó×Ô¼º×¡Ò»´Î£¬¿´ÅóÓÑÊÇ·ñÔÚÆ­ÎÒ¡£
1	¾Æµêµ¹ÊÇ²»´í,¿ÉÏ§µÄÊÇÔç²ÍµÄÆ·ÖÖÊÇÔÚÊÇÓÐÏÞ,¶øÇÒÒÔÖÐÊ½ÎªÖ÷.ÁíÍâ,¿Õµ÷µÄÉùÒôÊµÔÚÊÇÌ«³³ÁË,¿ªµÄÐ¡,ÍíÉÏ»¹±È½ÏÀä.Ï£Íû¸Ä½ø°É,ÏÂ´ÎÈ¥»¹»á×¡µÄ
1	ÔÚ¿í´øºÍÔç²Í·þÎñ·½ÃæÂÔÓÐ²»¿ì£¬ºÃÔÚ´óÌÃ¾­ÀíºÍ²ÍÌüÁì°à¼°Ê±³öÃæ½â¾öÁËÎÊÌâ¡£ÎÒ×¡µÄÊÇºÀ»ª´ó´²·¿£¬·¿¼ä¿í³¨¡¢²¼¾ÖºÏÀí£¬ºÜ²»´í¡£×ÜµÄÀ´ËµºÜÂúÒâ¡£
1	´ó´²·Ç³£Êæ·þ,Ôç²ÍºÜ·áÊ¢,Ç°Ì¨ÒµÎñ²»ÊìÁ·,ÓèÊÚÈ¨¸ã´í,µ¢ÎóÊ±¼ä.
1	·¿¼ä¸ôÒô²»ºÃ¡£ÍøÂç»·¾³»¹ºÃ¡£ÁÙ½ÖµÄ·¿¼ä±È½Ï³³¡£
1	µØÀíÎ»ÖÃ²»´í£¬Àë´óÐÍ¹ºÎïÖÐÐÄ²»Ô¶£¬ÐÔ¼Û±È·Ç³£¸ß£¬Ã¿´ÎÀ´´óÁ¬¶¼×¡ÕâÀï
1	ÎÒÑ¡ÔñÕâÀïÖ÷ÒªÊÇ¿´ÖÐÓÎÓ¾³Ø£¬ÆäËûÕæ²»ÔõÃ´Ñù¡£¸ôÒôÌ«²î£¬ÔçÓÐÈËÆÀ¼Û£»Ôç³¿£¨7µã×óÓÒ£©Ï´ÔèË®ÊÇÁ¹µÄ¡£ÕæµÄºÜÓÌÔ¥£¬ÒÔºó»¹×¡²»×¡ÔÚÕâ¶ù¡£
1	×ÜÌå·þÎñ²»´í£¬¸ß¼¶·¿×°ÐÞ»¹¿ÉÒÔ£¬¸ôÒôÌ«²î£¬¿Õµ÷ÉùÒô³³¡£µ«×ÜÌåÉÐ¿É
1	µØÀíÎ»ÖÃ»¹²»´í£¬¾ÍÊÇ·¿¼ä¸ôÒô±È½Ï²î£¬ÐÔ¼Û±È»¹¿ÉÒÔÁË
1	¾ÆµêÓ²¼þÀ´½²Ó¦¸ÃÊÇ²»´íµÄ£¬¾ÍÊÇÎ»ÖÃ±È½ÏÔ¶£¬ÀëÊÐÖÐÐÄºÍÉÌÒµÇø¶¼²»ÊÇºÜ·½±ã£¬È¥µÄÊ±ºòÓÖ¸ÕºÃ¸ÏÉÏ³ö×â³µ°Õ¹¤£¬³öÐÐÏàµ±µÄ²»·½±ã¡£µ«ÒòÎª¾ÍÔÚÊÐÕþ¸®¶ÔÃæ£¬»ù±¾À´²ÍÌü³Ô¶«Î÷µÄÈË¶¼ÊÇÀïÃæ¹¤×÷µÄÈË£¬ËùÒÔ²ÍÌüÊÇ²»´íµÄ¡£Èç¹û²»¿¼ÂÇ½»Í¨µÄÎÊÌâ£¬½¨ÒéÑ¡Ôñ£¡£¡
1	¾ÆµêÎ»ÖÃºÜºÃ£¬½»Í¨Ò²·½±ã¡£µçÌÝ¹ÜÀíÏµÍ³¿ÉÄÜ±È½ÏÀÏ£¬²»Ö§³Öµ¥Ë«²ã»ò¸ßµÍ²ã¡£Ã¿ÌìÔçÉÏµçÌÝ½ÏÃ¦£¬µÈ´ýÊ±¼ä³¤¡£ÁíÍâ·¿¼äÉèÊ©½ÏÀÏ¡£¿í´øÃâ·ÑÊÇÓÅµã£¬±È½ÏÊÊºÏ³ö²î×¡¡£
1	×¡ÁËÕâÀïÒ»ÖÜ£¬¸Ð¾õÈ¥ÕÅ½­Õâ±ß¹«Ë¾ºÜ½üÇÒ´ò³µ·½±ã£¬·¿¼äºÍ»·¾³¸öÈË¸Ð¾õ»¹²»´í£¬Èç¹ûÒªÇó²»¸ß£¬Â·¶ÔÃæµÄÐ¡µê³Ô³Ô·¹Ò²¿ÉÒÔ£¬×ÜÌå¸Ð¾õ²»´í!
1	ÂòÁË×Ô¼ÝÓÎµÄ¶È¼Ù²úÆ·£¬¾ÆµêÍ¦´óÍ¦ÆøÅÉ¡£²»¹ýËµÊµÔÚµÄ¾ÆµêÂùÆ«Æ§µÄ£¬Èç¹û×Ô¼ºÃ»³µ»¹ÊÇ²»Òª¿¼ÂÇÁË¡£¿ÉÄÜÊÇÒòÎªÖÜÈÕÈë×¡£¬¼ÓÉÏ¾ÆµêµØµã²»ÔÚÊÐÇø£¬¹Ê¾ÆµêÖÐÀäÀäÇåÇåµÄ£¬Íí·¹Ò²Ö»ÓÐÎÒÃÇÒ»Ì¨ÉúÒâ¡£·þÎñÉúÌ¬¶ÈºÜºÃ£¬Ö»ÊÇÒªÇóÒªÎÞÑÌ·¿£¬µ«Ç°Ì¨¼á³ÖËµ·¿¼ä¾­¹ýÎÞÑÌ´¦Àíºó¾ÍÃ»ÎÊÌâ£¬½á¹û»¹ÊÇÓÐÑÌÎ¶¡£²»¹ýËãÁË£¬Ö»×¡Ò»Íí£¬¾Í´ÕºÏÁË¡£
1	×ß»¦º¼¸ßËÙµÄ»°£¬Â·¹ý¼ÎÐË¶«³ö¿ÚÇ§Íò±ðÏÂ£¬µ½Õ§¼ÎËÕ¸ßËÙÔÑµÀÓÒ×ª£¬ÔÙÍùÇ°Ô¼10¹«Àï£¬µ½¼ÎÐË³ö¿Ú£¬³öÁËÊÕ·ÑÕ¾×óÇ°·½¾ÍÊÇ¼ÎÐËÊÀÃ¯»¨Ô°´ó¾ÆµêµÄÈë¿Ú¡£ËÄÐÇ¼¶»¨Ô°Ê½¶È¼Ù¾Æµê£¬´ï²»µ½ÎåÐÇ¼¶±ê×¼£¬¶¬ÌìÈ¥ÀäÀäÇåÇåµÄ£¬Ò»¶¨ÒªÑ¡³¯ÄÏÏòÑôµÄ·¿¼ä£¬·ñÔòÊÒÄÚ¿Õµ÷ÎÂ¶Èµ÷µ½30ÉãÊÏ¶È£¬Êµ¼Ê×î¸ßÒ²Ö»ÄÜ´ïµ½17ÉãÊÏ¶È¡£Ôç²Í±ê×¼Ò²ÊÇËÄÐÇ¼¶µÄ£¬²»¹ýÓÐËáÄÌ¡£
1	µÚ¶þ´ÎÈë×¡£¬¾ÆµêµÄ»¨Ô°±È1ÔÂ·ÝÀ´Ê±Æ¯ÁÁ¶àÁË£¬µ½´¦´ºÒâ°»È»¡£É¢²½ÆÚ¼ä£¬ÄñÓï»¨Ïã£¬ÇßÐÄ×íÈË¡£ÉÏÎçÔÚ¾ÆµêÐ¡ÏªµöÁË°ëÌìµÄÓã£¬ÊÕ»ñÆÄ·á£»ÏÂÎçÈ¥¸ß¶û·òÑµÁ·³¡Á·ÁË°ëÌìµÄÇò£¬ÑüËá±³ÌÛ£»Íí¼äÏíÊÜÁË¾ÆµêµÄÉ£ÄÃºÍ×ãÔ¡ÌÃ´ÙÏúÌ×²Í£¬¾«ÉñÆøË¬¡­¡­£¬¶ÌÍ¾ÐÝ¼ÙÖµµÃÈ¥¡£
1	Õâ´ÎµÄÌ×²Í´Ó×ÜÌåÀ´Ëµ»¹ÊÇ±È½ÏÂúÒâµÄ£¬·¿¼äÃæ»ý±È½Ï´ó£¬ÈÈË®Ò²ºÜ´ó£¬·þÎñ³¡ËùÒ²ÆëÈ«£¬·ç¾°Âï~~ÒòÎªÌìÆøÌ«ÀäÒ²Ã»ÓÐ³öÈ¥¿´¹ý¡£·¿¼ä×°ÊÎ±È½Ï³Â¾É£¬Ô¡ÊÒÃ»ÓÐ²£Á§ÃÅ£¬¿Õµ÷°×Ìì¼¸ºõÊÇÃ»ÓÐµÄ£¬ÍíÉÏÏñÊÇ¿ªÁËºÜÅ¯ºÍ¡£ÄÇ¸öÎÂË®ÓÎÓ¾³ØË®ºÜÀä¼¸ºõÃ»ÓÐÈË£¬µ½ÁËÍíÉÏÓÎÓ¾³ØÒ²²»¿ªµÆ¡£×ÜÖ®£¬Õâ¸ö¾Æµê×÷ÎªÎåÐÇ¼¶µÄ¾ÆµêÀ´ËµÌ«½ÚÔ¼ÁË~~~
1	¶©ÁËÌ×²Í£¬¾Æµê»¨Ô°·ç¸ñ´óÆø£¬¸Ð¾õ²»´í£¬ÎÒÏë´ºÌìÓ¦¸Ã»á¸üÃÀ°É£¡Íí²ÍÓÃÁËµØ·½·çÎ¶Ì×²ÍºÜ¡°ÍÁ¡±£¬Ò²ºÜÈëÎ¶£»60ÔªµÖÓÃÈ¯ÔÚÉÌ³¡ÂòÁËÐ©ôÕ×Ó£»¿Í·¿Í¦°²¾²µÄ£¬Ë¯µÃºÜºÃ£»ÔçÉÏ7£º30¾ÍÈ¥ÓÃÔç²ÍÁË£¬Æ·ÖÖ¹»¶à£¨ÔçÆðµÄÄñ¶ùÓÐ³æ³Ô°¡~~ºÙºÙ~£©¡£¶÷£¬×ÜÌå¸Ð¾õ²»´í£¬ÎÒÍ¦Ï²»¶µÄ£¬ÓÐ»ú»á»¹»áÈ¥µÎ~~
1	±ØÐë¿ª³µÈ¥£¬·ñÔò¿Ï¶¨ÕÒ¾ÆµêÊÇÒ»Ïî¸´ÔÓµÄ¹¤³Ì¡£¼´Ê¹¿ª³µ£¬Ò²µÃ´øÉÏGPS£¬ÕæµÄÊÇ²»Ì«ºÃÕÒ¡£¾Æµê»·¾³²»´í£¬¾ÍÊÇÕâ´ÎÈ¥£¬µöÓã¡¢É£ÄÃ£¨Å®±ö²¿£©¶¼Ã»ÓÐ¿ª·Å¡£ÓÎÓ¾³ØºÜºÃ£¬Ë®ÎÂºÍÇå½à¶È¶¼±È½ÏÁîÈËÂúÒâ£¬ËäÈ»ÍâÃæÊÇÓê¼ÐÑ©£¬µ«ÊÇÊÒÄÚÈÔÈ»ºÜºÃ¡£»¹ÓÐËûÃÇµÄÄó½Å·þÎñÉúºÜºÃ£¬Á¦µÀÍ¦×ã£¬¼Û¸ñ58µÄ»°»¹²»Ëã¹ó¡£ÆäËûÏû·Ñ¶¼ÊÇ±¬¹ó£¬ÖÜÎ§Ò²Ã»ÓÐ³Ô·¹Ïû·ÑµÄµØ·½£¬ËùÒÔÈç¹ûÓÃÌ×²Í»¹ÊÇ±È½ÏºÃÒ»Ð©¡£Ôç²ÍÖÖÀàÉÙÁËÒ»Ð©£¬Î¶µÀ»¹ÐÐ£¬·þÎñÉúÌ¬¶È¶¼»¹²»´í¡£
1	»·¾³²»´í¡£²»¹ýÀëÌ©É½»¹ÊÇÓÐ¶Î¾àÀë¡£ÒªÊÇÄÜ°üº¬Ôç²Í¾ÍºÃÁË¡£
1	·¿¼äÄÚÉèÊ©ÓÐÐ©¾É£¬µ«Ï´Ô¡Éè±¸»¹²»´í£¬Ï´ÔèË®ÎÂ¶ÈºÃ£¬Ë®Á¿´ó¡£±È½ÏÎÀÉú¡£¸Ð¾õ±È½ÏÊÊºÏ¹¤Ð½²ã¼ÒÍ¥ÂÃÓÎÊ±¾Ó×¡¡£
1	àÅàÅ£¬»ù±¾ÂúÒâ£¬Ö»ÊÇ¶ÔºÍÎÒÍ¬È¥µÄÀÏÍâ·Öµ½µÄ·¿¼ä¾Í±ÈÎÒN´óÓÐµã²»Ë¬¡£Ô¡¸×µÄÂäË®»µµôÁË£¬Ö»ÄÜÁÜÔ¡¡£²»¹ýÀ´ÐÞµÄµ¹ÊÇÍ¦¿ì£¬ËäÈ»Ã×ÓÐÍêÈ«½â¾öÎÊÌâ£¬ÖÁÉÙ»¹ÊÇºÜ»ý¼«µÎ¡£
1	»¹Ëã²»´í¡£ÒªËµÊÇ4ÐÇ£¬ÉèÊ©»¹²îµã¡£²»¹ý£¬Ì©°²¾ÆµêÆÕ±é²»ºÃ£¬Õâ¸öÒ²Ëã´ÕºÏÁË¡£
1	¾Æµê·Ç³£ºÃ£¬¾àÀë¸ßËÙ³ö¿ÚºÜ½ü£¬·þÎñÒ²ºÜµ½Î»£¬ÖµµÃÍÆ¼öµÄ¾Æµê£¬µ½Ì©É½Ó¦¸ÃÊÇ×îºÃµÄ¾ÆµêÁË£®
1	¸Ã¾ÆµêÎª±±¾©Ììºè·¿µØ²ú¹«Ë¾Í¶×Ê£¬»·¾³½ÏºÃ£¬µ«¾àÀÏÊÐÇøºÍµÇÉ½½ÏÔ¶¡£ÓÐÐ©·¿¼ä²»ÊÇºÜ¸É¾»ÈçRM3017£¬ÉÌÎñ´ó´²¼ä»¹¿ÉÒÔ¡£²¹³äµãÆÀ2007Äê12ÔÂ18ÈÕ£º¶ÔÁË£¬Ï´ÔèÈÈË®ºÜ²»ºÃµ÷£¬½¨Òé¸Ä½ø
1	Ï´ÔèºÜÂé·³,·¿¼äµÄÈÈË®ºÜÄÑµ÷µÃºÏÊÊ,ÒªÃ´ÀäÒªÃ´ÈÈµÃÎÞ·¨ÉìÊÖ,ÎÊÎÒÍ¨ÐÐµÄÅóÓÑ,ÎÒÒ»Æð×¡µÄÎå¸öÈË¶¼Óöµ½Èç´ËµÄÎÊÌâ.Ôç²ÍºÜ²î!·þÎñÔ±Ì¬¶È»¹¿ÉÒÔ.±ö¹Ý·´À¡2007Äê12ÔÂ28ÈÕ£ºÊ×ÏÈ£¬Ê®·Ö¸ÐÐ»ÅóÓÑÃÇ¶ÔÎÒµêµÄ´óÁ¦Ö§³Ö£¡¶ÔÓÚÒÔÉÏÁ½Î»¿ÍÈËËùÌáÀäÈÈË®½»»»Ëù³öÏÖµÄÎÊ
1	ÒòÎªÊÇÍíÉÏÈë×¡£¬Ã»¿´ÇåÕûÌåÍâÃ²£¬²»¹ý¸Ð¾õ»¹ÐÐ£¬ºÜÓÄ¾²£¬´óÌÃºÜ´ó£¬±ê¼ä¿í³¨£¬¼Ò¾ß²»ËãºÜ¾Éµ«ÊÇÌ¨Ãæ±»²è±­ÌÌµÄÒ»¸ö¸ö°×É«°ßµã¡£ÎÀÉú¼ä¸É¾»ÈÈË®ºÜ´ó£¬Ã«½íºÜ°×ºÜ¸É¾»¡£Àë½ðÉ½·ç¾°ÇøºÍÌìÏÂµÚÒ»Èª¾°ÇøºÜ½ü£¬ºÜ·½±ã¡£
1	Î»ÖÃºÃ!ÐÔ¼Û±ÈºÃ!»·¾³ºÃ!È±µãÊÇ½Ï¾É.
1	ÒòÎª´øÁË³µ,ËùÒÔ×¡ÔÚÕâ¸öÀëÊÐÇøÔ¶Ò»µãµÄµØ·½.»·¾³ÕæÊÇ²»´í,¾ÍÊÇ·¿¼ä¾ÉÁËÒ»Ð©
1	»·¾³ºÜºÃ£»·¿¼äÒ»°ã£¬¸Õ½øÈ¥ÓÐµãÃ¹Î¶£»×¡1ºÅÂ¥µ×²ã£¬ºÜ°²¾²£»Ï´ÔèÅçÁÜË®Á¿·Ç³£´ó£»´Ó±ö¹ÝÈ¥½ðÉ½ËÂ¿ÉÒÔ´Ó½ðÉ½ËÂµÄÒ»ÈªÂ·ºóÃÅ½øÈ¥£¬¾ÍÔÚ±ö¹ÝÃÅ¿Ú²»Ô¶¡£
1	ÕâÊÇÒ»¼Ò¹ÅÉ«¹ÅÏãµÄ¾Æµê£¬Í¦ÓÐÌØÉ«µÄ£¬ÓÈÆäÊÇ»ØÀÈÀïµÄÓãºÜ¶à£¬º¢×ÓÏ²»¶£¬¾Æµê±¾ÖÜµÄ»·¾³ºÜºÃ£¬·þÎñÒ²²»´í¡£Ö»ÊÇÀë±Ìº£½ðÉ³Ô¶ÁËµã¡£
1	·¿¼äºÜ´ó,ÉèÊ©ºÜºÀ»ª,·þÎñºÜºÃ,668µÄ¼Û¸ñ.·ÅÔÚ±±¾©,Í¬ÑùµÄ·¿¼ä,¹À¼ÆÒª·­Á½µ½Èý±¶µÄ¼Û¸ñ.½¨Òé¶©668²»º¬ÔçµÄ·¿¼ä,100µÄÔç²Í,¸Ð¾õ²»·ûÊµ.Á½ÈË×¡,Ë«Ôç,858,¶à»¨190,µ«ÊÇÔç²ÍÕæÊÇÒ»°ã.·þÎñºÜºÃ,ÍË·¿Ê±,¾¹È»ÊÇÒ»Î»Ð¡½ã°ïÎÒÄÃÏä×Ó,ÊµÔÚ¸Ð¶¯,¸øÁËÐ¡·Ñ.
1	»·¾³²»´í,Ôç·¹µÄÖÖÀà²»¶à,Ðû´«ÓÐ½¡Éí,¾ÓÈ»»¹Òª×Ô¼º½»Ç®µÄ.ÆäËû¶¼»¹ºÃ
1	¾Æµê»·¾³±ÈÎÒÏëÏóµÄºÃ£¬·¿¼äÒ²·Ç³£¸É¾»¡£ÎÒ×¡µÄÊÇ400Ò»ÍíµÄ¡£Ôç²ÍÊ±¼ä±È½Ï¶Ì£¬Ë¯¹ýÍ·ÁË¾ÍÃ»ÓÐÈ¥³Ô¡£µ«ÊÇ¹ÅÉ«¹ÅÏãµÄ»·¾³»¹ÊÇ²»´íµÄ¡£
1	ÈíÓ²¼þÉèÊ©¶¼ºÜºÃ£¬·¿¼äºÜÈËÐÔ»¯£¬¸Ð¾õºÜÊæ·þ¡£·þÎñºÜµ½Î»¡£·¹²ËÒ²ºÜ¿É¿Ú¡£ÏÂ´Î»áÔÙÈë×¡¡£
1	»·¾³ºÜºÃ£¬ÄÖÖÐÈ¡¾²¡£ËÍ²Í·þÎñÌ«¹ó£¬³¬³öÕâ¸öµµ´ÎµÄÍ¬Àà¾Æµê¡£
1	ÎÒÕâ´Î×¡µÄ³¬ºÃ£¬ÏÖÔÚÇ°ÃæµÄ¼¸¶°Â¥·¿¼ä¶¼ÊÇÐÂ×°ÐÞµÄ£¬³¬´óµÄÒº¾§µçÊÓ»ú£¬¿ÉÒÔÓÃÀ´ÉÏÍø£¬Ë¬¼«ÁË£¬Îï³¬ËùÖµ£¬²»¹ýÓÐÕÇ¼ÛÁË£¬Ô­À´300£¬ÏÖÔÚ330ÁË£¬²»ÖªµÀ»¹»áÕÇ²»£¿
1	¿Í¹ÛµØËµ£¬Ó¦¸ÃÒÑ¾­ÊÇÊ¯¼Ò×¯×îºÃµÄ¾ÆµêÁË£¬¸÷·½Ãæ¶¼»¹¿ÉÒÔ£¬·¿¼äÉÔÎ¢ÓÐµã¾ÉÁË£¬Ã«½í²»ÊÇºÜ°×¡£²»¹ýÏÂ´Î»¹»áÑ¡Ôñ
1	²»´í£¬·þÎñ»¹ÊÇºÍÒÔÇ°Ò»Ñù¡£±È½ÏÂúÒâ....²¹³äµãÆÀ2008Äê6ÔÂ13ÈÕ£º¹ó±öÂ¥²ãµÄºÀ»ª¼ä±È½Ï¾ÉÁË£¬²»ÈçÂ¥ÏÂµÄºÀ»ª¼ä×°ÐÞ£¬²»¹ý»¹ÊÇ²»´íµÄ£¬ÊÓÒ°¿ªÀ«£¬¸½¼Ó·þÎñÒ²±È½Ïµ½Î»£¡Ê¯¼Ò×¯µÄ¾ÆµêÎÒ»¹ÊÇ¾õµÃÊÀÃ³ÊÇ×îµÄ£¬ºÇºÇ¡£
1	·¿¼äÉèÊ©¿ÉÒÔ,µ«¿Õ¼äÆ«Ð¡,¿Í·¿µçÌÝºÜÌØ±ð(Ã»·¿¿¨ÉÏ²»È¥),ºÜÊÊºÏÄ³Ð©ÈËÊ¹ÓÃ(Íµ³Ô).....Ç°Ì¨·þÎñÒ»°ã....
1	·¿¼äÄÚÊÎÉÐÐÂ,·þÎñÒ²±È½ÏºÃ.ÉÔ¸Ð²»±ãµÄµØ·½ÊÇ×øµçÌÝµÄÊ±ºò±ØÐë²åÈëÃÅ¿¨.(ËäÈ»Ä¿µÄÊÇÎªÁË¿ÍÈËµÄ°²È«)µ«ÊÇÊµ¼ÊÉÏ¸ø¿ÍÈËÔì³ÉµÄ²»±ã¹À¼Æ¸ü´ó.´ÓÂ¥²ãµ½µØÏÂÍ£³µ³¡ÐèÒªµ½Ò»²ã×ª»»µçÌÝ.»¹ÓÐÖµµÃ×¢ÒâµÄÊÇ²¿·Ö·¿¼äÄÚ²¿ÓÐºÍ¸ô±Ú·¿¼äµÄÃÅ.ÕâÖÖ·¿¼ä¸ôÒôÐ§¹û²î.Ò»°ã¸ô±Ú¿´µçÊÓ,¸ÉÊ²Ã´ÊÂÇéµÄÉùÒô¶¼ÄÜÌý¼û.ÈçÓöµ½ÕâÑùµÄ·¿¼ä½¨Òé»»·¿.
1	ºÜ²»´íµÄ¾Æµê£¬µ±µØ×îºÃµÄ£¬ºÀ»ª·¿¿ÉÔÚ24²ã°ìÀíÈë×¡
1	×îºóµ÷Õûµ½ÐÂÒíÂ¥£¬ÊÇËûÃÇÐÂ×°ÐÞµÄÂ¥²ã¡£»¹Ëã²»´íµÄ£¬Ô¡ÊÒÃæ»ýºÜ´ó£¬Ôç²Í±È½Ï·á¸»£¬µ«ÊÇÍ¦¹óµÄ£º£©
1	Ç°Ì¨Ëµ»°±È½ÏÉúÓ²£¬ÃÅÍ¯·þÎñÒâÊ¶ºÜºÃ£¬ÅÜ´ó½ÖÉÏÈ¥°ï×Å´ò³ö×â³µ¡£Ó²¼þ¶¼ºÜºÃ£¬²»À¢Ôø¾­ÊÇ¹ú¼ÊÁ¬Ëø¼¯ÍÅµÄ¾Æµê¡£
1	¾ÆµêµØÀíÎ»ÖÃºÜºÃ£¬¶ÔÃæ¾ÍÊÇÊ¯¼Ò×¯×îºÃµÄÉÌµê¨D¨DÏÈÌìÏÂ¡£¹ó±öÂ¥²ã¿Í·¿±ùÏäÀïµÄÈíÒûÊÇÃâ·ÑµÄ£¬»¹¿ÉÒÔÏíÊÜ¾Æµê»¶ÀÖÊ±¹âÃâ·Ñ²èµãºÍ¾Æ°ÉÓÅ»ÝµÈµÈ¡£×ÜÖ®ÊÇÎïÓÐËùÖµµÄÎåÐÇ¾Æµê£º£©
1	¶ÔÕâ´ÎÐ¯³ÌÍøÌá¹©µÄÊÀÃ³¹ã³¡¾ÆµêºÜÂúÒâ£¬·þÎñÌ¬¶ÈÒ»Á÷£¬»·¾³Ò²²»´í£¬Ö»ÓÐ·¿¼äµÄ×°ÐÞ¸Ð¾õÉÔÎ¢¾ÃÁËµã¡£²¹³äµãÆÀ2008Äê2ÔÂ10ÈÕ£ºÒª²¹³äµÄÊÇ£ºÎÒÃÇÕâ´Î×¡µÄÊÇºÀ»ªÌ×¼ä£¬·¿¼äµÄµçÊÓÉÔÎ¢Ð¡ÁËµã£¬ÒªÊÇÒº¾§µÄ¾ÍºÃÁË¡£ºÇºÇ
1	ÔÚÊ¯¼Ò×¯ÊÇºÜºÃµÄ¾ÆµêÁË£¬ÎÒ×¡ÁË¸ö¹ó±öÂ¥µÄºÀ»ª·¿£¬ÔÚ×î¸ßÂ¥£¬Éè±¸¶¼ºÜºÃ¡£µ«ÊÇµ½ÁËÔçÉÏ8µã°ëÌýµ½ºÜ´óµÄÔëÒô£¬Ô­À´ÊÇÂ¥¶¥µÄ·ç»ú¿ªÊ¼¹¤×÷ÁË£¬Õâ¸öÊÇÎ¨Ò»ÒÅº¶£¬ÒÔºó»¹»áÑ¡ÔñÕâÀïµ«¾¡Á¿±ÜÃâ×î¸ß²ã¡£¹¤×÷ÈËÔ±Ì¬¶ÈÒ²ºÜºÃ£¬Õâ¸öÊÇÖµµÃ¿Ï¶¨µÄ¡£
1	Ê¯¼Ò×¯×îºÃµÄ¾Æµê,·þÎñÊÇ·Ç³£²»´íµÄ.Ó²¼þÓÉÓÚÕâ¸ö³ÇÊÐµÄÔ­Òò,ËùÒÔÒ²Ã»ÓÐ°ì·¨ÌôÊ²Ã´,µ«ÊÇ·Ç³£¿ÉÏ§,Õâ¸ö¿ÉÊÇÔÚÊ¡»áµÄ³ÇÊÐ°¡...Ê¡»áµÄ³ÇÊÐ²»Ó¦¸ÃÕâÑù°É,4ÐÇÀïÃæ²»ÈçBESTWESTERNÆìÏÂµÄ....
1	·¿¼äºÜ´ó£¬´óÌÃºÜÆ¯ÁÁ±ö¹Ý¸½½ü²ÍÌüºÜ¶à
1	498ÔªµÄ¼Û¸ñ²»ÊÇºÜºñµÀ£¬µ«Î»ÖÃ»¹ÊÇ¿ÉÒÔ£¬Ô¤¶¨Ê±Ð¯³ÌËµ¾ÆµêÒªÐÅÓÃ¿¨µ£±££¬µ£±£ºóµ½ÁË¾ÆµêÊ±£¬¾ÆµêËµÎÒÔ¤¶¨µÄ±ê×¼¼äÃ»ÓÐÁË£¬Ãâ·Ñ¸ö¸øÎÒÉý¼¶µ½Ì×·¿¡£·¿¼äºÜ´ó£¬¸Ð¾õ²»´í¡£
1	¾³ºÜÇ¬£¬Ò²ºÜ°²¡£ÎÒµ½Ìì½ò¶¼×¡¼Ò¾Æµê¡£²»Ô¡ÊÒÓÐ£¬Ï´Åè¶¼ÆÆÁË¡£µ«ÊÇ´ó´²ºÜÊæ·þ¡£
1	ÒòÎªÔÃ»ª¾ÆµêÃ»·¿¼äÁË£¬²ÅÍ¨¹ýÐ¯³Ì¶¨ÈªÖÝ¾ÆµêµÄ¡£ËäÈ»×îÏ²»¶µÄ»¹ÊÇÔÃ»ª£¬ÆäÊµ¸Ð¾õÈªÖÝ¾ÆµêµÄ×°ÐÞºÍÆøÅÉ»¹ÊÇÔÚÔÃ»ªÖ®ÉÏ£¬¾ÍÊÇ·þÎñºÍÔç²Í²îÔÃ»ªÁË¡£
1	·¿¼äÉèÊ©ÉÐ¿É£¬²»¹ýÎÒµÄ·¿¼ä¿Õµ÷ºÃÏñ»µÁË£¬ÒòÎªÌìÆø²»ÀäÒ²²»ÈÈ£¬Ã»ÓÐ¹ÜËüÁË¡£Õâ¸ö¾ÆµêÀë»ú³¡½Ï½ü£¬210Ò»Íí£¬ÍÆ¼ö¡£
1	¾ÆµêÀë»ú³¡½Ï½ü£¬·½±ã£¬·¿¼äÉèÊ©Ò²²»´í£¬¹¤×÷ÈËÔ±Ì¬¶ÈÒ²Í¦ºÃ£¬µ«ÖÜ±ß»·¾³²»ÊÇÌ«ºÃ£¬¿¿½Ö£¬±È½Ï³³ÄÖ¡£
1	Èë×¡µÄÊÇ80¹«Éç±ê×¼¼ä£¬ºÜÓÐÌØÉ«¡£½»Í¨ºÜ±ãÀû¡£Î¨Ò»²»Ì«ºÃµÄÊÇ¿´²»µ½·þÎñÔ±£¬´òµç»°½ÐµÄ»°ÒªÁ¬Ðø¼¸´Î²ÅÓÐÈË³öÏÖ¡£
1	×¡¹ý¼¸´Î¶«Ý¸¾Æµê£¬º£ÔÃµÄµØÀíÎ»ÖÃºÍÔç²Í×î°ô£¬ÌýËµÅóÓÑËµÇëÀ´µÄ³øÊ¦ÊÇÓÐÀ´Í·µÄ£¬ºÇºÇ³åÕâ¸öÈ¥µÄ£¡
1	¶«Ý¸µÄ¾ÆµêÔÚÈ«¹úÊÇ³öÁËÃûµÄÐÔ¼Û±È¸ß£¬º£ÔÃËã²»´íµÄ£¬¾ÆµêÓÐÓÎÓ¾³Ø£¬È¥Ð¡ÓÎÁËÒ»»á£¬¸Ð¾õ²»´í¡£Ôç²ÍÆ·ÖÖÒ²¶à£¬Î¶µÀ·á¸»¡£»¹ÍüÁËÓÐ¸ö´óÌÃ¾­ÀíÊÇÈÕ±¾MM£¬ºÃÓÐÆøÖÊ£¡
1	¾Æµê³ýÁËËù´¦Î»ÖÃ·Ç³£ÓÐÓÅÊÆÍâ£¬ÆäËûµÄÓ¦¸ÃÃ»Ê²Ã´ÁË¡£ÉèÊ©¼òµ¥¡¢³Â¾É£¬µ«¶ÔÓÚ×¡Ò»ÍíµÄÎÒÀ´Ëµ£¬Ò²ÄÜ½«¾Í¡£
1	Õâ¼ÒºÅ³ÆËÄÐÇ¼¶·¿¼ä×°ÐÞÒ»°ãÒ»°ã²»¹ýµØ¶ÎºÃµÃ²»ÐÐÀëº£±ßÒ²½üÕ¼µØÃæ»ýºÜ´ó·¿×ÓµÄ¸ñµ÷¾ÍÏñÅîÀ³¸óÒ»ÑùµÄ»ÒÍß°×Ç½ÎåÒ»ÆÚ¼äµÄ¼Û¸ñ300/Íí¿ÉÒÔ½ÓÊÜ¾ÍÊÇÓÐÒ»¸öÌØ±ð²»ÂúÒâµÄµØ·½ÔÚÇ°Ì¨¸¶µÄÏÖ½ðÑº½ð×îºóÍË·¿Ê±¾ÓÈ»¸æÖª²»ÄÜË¢¿¨Ïû·ÑÒ²¾ÍÊÇËµ¸¶Ñº½ðµÄÊ±ºòÑ¡ÔñÔ¤ÊÚÈ¨¾Í¿ÉÒÔË¢¿¨Ïû·Ñ¸¶Ñº½ðµÄÊ±ºò¸¶ÏÖ½ð¾Í²»ÄÜË¢¿¨Ïû·ÑÕâÊµÔÚ²»·ûºÏÕâ¸öÐÇ¼¶±ê×¼ÓÐ¹»ËÀ°å½¨Òé¼´½«Èë×¡µÄÅóÓÑÃÇ×¢ÒâÕâµã
1	¾ÆµêÎ»ÖÃ²»´í£¬¾àÀëº£±ß·ç¾°Çø·Ç³£½ü¡£ÔºÄÚ»·¾³½ÏºÃ¡£È±µã¾ÍÊÇ·¿¼äÉèÊ©Ïà¶Ô½Ï³Â¾É¡£¾ÆµêÓÃÆ·ÏÔµÃÓÐµã¾É¡£×ÜÌå¸Ð¾õ»¹ÊÇ²»´íµÄ¡£
1	¾ÆµêµØÀíÌõ¼þ»¹ËãÓÅÔ½,³öÃÅ¾ÍÊÇ¾°µã,²»¹ýµ½´¦ÃÖÂþ×ÅÏû¶¾Ë®µÄÎ¶µÀ,ÐÄÇéÊµÔÚÊÇºÃ²»µ½ÄÄÀïÈ¥...¼Û¸ñÒ²Ì«¹óÁËµã...
1	ÒòÎªÔÃ»ª¾ÆµêÃ»·¿¼äÁË²ÅÍ¨¹ýÐ¯³Ì¶¨ÈªÖÝ¾ÆµêµÄ¡£ÆäÊµÈª¾ÆµÄÕûÌå±ÈÔÃ»ª´óÆø£¬×°ÐÞÒ²ºÜ½²¾¿£¬Î¨Ò»±È²»¹ýÔÃ»ªµÄ¾ÍÊÇ·þÎñºÍÔç²Í¡£
1	È·ÊµÊÇÓÐ²»¶ÏµÄ½ø²½£¬Ç°Ì¨£ÜÀñ±öµÄ·þÎñÓÐÁËÃ÷ÏÔÌá¸ß£¬ÒÔºó»¹»á¼ÌÐø×¡ÔÚÕâÀï£¡ÌØ±ð¸ÐÐ»µÄÊÇÕâ´ÎÈë×¡ÉÌÎñ¼äÊÕµ½ÁËÒ»Ð¡ºÐ£¶Æ¿×°Ê³´×¿Ú·þÒº£¬µ±ÌìÍíÉÏºÈµôÒ»Æ¿£¬ÓàÏÂµÄÔ­Ïë´ø×ßµÄ£¬ÓÉÓÚÌØÊâÊ±ÆÚ»ð³µÉÏ²»Ðí´øÒºÌå£¬¾ÍÔùËÍ¸øÁË·þÎñÔ±¡£µ«»¹ÊÇÒªÐ»Ð»¾Æµê£¡
1	±ÈÈ¥ÄêÓÐ½Ï´óµÄ½ø²½£¬ÓÈÆä·þÎñ·½Ãæ¡£±Ï¾¹¼ÓÈëÁË×î¼ÑÎ÷·½µÄ¹ÜÀíÌåÏµ¡£Ôç²Í²»´í
1	Ôç²ÍºÜºÃ,Ìõ¼þÒ²²»´í,¾ÍÊÇ¸ôÒôÐ§¹û²îÁËÐ©±ö¹Ý·´À¡2008Äê6ÔÂ3ÈÕ£º×ð¾´µÄ±ö¿Í£ºÄúºÃ£¡¸ÐÐ»ÄúÑ¡ÔñÈë×¡ÎÒµê£¡¶ÔÓÚÄú·´Ó³µÄ·¿¼ä¸ôÒôÎÊÌâ£¬ÎÒµêÏÖÒÑ¼Æ»®¶Ô¿Í·¿ÇøÓò½øÐÐ¸ÄÔì£¬½ìÊ±¶àÊý¿Í·¿µÄ¸ôÒôÎÊÌâ½«µÃµ½½Ï´óµÄ¸ÄÉÆ¡£
1	1.Ï£Íû·¿¼äµÄ¸ÄÔì¼Ó¿ì½ø¶È,¸ÄÔìÍê·¿¼ä²»´í,Ã»ÓÐ¸ÄÔìºÃµÄ·¿¼äµÄÈ·ÊÇÈýÐÇµÄ¸Ð¾õ.2.Ôç²ÍºÜÓÐÌØÉ«,ºÜ²»´í.
1	»·¾³»¹²»´í£¬·þÎñÒ²Í¦ÈÈÇé£¬µ«¸ôÒôÈ·Êµ²»ºÃ£¬ÔçÉÏ¾ÓÈ»±»¸ô±ÚµÄ½²»°Éù³³ÐÑÁË±ö¹Ý·´À¡2008Äê5ÔÂ9ÈÕ£º×ð¾´µÄ±ö¿Í£ºÄúºÃ£¡¸ÐÐ»Äú¶ÔÎÒµêµÄÈÏ¿É²¢Ìá³ö±¦¹óÒâ¼û£¡ÎÒµêÏÖÒÑÓÐ¼Æ»®¶Ô¿Í·¿ÇøÓò½øÐÐ¸ÄÔì£¬½ìÊ±¶àÊý¿Í·¿µÄ¸ôÒôÎÊÌâ½«µÃµ½½Ï´óµÄ¸ÄÉÆ¡£ÁíÎÒµêÒ»Â¥âù¾°¿§·ÈÌü×ÔÎåÔÂÒ»ÈÕÆðÍÆ³ö¶«ÄÏÑÇÃÀÊ³½Ú»î¶¯£¬³ÏÖ¿µØ»¶Ó­ÄúÀ´µêÆ·³¢ºÍ¸ÐÊÜ£¡
1	ÔÙ´ÎÈë×¡¸Ã¾Æµê,ÁîÎÒÓÐÖÖ»ÁÈ»Ò»ÐÂµÄ¸Ð¾õ,Èë×¡ÁËÐÂ×°ÐÞµÄ·¿¼ä¸Ð¾õ²»´í,·þÎñÒ²ºÜºÃ,Ôç²ÍÒ²±È½Ï·á¸»,ÏÂ´ÎÎÒ»¹ÊÇÒª×¡ÇëË®Íå!
1	ÓÉÓÚ¹«ÊÂ³ö²îÉÏº££¬¾­ÅóÓÑ½éÉÜÍÆ¼öÁËÇåË®Íå´ó¾Æµê£¬±§×ÅÊÔÒ»ÊÔµÄÐÄÌ¬£¬Ô¤¶¨ÁË¸Ã¾Æµê£¬Ò»½ø¾Æµê¾Í¸ÐÊÜµ½¾Æµê·þÎñÈËÔ±µÄÈÈÇé£¬·¿¼äµÄ¸Ð¾õÂùÐÂµÄ£¬Ò²ºÜ°²¾²£¬ÏÂ´Î³ö²î»¹»á¼ÌÐøÑ¡Ôñ¸Ã¾Æµê¡£
1	¾ÆµêµÄ´óÌÃ»·¾³±ÈÒÔÇ°ÓÐËùÌá¸ß,¿ÉÄÜÊÇÒòÎªÏÊ»¨°Ú·ÅµÄÔ­Òò.·¿¼äµÄÉèÊ©¸É¾»,ÇåË¬,ºÜÊæÊÊ.
1	µØ¶Î²»´í£¬¿¿½ðÉ³½­Â·µØÌúºÍ»ªÊ¦´ó£¬ÀëÖÐÉ½¹«Ô°Ò²½ü£¬»·¾³²»´í£¬Ô¤¶¨µÄÉÌÎñ´ó´²·¿£¬½á¹ûÃâ·ÑÉý¼¶ÎªÌ×·¿£¬·Ç³£²»´íµÄÌ×·¿£¬Ï²»¶^_^ÏÂ´Î»¹ÒªÈë×¡¡£²¹³äµãÆÀ2007Äê11ÔÂ4ÈÕ£º¶ÔÁË£¬²¹³äÒ»ÏÂ£¬Ì×·¿Ô¡ÊÒÃ»ÓÐÁÜÔ¡£¬¶ÔÎÒ¶øÑÔ²»Ì«·½±ã£¬ÄÇ¸öµç¶¯Ô¡¸×ºÃÏñÒ²ÓÐÐ©ÎÊÌâ£¬Ã»ÓÃ³É¹¦£¬Ï£ÍûÄÜ¸Ä½ø¡£
1	ºÜ²»´íµÄ·¹µê,ÔÚÊÐÖÐÐÄ,ÓÉÓÚÖ÷¸ÉµÀºÜ¶àµØ·½ÏÞÖÆ×ó¹Õ,ËùÒÔ¿ª³µÈ¥µÄÒ»¶¨ÒªÑ¡ÔñºÃÂ·¿Ú.·¿¼äºÜ¸É¾»,Ò²ºÜ´ó,ÎÒ×¡µÄºÀ»ªµ¥ÈË¼ä,²»´í!´²ºÜ´ó.Ôç²Íµ½ÊÇºÜÒ»°ã,·þÎñÉúºÜÃ¦,°ÑÎÒµÄ·¿¿¨ºÍÆäËûÈËµÄ¸ã´íÁË,º¦µÄÁ½¸öÈË´ò²»¿ª·¿¼ä.²ÍÌüµÄ·þÎñÔ±ºÜºÃ,ÎÒÃÇÍíÉÏ³Ô·¹ÁÄÌìÒ»Ö±µ½12µã,ËûÃÇ¾Í²»ÏÂ°à,µÈÎÒÃÇ,Ò»µãÔ¹ÑÔ¶¼Ã»ÓÐ,Ò²Ã»ÓÐÌá³ö½»ÎÒÃÇÌáÇ°½áÕÊ»òÕßÌáÇ°Àë¿ª.×ÜÖ®¹»4ÐÇ±ê×¼,²»µ½500ÔªµÄ¼Û¸ñÒ²¿ÉÒÔ½ÓÊÜ.×ßµÄÊ±ºò»¹ËÍÁË²Í¾í,ÒòÎª½üÆÚ²»»áÔÙÈ¥Ö£ÖÝ³ö²î,…
1	Î»ÖÃºÃ£¬·¿¼ä´ó£¬·þÎñµ½Î»£¬ÊÇÉÌÎñºÍ³ö²îµÄÊ×Ñ¡¡£
1	×°ÐÞ²»´í£¬·þÎñ²»´í£¬¼Û¸ñÓÐÒ»µãµã¸ß£¡£¡Èç¹û¼Û¸ñÄÜÉÙÒ»µã£¬ÎÒÏë»á¸ü¶àµÄÈËÈë×¡
1	×ÜÌåÆÀ¼ÛÒ»°ã»òÕß»¹ÐÐ°É,Ö»ÊÇÐÔ¼Û±ÈÓÐÐ©Æ«¸ß,·þÎñ»¹ÐÐ,ÓÈÆäÊÇ´óÌÃµÄ´óºÓÂÃÐÐÉç,Ôç²ÍÏà¶Ô·á¸»,ºÀ»ª¼ä²»Öµ,³ýÁËÃæ»ý´óÐ©,¸öÈË¶øÑÔ²»±ÈÆÕÍ¨¼äºÃÔÚÄÄÀï
1	4ÐÇ¼¶µÄ¾Æµê£¬»·¾³²»´í£¬¿í´øÃâ·ÑÉÏÍøËÙ¶ÈÍ¦¿ì£¬Ôç²ÍÒ²Í¦·áÊ¢µÄ¡£±¨¸æÔÚÖ£ÖÝ4ÐÇ¼¶µÄ¾ÆµêÕâ¸ö¼Û¸ñÏà¶ÔÀ´Ëµ»¹ÊÇ¹óÁËÒ»µã
1	¾ÆµêµÄÓ²Èí¼þ¶¼»¹ºÃ¡£Ã¿´ÎÔ¤¶¨·¿¼äÊ±ÎÒ¶¼ÒªÇóÒªÎÞÑÌ·¿/ÎÞÑÌ²ã£¬µ«ÊÇÃ¿´Îµ½¾Æµêcheck-inµÄÊ±ºò¶¼ËµÃ»ÁË£¬ÒòÎªÔÚ×¡µÄ¿ÍÈËÑÓÆÚ²»ÍË·¿ÁË¡£Ã¿´Î¶¼ÄÇÃ´ÇÉ£¿£¿£¿
1	¾ÆµêÉè±¸£¬»·¾³¶¼»¹¿ÉÒÔ£¬¾ÍÊÇÔç²Í²»ÔõÃ´Ñù¡£¶øÇÒÍíÉÏÓÐ²»Ã÷µç»°¡£Å®Ê¿½ÓÆðÀ´ÒÔºóËµÊÇÒª²»Òª×ãµ×°´Ä¦¡£Ï£Íû¿ÉÒÔ¸Ä½ø¡£
1	Õâ´ÎÈ¥ÈªÖÝÓÐÈý¸ö¹úÍâ¿ÍÈËÒ»ÆðÍ¬ÐÐ,»¹ÊÇÈë×¡ÁËÈª¾Æ.´óÌÃÓÐË®ÏÉ»¨×°ÊÎ,ÓÐÒ»¹ÉÇåÏã.»·¾³ºÜºÃ.ÒÔ390ÔªµÄ¼Û¸ñÈë×¡,³¬Öµ.¿ÍÈË³ÆÔÞ¾ÆµêºÜ²»´í,ÎÒÏëÕâÊÇÃ¿¸öÈë×¡¿ÍÈËµÄÍ¬¸Ð.
1	Ãû²»¸±Êµ,ËµÊÇ"×¼5ÐÇ",³äÆäÁ¿×¼4ÐÇ.»ù±¾ÉèÊ©(¼Ò¾ß,½à¾ß,µçÆ÷)³Â¾É,¶øÇÒÂäºó,´ó¸Å90Äê´úÖÐÆÚË®Æ½.Ã«½íºÚÇÒÓ².
1	¹ØÓÚ1ÔªµÄ±£ÏÕ·Ñ£¬Ç®ËäÉÙµ«ÄãÓ¦¸ÃÊÂÏÈ¸æÖª£¬ÄÄÓÐÇ¿ÂòÇ¿ÂôµÄ£¬ÒòÎª¸ÏÊ±¼äËùÒÔ¾ÍÃ»¼Æ½Ï£¬ÓÐÊ±¼äÒ»µãºÃºÃÀíÂÛÒ»ÏÂ¡£
1	¾ÆµêµÄÐÔ¼Û±ÈÆ«µÍÁËÒ»µã£¬µ«×ÜµÄ¶øÑÔÉèÊ©¸÷·½Ãæ»¹¿ÉÒÔ£¬ÕýÃÅÍ¦ÄÑÕÒµÄÎÒÈÆÁËºÃ´ó¸öÈ¦×Ó£¬·þÎñÔ±ÈÈÇé¶ÈÒ»°ã£¬checkinÊ±ÃÅÍ¯¿´×ÅÄãÍÏÐÐÀî½øÈ¥È´ÎÞ¶¯ÓÚÖÔ£¬Ò²²»°ïÃ¦À­ÃÅ£¬ºÍÅÔ±ßÃ²ËÆÊÇÖµ°àµÄ´óÌÃ¾­ÀíÏàÁÄÉõ»¶£¬checkoutµÄÊ±ºòµÄÄÇ¸öÃÅÍ¯µ¹»¹¿ÉÒÔÖ÷¶¯°ïÄã½Ð³µ°áÐÐÀîÁË
1	È¥Ö®Ç°¿´¹ýµãÆÀ,ºÃÏóÂú²îµÄ£¬µ«ËÆºõ¹þ¶û±õµÄ5ÐÇ¼¶¶¼Âú²îµÄ£¬ÓÚÊÇÖ»ºÃÑ¡ÁËËüÊµ¼ÊÈ¥×¡¾õµÃ»¹ºÃÓ¡Ïó×îÉîµÄ¾ÍÊÇµçÌÝÌØ±ðÌØ±ðµØÂýµØÀí»·¾³²»´í,³öÈ¥ÓÐºÜ¶àÄÜ¹äµÄµØ·½
1	Ç°Ì¨·þÎñ½ÏºÃ£¬¶ÔÓÚÎ´°´ÕÕÔ¤¶©Ê±¼äµ½´ïµÄ¿Í»§£¬»¹ÄÜ¹»±£ÁôÔ¤¶©£¬µ«ÊÇ¹µÍ¨¼¼ÇÉ²»ÊÇºÜºÃ£¬ÉÏ´Î×¡Ê±Ã»ÓÐÓÃÐ¯³ÌµÄÔ¤¶©£¬¸Ðµ½·þÎñºÜºÃ£¬ËùÒÔÕâ´ÎÓÃÐ¯³ÌÔ¤¶©£¬µ«ÊÇ¸Ðµ½Á½´Î·þÎñ²»Ò»ÑùÁË¡£
1	7ÔÂµ½º¼ÖÝÂÃÓÎ£¬Ñ¡ÔñÈë×¡¸Ã¾Æµê¡£»·¾³½ÏºÃ£¬·þÎñµ½Î»¡£¶¨µÄÊÇÌØ»ÝµÄ´ó´²·¿£¬¸øÃâ·ÑÉý¼¶ÁË£¬Éýµ½É¶²»¼ÇµÃÁË£¬·´ÕýÍ¦ºÃµÄ¡£Õâ¸öÔÂ´øº¢×ÓÔÙ´Îµ½º¼ÖÝÂÃÓÎ£¬ÈÔ¾ÉÑ¡ÔñÁË¸Ã¾Æµê¡£±ö¹Ý·´À¡2008Äê8ÔÂ15ÈÕ£º·Ç³£¸ÐÐ»Äú¶ÔÎÒÃÇ¾Æµê·þÎñµÄ¿Ï¶¨¡£¾Æµê»á²»¶ÏµÄÅ¬Á¦£¬ÌáÉý¾ÆµêÆ·ÖÊ£¬Ìá¸ß·þÎñÖÊÁ¿¡£ÖÔÐÄÆÚ´ýÄúµÄÔÙ´Î¹âÁÙ£¡
1	½»Í¨±È½Ï·½±ã.»ú³¡°à³µ¾ÍÔÚÃÅ¿Ú(»Ø³ÌÔÚ¶ÔÃæÖÐÉ½¾Æµê),È¥Î÷ºþ/»ÆÁúµÈ¾ÍÔÚ¾ÆµêÕý¶ÔÃæ×øK16.¾Æµê·½ÃæÖÐ¹æÖÐ¾Ø,ÓÐÒ»¶¨ÐÔ¼Û±È,·þÎñÓÐ´ý¼ÓÇ¿.ÏÂ´ÎÈ¥»¹»áÑ¡.±ö¹Ý·´À¡2008Äê8ÔÂ12ÈÕ£º·Ç³£¸ÐÐ»ÄúÑ¡ÔñÈë×¡ÎÒÃÇ¾Æµê¡£ÔÚ½ñºóµÄ·þÎñÖÐÎÒÃÇ»á¼ÓÇ¿ÅàÑµ£¬Îª±ö¿ÍÌá¹©Ï¸ÖÂ¡¢ÖÜµ½¡¢È«Ãæ¡¢¿ì½ÝµÄ·þÎñ¡£ÔÙÒ»´Î¸ÐÐ»ÄúµÄ±¦¹óÒâ¼û£¡ÖÔÐÄÆÚ´ýÄúµÄÔÙ´Î¹âÁÙ£¡
1	¾ÆµêÎ»ÖÃ½»Í¨·½±ã£¬×ß²»Ô¶¾ÍÓÐ¶àÂ·¹«½»³µ£»·þÎñºÜºÃ£¬ÎÒÃÇÌáÇ°Èë×¡£¬²¢Ã»ÓÐ¶àÊÕ·ÑÓÃ£»³Ô·¹·½±ã£¬Â¥ÏÂ¾ÍÊÇ±Ü·çÌÁ£¬¾ÆµêÖÐ²ÍÌüµÄÌ×²ÍÒ²²»´í£¬Î¶ÃÀÊµ»Ý¡£¹ºÎïÒ²ºÜ±ãÀû£¬²»Ô¶µÄÑÓ°²Â·¾ÍÓÐ²ÉÖ¥Õ«µÄ×¨Âôµê£¬¶øÍùÖÐÉ½¾Æµê×ßµÄ·½ÏòÒ»ÌõÐ¡Ïï×ÓÀïÓÐ²ËÊÐ³¡£¬¿ÉÒÔÂòµ½Êß²ËË®¹ûºÍÓÍÌõÔç²Í¡£±ö¹Ý·´À¡2008Äê8ÔÂ11ÈÕ£º·Ç³£¸ÐÐ»Äú¶ÔÎÒÃÇ¾Æµê·þÎñµÄ¿Ï¶¨¡£¾Æµê»á²»¶ÏµÄÅ¬Á¦£¬ÌáÉý¾ÆµêÆ·ÖÊ£¬Ìá¸ß·þÎñÖÊÁ¿¡£ÖÔÐÄÆÚ´ýÄúµÄÔÙ´Î¹âÁÙ£¡
1	¾ÆµêÖÜÎ§µÄ»·¾³²»´í,È¥¾°µã¶¼ºÜ·½±ã.Ç°Ì¨Ì¬¶È²»´í,Èë×¡ºÍÍË·¿µÄËÙ¶ÈºÜ¿ì.
1	¶Ô±ÈÉÏÌË×¡»ªÃÀ´ïº£»ª£¬Á½¼Ò¶¼ÊÇÓÐÐ©ÄêÍ·µÄ·¹µê£¬µ«ÕâÀïµÄ¸Ð¾õ/·þÎñ/ÎÀÉúÔ¶Ô¶³¬¹ý»ªÃÀ´ï£»¶Ô±ÈË÷·ÆÌØÎ÷ºþ£¬ËäÈ»¾ÉÐ©£¬µ«Ô±¹¤ÅàÑµºÍËØÖÊ¶¼Ô¶Ô¶³¬¹ý£»µØµãºÜºÃ£¬¾ÆµêºÍÖÜ±ß²ÍÌüºÜ¶à£¬17Â¥µÄ×ÔÖú²ÍÊ³ÎïºÍÎ÷ºþ¾°¹ÛºÍ·þÎñ¶¼·Ç³£²»´í£¬×¡¿Í»¹ÄÜ´òÕÛ£¬ºÜºÃ£¡ÍÆ¼ö£¡±ö¹Ý·´À¡2008Äê8ÔÂ7ÈÕ£º·Ç³£¸ÐÐ»ÄúÑ¡ÔñÈë×¡ÎÒÃÇ¾Æµê¡£ÄÜ»ñµÃÄúµÄ¹ÄÀøºÍÖ§³ÖÎÒÃÇ±¶¸ÐÈÙÐÒ¡£ÕâÒ²ÊÇ¶ÔÎÒÃÇ¹¤×÷µÄ×î´ó¹ÄÀø¡£ÔÙÒ»´Î¸ÐÐ»ÄúµÄµãÆÀ£¬ÖÔÐÄÆÚ´ýÄúµÄÔÙ´Î¹âÁÙ£¡
1	ÕûÌå·þÎñ²»´í£¬¾ÆµêµÄÎ»ÖÃÒ²²»´í£¬Ö»ÐèÒª×ß¹ýÁ½Ìõ½ÖµÄÂ·¿Ú¾Í¿ÉÒÔÖ±½Ó×ßµ½Î÷ºþÅÔ±ß¡£ÎÒ¶©µÄÊÇÌØ¼Û´ó´²·¿£¬checkinµÄÊ±ºò¾ÆµêÃâ·Ñ¸øÎÒÉý¼¶µ½ÁËÐÐÕþÉÌÎñ·¿¼ä£¬¸Ð¾õºÜ²»´í£¬²¢ÇÒ»¹ËÍÁËÒ»·ÝË®¹ûºÍÁ½¹ÞÒûÁÏ£¬·Ç³£ÌùÐÄ¡£±ö¹Ý·´À¡2008Äê8ÔÂ5ÈÕ£º·Ç³£¸ÐÐ»Äú¶ÔÎÒÃÇ¾ÆµêµÄµãÆÀ¡£¾Æµê»á²»¶ÏµÄÅ¬Á¦£¬Îª¿ÍÈËÓªÔìÇáËÉ¡¢ÓäÔÃµÄ¼ÒÍ¥·ÕÎ§£¬Îª¿ÍÈËÌá¹©¸ßÐ§¡¢¹æ·¶¡¢×¼È·¡¢¿ì½ÝµÄ¸ßÆ·ÖÊ·þÎñ£¬´òÔì¾«ÖÂµÄÉÌÎñÐÍ¾Æµê¡£ÖÔÐÄÆÚ´ýÄúµÄÔÙ´Î¹âÁÙ£¡
1	·¿¼ä¸ôÒô²»Ì«ºÃ£¬µ«ÊÇÕû½àÊæ·þ£¬·þÎñÓÈÆäÂúÒâ
1	°ïÖú¿Í»§Ô¤¶©µÄ£¬¾ÆµêµÄµØÀíÎ»ÖÃºÍÉèÊ©¶¼ºÜºÃ£¬¹ºµÃÉÏËÄÐÇ±ê×¼£¡
1	×¡ºÃ¼¸¸öÉòÑôµÄ¾ÆµêÁË£¬ÍøÂç¶¼²»ºÃ£¬Õâ¸öÒ²Ò»Ñù£¬ÓÈÆäÊÇÍíÉÏ11£º30ÒÔºó£¬ºÃÏñ¾Í¶ÏÁË£¬ÔÙÒ²Á¬²»ÉÏ¡£ÓôÃÆËÀ£¡¾Æµê±È½Ï°²¾²£¬µ«ÊÇ´ó´²ÊÇÁ½ÕÅµ¥ÈË´²Æ´µÄ£¬²»Ì«Ë¬¡£¾ÆµêÖÜÎ§³Ô·¹µÄµØ·½²»¶à£¬Ò²²»Ì«ºÃ£¡
1	¾ÆµêÌõ¼þ»¹ÊÇ²»´íµÄ£¬ÒòÎªµ±ÌìÏÂÎç2µãÓÐ¿¼ÊÔ£¬Ï£ÍûÑÓµ½Ò»µãÍË·¿£¬ÔõÃ´ºÍÇ°Ì¨ÉÌÁ¿¶¼²»ÐÐ£¬ÓÚÊÇ¾ÍÔç³¿ÍËÁË·¿£¬Õâµã±È½ÏÒÅº¶¡£¼Û¸ñÉÏ£ºÈ¥ÁË¾Æµê²ÅÖªµÀ£¬ÎÒ¼´±ã²»ÕÒÐ¯³ÌÍø£¬Ö±½ÓÈ¥Ç°Ì¨£¬µ±Ìì¼Û¸ñÒ²ÊÇ333£¬ºÍÐ¯³ÌÊÇÒ»ÃþÒ»ÑùµÄ£¬ËùÒÔÐ¯³ÌµÄ¼Û¸ñÊµÔÚ²»ÄÜËµÓÐÈÎºÎÓÅ»Ý¡£
1	ºÜ²»´íµÄ¾Æµê,·þÎñºÍÉèÊ©¶¼ÖÐ¹æÖÐ¾Ø.ºÃÏó¿í´øÓÐµãÂý.
1	µØµã²»´í£¬´Ó¿ÍÔËÕ¾×øTAXIµ½·¹µê´óÔ¼7.5¿é£¬¹ñÌ¨Ð¡½ãÏÈÉú·þÎñºÜºÃ£¡·¿¼ä¸üÊÇÓÅ£¬Ç¬¾»Õû½àÊæ·þ£¬Ò»Íí355µÄ¼Û¸ñ£¬ËãºÜ»®Ëã¡£²»¹ýÔç²ÍÓÐµã¹ó£¡ÏÂ´ÎÈ¥ÈªÖÝ»¹»áÈ¥×¡¡£
1	×ÜÌå¸Ð¾õ²»´í.¼Û¸ñÊÊÖÐ.ÓÃ²ÍÌõ¼þÒ»°ã.¾Æµê×Ô¼ºµÄ²ÍÌü²»Ì«ºÃ,¸ô±ÚµÄ´óÁ¬º£ÏÊ²Í¹ÝÉÐ¿É,µ«²»ÄÜÔÚ¾Æµê¿Í·¿Ç©µ¥,²»ÊÇºÜ·½±ã.
1	²»´í£¬ÍÆ¼ö£¡ÖÜ±ß»·¾³ÓÐµãÀäÇå¡£È¥»ú³¡·½±ã¡£Ó²¼þ²»´í¡£
1	ÎÒÕâÒÑ¾­ÊÇµÚ¼¸´ÎÈë×¡ÕþÐ­»á¹ÝÎÒ×Ô¼º¶¼¼Ç²»ÇåÀ²,Ã¿´Î¶¼ÊÇÄÇÃ´ÊæÊÊ¡¢ÎÂÜ°¡¢ÖÜµ½¡¢Ç×ÇÐ£¡£¡£¡ÓÃÔÛ¶«±±»°½²£¬ÄÇ¾ÍÊÇ£º¡°É¶Ò²²»ËµÁË£¬ÄÇÕæÊÇÔôÀ­µÄºÃ°¡¡±£¡£¡£¡
1	µØºÜ½ü±±Õ¾,´òµÄ²»Ìø.·þºÜºÃ,ÓÈÆäÊÇÇ°Ì¨ºÍbellboy.´ó´²·¿´²
1	ÐÔ¼Û±È²»´í£¬ÎÒÊÇ×¡µÄ¶«êÍÂ¥ÉÌÎñ·¿£¬Ôç²ÍÒ²²»´í£¬ÃÅÍ¯²»ÊÇºÜÖ÷¶¯£¬Ñº½ðÊÇÎÒ×¡¹ýµÄ¾ÆµêÀï×î¸ßµÄ£¬´óÌÃÖ÷¹ÜºÜºÃ£¬ÏÖÔÚÃ»´ø¹»£¬¿¨µÄÃÜÂëÓÖÊä´í£¬µ¼ÖÂÑº½ð½»²»×ã£¬Ö÷¹Ü°ïÎÒÇ©ÁË¸ö×Ö£¬ÊæÐÄ
1	·¿¼äÕûÌå¸Ð¾õ²»´í£¬ÓÐ¼ÒµÄ¸Ð¾õ£¬µ«´²±È½ÏÐ¡£¬¶øÇÒ¸øÎÒÃÇµÄ·¿¼äÑôÌ¨ÍâÃæ¾ÍÊÇ¹øÂ¯Ì¨£¬ÓÐÒ»¹ÉÎ¶µÀ¡£Ôç²ÍÒ»°ã£¬Ã»ÓÐÏëÏóµÄºÃ¡£¾Æµê¸½½üµÄ»·¾³²»´í£¬±ßÉÏ¾ÍÊÇ¼ÒÀÖ¸££¬¹ºÎï³Ô·¹¶¼ºÜ·½±ã¡£
1	ÔÚÉÏº£ÉÙ¼ûµÄ´øÓÎÓ¾³ØµÄ¾Æµê¹«Ô¢£¬ÖÜÎ§µÄ»·¾³ºÜ²»´í£¬³¬ÊÐ¡¢·¹µê¡¢¾Æ°ÉµÈºÜ¶à£¬²»È¥ÊÐÖÐÐÄ»¹ÊÇ²»´íµÄ¡£·¿¼ä³¬´ó£¬×°äê¡¢ÉèÊ©Ò»°ã¡£ÓÐ³ø·¿£¬µ«²Í¾ßµÈ¾ÓÈ»Òª×âÁÞ£¬ËÆºõ²»ÉõºÏÀí¡£ÓÎÓ¾³ØºÜÐ¡£¬²»ÖªºÎ¹ÊË®³ÊÂÌÉ«£¨¿ÉÄÜÊÇ´É×©Ôµ¹Ê£©£¬²»ÈçÀ¶É«µÄÓÎÓ¾³ØÊæ·þ¡£Ôç²ÍÒ»°ã£¬²»¹»·á¸»£¬Ôç²ÍÌü¿ÉÒÔÉ¹µ½Ì«Ñô£¬ÂùºÃ¡£Ô±¹¤·þÎñÐèÒªÌá¸ß£¬ÖÁÉÙÓ¦ÈÃ¿ÍÈË¸Ð¾õµ½Ç×ÇÐºÍÎ¢Ð¦¡£
1	Ò»Ö±°ï¹úÍâÍ¬ÊÂ¶¨µÄ¾Æµê,·Ç³£ºÃµÄ»·¾³ºÍ·¿¼ä
1	·¿¼ä¿í³¨£¬Ìõ¼þ²»´í¡£ÖÜÎ§»·¾³Ò²¿ÉÒÔ¡£ÖÜÎ§ÎÞºÏÊÊµÄ¹«½»³µ£¬³öÐÐÐèÒªÓÃ³ö×â³µ¡£
1	¾Æµê·¿¼äµ½ÊÇ²»´í£¬¾ÍÊÇÎ»ÖÃÉÔÔ¶ÁËÐ©£¬µ«ÊÇ¾ÆµêÓÐÃâ·ÑµÄ°à³µ¿ÉÒÔÖ±½Ó°Ñ¿ÍÈËËÍµ½µØÌúÕ¾·½±ã¿ÍÈË³öÐÐ£¬²»¹ýÒªÌáÐÑ´ó¼ÒÒª¿´¾Æµê°à³µµÄÅÅ°àÊ±¼ä¡£
1	·þÎñÖÜµ½£¬µØÀíÎ»ÖÃºÜºÃ£¬ÎÞÂÛÊÇÔÚ»·ÊÐ¶«Â·¡¢ÌÔ½ðÂ·ÕâÒ»´ø¹ä½Ö»òÕß³Ô·¹¶¼ºÜ·½±ã¡£¶øÇÒÔÚ·¿¼äÀïÉÏÍøÊÇÃâ·ÑµÄ¡£
1	²»´í..ÐÔ¼Û±ÈºÏÀí.½»Í¨·½±ã¾ÍÔÚÔ¶ÑóÅÔ±ß.±ö¹Ý·´À¡2008Äê4ÔÂ25ÈÕ£ºÐ»Ð»Äú¶ÔÎÒÃÇ¾ÆµêµÄÖ§³Ö!
1	Í¦²»´í£¬¼Û¸ñºÃ£¬·¿¼äÒ²²»´í£¬½»Í¨Ò²·½±ã¡£Öµ£¡
1	2ÔÂ´º½ÚÊ±È¥×¡²Å288Ôª£¬ÏÖÔÚÎåÒ»³¤¼ÙÔ¤¶¨¾ÓÈ»Òª388Ôª£¬²»ÖªµÀÕâ100ÔªÊÇ¾ÆµêµÄÔ­Òò»¹ÊÇÐ¯³ÌµÄÔ­Òò¶ø´ó·ùÉÏÕÇ£¿¹ý½ÚÕÇ¼ÛµÄÀíÓÉÊÇ²»´æÔÚµÄ£¬ÒòÎª´º½Ú¶¼Ã»ÓÐÕÇ¼Û¡£
1	¿Í·¿ÉèÊ©»¹ÊÇÍ¦²»´íµÄ£¬»·¾³²»´í,·þÎñÒ²²»´í£¬¾ÍÊÇÔç²ÍÌ«ÀÃ;ÅäÌ×ÉèÊ©Í¦ºÃµÄ¾ÍÊÇÌ«Æ«ÁË,½»Í¨²»±ã£¬×Ü¾õµÃÓÐµãÇ·È±¡£
1	×ÜÌå»·¾³²»´í·þÎñÒ²ºÜºÃÏ¸½ÚÉÏ´¦ÀíµÄ²»´í
1	µØÀíÎ»ÖÃºÜºÃ,·¿¼äÒ²±È½ÏÊæÊÊ,Ö»ÊÇÐ¯³ÌµÄ·¿¼ä¶¼ÊÇÔÚÓÐÍ£³µ³¡µÄÒ»Ãæ,¶øÇÒ»¹ÓÐ¸ö´óÑÌ´Ñ,²»ÊÇºÜË¬.
1	Ôç²ÍÓë¼Û¸ñÓÐ½Ï´ó²î¾à£¬·þÎñÒ²ÊÇÆ½Æ½£®µ«ÔÚÀëµêÊ±£¬·¢ÉúµÄÒ»¼þÊÂ¸Ðµ½ºÜÎÂÅ¯£®»Ø¾©ºó·¢ÏÖ×Ô¼ºµÄ°×½ð½ÅÁ´ÂäÔÚÁË¿Í·¿£¬µ±Íí£²£²£º£°£°ÖÂµç¸ø¾ÆµêµÄ´óÌÃ¾­Àí£¬´ÎÈÕ£¬¾ÍÊÕµ½ÁË¿ìµÝ»ØÀ´µÄÁ´×Ó£®ºÜÊÇ¸Ð¶¯£®ËäÓÐ¿ªÊ¼Ìáµ½µÄ²»¾¡ÈËÒâ£¬µ«Ï¾²»ÑÚÓñ£¬ÔÙÈ¥´óÁ¬Ó¦¸Ã»¹»á¿¼ÂÇÔÚ´ËÈë×¡°É£®²¢½è´Ë¸ÐÐ»Îª¼Ä»ØÊ§ÎïµÄ¹¤×÷ÈËÔ±±íÊ¾¸ÐÐ»£®
1	·¿¼ä»¹²»´í£¬¸É¾»Õû½à£¬¿ÉÒÔÃâ·ÑÉÏÍø±È½ÏË¬£¬ÁíÍâ»¹¿ÉÒÔÔÚÃ¿ÌìÓÐ200¸ö¸ß¶û·òÁ·Ï°Çò£¬Ò²²»´í¡£¾ÆµêÖÜ±ß»·¾³»¹ºÃ¡£Á½¸öµØ·½²»Ì«ÂúÒâ£¬Ò»ÊÇÎÒ×¡µÄ·¿¼ä´°»§ÍâÃæ¶Ô×ÅÒ»¸öÆÆ³µ³¡£¨Õâ¸öºÃÏñÊÇºÜÄÑ¸Ä±äµÄ£¬Ã»°ì·¨£©£»¶þÊÇÉÌÎñÖÐÐÄ²»ÄÜ°ïÃ¦ÓÊ¼Ä´óÁ¬·ç¾°µÄÃ÷ÐÅÆ¬µ½¹úÍâ£¬¶øÇÒÃ÷ÐÅÆ¬²»Âôµ¥ÕÅ£¬Ö»ÂôÕûÌ×µÄ£¬ºÜ²»Ë¬£¡
1	ÒÀº£¶ø½¨£¬µØÀíÎ»ÖÃ¾ø¼Ñ£¬ÅÔ±ß¾ÍÊÇÐÇº£¹ã³¡¡£´²ÌØ±ð´ó£¬ºÜÊæÊÊ£¬·¿¼äÀïÓÐ¿§·È°ü£¬µ«ÓÐÒ»Ìì·þÎñÉúÍüÁË·Å¡£Ôç²ÍÎ¶µÀ»¹²»´í£¬µ«Æ·ÖÖÉÙ£¬¶à´ýÁË¼¸Ìì»á³ÔÄå¡£ÄÇÀïµÄ¹ûÖ­ÒûÁÏÖ»ÓÐÎ÷¹ÏÖ­¡¢³ÈÖ­£¬ÎÒ³¢ÁËÒ»¿Ú³ÈÖ­£¬Î¶µÀºÜµ­£¬Ïã¾«Î¶Å¨£¬ºÜÄÑÈë¿Ú£¬ÈÈ¿§·È»¹¿ÉÒÔ¡£
1	×ÜÌå»¹¿ÉÒÔ£¡µ«ÊÇÍøÂçÌ«´ÎÁË£¬¶ÔÓÚÉÌÎñ³ö²îµÄºÜÊÜÓ°Ïì¡£¹«ÖÚÍø¶¼ºÜÂý£¬±ðÌá¹«Ë¾µÄVPNÕÊ»§ÁË£¬¸ù±¾¾ÍÊÇÊ±¶ÏÊ±Ðø£¬¶øÇÒÖ»ÄÜÊÕ²»ÄÜ·¢£¡ÔÚ´óÁ¬Í·Ò»´ÎÅöµ½ÕâÖÖÊÂÇé£¡
1	Õâ´Î¼ÙÆÚ¾ÍÊÇÎªÁË¿´½­ÄÏÐ¡Õò£¬ËùÒÔÔÚÍøÉÏ¿´µ½Õâ¼Ò¾Æµê¾Í¶©ÁË£¬¸Ð¾õÌØ±ðµÄºÃ£¬¾ÍÊÇÍíÉÏÓÐµãÅÂÈË£¬Õû¸ö´óÔº×Ó±»ºìºìµÄµÆ¹âÁýÕÖ×Å£¬ÈÃÎÒÏëÆðÁË[´óºìµÆÁý¸ß¸ß¹Ò]£¬µ«°×Ìì¾ÍºÜºÃÁË£¬ÈË²»¶à£¬Õû¸öÔº×Ó¾ÍÊÇÎÒÃÇÄïÁ©µÄÁË£¬¶øÇÒ·¿¼äÀïµÄ²¼ÖÃÒ²ÌØ±ðÓÐÎ¶µÀ£¬ÈÃÎÒ¼ÒÀÏÌ«Ì«¸ßÐËµÃ²»µÃÁË¡£ÒÔºóÓÐ»ú»áÔÙÀ´Í¬Àï£¬»¹Òª×¡ÕâÀï¡£
1	·Ç³£µÄºÃ£¬±ö¹ÝÀïÃæÌ«Æ¯ÁÁÁË£¬·þÎñÌ¬¶ÈÒ²·Ç³£ºÃ£¬´²µ¥ºÜ¸É¾»£¬È¥Í¬ÀïÒ»¶¨Òª×¡ÕâÀï¡£Ö»ÊÇÃÀÖÐ²»×ãµÄ·¿¼äÀïµÄµØÌº³ÂÄêºÛ¼£ÏÔµÃÌ«ÔàÁË£¬½¨ÒéÄÜ¸ü»»³ÉµØ°åÏÔµÃ¸É¾»Ò²ºÃ´òÉ¨
1	ÎÒÃÇÈë×¡ÄÇÌì£¬Õû¸öÊÀµÂÌÃÖ»ÓÐÎÒÃÇÒ»¼Ò¿ÍÈË£¬Ò¹ÍíºìµÆÁýÏÂµÄÃÀ¾°¡¢°²¾²µÄÕ¬×Ó£¬ÊµÔÚÈÃÈËÄÑÍü¡£Èç¹û´òËãÔÚÍ¬Àï×¡Ò»ÍíµÄ»°£¬ÕâµØ·½ÊÇ×îºÃµÄÍÆ¼ö£¡ÄÖÖÐÈ¡¾²£¬ÃÀ²»Ê¤ÊÕ¡£
1	·þÎñºÜÇ×ÇÐ£¬ÈÈÐÄ¡£ÎÒÃÇºÜÍí²Åµ½£¬Öµ°àµÄÀÏÖÜµç»°Òýµ¼ÎÒÃÇÍ£µ½±È½Ï½üµÄÍ£³µ³¡£¬»¹³öÀ´´øÎÒÃÇ£¬µ±ÍíÍ¦ÀäµÄ¡£ÍíÉÏµ½´ïÓÐµãÀäÇå£¬Ö»ÓÐ×ßÀÈµÄºìµÆÁý£¬×ßÔÚÖÐÊ½½¨ÖþµÄÌüÀÈÖ®¼ä£¬ÊÇÓÐµãÅÂÅÂµÄ¡£µ«°×Ìì¿´À´£¬·Ç³£ÇåÑÅ£¬Ôç²Í²»¶àµ«Ç×ÇÐÇåË¬¡£ÏÂÎç¹äÀÛÁË£¬ÔÚ´óÌü×ø»áÔÙÉÏÂ·Ïñ»Øµ½×Ô¼º¼ÒÒ»Ñù×ÔÔÚÊæ·þ¡£ÕûÌå¶øÑÔ£¬ÂúÒâ¡£ÈôÄÜÃ÷È·Òýµ¼¿ª³µÂ·ÏßµÄ»°¾Í¸üºÃÁË¡£
1	±ö¹ÝÏñ¸öÐ¡µÄÔ°ÁÖ¡£È¥µÄÊ±ºòÊÇ³õÒ»£¬×¡µÄÈËÉÙ£¬ÓÖ¸ÕÏÂÁËÑ©£¬»·¾³¸ñÍâÓÄ¾²¡£·¿¼äÍ¦´ó£¬ÊÒÄÚ°ÚÉè¹ÅÉ«¹ÅÏã¡£¶«Î÷Í¦È«£¨³ýÁË±»×Ó²»¹»£©£¬µ«¿Õµ÷¾ÉÁË¶øÇÒÆ¥Êý²»¹»£¬Ð§¹ûºÜ²»ºÃ¡£ÓÖ¼ÓÉÏÊÇ¶¬Ìì£¬·¿ÃÅ»áÂ©·ç£¬ÍíÉÏË¯¾õºÜÀä¡£·þÎñÔ±¿´ÉÏÈ¥²»Ì«×¨Òµµ«»¹ËãÈÈÇé¡£
1	Ò»Á÷µÄ»·¾³£¬ÔÚµ±µØÀ´ËµÃ»ÓÐ±ðµÄÑ¡ÔñÁË£¬85·Ö°É¡£
1	·¿¼ä»¹Ëã¸É¾»Õû½à,·þÎñÒ²¿ÉÒÔ,ÒÔÕâ¸ö¼Û¸ñÀ´Ëµ,²»´íÁË,½¨Òé´ó¼ÒÒª¶¨ÓÐ´°»§µÄ·¿¼ä,µ«ÊÇ²ÍÌü²»¹»ºÃ,ÓÐÒ»´Î³ÔµÄÄ¢¹½ÊÇËáµÄ,¸½½üÃ»ÓÐ³¬ÊÐ,²»Ì«·½±ã,ÂòË®¹û¶¼Òª×ßºÜÔ¶,
1	·¿¼äÕû½à£¬¸É¾»£¬Ð¯³Ì¼ÛÎ»²»Ëã¸ß¡£ÖÜ±ß»·¾³Ò»Á÷£¬ÊÇ¸öÐÞÉíÑøÐÔµÄºÃµØ·½¡£
1	²»ºÃµÄµØ·½¾ÍÊÇÎÒÃÇ¸ã²»Ã÷°×ÕâÃ´²îµÄÐË°²ÏØ³ÇÔõÃ´»áÓÐÄÇÃ´ºÃµÄ¾Æµê£¬ºÇºÇ£¬ÀÖÂúµØÎÒÃÇÃ»ÓÐÈ¥ÓÎ£¬¿ÉÄÜÊÇÒòÎªÄÇÀï°É
1	·Ç³£²»´íµÄ¾Æµê£¬»·¾³ºÜºÃ£¬¿ÕÆøÒ²ºÜÇåÐÂ¡£ÎÒÒ»ÆðÈë×¡µÄÍ¬ÊÂ»¹½¨ÒéÎÒÃÇ¹«Ë¾µÄÄê»á¾Íµ½ÕâÀïÀ´¿ª£¬ºÇºÇ
1	»·¾³²»´í¡¢´²µ¥Ã«½í½à¾»¡¢·þÎñ»¹ÐÐ¡¢·¿¼ä¿í³¨£¬µ«¸Ð¾õ²è¼¸¡¢×ÀÒÎ¡¢µØÌº¡¢Ô¡Á±ÓÐµãÔà£¬´²µæ²»Ì«Êæ·þ¡£×ÜÖ®£¬¿ÉÒÔ´ò4·Ö¡£Ð»Ð»£¡
1	¿´²»³öÓë5ÐÇ¾ÆµêÓÐ¶à´ó¹ØÏµ£¬ÓÐÐéµÄ³É·Ö¡£50ÔªµÄÔç²Í£¬ÍêÈ«µÄÃû²»¸±Êµ£¬ÎÒ¿´³ÅËÀÖµ30Ôª¡£
1	ºÜÊæ·þµÄÒ»¸ö¶È¼Ù¾Æµê¡£ËäÈ»»Æ½ðÖÜµÄÊ±ºòÈë×¡ÈË¶àÁËµã£¬µ«ÊÇ·þÎñºÍÉèÊ©µÄ¶¼Ã»ÓÐÂäºó¡£ÎÒÊÇÏÈÍ¨¹ýÂÃÐÐÉç¶©ÁËÒ»ÌìµÄ·¿£¬½á¹û¾ÍÏ²»¶ÉÏÁËÕâ¸ö¾Æµê£¬ÏëÑÓ×¡£¬È´±»¸æÖªÃ»ÓÐ·¿¼äÁË£¨ÒòÎªÊÇ»Æ½ðÖÜÆÚ¼ä£©£¬×îºóÊÇÍ¨¹ýÐ¯³ÌÔ¤¶©ÁË·¿¼ä¡£¿´À´Ð¯³Ì»¹ÊÇ²»´íµÄ£¬ÕâÃ´½ôÕÅµÄÊ±ºò»¹ÄÜ¶©µ½¾Æµê¡£
1	·¿¼äÓÐÌØÉ«·þÎñ²»´íÐÂÌìµØ¸½½üÒ²¾ÍÕâ¼ÒÎåÐÇÁË£¬ºÇºÇ£¬Ã»µÃÑ¡ÁË·¿¼äÌ«ÉÙ£¬³£¶©²»µ½Ãâ·Ñ×¢²áÍøÕ¾µ¼º½±ö¹ÝË÷Òý·þÎñËµÃ÷¹ØÓÚÐ¯³Ì³ÏÆ¸Ó¢²Å´úÀíºÏ×÷¹ã¸æÒµÎñÁªÏµÎÒÃÇCopyright1999-2008,ctrip.com.allrightsreserved.
1	×ÜµÄÀ´½²Õû¸ö¾ÆµêµÄ·þÎñ»¹²»´í£¬²»ÄÜËµÊÇÈÈÇé£¬µ«ÖÁÉÙÊÇ·Ç³£Ö°ÒµµÄÀñÃ²¡£¿´µÃ³öÀ´ÀÏÍâÒ²Í¦Ï²»¶Ëü£¬ÈÃÎÒ±È½Ï¶¯ÈÝµÄÊÇÔÚ¾ÆµêÀïÃæ´ò¹úÄÚ³¤Í¾ºÍÊÐÄÚµç»°ÍêÈ«Ãâ·Ñ£¬¿í´øÃâ·Ñ¶øÇÒÅäÖÃÁËÎÞÏß¡£µ«ÊÇÈÔÈ»´æÔÚÎÊÌâ£º1.Ôç²ÍÊÇ·¢ÏÖÒ»Ö»²ÔÓ¬·ÉÀ´·ÉÈ¥£¬·þÎñÔ±µ±×÷Ã»¿´¼û£»2.Ô¡¸×µôÁËÒ»Ð¡¿é´ÉÆ¬£¬Â¶³öºÚÉ«µÄÄÚÐ¾£¬Ò»¿ªÊ¼ÎÒ»¹ÒÔÎªÊÇÊ²Ã´Ôà¶«Î÷£»3.ÉêÇëÁËÑÓ³ÙÍË·¿£¬µ«ÊÇÔ¿³×ÔÚ12£º00¾Í²»ÄÜÊ¹ÓÃÁË£¬Ê®·Ö²»·½±ã¡£
1	ÔÚÄÏÍ¨ÕâÖÖµØ¼¶ÊÐ£¬ÄÜÓÐÕâÑùµÄ±ö¹Ý£¬ËãÊÇºÜ²»´íµÄÀ²¡£ÓÐÒ»Ð©Ð¡µÄÈ±ÏÝ£¬µ«²»»áÓ°ÏìÖÊÁ¿¡£
1	±È½ÏÆÕÍ¨µÄ¾Æµê£¬·þÎñ»¹ÐÐ£¬ÉèÊ©Ò²Ò»°ã£¬Â¥ÏÂµÄ×ÔÖú²Í·Ç³£ºÃ£¬²ËÆ··Ç³£·áÊ¢¡£·¿¼ä¾Í±È½ÏÆÕÍ¨ÁË¡£
1	¾Æµê³Â¾É£¬µ«·¿¼äÅ¯Æø¹©Ó¦ºÜ×ã£¬·Ç³£ºÃ£¡¿í´øËÙ¶ÈºÜ¿ì£¬·Ç³£·½±ã¡£Ö»ÊÇÔç²ÍÊ±µÄºì²è£¬¿§·ÈÐèÌá¸ß£¬¿Ú¸ÐºÍÑÕÉ«¾ùÁîÈËÎÞËùÊÊ´Ó¡£ÈýÂ¥¾Æ°É·ÇÕý³£ÈËÄÜÏíÊÜ£¬ÌØ±ðÊÇÅ®ÐÔ¡£Ò»Â¥µÄ´óÌÃ°ÉºÜÀä£¬ÎÞ·¨ÔÚ¾ÆµêÕÒµ½¿ÉÒÔ²ÍºóÇáËÉÁÄÌìµÄµØ·½¡£
1	·Ç³£ºÃµÄÒ»¸ö¾Æµê¡£ÎÒÄÃµ½µÄÊÇÌØ¼Û·¿£¬¸Ð¾õÎï³¬ËùÖµ¡£
1	·¿¼ä»·¾³¶¼ÊÇºÜ²»´íµÄ¡£ÓÐ¼¸¸öÎÊÌâ»¹ÓÐ´ý¸Ä½ø¡£1Ôç²Í±È½Ïµ¥µ÷2Í£³µ²»·½±ã£¬¶øÇÒÃ¿´Î½ø³ö¶¼ÒªË¢¸ö¿¨£¬±È½ÏÂé·³
1	×ÜÌå¸Ð¾õ²»´í£¬ÄÏÍ¨×Ü¹²×¡¹ýÓÐì³£¬ÎÄ·å£¬ÈýµÂ¡£±È½ÏÆðÀ´»¹ÊÇÈýµÂÐÔ¼Û±È×î¸ß£º1¡£¸úÇ°ÃæTXÓÐÍ¬¸Ð£¬ÓÐì³Í½ÓÐÆä±í£¬·¿¼ä¸ôÒô¼«²î£¬ÈÃÄã¾õµÃ¸ô±ÚÊÇÔÚÄãµÄÏ´ÊÖ¼äÀï³åÔèÄØ£»2¡£ÎÄ·åµÄÍâ²¿»·¾³ÊÇÎÒÏ²»¶µÄ£¬²»¹ýÆÕÍ¨·¿¼äÉèÊ©³Â¾É£¨ÐÂÂ¥»¹´ÕºÏ£©£»¶øÇÒ·þÎñÏµÍ³Ò²ÓÐÎÊÌâ¡£Ò»ÍíÉÏ´òÁËÎÒÈý¸öµç»°£¬¾ÍÒòÎªÎÒµÇ¼ÇÊ±ÓÃµÄÊÇ¼ÝÊ»Ö¤¶ø²»ÊÇÉí·ÝÖ¤¡£3¡£¸úÒÔÉÏÁ©±È½Ï£¬ÈýµÂµÄ·¿¼ä×îºÃ£¬ÌØ±ðÊÇºÀ»ª´ó´²·¿£¬ºÜÊæÊÊ£¬¶øÇÒÏÖÔÚ¹úÄÚµç»°ºÍ¿í´ø¶¼ÎÞÏÞÁ¿¹©Ó¦ÁË…
1	·¿¼ä²»´í£¬ÓÈÆäÊÇ´²Ò»ÕÅ´óÒ»ÕÅÐ¡£¬ÊÊºÏÈý¿ÚÖ®¼ÒÈë×¡¡£·þÎñÌ¨µÄÐ¡½ãºÜÈÈÇé£¬×ÔÖú²ÍÒ²²»´í£¬¾ÍÐÔ¼Û±È¶øÑÔ»¹¿ÉÒÔ¡£
1	¾Æµê»·¾³²»´í£¬Ôç²ÍÒ²»¹ºÃ£¬ËäÈ»ÊÇÎ÷²ÍÌü£¬µ«Ò²ÓÐÐ©ÖÐ²Í£¬Î¶µÀ»¹²»´í¡£ÉÌÎñ¿Í·¿²»ÊÇºÜ´ó£¬µ«ÊÇ¹¦ÄÜ½ÏÈ«¡£Õâ´ÎÎ¨Ò»¾õµÃ²»Ì«ÂúÒâµÄÊÇ¾ÆµêµÄÕíÍ·²»ÊÇºÜÊæ·þ¡£·¿¼ä¿Õµ÷ÉùÒô±È½Ï´ó¡£CheckOutÒ²±È½Ï¿ì£¬ÎÒÖ»ÓÃÁË´ó¸Å3·ÖÖÓ£¬Ð§ÂÊ»¹ÊÇÂùºÃµÄ¡£ÏÂÔÂ¿ÉÄÜ»¹ÒªÈ¥ÄÇ±ß£¬»¹ÊÇ»áÑ¡ÔñÈýµÂµÄ¡£
1	¾ÆµêµØÀíÎ»ÖÃ»¹²»´í£¬ÀëÍâÌ²¡¢²½ÐÐ½Ö¶¼Âú½üµÄ¡£ÎÒ×¡µÄÊÇµ¥¼ä£¬²»¿¿ÂíÂ·£¬ÒÔÎª»á±È½Ï°²¾²£¬ÄÄÖª´°×ÓÍâÃæÊÇ¾ÆµêÄÚ²¿µÄÒ»¸öÌúÖÆÂ¥ÌÝ£¬Ò¹Íí³£ÓÐÈË×ß¹ý£¬ßÛµ±Ö±Ïì£¬»¹ÓÐ±ß×ß±ß³ª¸èµÄ£¬ÊÜ²»ÁË¡£³ýÁËÇ°Ì¨Ð¡½ãÃæÎÞ±íÇé£¬ÆäËü¶¼»¹ÐÐ¡£
1	¸Ð¾õºÜÄúºÃ»·¾³Ò²²»´íÍíÉÏºÜ°²¾²ÏÂ´ÎÓÐ»ú»á»¹»áÑ¡Ôñ×¡½ðÒ¶µÄ
1	ÈýÐÇ¼¶¾Æµê£¬ÑÌ²Ý¹«Ë¾Í¶×ÊµÄ£¬µ«¿ªÒµÔç£¬×°ÐÞÓÐÐ©¾É£¬·¿¼ä±È½Ï´ó£¬µ«×Ô¾õ²»ÈçÈç¼ÒµÈÊæÊÊ¡£±¾À´Ò²Ã»×¼±¸×¡ÐÇ¼¶¾Æµê£¬µ«²éÐ¯³ÌÎ´¿´µ½ÉÌÎñ¾Æµê¡£Êµ¼ÊÉÏÎÒÔÚÉÌÒµÇø¿´µ½Ò»¼Ò½ú½­Ö®ÐÇ£¬²»ÖªÎªÊ²Ã´Ð¯³ÌÃ»ÓÐ¡£
1	¾Æµê·¿¼äºÜ´ó£¬±È½ÏÎÀÉú£¬µ«×÷ÎªÈýÐÇ¼¶¾Æµê¼Û¸ñÆ«¸ß£¬±È¹ãÖÝ±±¾©µÄÈýÐÇ¼¶¾ÆµêµÄ¼Û¸ñ¸ß
1	·¿¼ä²»´í£¬»·¾³ºÃ£¬Ôç²Í²»´í£¬¾ÍÊÇ±È½Ï³³£¡
1	ÒòÕâ¾Æµê²»ÔÚÊÐÇø,ËùÒÔ×ÜÌå·þÎñ»·¾³»¹¿ÉÒÔ,µ«¶þÂ¥³Ô·¹µÄ²ÍÌüÓÐµã¹óÁË.
1	¾ÆµêÔÚµ±µØÀ´Ëµ»¹ÊÇ¿ÉÒÔµÄ£¬Î»ÖÃÒ²²»´í¡£²ÍÌü³Ô·¹¼Û¸ñÆ«¸ßÁËÒ»µã£¬ÍøÂç²»ÊÇºÜÎÈ¶¨£¬ÀÏÊÇ¶Ï¶ÏÐøÐø£¬¾­³£ÉÏÍøµÄ²»ÊÇºÜË¬£¡
1	´ÓÃÅÃæ¿´Ó²¼þºÃÏñ»¹ÄÜ»£ÈË£¬×ÐÏ¸¿´£¬·¿¼äµÄ×°ÐÞÕæ²»ÔõÃ´Ñù£¬·þÎñ±ÈÕÐ´ýËùÇ¿²»ÁË¶àÉÙ¡£ÏÂ´Î²»»áÔÙ×¡ÁË¡£
1	·þÎñ»¹¿ÉÒÔ£¬¼Û¸ñ²»¹ó£¬ÖÜ±ß½»Í¨»¹ÊÇ±È½Ï·½±ã£¬Ôç²ÍÒ»°ã£¬¿ÉÑ¡±È½ÏÉÙ
1	¾ÆµêÓÐµã¾É£¬µ«ÊÇ·¿¼ä±¾ÉíºÜ¸É¾»¡£·þÎñºÜºÃ¡£Ôç²Í30Ôª£¬¶«Î÷»¹ÊÇÍ¦¶àµÄ£¬ÖµµÃÈ¥³Ô¡£Ïà¶ÔÀ´Ëµ£¬¾ÆµêÒ»Â¥²ÍÌü80¶àÔªµÄÍí·¹¾ÍÒ»°ãÁËÒ»µã¡£²»ºÃ³ÔÒ²²»ÄÑ³Ô£¬¾ÍÄÇÃ´»ØÊÂÇé¡£
1	¾ÆµêÕûÌå»¹Ëã²»´í£¬¾ÍÊÇÔç²ÍÈ¯µÄ¹ºÂò·½Ê½Ì«²»ºÏÀí£¬ÓÖ¹ó£¬ÂòÁËÓÖ²»ÄÜÍË£¬×îºó±»±Æµ½¾ÆµêºóµÄÓÀºÍ¶¹½¬£¬Ð¯³Ì¿É²»¿ÉÒÔÎª»áÔ±·´Ó³Ò»ÏÂ¡£
1	·¿¼ä»¹²»´í£¬Í¦´óµÄ£¬Ôç²ÍÒ»°ã¡£¾ÆµêÖÜÎ§»·¾³»¹¿ÉÒÔ£¬³Ô·¹±È½Ï·½±ã£¬ÕýÈçÖ®Ç°µÄ¿ÍÈËËù½éÉÜµÄ£¬¾ÆµêÒ²²»ÖªµÀÊÇ¸Ã½ÐÇ°Ãæ»¹ÊÇºóÃæµÄ£¬ÓÐ¼¸¸ö·¹µê¿ÉÒÔ³Ô·¹¡£Ò²ÊÇÔÞÍ¬¹ØÓÚÖ®Ç°µÄµãÆÀÖÐµÄÒâ¼û£¬ÎªÊ²Ã´²»ËÍÒûÓÃË®°¡£¬ÏÖÔÚ¹úÄÚºÜÉÙÓÐ¾Æµê²»ËÍÒûÓÃË®µÄ
1	×ÜÌå»¹ÐÐ,Ö»ÊÇÈÃÈË¾õµÃ²»Ïñ4ÐÇ¼¶¾Æµê.ÉèÊ©¼°»·¾³»¹ÊÇ²îÁËµã.¼Û¸ñÒ²Æ«¸ß.²»¹ý·¿¼ä»¹ÊÇºÜÊæ·þµÄ,Ãæ»ýÒ²ºÜ´ó.µãÆÀÕß
1	±¾´ÎÈë×¡µÄÊÇ2ºÅÂ¥£¬·¿¼ä´ó£¬´²Ò²´ó£¬¾ÍÊÇÎÀÉú¼äµÄ¸ôÒôÌ«²î£¬³éË®Éù£¬¿ÈËÔÉù£¬ÌØ±ðÊÇ°´ÃÅÁåÉù·Â·ð¾ÍÊÇÔÚ°´Äã·¿¼ä£¬Ë®Ò²Ð¡£¬²»ÄÜÔÚ¸ô±ÚÓÃË®Ê±Í¬Ê±ÓÃË®¡£·þÎñºÍÔç²Í¶¼²»´í£¬»·¾³Ò²ºÃ£¬É½×¯¶ÔÃæ¾ÍÊÇÓÚÇ«ìô£¬´Ó°ËÅÌÁëÂ·×ßµ½»¨¸Ú¹ÛÓãÊ®·ÖÖÓ£¬µ«ÄÇÈËÌ«¶àÁË¡£°ËÅÌÁëÂ·±ßÉÏÔÚ½¨Ò»¸ö×ÏäÖ¶È¼Ù´å£¬¾Æµê»¹Ã»½¨ºÃ£¬»·¾³ÒÑ½¨ºÃÁË£¬Ï²°²¾²µÄÈË¿ÉÒÔ½øÈ¥ÑØ×ÅÎ÷Àïºþ×ß×ß£¬ºÜÓÄ¾²£¬Ïó¸öÊÀÍâÌÒÔ°¡£ËüÃÅ¿ÚµÄ²ÍÌüÒÑÓªÒµ£¬ÓÃ²ÍºÍºÈ²èµÄ»·¾³·Ç³£ÓÅÑÅ£¬µ±È»…
1	¶¨ÁËÈý¼ä±ê¼ä£¬Èë×¡Ê±·¢ÏÖ±»°²ÅÅÔÚ¶þºÅÂ¥µÄµ×Â¥¡£½øÈ¥ÁË¸Ð¾õ²»´í£º¿í³¨£¬Çå½à£¬ÎÞÒìÎ¶¡£×îÈÃÈËÂúÒâµÄÊÇ£ºÕû¸öÍíÉÏ¼¸ºõÌý²»µ½ÍâÃæµÄÉùÒô£¬ÕæÊÇ°²¾²¡£É½×¯µØÀíÎ»ÖÃºÏÀí£¬µ½ÁéÒþ£¬Ì«×ÓÍå£¬Î÷ºþËÕµÌ£¬»¢ÅÜµÈµØ·Ç³£·½±ã£¬´¦ÔÚÕâÐ©¾°µãµÄÖÐÐÄ¡£»·¾³ÓÄ¡¢ÑÅ¡¢¾²ÊÇÖ÷ÒªÌØµã¡£ºÃÁË²»ËµÁË£¬ÔÙËµ¾Í»á±»»³ÒÉÎªÍÐÁË¡£
1	388µÄ·¿¼ä±ÈÒÔÇ°×¡¹ýµÄ420µÄÉÌÎñ·¿ÒªÐ¡Ò»Ð©£¬»·¾³ÕæµÄºÜºÃ£¬É½×¯µÄ¶¥Â¥¹Û¿´ÈýÌ¨É½µÄ·ç¾°ºÜã«Òâ£¬¸½½üÓÐÓÚÇ«ìô£¬±È½ÏÓÄ¾²£¬ÇåÃ÷½ÚÄÇÌìÈë×¡µÄ¿ÍÈËºÜ¶à£¬µ«ÊÇÍíÉÏÈ¥µØÏÂÒ»²ãµÄ×ãÔ¡ÖÐÐÄÈ´Ò»¸öÈËÒ²Ã»ÓÐ£¬É½×¯ÄÚµÄÌå¼ìÏîÄ¿Ò²ºÜÉÙÓÐÈËÈ¥¹â¹Ë£¬´ó¸ÅÒÔµ¥Î»½Ó´ýÎªÖ÷¡£
1	»·¾³ºÜºÃ£¬ÕýºÃ´óÑ©£¬Ñ©¾°ºÜÃÀ¡£·þÎñ²»´í£¬Í¦ÈÈÇéµÄ¡£·¿¼ä¿Õµ÷ºÜ×ã¡£Ôç²ÍÊ±ÓÐÐ©Æ·ÖÖµ×ÏÂÏ¨»ðÁË£¬²»¹»Å¯ºÍ¡£
1	»·¾³ºÍ·þÎñ¶¼²»´í,»·¾³ÓÄÑÅ.²»ÒªÍüÈ¥4Â¥¹Û¾°Æ½Ì¨,¿ÉÒÔ¿´Î÷ºþÈ«¾°.
1	ÊÇÔÚÍøÉÏ¿´¹ý±ðÈËµÄµãÆÀ²Å¶©µÄ·¿¼ä£¬×ÜÌå¸Ð¾õ»¹ÊÇ²»´íµÄ£¬Ò²Ðí²»ÊÇÂÃÓÎÍú¼¾£¬ËùÒÔÈË²»¶à£¬·þÎñÌ¬¶ÈºÜºÃ£¬·¿¼äÒ²ÌØ±ð´ó£¬¸Ð¾õºÜÊæ·þ¡£
1	·Ç³£·Ç³£²»´í£¬Ç¿Á¦Ïò¸÷Î»ÍÆ¼ö£¬»·¾³ºÃ£¬·¿¼äºÃ£¬¿ÕÆøºÃ£¬·þÎñºÃ£¬¹Ø¼üÊÇ·¿¼ÛÊÇ162Ôª/Ìì»¹ËÍÁ½·ÝÔç²Í£¬ÐÔ¼Û±È¾ø¶ÔÒ»Á÷¡£ÔÙ´ÎÇ¿Á¦ÍÆ¼ö£¡£¡£¡
1	·¿¼äºÜ¸É¾»Îï³¬ËùÖµ¼Û¸ñÒ²ÂùºÏÀíµÄ»¹²»´í
1	ºÜºÃ£¬¾ÍÊÇÔç²ÍÐèÒª¸Ä½ø£¬Ï£ÍûÔö¼Ó·¿¼äÉÏÍø
1	¾ÆµêÎ»ÖÃ·Ç³£²»´í£¬¶øÇÒÊÇ¾ÆµêÊ½µÄ£¬ºÜÏñÒ»¸ö´óµÄ±ðÊûÇø£¬´ó¼Ò×¡µÄ·¿¼äÔÚ²»Í¬µÄ±ðÊû£¬¸Ð¾õºÜºÃ£¬ÓÐ¼ÒµÄ¸Ð¾õ£¬Ã»ÓÐ¾ÆµêÄÇÖÖÑ¹ÒÖ¸Ð¡£Î¨Ò»µÄÈ±µã¾ÍÊÇ¾ÆµêÓÃµÄÊÇÎÀÐÇµçÊÓ£¬²»ÊÇÓÐÏßµçÊÓ£¬ËùÒÔµçÊÓÌ¨²»¶à¡£ÓÉÓÚÃ»ÓÐCCTV5ÎÒÒ¹ÀïÃ»¿´³ÉÇòÈü¡£ºÇºÇ
1	·¿¼äÉèÊ©»¹²»´í.¾ÍÊÇÓÐÒ»¸öÈ±µã.ÎÒ×¡µÄÊÇÌ×·¿.¾ÍÊÇ¿ÍÌüÀïµÄÉ³·¢×ø×ÅÖ»ÄÜ¶Ô×ÅÒ»¸±Êé·¨.ÎªÊ²Ã´²»ÊÇ¸öµçÊÓÄØ.»¹Ëã²»´í.»¹ÓÐ,ÀëÖÜ×¯¾°ÇøÔ¶ÁËµã.×ß×ßÒ²Òª15·ÖÖÓ.
1	²»´í!¾ÍÊÇÏ´ÔèµÄµØ·½Ð¡µã~~ÏÂ»ØÈ¥»¹×¡Õâ¼Ò~~
1	¸ÐÐ»¡°Ð¯³Ì¡±ÍÆ¼öµÄ¸É¾»¡¢ÊæÊÊ¡¢ÎÞ¸ÉÈÅ¡¢ÐÔ¼Û±ÈÌØ¸ß£¨248Ôª£©µÄ¡¶ÔÆÍ¤É½×¯¡·±ðÊûÌ×·¿¡£ÏÖÔÚÖ»¼ÇµÃÖÜ×¯ÓÐ¡°Ë«ÇÅ¡±¡¢³ÂÒÝ·É¡¢ÍòÈýÌã£¬»¹ÓÐÔÚÕòÉÏÅ©¼Ò²Í¹Ý³Ô»µµÄ¶Ç×Ó¡£Ïà±È¡°ÔÆÍ¤É½×¯¡±µÄÍí²Í·Ç³£¿É¿Ú£¬²»´í¡£
1	Õâ¸ö¾Æµê¸Ð¾õÐÔ¼Û±È±È½Ï¸ß.·¿¼ä¼Û¸ñ²»Ëã¸ß,µ«ÀïÃæ»·¾³»¹ÊÇ²»´íµÄ,·¿¼äÀïÒ²±È½Ï¸É¾»,ÏÂ´ÎÒªÊÇÔÙÈ¥ÖÜ×¯»¹ÊÇ»áÑ¡ÔñÕâ¼Ò¾ÆµêµÄ.
1	Õ¿½­×îºÃµÄ¾ÆµêÁË,·¿¼ä±È½ÏÐÂ,ÖÜÎ§»·¾³Ò»°ã,×ÜÌåµÄ·þÎñÒ²²»´í.²¹³äµãÆÀ2008Äê7ÔÂ6ÈÕ£º¾ÆµêµÄ´óÌÃ·Ç³£´ó,Ò²ºÜÆ¯ÁÁ
1	ÔÚÕ¿½­Ó¦¸ÃËãÊÇ±È½ÏºÃµÄ¾ÆµêÁË£¬ÔÚÏ¼É½ºÍ³à¿²ÖÐ¼ä¿ª·¢ÇøÄÚ¡£·þÎñÉúµÄÌ¬¶È£¬´óÌÃµÄ»·¾³¶¼»¹²»´í£¬¾ÍÊÇ¾ÆµêÍâÃæµÄÍ£³µÂÒÒ»µã£¬Ó¦¸ÃºÃºÃ¹ÜÀíÒ»ÏÂ¡£
1	ºÃµÄµØ·½Ç°ÃæµÄÅóÓÑ¶¼ËµÁËÐí¶à£¬ÕâÀï¾Í²»ÔÙÖØ¸´ÁË£¬µ«ÓÐÐ©¶«Î÷»¹ÊÇÒª·ÖÏí¸ø´ó¼Ò£º¿í´øÊÕ·ÑÊÇ°´ÕÕ11.5Ôª/Ð¡Ê±ÊÕ·ÑµÄ£¬ÄãÒ»Ìì¹Ò24Ð¡Ê±¾ÍÊÕ24Ð¡Ê±£¬ÕâÖÖÊÕ·Ñ·½Ê½»¹ÊÇµÚÒ»´ÎÓö¼û£»±ÕÂ·µçÊÓµÄÐÅºÅÊµÔÚÔã¸â£¬ÓÐ²»ÉÙÆµµÀ¶¼Æ®Âú¡°Ñ©»¨¡±¡£²»¹ý¸Ã¾ÆµêÔÚ»Ê¹Ú¼ÙÈÕÖÐÓ¦¸ÃËãÊÇÐÔ¼Û±È½Ï¸ßµÄ¾ÆµêÖ®Ò»ÁË£¬ÏÂ´ÎÈ¥Õ¿½­»¹»áÈë×¡£¬Ç°ÌáÊÇ±ðÕÇ¼ÛÁË¡£
1	°²Çì±ö¹ÝÈ·Êµ²»´í£¬¸øÈËµÄ¸Ð¾õÂúÊæ·þµÄ£¬µ«Ò²´æÔÚÈ±µãÓÅµã£º1.»·¾³°²¾².2.Ã¿ÌìÓÐË®¹û£¬ÇÒ¿Õµ÷ÔÚÄú»Ø·¿¼äÇ°ÒÑ¾­¿ªÆô£¬½øÈë·¿¼äºó·Ç³£Êæ·þ¡£3.·¿¼ä½Ï´ó£¬×¡µÄÂúÊæ·þµÄ¡£È±µã£º1.ÎÒ×¡µÄÊÇ2Â¥£¬´°»§²»ÄÜÉÏËø£¬²»¹»°²È«2.Ã»ÓÐµçÌÝ.3.Ôç²Í8µã°ëÇ°½ÏºÃ£¬¹ý8µã°ëÃ»Ê²Ã´¶«Î÷³Ô4.½áÕÊ½ÏÂý×ÜÌåÀ´Ëµ£¬»¹ÊÇÂú²»´í£¬ÏÂ´ÎÈ¥»¹×¡
1	Ó²,·þÈËÇÐ,µ«µØÂÔÆ«,ÃÀÖÐ²»×ã.¶ÌÆÚÍ£Áô¿ÉÕ¿½­µØÊ×.È»ÎåÐÇ¾ÆµêË®ÉÐÓÐÐ©Î¢²î¾à,µ«ÕûÒÑ¾ß´ËÑª,¾°¿ÉÆÚ.
1	ÂíÂíºõºõ!ÄÜ×¡.±ê×¼²»ÒªÌ«¸ß.ÔÚÐ¡½ÖÉÏ,³öÃÅÃ»·¨´ò³µ.»¹ÐÐ!×¡°É!
1	·¿¼äºÜ³Â¾É£¬ÖÜÎ§»·¾³±È½ÏÂÒ£¬µ«µØÀíÎ»ÖÃ»¹ºÃ£¬Àë»ú³¡´ó°ÍÉÏÇåËÂÕ¾½Ï½ü£®Ôç²ÍµÄÆ·ÖÖºÜÉÙ£¬Ã»Ê²Ã´¿É³ÔµÄ£®½»Í¨½Ï±ãÀû£®
1	¾ÆµêÎ»ÖÃ²»´í£¬È¥ÄÄÀï¶¼·½±ã£¬·þÎñºÜºÃ£¬Ç°Ì¨MMÆ¯ÁÁÈÈÇé£¬ÖÐ²ÍÌüÃÀÊ³½Ú²»´í£¬È·ÊµÊÇÄÚÃÉµÄ¸áÑòºÍÉîÉ½ÀÏ¼¦£¨ÎÒ¼ÒÏç¾ÍÔÚÄÚÃÉ-ºôºÍºÆÌØ£©¡£¿Í·¿¸É¾»ÊæÊÊ£¬»¹¿ÉÒÔÃâ·ÑÉÏÍø£¨¾ÝËµÊÇ10M¹âÏËÓ´£©¡£ÏÂ´ÎÈ¥ÖØÇì»¹»áÑ¡Ôñ´Ë¾Æµê¡£ÐÔ¼Û±È¸ß£¡£¡£¡£¡£¡£¡£¡£¡£¡£¡£¡£¡£¡£¡
1	¾ÆµêÎ»ÓÚ±ðÊûÇøÄÚ£¬ÊÊºÏÈ«¼ÒÈË¶È¼Ù¡£ÄÏÂ¥¾àÀëÖ÷Â¥±È½ÏÔ¶£¬ÓÐÊ±¸Ð¾õ²»Ì«·½±ã¡£¾ÆµêÄÏÂ¥µÄSPA»·¾³·Ç³£ºÃ£¬ÍÆ¼ö¡£
1	³ö×âË¾»úÒ»°ã²»ÖªÕâ¸ö¾Æµê£¬±±¾©Æû³µ´ó³§Ç°µÄÂ·ÅÆÌ«Ï¸£¬³ö×âË¾»ú¿´²»¼û×ß¹ýÍ·£¬Ó¦½«Â·ÅÆ¼Ó´ó¡£·¿¼ä»¹Ëã²»´í£¬±È½Ï¿í³¨¡¢Ç¬¾»£¬Ìá¹©µÄÎÀÉúÓÃÆ·»¹¿ÉÒÔ£¬µ«¹¤×÷×À×ÓÉÏµÄ×ÀµÆÃ»ÓÐ³ä×ã¹âÏß£¬²»ÄÜÔÄ¶Á£¬¹¤×÷²»·½±ã¡£¿í´øËÙ¶È»¹¿ÉÒÔ¡£ÕíÍ·Ì«½©Ó²¶øÃ»ÓÐµ¯ÐÔ£¬´²Ïà¶Ô½ÏÈí²¢²»ÅäºÏ¡£
1	·¹µêºóÃæÕýÔÚ½¨¹ó±öÂ¥£¬¶ø¾Æµê±¾ÉíÄÚ²¿ÓÐÐ©³Â¾É£¬²»¹ý×ÜÌå¾ÆµêÓ²¼þ»¹ÐÐ£¬·¿¼äµÄµØÌº½ÏÔà£¬ÎÀÉú¼äÏ´ÊÖ³ØÏÂ·½²Ò²»ÈÌ¶Ã£»Ôç²ÍÊÇÖÐÎ÷×ÔÖúÊ½£¬ÓÈÆäÊÇÑòÔÓ×öµÃºÜºÃ³Ô¡£µ«ÊÇ¾ÆµêµÄ·þÎñË®Æ½ºÍ·þÎñÈËÔ±µÄËØÖÊÀë4ÐÇµÄË®×¼»¹Ïà²îÌ«Ô¶¡£
1	Õâ¸ö¼Û¸ñÕâÖÖ·¿¼ä»·¾³ºÜ²»´í£¬¸Ð¾õºÜ¸É¾»^_^ÐËÍúÂ¥¸øÎÒ¸öÈË¸Ð¾õºÜÑÅ...ÏÂ´ÎÀ´£¬¿Ï¶¨»¹¶¨ÕâÀï¡£¡£¡£
1	ÊÇÒ»¸ö²»´íµÄ¾Æµê£¬ÍÆ¼öÒ»ÏÂ¡£·þÎñºÜºÃ£¬·¿¼äºÜ²»´í¡£ÔÚ´óÍ¬Ó¦¸ÃËµÊÇ¸ö¾ªÏ²ÁË£¡
1	»·¾³ºÜ²»´íµÄ¾Æµê,ÔÚÒË²ýÓ¦¸ÃËãÊÇ×îºÃµÄ¾Æµê°É.·¿¼äÓÐµã¾Éµ«ÊÇ»¹Ëã¹ýµÃÈ¥.
1	Õû¸ö¾ÆµêµÄ»·¾³»¹ÊÇ²»´íµÄ,Ó­±öÂ¥½¨µÄ½ÏÔçÐ©,ËùÒÔÀïÃæµÄÉèÊ©ÓÐÐ©¾É,´ó¸Å×¼ËÄÐÇ¼¶±ð,µ«ÊÇÒË²ýºÜÆ¯ÁÁ,Æøºî·Ç³£Êæ·þ.
1	»·¾³»¹Ëã¿ÉÒÔ£¬µ«³öÈë²»ÊÇºÜ·½±ã¡£ÆäËüÅäÌ×Éè±¸»¹¹ýµÃÈ¥°É¡£
1	ºÜÐÂµÄÒ²ºÜºÃµÄ£¬ÓµÓÐºÀ»ªµÄÉè±¸ÉèÊ©£¬ÆøÅÉ·Ç·²£¬×¡×ÅÊæ·þ£¬ÍêÈ«µÄ³¬£µÐÇµÄ£¡£¡
1	Ò»½ø»¨Ô°¾ÆµêµÄ´óÃÅ¾ÍÄÜ¿´µ½ÓÎÓ¾³ØºÍÍøÇò³¡,ÒÔ¼°¾­¹ý¾«ÐÄÐÞÕûµÄ»¨Ô°,Ò»ÖÖÍ»È»µÄÄþ¾²¸ÐÓÍÈ»¶øÉú.Ç°Ì¨½Ó´ý¿ìËÙ¶øÓÐÐò,ÎÒ·¢ÏÖËûÃÇµÄÓ¢Óï±ÈÈýÑÇÄ³Ð©ÎåÐÇ¼¶¾ÆµêµÄÇ°Ì¨½Ó´ý»¹ÒªËµµÃÁ÷³©ºÍ×¼È·Ò»Ð©.½øµÃ·¿¼ä¸üÈÃÈË¸Ðµ½Îï³¬ËùÖµ(ÎÒ×¡µÄ¹ó±öÂ¥ÐÐÕþ´ó´²·¿),·¿¼äÀï¾ÓÈ»ÅäÁËµçÄÔ,¶øÇÒ¿í´øÃâ·Ñ!ÎÒÒÔÌôÌÞµÄÑÛ¹â×ÐÏ¸´òÁ¿ÁË·¿¼äµÄÃ¿Ò»¸ö½ÇÂä,½üºõÍêÃÀ,Î¨Ò»µÄè¦´Ã±ãÊÇÁÜÔ¡·¿,ÆäÎÊÌâÊÇÏ´ÔèÊ±Ë®ÒªÍâÒç,ÅªÊªÁËÎÀÉú¼äµÄµØ°å.¾ÆµêµÄÎ÷²Í,ÖÐ²Í¶¼²»´í.»ùÓÚ…
1	·Ç³£Ï²»¶Õâ¼Ò¾Æµê¡£ËäÈ»ÀëÖÐÐÄ³ÇÇøÓÐÒ»µã¾àÀë£¬²»¹ýÒòÎª³ÇÊÐ²»´ó£¬Õâµã¾àÀë¸ù±¾²»¾õµÃÊ²Ã´¡£ÊÇ»¨Ô°Ê½µÄ¾Æµê£¬½¨ÔÚÉ½ÉÏ£¬»·¾³·Ç³£ÓÅÃÀ£¬Ó²¼þÉèÊ©ÅäÖÃÊÇ4ÐÇ½Ó½ü5ÐÇµÄ±ê×¼ÁË¡£·¿¼äºÜ¸É¾»Õû½à£¬×ÔÖúÔç²Í·Ç³£³¬Öµ¡£¸Ã¾Æµê»¹ÓÐ±ðÊû·¿¼ä£¬ÊÊºÏ¹«Ë¾¼¯Ìå³öÐÐ£¬²»¹ý¼Û¸ñÒ²²»·Æ°¡¡£
1	¾Æµê»·¾³È·Êµ²»´í£¬ÀëÊÐÖÐÐÄÒ²½ü¡£Òòº½°à¸ÄÆÚ£¬Ã»ÓÐ¶©µ½ÏàÍ¬µÄ·¿¼ä£¬ÎÒÃÇµ½Ê±ÒÑÊÇ°ëÒ¹£¬ÒªÇóÁ½Ìì»»µ½Í¬ÑùµÄÐÐÕþÂ¥²ã£¬Ç°Ì¨Ð¡½ãºÜÈÈÇéµÄ°ïÎÒÃÇ°ìÀíÁË£¬»¹Ö÷¶¯°ïÎÒÃÇ»Ø¸´ÁËÐ¯³Ì£¬ºÜÂúÒâ¡£·¿¼ä»¹¿ÉÒÔ£¬Ö»ÊÇÎÀÉú¼äµÄÁÜÔ¡ÊÇÍ·¶¥Ê½Á«Åî£¬Ïàµ±²»±ã£¬Ë®Á÷Ò²Ð¡¡£²»¹ýÔÚÒË²ýÄÜÓÐÕâÑùµÄ¾Æµê£¬Ó¦¸ÃËãÊÇ²»´íÁË¡£
1	ÎïÓÐËùÖµ,¿´À´°²»ÕÈËÃñ±Ò½­ËÕÈËÃñÊÇÔÚµÃ¶à
1	¾Æµê½¨ÔÚÒ»¸öÐ¡É½ÇðÉÏ,»¨Ô°Ê½¶ÀÁ¢Ð¡Â¥,»·¾³ºÜºÃ,¾ÆµêºÍ½¨Éè,Éè±¸,ÉèÊ©¶¼ÌåÏÖ
1	·¿¼ä»·¾³²»´í£¬µ«ÊÇÍâÃæ×ßÀÈÆßÍä°Ë¹Õ£¬ÈÃÈËÔÎ£¡
1	Ç°Á½ÌìÈ¥ÉÏº£×¡ÔÚ¹Å±±Íå¾Æµê¡£¶Ô¾ÆµêµÄ·þÎñ¸Ð¾õ»¹¿ÉÒÔ¡£Ôç²ÍÒ²²»´í¡£·¿¼äÉèÊ©ÉÔÎ¢ÓÐµã³Â¾É¡£²»¹ý¶ÔÓÚ¶ÌÆÚ³ö²îÀ´Ëµ»¹ÊÇ±È½ÏºÏÊÊµÄ¡£¾ÆµêÀëºçÇÅ»ú³¡ºÜ½ü£¬ÔÚ¹úÄÚ×ª·É»úµÄ»°ÓÐÀûÓÃ¼ÛÖµ¡£ÀëÊÐÇø¾Í±È½ÏÔ¶¡£×ÜµÄÀ´Ëµ¸ù¾Ý³ö²îÄ¿µÄºÍµØ·½£¬¹Å±±ÍåÊÇÖµµÃ¿¼ÂÇÊ¹ÓÃµÄ¾Æµê¡£
1	·¿¼äÈ·Êµ²»´í£¬°ïÅóÓÑ¶©µÄ£¬ÅóÓÑËµÕâÀïµÄ·þÎñºÜºÃ
1	²»´í£¬ÏÂ´Î»á½éÉÜÅóÓÑ¹ýÈ¥¡£·¿¼äÍ¦¸É¾»µÄ£¬·þÎñÌ¬¶ÈÒ²·Ç³£ºÃ¡£
1	×¡¹ýºÃ¼¸´Î£¬ÎÒ·Ç³£ÂúÒâ£¬Õâ´Î¼Û¸ñ398ºÜ±ãÒË£¡²»¹ýÖÜÎ§Ê²Ã´ÉÌµê¶¼Ã»ÓÐ£¬Õâµã²»Ì«·½±ã¡£Ôç²ÍÊÇÈÕÊ½µÄ£¬Ò²ºÜ²»´í¡£
1	×¼È·µÄËµ£¬¾ÆµêµÄ»·¾³ºÜÆ¯ÁÁ£¬·¿¼äÉèÊ©Ò²»¹ÐÐ£¬¿ÉÒÔËã4ÐÇ±ê×¼¡£µ«ÊÇ£¬ÎÀÉú¼äÏÂË®µÀµÄÆøÎ¶ÊµÔÚÊÇÈÃÈËÊÜ²»ÁËÕû¸ö·¿¼ä¶¼ÊÇ³ôÎ¶¡£¿ª´°¡¢¿ªÃÅ¡¢¿ª³é·ç£¬¼¸¸öÐ¡Ê±Î¶µÀ¶¼È¥²»µô¡£ÔçÉÏcheckoutºÜÂý£¬ÓÐºÜ¶àÂÃÓÎÍÅµÄ¸Ï×ÅÍË·¿£¬Ç°Ì¨Õ¾ÁË5¡¢6¸ö·þÎñÔ±£¬Ö»ÓÐ1¸ö·þÎñÔ±ÄÜ´¦Àí£¬ÆäËû¶¼ÊÇÊµÏ°Éú¡£Ì«Ã»ÓÐ5ÐÇ¼¶µÄÑù×ÓÁË¡£±ö¹Ý·´À¡2008Äê6ÔÂ29ÈÕ£º¸ÐÐ»ÄúµÄµãÆÀ£¡ÎÒÃÇÒÑ½«Ïà¹ØÎÊÌâ³Ê¾Æµê¹ÜÀí²ãÓèÒÔ¹Ø×¢£¬»¶Ó­ÏÂ´Î¹âÁÙ£¡
1	ÉèÊ©»·¾³¶¼ºÜºÃ£¬Î¨Ò»ÃÀÖÐ²»×ãµÄÊÇÈ¥µÄÊ±ºòÕý¸ÏÉÏÁ·Ï°³¡»¹ÔÚÊ©¹¤¸Ä½¨£¬Ã»ÄÜ¹ý°Ññ«£¬ÏÂ´Î´ø¼ÒÀïÈËÒ»ÆðÈ¥¶È¼Ù±ö¹Ý·´À¡2008Äê6ÔÂ29ÈÕ£º¸ÐÐ»ÄúµÄµãÆÀ£¡Á·Ï°³¡ÒÑÕý³£¿ª·Å£¬²¢ÔÚ6¡¢7ÔÂ·ÝÓÐÊÔ´ò»î¶¯£¬ÏêÇé¿É¼ûÐ¯³ÌÀñ°ü£¬»¶Ó­ÄúÐ¯¼ÒÈËÇ°À´¡£
1	´Ë¾ÆµãºÜ²»´í£¬»·¾³ºÜºÃÐÔ¼Û±È¸ß£¬ÏÂ´Î»¹×¡
1	µ±µØ×îºÃµÄ£¬ÔÚÈ«¹úËãÐÔ¼Û±È²»´íµÄÎåÐÇ¼¶¾Æµê
1	¸Ð¾õ»¹¿ÉÒÔ£¬¼Û¸ñÒ²²»´í£¡ÔÚµ±µØÒ²Ã»ÓÐÈÏÕæÈ¥¿´ÆäËû¾Æµê£¬±È½ÏÒ²²»´ó¡£
1	±ê×¼¼äºÜ¼·,·¿½ÏÐ¡,¿í´øÉÏÍøÐèÒªÊÕÃ¿Ìì15Ôª,²»Ïó¸ö5ÐÇ¼¶¾Æµê,Íâ²¿»·¾³»¹¿ÉÒÔ,ÊÇÍ¥Ôº·ç¸ñµÄ,ÊÇÎ¨Ò»µÄÁÁµã,²Í·ÑºÜ¹ó.ÎÒ¿´×î¶àÏó¸ö×¼4ÐÇµÄ¾Æµê
1	×¡µÄ¸ß¼¶´ó´²·¿£¬ÉèÊ©»¹ÊÇÁîÈË³ÆÔÞµÄ£¬´óÐ¡Ò²ºÏÊÊ¡£Ç°Ì¨µÄ¹¤×÷ÈËÔ±·þÎñ²»´íµÄ£¬¶ÔÎÒµÄÂÃÓÎÎÊÌâ×÷ÁËÏ¸×ÐµÄ»Ø´ð¡£¶©·¿Ç°¿´ÒÔÇ°µÄÆÀÂÛËµÂ¥ÏÂ½Ï³³ÄÖ£¬Õâ´ÎÒ²²»¾õµÃ³³£¬ÎÊÁËÏÂÔ­À´Â¥ÏÂµçÐÅÉÌ³¡°áÁË¡£ÒòÎªÎåÒ»½ÚµÄÔ­ÒòÌØµØµ½¾Æµê¸½½üµÄºìÆìÉÌ³¡ÂòÁËºÜ¶à³É¶¼ÍÁÌØ²ú»ØÈ¥£¬Ïàµ±²»´í¡£ÔÚ¾ÆµêºóÃæµÄÄÇÌõ½Ö³ÔµÄ¶«Î÷ºÜ¶à£¬Î¶µÀÒ²²»´í¡£²¹³äµãÆÀ2008Äê5ÔÂ3ÈÕ£º¾Æµê¶ÔÃæ»¹ÓÐ¸öÐ¡³¬ÊÐ,×¡ÊÐÖÐÐÄµÄÕâ¼Ò¾Æµê¸Ð¾õÍ¦·½±ãµÄ.
1	ÈýÔÂÏÂÑ®Èë×¡µÚÒ»Ììµ¥ÈË¼ä(360Ôª)ÓÅµã:¸ß²ã·¿¼äÄþ¾²,·¿¼äÕû½à,´óÌÃ¿ÉÉÏÍø,ÉÌÎñ´¦µÄÖ°Ô±Ð¡½ãºÜºÃ,½â´ð±¾ÈËºÜ¶àÂÃÓÎÎÊÌâ.¸ÄÉÆ:ÔÚctrip¶©,ÒÑÓÃÐÅÓÃ¿¨¸¶Ñº½ð²¢ÒÑÐ´Ã÷ÏÂÎç3Ê±Èë×¡,µ«±¾ÈËÔÚÏÂÎç3Ê±Èë×¡Ê±,Ö°Ô±ËµÃ»ÓÐ·¿,¿É·ÅÏÂÐÐÀî,Á½Ð¡Ê±ºóÔÙ·µ»ØÈë×¡,²»Öªctrip¼°´ËËÄÐÇ¾ÆµêÔõ°²ÅÅ,°×°×ËðÊ§Á½Ð¡Ê±µÄÊ±¼ä.Ö°Ô±Ö»²»¶ÏËµ¶Ô²»Æð,Ã»ÓÐÆäËû²¹³¥(ÈçÔÚÆäËûµÄÐÇ¼¶¾Æµê±ã»áËÍ²Í¾í»òupgrade·¿¼äµÈ).×ÜÆÀ:ÏÂ´Î»á³¢ÊÔÆäËûµÄ¾Æµê.
1	3ÔÂÏÂÑ®Èë×¡µÚ¶þÌìµ¥ÈË¼ä(300Ôª)ÓÅµã:·¿¼ä¾°¹Û¿ªÑï,¿ÉÁ¢¼´Èë×¡(²»ÖªÊÇ·ñÓÅµã),Ç°Ì¨¼°ÐÐÀî·þÎñÉú²»´í,Èë×¡¼°ÍË·¿¿ì,Ë¯¾õ¿ÉÑ¡²»Í¬ÕíÍ·,·¿¼ä»·¾³Äþ¾²(×¡¸ß²ã).¸ÄÉÆ:300ÔªµÄ·¿¼ä¿É½ÓÊÜ.×ÜÆÀ:µØµã¾àÐÂÄÏÃÅ½ÏÔ¶,ËÄÖÜÖ»ÓÐµç»°ÉÌµê,×ßÊ®¶à·ÖÖÓ²ÅÓÐÆäËûÀàÐÍµêÆÌ,ÁíÈçËÍÔç²Í»á½ÏºÃ,×ÜÌå±ÈµÚÒ»Ìì½ø²½.
1	×¡µÄÊÇ´ó´²·¿,µ«ÊÇ·¿¼äÐ¡µÄ¿ÉÁ¯,ÉèÊ©»¹ÐÐ,Â¥ÏÂµÄÂ·ÉÏÐ¡Ì¯ºÜ¶à,¶¼Í¦ºÃ³ÔµÄ.¾ÆµêÂ¥ÏÂÊÇÊÖ»úÂô³¡,Ò»´óÔç¾ÍºÜ³³,Â¥²ã¸ßµã»°»¹¿ÉÒÔÈÌÊÜ.
1	µØµãºÜºÃ£¬ËäÈ»Æ«ÄÖÁËÐ©¡£ËäÈ»Ã»ÓÐÔç²Í±È½Ï½ÐÒÅº¶£¬ºÃÔÚ³É¶¼ÊÇÐ¡³ÔµÄÌìÌÃ¶øÇÒÉÐÄÜ³ÔÀ±ËùÒÔÒÅº¶¾ÍÉÙÐí¶àÁË
1	Èë×¡Õâ¼Ò¹ÒÅÆËÄÐÇ¾Æµê,ÓëÈýÄêÇ°¸Ð¾õÃ÷ÏÔ¸ßÁË¼¸¸öµµ´Î,´óÌÃÎÂÜ°,¿Í·¿Ò²²»Ò»ÑùÁË,ÐÂ¸ÄÔìµÄ²ÍÌü·ç¸ñºÜ²»´í,ÎÒºÜÏ²»¶.·þÎñÔ±µÄÎ¢Ð¦ÈçÔ¡´º·ç,ËæÊ±¶¼ÓÐÎÊºò.ÐÔ¼Û±ÈÍ¦¸ß,ÖµµÃÍÆ¼ö.
1	¾­Åó
1	½»Í¨±ãÀû£¬·¿¼äºÜÕû½à£¬¼Û¸ñÒ²ºÏÀí£¬·þÎñºÜ²»´í£¬¹¤×÷ÈËÔ±Ì¬¶ÈÒ²ºÜºÃ£¬±È½ÏÂúÒâ£¬Î¨Ò»²»×ãµÄ¾ÍÊÇÀë4ÐÇËÆºõ»¹²îÒ»µã£¡
1	¾Æµê·¿¼ä»¹ÊÇ²»´íµÄ,¹úÇì½ÚÈ¥·¿¼ÛÉÏÕÇ,Èç¹ûÆ½Ê±È¥160ÔªµÄ»°ÐÔ¼Û±È»¹ÊÇºÜ¸ßµÄ,ÀëÊÐÖÐÐÄÔ¶ÁËµã,´ò¸öµÄ5Ôª¾Íµ½ÁË,ÊÐÖÐÐÄÆäÊµÒ²Ã»Ê²Ã´,¾ÍÈË¶àµã!
1	ÎÒÊÇ¿ª»á´ø×¡ËÞµÄ£¬×¡µÄÉÌÎñ·¿£¬ÐÂ×°ÐÞµÄ£¬»¹¿É¹ÛÉÍ±õºÓ´óµÀµÄÒ¹¾°£¬Í¦Êæ·þ£¡ÁíÍâ»áÒéÊÒÒ²ÓÐºÃ¼¸¸ö£¬Ñ¡Ôñ»¹ÊÇÂù¶àµÄ£¡
1	ÎÒ¶©µÄÊÇ±ê×¼·¿£¬Ã»Ïëµ½»¹ËÍÁËÎÒÒ»·ÝÓªÑøÔç²Í£¬Ãâ·ÑµÄ£¬ÓÐË®¹û¡¢ÓÐËáÄÌ£¬´î
1	1¡¢·þÎñ²»´í£¬°²¾²¡£2¡¢²»×ãÊÇÉè±¸¾ÉÁËµã¡£
1	2ÔÂ1ÈÕÍíÉÏ£¬º¼ÖÝÏÂÁËÒ»³¡ÉÙ¼ûµÄ´óÑ©£¬ÔÚÕâÑùÒ»¸ö´óÑ©·×·ÉµÄÍíÉÏÈë×¡Õâ¸öÎÂÅ¯µÄ¾Æµê£¬Ã»ÓÐÊ²Ã´ºÃ±§Ô¹µÄ¡£2ÔÂ2ÈÕÔç³¿£¬µ½Ò»Â¥²ÍÌüÓÃ²Í£¬Ù¼´óµÄÂäµØ²£Á§´°Íâ£¬»¨Ô°ÄÚÍâÒ»ÅÉÒø×°ËØ¹ü£»²Íºó´ÓÔ°×ÓÀï×¼±¸¿ª³µ³öÐÐ£¬Á½¸öÄêÇáµÄ±£°²ÈÈÇéµØ°ïÃ¦ÇåÀí³µÉÏºñºñµÄ»ýÑ©£»¿ª³µÔÚ½­ÄÏ´óµÀÉÏ£¬¿´¼ûÒ»¶Ó¶ÓµÄÈËÃñ½â·Å¾üÕ½Ê¿ÔÚÇåÉ¨ÂíÂ·£¬ÏÊÑÞµÄ¾üÆìÔÚº®·çÖÐÅî²ªÆ®Ñï¡­¡­ÔÚÕâÑùÒ»¸ö±ùÌìÑ©µØµÄÔç³¿£¬×ÜÓÐÒ»Ð©¸Ð¶¯¿ÉÒÔÈÃÎÒÃÇ¸Ð¾õÎÂÅ¯ÔÚÎÒÃÇÖÐ¹úÕâ¸ö·ùÔ±Á…
1	1.µ½ÔªÖ®½­¶È¼Ù´åµÄ¿´,¸ñÒ²ÊÇÒ»µÄ,ËùÒÔ¸ñÔÚ³ÌÓÐ±È±ãÒË.2.¾ÆµêÎ÷ºþÓÐ¾à,¹«½»¿Éµ½µ«ÊÇÌ«ÍíÁË¾ÍÖ»ÄÜ´ò.3.¾ÆµêÓÐÃâÓÎÓ¾³Ø,²»;ÁíÓÐ¶àÊÒÍâÊ©,ºÏµê¶È¼ÙµÄÈË.4.¸½½üÓÐ±ãÀûµê¿§·È,Ëã·½±ã.5.¾Æµê·¿ÓÐÐ¡±ùÏä,±£,Ë®,´µ....,¾ÍÊÇÈ±ÁË¹Îµ¶.6.ÓÐ¿×È¸µ½½Ð,ÓÐÓ°Ë¯Ãß.
1	Î»ÓÚ¹ý½­ºóÇ®ÌÁ½­´óÇÅºÍÇ®½­ËÄÇÅÖ®¼ä£¬²»³öËùÁÏ£¬»·¾³ºÜºÃ£¬ÓÈÆäÊÇ¿ÕÆø¾ø¶ÔÇåÐÂ£¬»ù±¾Ã»ÓÐÔëÒô£¬ºÃ°²¾²£¡Õí³±ÐùË«ºÅ·¿¼ä¿ÉÒÔ¿´µ½Ç®½­£¬·¿¼äÐÂ×°ÐÞ¹ý£¬Ôç²Í²»´í£¬ÖÖÀàºÜ·á¸»£¬¾ÍÊÇÐ¯³Ì¶©µÄÖ»ÓÐµ¥Ôç£¬×Ô¼º¸¶ÁË100Ôª£¨ËÄÈË£©¡£¼Ý³µ×ÔÖúÓÎ×¡ËÞ±È½ÏºÏÊÊ¡£
1	ÀëÎ÷ºþºÜ½ü£¬Î»ÖÃºÜºÃ£¬ºÜ·½±ã¡£·þÎñºÜºÃ£¬¶©·¿Ê±Ã»ËµÇå³þÒª´ó´²·¿£¬·þÎñÌ¨ºÜ¿ì½â¾öÎÊÌâ¡£Ð»Ð»¡£Ôç²ÍÐý×ª²ÍÌü£¬»·¾³Í¦ºÃ£¬¾ÍÊÇÆ·ÖÖÌ«ÉÙ¡£»¹ÓÐ²£Á§ÍâÈ«ÊÇÐ¡³æ£¬ÓÐµãÉ··ç¾°¡£ÏÂ´Î»¹»á×¡ÓÑºÃ¡££¨·¿¼äµÄÎÀÉú¼äµØ×©ÓÐµãÔà£©
1	Î»ÖÃºÃ,³öÃÅ×ß5·ÖÖÓÊÇÎ÷ºþ.ºþ¾°·¿ÊÇ´ó´°¿ÉÒÔ¿´µ½Î÷ºþ.¾Æµê·þÎñÒ»°ã.Ôç²ÍÆ·ÖÖÉÙ.±ö¹Ý·´À¡2008Äê8ÔÂ11ÈÕ£º·Ç³£¸ÐÐ»ÄúÄÜÑ¡ÔñÈë×¡ÎÒÃÇ·¹µê£¬ÄúËùÌáµ½µÄÔç²ÍÎÊÌâ£¬Èç¹û·½±ãµÄ»°Çë½øÒ»²½ÁªÏµÎÒÃÇ£¬ÎÒÃÇ½«ÔÚ½ñºóµÄ¹¤×÷ÖÐÖð²½¼ÓÒÔ¸Ä½øºÍÌá¸ß¡£¸ÐÐ»ÄúµÄµãÆÀ£¬ÖÔÐÄÆÚ´ýÄúµÄÏÂ´Î¹âÁÙ!
1	¾ÆµêµÄ·¿¼äÈ·Êµ²»´í,Ö»ÊÇÎÀÉú¼äÐ¡ÁËµã.·þÎñÔ±µÄÌ¬¶ÈºÜºÃ.Ö»ÊÇÔÚÎÒ¶©·¿µÄÊ±ºò,ÌØµØ¿´ÁËÒ»ÏÂ,¾ÆµêÀëÎåÁÖ¹ã³¡ÓÐ¶àÔ¶,Ð¯³ÌÉÏÐ´µÄÊÇ0.5¹«Àï£¬ÊÇ0.5Å¶¡£µ±Ê±¸Ð¾õÌØ±ðÂúÒâ¡£µ«µ½ÁË¾Æµêºó£¬Ò»ÎÊ£¬Ô­À´ÂùÔ¶µÄ¡£¸ù±¾Ô¶Ô¶²»Öµ0.5¹«Àï¡£Ê§Íû£¡±ö¹Ý·´À¡2008Äê8ÔÂ7ÈÕ£º·Ç³£¸ÐÐ»ÄúÄÜÑ¡ÔñÈë×¡ÎÒÃÇ·¹µê£¬ÎªÄúÌá¹©ÓÅÖÊµÄ·þÎñÊÇÎÒÃÇµÄ×ÚÖ¼¡£Õë¶ÔÄúËùÌáµ½µÄÎÊÌâ£¬ÎÒÃÇ½«¼°Ê±ÁªÏµÐ¯³Ì¸üÐÂºÍµ÷ÕûÏà¹ØÐÅÏ¢¡£ÔÙ´Î¸ÐÐ»ÄúÎªÎÒÃÇÖ¸ÕýÏà¹Ø¹¤×÷£¬ÖÔÐÄÆÚ´ýÄúµÄÏÂ…
1	Í¨¹ýÐ¯³ÌÔ¤¶¨,ÎÒÃÇÔÚÓÑºÃ¶È¹ýÁËÒ»¸öÓä¿ìµÄÖÜÄ©!Ð¯³Ì²»´í,ÓÑºÃ¸üºÃ!ÌØ±ð¸ÐÐ»ÁºË¼Ð¡½ãÈÈÇé,ÖÜµ½µÄ·þÎñ.»¹ÎªÎÒÃÇÖÆ¶¨ÁËºÏÀíµÄÓÎÍæÂ·Ïß,Ê¹ÎÒÃÇÍæµÄºÜ¾¡ÐË!Ð»Ð»ÁË!ÁíÍâ,Ç°Ì¨ºÍÃÅÍ¯Ò²ºÜ×¨Òµ,ÓÑºÃ.ÈÃÈËºÜÊæ·þ!ÏÂ´Î,»¹×¡ÓÑºÃ!±ö¹Ý·´À¡2008Äê8ÔÂ6ÈÕ£º·Ç³£¸ÐÐ»ÄúÄÜÑ¡ÔñÈë×¡ÎÒÃÇ·¹µê£¬Îª±ö¿ÍÌá¹©ÈÈÇé¡¢ÖÜµ½µÄ·þÎñÊÇÎÒÃÇ·¹µêÒ»¹áµÄ×ÚÖ¼£¬ÎÒÃÇÒ²ÔÚ·¹µêµÄÃ¿¸ö¸ÚÎ»»ý¼«ÍÆÐÐ¡°ÂúÒâ¼Ó¾ªÏ²¡°µÄ½ðÔ¿³×·þÎñÀíÄî¡£Äú¶ÔÎÒÃÇÔ±¹¤µÄÔÞÐíºÍ¿Ï¶¨ÊÇ¶ÔÎÒÃÇ¹¤×÷…
1	·þÎñÕæµÄ²»´í£¬ËùÒÔ»·½ÚµÄ¹¤×÷ÈËÔ±¶¼ÊÇÎ¢Ð¦´ýÈË£¬¶øÇÒ¶¼·Ç³£µÄÏ¸ÐÄ£¬ÓÐÎÊ±Ø´ð£¬ÓÐÇó±ØÓ¦£¬×¡ÕâÖÖ¸ßÖÊÁ¿µÄ¾Æµê£¬¾ÍËã¼Û¸ñÔÙ¹ó£¬Ò²²»¿÷°¡~~~£¬ÏÂ´ÎÈ¥º¼ÖÝ»¹Òª×¡Õâ¼Ò¡£±ö¹Ý·´À¡2008Äê8ÔÂ4ÈÕ£º·Ç³£¸ÐÐ»ÄúÄÜÑ¡ÔñÈë×¡ÎÒÃÇ·¹µê£¬Îª±ö¿ÍÌá¹©Ï¸ÖÂÈëÎ¢µÄ·þÎñÊÇÎÒÃÇµÄ×ÚÖ¼£¬·¹µêµÄ¸÷¸ö¸ÚÎ»Ò²¶¼ÔÚ»ý¼«µØÍÆ¹ã¡°ÂúÒâ¼Ó¾ªÏ²¡±µÄ½ðÔ¿³×·þÎñÀíÄî£¬ÄÜ»ñµÃÄúµÄ¿Ï¶¨ºÍÔÞÐíÎÒÃÇ±¶¸ÐÈÙÐÒ£¬ÕâÒ²ÊÇ¶ÔÎÒÃÇ¹¤×÷µÄ¼«´ó¹ÄÀø¡£ÔÙ´Î¸ÐÐ»ÄúµÄµãÆÀ£¬ÖÔÐÄÆÚ´ýÄúµÄÏÂ…
1	´óµ±°ìÀíÈë×¡ºÍÀëµêÊ±¼äÂý.¹¤×÷ÈËÔ±·þÎñ²î.ÒâÊ¶Ò²²î,¸ù±¾²»¹Ü¿ÍÈËÊÇ²»ÊÇÅÉ¶ÓµÄ.±ö¹Ý·´À¡2008Äê8ÔÂ4ÈÕ£º·Ç³£¸ÐÐ»ÄúÄÜÑ¡ÔñÈë×¡ÎÒÃÇ·¹µê£¬Ò²·Ç³£¸ÐÐ»ÄúµÄÒâ¼ûºÍ½¨Òé¡£¾ÍÄúËùÌáµ½µÄÎÊÌâ£¬ÎÒÃÇÒÑ¾­Ôð³ÉÏà¹Ø²¿ÃÅ½øÐÐÁË¸Ä½ø¡£Õë¶ÔÐ¯³Ì¿ÍÈË£¬ÎÒÃÇÌØ±ð¿ªÉèÁËÒ»Ìõ¡°ÂÌÉ«¹ó±öÍ¨µÀ¡±£¬·²ÊÇÔÚÈë×¡»òÍË·¿¸ß·åÆÚ£¬ÇëÄúËæÊ±ÓëÎÒÃÇµÄ´óÌÃ¸±Àí»òÐÐÀîÔ±ÁªÏµ£¬ËûÃÇ½«Ð­ÖúÄúÓÅÏÈ°ìÀíÏà¹ØÊÖÐø¡£ÔÙ´Î¸ÐÐ»ÄúµÄµãÆÀ£¬ÖÔÐÄÆÚ´ýÄúµÄÔÙ´Î¹âÁÙ¡£
1	±È½ÏÂúÒâ,¾Æµê±È½ÏÐÂ,·¿¼äÒ²±È½Ï´ó,¸Ð¾õ»¹¿ÉÒÔ
1	»¹ÓÐÌáÇÙÇúÒÕÔÚ´óÌü±íÑÝ£¬·Ç³£²»´í£¬µØÀíÎ»ÖÃ¾ø¼Ñ£¬ºÜ°²¾²µÄÎ÷°²ÊÐ½¼£¬ÊÇ×¡ËÞµÄÊ×Ñ¡
1	·¿¼ä²»´í£¬ÐÔ¼Û±ÈºÜºÃ¡£µ«²ÍÒûµ¥µ÷£¬Ã»ÓÐµØ·½ÌØÉ«¡£ÖÜ±ßÂÌ»¯²»´í£¬µ«Àë³ÇÀïºÜÔ¶£¬³öÃÅ¹ä½Ö²»±ã¡£×ÜµÄËµÀ´£¬¼Û¸ñÍ¦ºÏÀíµÄ
1	¾ÆµêÉèÊ©ÓÐµã³Â¾É£¬µ«µØ´¦ÊÐÖÐÐÄµØ´ø£¬½»Í¨·½±ã£¬·þÎñÒ²ºÜºÃ£¬Ð¯³ÌµÄÔ¤¶¨¼Û¸ñºÜ¹«µÀ£¬¿ÉÒÔ×÷ÎªÒ»¸ö³ö²îµÄÑ¡Ôñ
1	ºÜºÃµÄ¾Æµê£¬Ç¿ÁÒÍÆ¼ö£®Ö»ÊÇ·þÎñÔ±´òÉ¨·¿¼äÓÐµãÌ«ÇÚ¿ìÁË£®ÎÒ¸Õ³öÃÅ¼¸·ÖÖÓ£¬Ò²Ã»ÒªÇó´òÉ¨£¬ËýÃÇ¾Í×Ô¼º½øÈ¥´òÉ¨ÁË£®²»¹ý£¬»¹ÊÇ²»»áÓ°ÏìÎÒ¶ÔÕâ¼Ò¾ÆµêµÄºÃÓ¡Ïó¡£
1	¸øÈËÓ¡ÏóÉî¿ÌµÄÒ»¼Ò¾ÆµêÅóÓÑÍÆ¼ö£¬´øÀÏÈËÈ¥ÏÃÃÅÂÃÓÎÈë×¡¸Ã¾ÆµêºÀ»ªº£¾°·¿µÄÂ¶Ì¨ºÍ·þÎñÉúµÄÎ¢Ð¦¸øÈËÁôÏÂÃÀºÃµÄ»ØÒä£¡Î¨Ò»ÐèÒª¸Ä½øµÄµØ·½ÊÇÔÚÊÊµ±µÄÊ±ºò½øÐÐÐÂµÄ×°ÐÞ£¬ÓÐµÄÉèÊ©³Â¾ÉÁË¡£
1	Ôç²ÍºÜÔÞ,ºÜÓÐµ±µØÌØÉ«,·¿¼äÄÚÉèÊ©ÓÐµã¾ÉÁË,ºÃÔÚÓÐÎÞµÐº£¾°´óÑôÌ¨,ºÃÏóÐÂÂ¥ÔÚ½¨ÁË,ÆÚ´ýING...
1	·¿¼ä²»´í£¬´øÑôÌ¨µÄ·¿¼ä¿ÉÒÔ¿´µ½´ó´óµÄ²ÝÆººÍÔ¶´¦µÄ´óº£¡£·¿¼äÀïÃæ»¹ÓÐ¹¦·ò²è¾ß£¬·Ç³£ÎÂÜ°¡£Ôç²ÍÆ·ÖÖ²»´í£¬»¹ÓÐÃöÄÏÌØÉ«Ð¡³Ô¡£ÔÚÏÃÃÅ×¡¹ýµÄ×îºÃµÄ¾ÆµêÁË¡£
1	¾ÆµêºÜÆ¯ÁÁ£¬ÀëÊÐÖÐÐÄÓÐµã¾àÀë£¬ËùÒÔºÜ°²¾²¡£ÎÞÂÛ´Ó²ÍÌü»¹ÊÇ·¿¼ä¿Í»§·þÎñÈËÔ±£¬¶¼Ãæ´øÐ¦ÈÝ£¬·þÎñÇ×ÇÐ¡£¾ÆµêÄÜºÜ¿ìµÄ¼Ç×¡¿ÍÈËµÄÒªÇó£¬Ã¿Ìì²»ÐèÒª¿ÍÈËÖØ¸´¾Í»áÊÂÏÈ×¼±¸ºÃ¡£²ÍÌüµÄ·¹²Í²»´í£¬¼Û¸ñÒ²²»¹ó¡£×ÜÖ®£¬ºÜÓä¿ì¡£
1	¾Æµê·Ç³£Æ¯ÁÁ£¬È¥µÄÊ±ºòÌ«ÀäÁË£¬ÎÒÌ«Ì«Éú²¡ÁË£¬·þÎñÔ±·Ç³£ÌùÐÄ£¬¿´¼ûÎÒÃÇ·¿¼äÓÐ¸ÐÃ°Ò©£¬Ö÷¶¯¸øÎÒÃÇËÍÉÏÁËÈÈË®±£ÎÂºø£¬²¢ÁôÁË×£¸£×ÖÌõ£¬Ï¸Ð¡µÄ¶¯×÷¸Ð¾õºÜÌùÐÄ£¬ÃÅÇ°µÄ´ó²ÝÆºµÄÈ·ºÜ°ô£¬·Å·çóÝµÄ¸Ð¾õÒ²ºÜ²»´í£¡×¡µÄÊÇºÀ»ªÈ«º£¾°£¬¸Ð¾õÎïÓÐËùÖ²£¬ÑôÌ¨µÄÈ·ºÜ´óºÜÊæ·þ£¡
1	ÀÏÅÆÎåÐÇ¡£Ó²¼þÂÔÏÔ²»µ½Î»£¬Ò²ÓÐÐ©³Â¾É£¬Ã»ÓÐÊÒÄÚÓ¾³Ø¡£µ«·þÎñºÜºÃ£¬¾Æµêµ±³õµÄÉè¼Æ¸ÅÄîÊÇ³¬Ç°µÄ¡£×îÖ÷ÒªµÄÊÇ£¬·ç¾°ÎÞµÐ£¬Ãæ¶Ô³¬´ó²ÝÆººÍº£¾°£¬³ýÁË²»ÄÜÏÂº£ÍæÉ³¡¢ÎÂ¶È²»¹»£¬ÓÐµã¿ÉÒÔÏà±Èº£ÄÏÁË¡£¼«Á¦ÍÆ¼öÃæº£¡¢´øÑôÌ¨µÄ·¿¼ä£¬800²»µ½£¬Ãæ»ýµ½Î»£¬¾°É«ÈÃÈËÂúÒâ¡£
1	¾ÆµêµÄ·þÎñ²»´í,¸øÈËÇ×ÇÐ¸Ð.ºÜÊÊºÏÒ»¼ÒÈË¶È¼Ù.Èç¹ûÏ²»¶·Å·çóÝµÄÈË¼ÇµÃÒ»¶¨Òª´øÉÏËü,¾ÆµêÇ°µÄ´ó²ÝÆº¿ÉÊÇÃâ·ÑµÄÅ¶!×øÔÚÉ³·¢ÉÏÒ»±ß¿´ÊéÒ»±ßºÈ±­ÏÂÎç²è»¹ÄÜÉ¹µ½Ì«ÑôÕæµÄÊÇºÜã«ÒâµÄÊÂ.ÑôÌ¨ÕæµÄÊÇºÜ´óºÜÊæ·þ,Ï´ºÃµÄÒÂ·þ»¹¿ÉÒÔÁÀÔÚÑôÌ¨ÉÏ.Èç¹»Ì×·¿ÄÜ¹»º¬Á½·ÝÔç²ÍµÄ»°ÄÇ¾Í¸üºÃ.
1	ÏÃÃÅÊ×Ñ¡ÎÞÓëÂ×±ÈÎÒÒÑ¾­×¡ÁË£´´Î£¬´Î´ÎÁ÷ÁµÍü·µ¡£
1	ºÜÏ²»¶Õâ¸ö¾Æµê£¬·þÎñÌØ±ðºÃ£¬¾ÆµêÍâ²¿»·¾³Ò²ºÜºÃ£¬ÔÚ´ó²ÝÆºÉÏ·Å·çóÝ¸Ð¾õºÜ²»´í¡£ËäÈ»ÀëÊÐÇøÓÐµãÔ¶£¬µ«¾Æµê¿ÉÒÔÔ¤¶¨°ÍÊ¿£¬ÎÞÂÛÊÇ»ú³¡½ÓËÍ»¹ÊÇÈ¥ÊÐÖÐÐÄ¶¼¿ÉÒÔÔ¤Ô¼£¬¸Ð¾õ·Ç³£·½±ã¡£Òª×¡Õâ¸ö¾ÆµêÒ»¶¨Òª×¡º£¾°·¿£¬ËäÈ»¼Û¸ñ¹óµã£¬µ«¾ø¶ÔÖµµÃ¡£·Çº£¾°·¿ÊÇÃ»ÓÐ³¬´óÑôÌ¨µÄ£¬¸Ð¾õ¾Í²îºÜ¶àÁË¡£ÁíÍâ¾ÆµêµÄÔç²ÍºÜºÃ³Ô£¬ÏÖÔÚ»¹·Ç³£»³ÄîÄØ¡£×ÔÖú²Í¼Û¸ñÒ²ÊÊÖÐ£¬Î¶µÀºÜ²»´íµÄËµ¡£¾ÍÊÇÏ´ÔèµÄÁ«ÅîÍ·µÄË®±È½ÏÐ¡£¬Ï´ÆðÀ´ÓÐµã²»Ë¬¡£
1	1¡¢·þÎñÈËÔ±Ì¬¶ÈºÍÒâÊ¶ºÜºÃ£»2¡¢Ôç²ÍÆ·ÖÖ»¨Ñù¶à£¬¿Ú¸ÐºÃ£»3¡¢ÏÂ´Îµ½Ì«Ô­»¹×¡´Ë¾Æµê¡£
1	ÀëÎ÷ºþ¾°Çø±È½Ï½ü£¬×ßÂ·¼¸·ÖÖÓ¾Íµ½£¬¸½½ü³Ô·¹¡¢¹ä½Ö¶¼·½±ã¡£·¿¼ä×°ÐÞ±È½ÏÐÂ£¬½Ó´ý»áÒéµÄ¿ÍÈË±È½Ï¶à¡£±È½Ï²»ºÃµÄÊÇÃÅ¿ÚÀÏÓÐ´î¿ÍµÄË¾»ú¶µÉúÒâ¡£×ÜÖ®£¬ÐÔ¼Û±È²»´í¡£±ö¹Ý·´À¡2008Äê7ÔÂ17ÈÕ£º×ð¾´µÄ±ö¿Í£¬·Ç³£¸ÐÐ»Äú¶ÔÎÒÃÇ·¹µêµÄµãÆÀ¡£¶ÔÓÚÄúÌá³öµÄÎÊÌâ£¬ÎÒÃÇÒÑÈÃ·¹µê°²È«²¿ÑÏ¼Ó²é¹Ü£¬¾¡Á¿±ÜÃâË¾»úÔÚ·¹µêÃÅ¿ÚÀ­ÉúÒâµÄÏÖÏó¡£¸øÄúÔì³ÉµÄ²»±ã£¬ÎÒÃÇÔÚ´ËÉî±íÇ¸Òâ£¬Ï£ÍûÄúÔÙ´Î¹âÁÙ£¡
1	ÔÚº¼ÖÝ,ÐÂÇÈÊÇµØÀíÎ»ÖÃÏàµ±ÓÅÔ½µÄ¾Æµê¡£¾ÆµêÎ»ÓÚº¼ÖÝ×î·±»ªµÄ½â·ÅÂ·£¬ÀëÎ÷ºþ²½ÐÐÖ»Òª5·ÖÖÓ£¬ÂíÂ·¶ÔÃæ¾ÍÊÇµ±µØÓÐÃûµÄ½â·ÅÂ·°Ù»õÉÌµê£¬»¹ÓÐ½â°Ù³¬ÊÐ£¬¹ºÎï·Ç³£·½±ã¡£Àë°ÙÄêÀÏµê¿üÔª¹Ý¡¢ÖªÎ¶¹Ý¶¼ºÜ½ü¡£´óÌÃ¿í³¨£¬·¿¼ä°²¾²£¬¸ôÒô²»´í£¬±»×ÓÈáÈí£¬ÂùÊæ·þµÄ¡£±ö¹Ý·´À¡2008Äê7ÔÂ17ÈÕ£º×ð¾´µÄ±ö¿Í£¬·Ç³£¸ÐÐ»Äú¶ÔÎÒÃÇ·¹µêµÄ¿Ï¶¨£¬ÄÜ¹»µÃµ½ÄúµÄÔÞÐíÊÇ¶ÔÎÒÃÇ¹¤×÷×î´óµÄ¹ÄÀø¡£ÎÒÃÇ½«Á¢×ã×ÔÉíÓÅÊÆ£¬²»¶Ï¼ÓÇ¿Ô±¹¤ÅàÑµ£¬ÒÔÓÅÖÊµÄ·þÎñÆÚ´ýÄúµÄÔÙ´Î…
1	·Ç³£·½±ã£¬ÖÜÎ§¹ºÎïÉÌ³¡½Ï¶à£¬ÀëÎ÷ºþºÜ½ü£¬ÍíÉÏ¿ÉÒÔÈ¥Î÷ºþ¿´Ò¹¾°£¬»ØÀ´²½ÐÐ10·ÖÖÓ×óÓÒÂ·³Ì£¬Ò²ºÜ°²¾²±ö¹Ý·´À¡2008Äê7ÔÂ17ÈÕ£º×ð¾´µÄ±ö¿Í£¬·Ç³£¸ÐÐ»ÄúÈë×¡ÎÒÃÇ·¹µê¡£ÄúÄÜÔÚº¼ÖÝÂÃÓÎÉú»îÓä¿ì£¬Ò²ÊÇÎÒÃÇµÄ¿ìÀÖ£¡ÎÒÃÇÏ£ÍûÃ¿Ò»Î»À´º¼ÖÝµÄ¿ÍÈË¶¼ÄÜÐÀÉÍµ½×îÃÀÀöµÄ·ç¾°£¬ÏíÊÜµ½×îÒ»Á÷µÄ·þÎñ£¬À´µ½º¼ÖÝ¾ÍÈç»Ø¼Ò°ãÎÂÅ¯£¡
1	6ÔÂ7ºÅ×¡µÄ±ê×¼¼ä£¬´ó¸ÅÊÇÐ¯³ÌÉÏµÄÆÀ¼ÛÌ«²îÁË£¬ËùÒÔ×¡½øÈ¥µÄ¸Ð¾õ»¹ÂúºÃ£¬¹þ¹þ£¬³¯ÂíÂ·£¬´°Á±Ò»À­£¬Ã»É¶2Ñù¡£ÍÏÐ¬ÑÀË¢ÑÀ¸àãåÔ¡Ï´·¢Êá×Ó´µ·ç»úÈÈË®ºø£¬·´Õý¸ÃÓÐµÄÈ«ÓÐ£¬2¸öµ¥ÈË´²Ò²Âù´óµÄ¡£µ«ÊÇ¸ôÒôÐ§¹ûÈ·Êµ²»ºÃ£¬¸ô±ÚÔçÉÏµÄµç»°ÏìÁË£¬»¹ÒÔÎªÊÇÎÒÃÇ·¿¼äµÄ£¬Ëµ»°µÄÉùÒôÒ²ºÜÇå³þ¡£ÃÅ¿ÚÓÐºÜ¶àÐ¡ºÚ³µÀ­ÉúÒâ¡£×ßµ½Î÷ºþ´ó¸Å10·ÖÖÓ×óÓÒ£¬ÖÜÎ§¶¼ÊÇ´ó´óÐ¡Ð¡µÄµê£¬Î»ÖÃÒ²²»´í¡£
1	ÀëÎ÷ºþºÜ½üÃÅÍ¯²»´í±È½Ï°²¾²½»Í¨±ãÀû
1	µØÀíÎ»ÖÃºÃ£¬Ö÷ÒªÊÇº«¹úÈËÈë×¡£¬Ôç²Íº«Ê½µÄ£¬·¿¼ä±È½Ï¸É¾»£¬Ï´ÊÖ¼äºÜÐ¡¡£
1	¾ÆµêÉèÊ©²»´í£¬·þÎñÁ¼ºÃ¡£ÓÐ»ú»á»¹»áÈë×¡¡£
1	ÍÆ¼öÍÆ¼ö~~!!±ÈÁÁÂíºÓ¹«Ô¢ºÃ¶àÁË,¼Û¸ñÒ²ÓÅ»Ý.
1	ÆäÎÒºÜÏ²´ó×Ú¾ÆµêµÄÖÞÊ½,ÍâºÍÒ²ºÜÃÀ,´ÎÒÑÊÇµÚ2´ÎÈë×¡,¸ÐÒ²ÊÇºÜ²»,·þºÜÓÐÃ²,Èç¹ûÉÏ¿ÉÒÔÌá¹©¶à¸üºÃ,ÒòÎÒµÃÄÇ´ÎÈë×¡ÊÇ840¶àÔª,º¬Ôç,´ÎÊÇ750,²»º¬Ôç,Æä²»ÊÇ²îÌ«,µ«ÎÒ±ÈÏ²ÄÇ´ÎÈë×¡µÄ·¿,Èç¹û¿ÉÒÔÌá¹©²»Í¬µÄ·¿¾ÍºÃÁË,ÓÐ±»×ÓÖ»ÓÐÓð±»,ÎÒ±ÈÏ²ÃÞ±»,Óð±»Ì«ÁË..¹þ,ÎÒÏàÐÅÎÒÏÂ´ÎÒ²Èë×¡,
1	¾Æµê±È½ÏÀÏ£¬ÉèÊ©Ò»°ã£¬µ«ÊÇ·þÎñÏàµ±ºÃ£¬¼Û¸ñÒ²±È½ÏºÏÀí¡£ÖµµÃÍÆ¼ö¡£
1	¾Æµê¿§·ÈÌüµÄ·þÎñÈËÔ±ÒµÎñË®Æ½ÓÐ´ýÌá¸ß¡£ÓÐµã¾Æµ¥£¬µ«¶Ô¿ÍÈËµãµÄ¾Æ£¬²»ÖªÔÚÄÄ£¬²»ÖªÈçºÎµ÷Åä£¬¸øÈË¸Ð¾õ£¬Õû¸ö¾Æµê¿ÕÓÐºÀ»ª×°ÐÞ£¬·þÎñË®Æ½È´Î´ÓëÖ®ÅäÌ×¡£
1	ÅóÓÑ½éÉÜµÄ£¬ÎÒÒ²Çë¿Í»§×¡ÔÚÄÇÀï¡£¸Ð¾õÊÇÎÒ¿´µ½¹ý×î×¢ÖØÏ¸½Ú¹ÜÀíµÄ¾Æµê£¬ºÜ¶àÉèÖÃ¶¼ºÜÊæÐÄºÍÓÃÐÄ£¬±ÈÈç´ú¿Í²´³µ¡¢·¿¼äµÄ°ÚÉè¡¢ÃÅ¿ÚºÍµçÌÝ¿ÚÃÀÅ®Ó¦ÃÅ¡£·¿¼äµã²ÍÓ¦¸ÃÊÇ¶þÂ¥µÄ¾Ô±«µÄ²Ë£¬Î¶µÀºÜ²»´í£¬¶øÇÒ24Ð¡Ê±¶¼¿ÉÒÔµã£¬²ËÆ·Ò²·Ç³£·á¸»¡£³ýÁËÊÐ¿ÚÆ«Ò»µã£¬ÆäËû¶¼²»´í¡£ÎÒÅóÓÑÈë×¡ÆÚ¼äÉúÈÕ£¬»¹ËÍÁËÒ»¸ö²»´íµÄµ°¸â£¬¿É¼ûÓÃÐÄ¡£
1	·¿¼äÃ»ÓÐÏëÏóÖÐµÄ´óÉè¼ÆÊµÓÃÐÔ²¢·ÇºÜºÃ²»´íµµ´Î»¹Ëã¿ÉÒÔÁË·þÎñÒ²²»´í
1	ÎÒ³£ÔÚÍâµ½³ö²î,ÊÇÎÒµÚÒ»´ÎÈë×¡,LOBBYÐ¡µ«¸ÐÍ¦¾«µÄ,¶ÈÒ²²»,·¿µ¹ÊÇºÜºÃ,¿Í´ó,·¿È«,Ò²¿ÉÒÔÃâÍâ½è¾ß,È»ÓÃµÄ²»´ó,µ¹ÊÇÓèÖ§³Ö!·¿²»´ó,µ«ºÜÇ¬!ÒÔÎÒ´µÃ«Çó´ÃµÄÒªÇó,Õû,µê·Ç³£¸ßµÄ!µ«ÊÇÓÐ×î´óµÄÈ±¾ÍÊÇµØÌ«Æ«ÁË!µ½µØÍõ,Ïó³ÇÒª20µ½30Ôª,¶øÇÒºÜÈû!½Ð³ö×âÒªºÜ¾Ã²ÅÓÐ!×¡¿ÍÒª¶à×¢Òâ!Ò²Ï£Íû¾ÆµêÄÜ¸ú³ö×â¹«Ë¾ÅäºÏ,½µµÍµÈ!¶øÑÔ·¿¿É±ÈÎåÐÇ,µ«ÍâÖ»ÄÜµ½ËÄÐÇ,²»ÊÇËÄÐÇµÄÎ»!¿ÉÍÆ´ó¼Ò!
1	´óÌÃÓÐµãÐ¡£¬·¿¼ä»¹²»´í£¬¶¨µÄÊÇÉÌÎñÌ×£¬¿ÍÌüºÜ´ó£¬»¹ÓÐÐ¡³ø·¿¿ÉÒÔ¸ù¾ÝÐèÇóÊ¹ÓÃ£¬ÎÔÊÒºÜÐ¡¡£·¹µê³öÈ¥£¬ÑØÓÒÊÖÒ»ÌõÐ¡ÇøÀïµÄÐ¡Â·Ò»Ö±×ßµ½Â·±ß×ó¹Õ£¬ÓÐ¸ö²è²ÍÌü£¬»¹²»´í¡£
1	µÚ¶þ´ÎÈë×¡£¬ÂùºÃµÄ¾Æµê¡£×ÜµÄÀ´Ëµ¡£ÔÚ¹úÄÚËã²»´íµÄ¹«Ô¢Ê½¾Æµê¡£
1	²»´íµÄ¾Æµê£¬´óÌÃºÍ²ÍÌüµÄ»·¾³¶¼²»´í¡£µ«ÓÉÓÚ¸øÎÒµÄÊÇÒ»¼ä×ßÀÈ¾¡Í·µÄ·¿¼ä£¬ËùÒÔ·¿ÐÍ¿´ÉÏÈ¥ÓÐµãÆæ¹Ö¡£¿ÍÌüºÍÎÔÊÒÊÇÁ¬ÔÚÒ»ÆðµÄ£¬Ãæ»ýÆ«Ð¡¡£·þÎñ»¹Ëãµ½Î»£¬×ÜµÄÀ´Ëµ£¬ÐÔ¼Û±È»¹ÊÇ²»´íµÄ¡£
1	ÔÚ¿´¹ýÐ¯³ÌµÄµãÆÀÈë×¡µÄ£¬¶©µÄÅ®Ê¿Â¥²ã£¬×ÜµÄÀ´Ëµ·Ç³£²»´í£¬´óÌÃÓÐµãÐ¡£¬µ¹Ò²ÎÞÉË´óÑÅ£¬·¿¼äÒòÎªÈ«ÊÇÌ×·¿£¬ÉÔÉÔÏÔ¾Ö´ÙÁËÐ©£¬µ«ÊÇ´²ÕæµÄÊÇ»Ò³£»Ò³£µÄÊæ·þ£¬·Û·ÛµÄ´²¾ßÈÃÈËÒ»¼û¾ÍÈÌ²»×¡¡°Í¶Éí¡±½øÈ¥£¬Ï´ÊÖ¼äÒ²ÏÔµÃÉÔÐ¡Ð©£¬µ«»¹²»´í¡£Ôç²Íµ¹Ëã¸É¾»£¬µ«Æ·ÖÖÌ«ÉÙ¡£ÒÔºóµ½ÉîÛÚ»¹»áÑ¡Ôñ²¢ÇÒ»áÍÆ¼öÅóÓÑÈë×¡µÄ£¡
1	·¿¼äµÄÕû½à¼°·þÎñ¶¼²»´í,ÈËÔ±µÄÑµÁ·¼°½Ó´ý¶¼ºÜÇ×ÇÐ,Èë×¡µÄ¸Ð¾õÒ²ºÜ²»´í
1	ºÜ²»´íµÄ¸Ð¾õ£¬²»¹ýÖ»×¡ÁËÒ»Ìì¡£ºÜÓÐÆ·Î»¡£
1	miniÌ×·¿ÓÐ¾ªÓÐÏ²£º¾ªµÄÊÇ£º1´²ºÃ¶Ì£¬ÎÒÉí¸ß²»×ã1Ã×70£¬½ÅÒÑ¼¸ºõÔÚ±ßÔµ£»2Ðû´«²áÀïµÄ¶àÖÖÑ¡ÔñÕíÍ·£¬¾¹Êý²»´æÔÚ£¬·þÎñÐ¡½ã½²´ÓÀ´¶¼Ã»ÓÐ£¬Ò²²»Öª¼¸Ê±ÓÐ¡£¡£¡£¸ãµÃÎÒÒ»Í·ÎíË®£¬ÄÇÐû´«µÃÕâÃ´ÈÈÄÖ¡£¡£¡££»3ÎÀÉú¼ä¸ñ¾ÖÌ«Ð¡£¬Éè¼Æ²»¹»ÈËÐÔ»¯£¬×îÔã¸âµÄÊÇÏÂË®µÀµÄÎ¶µÀ´Ì±Ç£¬ÈÃÈËÓôÃÆ
1	ÄªÌ©¾Í²»ÓÃ¶àËµÀ²£¬ÐÔ¼Û±È¸ß£¬ÒÔºó»¹»áÈë×¡µÄ¡£
1	¾ÆµêÎ»ÖÃ²»´í·¿¼äÒ»°ãµ«ÊÇÔç²Í»¹ÊÇ²»´íµÄ²ÍÌü±È½ÏºÃ¶ÔµÃÆð¼Û¸ñÏÂ»ØÓ¦¸Ã»¹»á×¡
1	¾ÆµêÃ»ÓÐCCTVµÄ½ÚÄ¿£¬ºÜÆæ¹Ö£¬ÓÖ²»ÊÇÔÚ¹úÍâ
1	¾ÆµêÎ»ÖÃ±È½ÏÊÊÖÐ£¬ÀëÔÛÃÇ¹«Ë¾¿Í»§½ü£¬¿ª»á¿ªµÃÍí»òÒ»´óÔç¹ýÈ¥¿ª»á¶¼ºÜ·½±ã¡£
1	ÊÕ²»µ½ÖÐÑëµçÊÓÌ¨£¬¸úÇ°Ì¨·´Ó³ÁËÒ»ÏÂ£¬ËµÈ¥¿´Ò»ÏÂ£¬µÚ¶þÍí×¡»¹ÊÇÃ»ÓÐÐÞºÃ¡£
1	Î»ÖÃ²»´í£¬¹ºÎï·½±ã£¬µ«ÊÇ·¿¼äÌ«Ð¡£¬Í¬µÈ¼ÛÎ»ÔÚ¶«Ý¸Õâ¸öµØ·½Ã»ÓÐ¾ºÕùÁ¦£¬·þÎñÒ»°ã£¬Ç°Ì¨¶¼²»¶®µÃÓ¢ÎÄ£¬¾ÆµêÒ²²»¹»´óÆø¡£
1	·þÈË¶È¶¼ºÜºÃ£¬ÈË¸ÐÜ°¡£Ò²½ü£¬ÎïÓÃ²Í¶¼·½±ã¡£ÎÒÊÇ³Ì·¿£¬Ò²×¡¶à´Î£¬ÌáÁËÒ»£¬¸ÐÊÜÓÃµÄ¡£1001·¿Ô¡ÊÒÓÐÐ¡Ã«²¡£¬ÅèÅÅË®²»Ì«£¬Í°ÓÐ·¨Î»£¬Ë®£¬»òÊÇÊ¹ÓÃ¶à´ÎááµÄÃ«²¡¡£Ç°Ì¨Ò²ÓÐÍùÏã¸ÛµÄ´ó°ÍÆ±£¬µ«µÃ×ÔÐÐ´îµÄÊ¿µ½µÄµØ·½È¥´î¡£
1	¸Ð¾õÐÔ¼Û±È²»ÊÇºÜ¸ßÎÒ¶¨µÄÊÇºÀ»ª·¿¿ÉÊÇ·¿¼ä¸ù±¾¿´²»³öºÀ»ªÑùÀ´·¿¼äµ¹ÊÇÉè¼ÆµÄºÜºÃÒ²ºÜ¸É¾»²»¹ý×ÜÊÇ¾õµÃ×÷Îª¿ì½ÝÉÌÎñ¾ÆµêÊÇ¹»ÁËËÄÐÇ¼¶µÄ±ê×¼»¹ÊÇÐèÒªÐ©Ê²Ã´ÔÚ¾ÆµêÃÅ¿Ú´ò³µ·Ç³£²»·½±ã¶øÇÒÓÐºÜ¶à´óÒ¯´óÄïÔÙÐÐÆò¿ÉÅÂµÄÊÇËûÃÇ²»ÊÇ×ß¹ýÀ´½ÐÄã¶øÊÇÓÃÊÖ°ÇÀ­Äã¿¿ÓÐÊ±ºò´ÓºóÃæ¹ýÀ´µÄÒ»°ÇÀ­ÎÒ»¹¸øÎÒÏÅÒ»ÌøÄØ
1	·¿¼äÐ¡£¬ÉèÊ©Ò²²»¸ßµµ£¬·þÎñ¿ÉÒÔ£¬ÒûÊ³²»´í
1	¾ÆµêµÄÎ»ÖÃ²»´í£¬¶øÇÒÔÚÒ»Æ¬ÎåÐÇ¼¶¾ÆµêÖ®ÖÐ£¨ÖÐÖÝ»Ê¹Ú¡¢Ë÷·ÆÌØ£¬»¹ÓÐÖÐÖÝ¿ì½ÝµÈ£©£¬¶ÔÃæ¾ÍÊÇÊ¡Õþ¸®¡¢Ê¡¹«°²Ìü£¬ÅÔ±ßÂÃÓÎ¾Ö°ìÊÂ´¦¶©»úÆ±¡¢»ð³µÆ±¶¼¼«Æä·½±ã¡£ËµÁËÕâÃ´¶à¾ÍÊÇ¾õµÃ¾Æµê·¿¼ä×÷ÎªÉÌÎñÓÃÀ´ËµÉÔÎ¢¼·ÁËÒ»Ð©¡£
1	ºÍÃû×ÖºÜ·ûºÏ£¬¿ì½Ý¾ÍÊÇ¿ì½Ý£¬ÉèÊ©·Ç³£¼òµ¥Èç¹û²»ÊÇholidayinnµÄ»°£¬Õâ¸ö¼Û¸ñ¾Í¹óµÄÀëÆ×ÁËÔç²Í·áÊ¢Ñ¡ÔñËüµÄÔ­ÒòÊÇÅÔ±ßÓÐ¸ö»ð³µÆ±´úÊÛµã¶ÔÓÚ×ø»ð³µµÄÈËºÜ·½±ã
1	¾ÆµêÉèÊ©ÓÐÐ©³Â¾ÉÁË,¼Û¸ñÓÐÐ©¸ß,ÆäËû»¹¿ÉÒÔ
1	ÌØ±ð¸ÐÐ»¹¤ºÅ0649µÄ´ÞÐ¡½ã£¨ÊÖ»úºÅ136134462**£©£¬ÏÂ´Îµ½Ì«Ô­³ö²îÒ»¶¨Òªµ±Ãæ¸ÐÐ»ËýµÄ¡£ÎÒÊÇ4ÔÂ10ºÅÈë×¡µÄ£¬11ºÅÒ»Ôç¸Ï°à»ú£¬°ÑÒ»ÌõÏîÁ´¶ªÔÚÁË¿Í·¿£¬Ö±µ½»Ø¼Ò¶¼Ã»ÓÐ·¢ÏÖ£¬»¹ÊÇ´ÞÐ¡½ãÖ÷¶¯´òµç»°ºÍÎÒºËÊµ£¬¶øÇÒ×Ô¼ºÌÍÇ®°ïÎÒ¼ÄÁË»ØÀ´£¬²¢ÇÒ¶à´ÎÈ¥ÓÊ¾Ö°ïÎÒ²éÑ¯£¬ÕâÖÖ¾«ÉñÌ«ÄÑµÃÁË¡£·Ç³£¸ÐÐ»£¡¾ÆµêÃÅÇ°È·ÊµÓÐºÚ³µ£¬±¾À´¶Ô¾ÆµêÓ¡ÏóºÜÒ»°ãµÄ£¬µ«ÓÐÕâÑùµÄÔ±¹¤ºÜÈÃÈË¸Ð¶¯¡£ÏÂ´ÎÈ¥Ì«Ô­Ò»¶¨»¹»áÈë×¡µÄ£¡
1	µÚÒ»´ÎÈ¥Ö£ÖÝ³ö²î¾Í×¡µÄÕâ¼Ò£¬×ÜÌå¸Ð¾õ»¹ÊÇ²»´íµÄ¡£·¿¼äµÄÒ»´ÎÐÔÓÃÆ·Ïà¶Ô¸øµÄÊÇÕâÐ©¾ÆµêÖÐÖÊÁ¿×îºÃµÄ¡£ÎÀÉúÒâÉè¼ÆµÄºÜÓÐÒâË¼£¬¿Õ¼äÀûÓÃ·Ç³£ºÏÀí¡£×ø±ãµÄË½ÃÜÐÔ´¦ÀíµÄºÜºÃ¡£
1	×ÜÌåÀ´½²±È½Ï²»´í£¬µ±È»×÷Îª¿ì½Ý¾Æµê£¬ÉèÊ©±ÈÆð¼ÙÈÕ»òÕß»Ê¹Ú¼ÙÈÕÊÇÓÐÏàµ±²î¾à¡£µ«ÊÇ·¿¼ä¸øÈËºÜÊæ·þµÄ¸Ð¾õ¡£
1	µäÐÍµÄ¿ì½Ý¾ÆµêµÄ·ç¸ñ£¬·¿¼ä²»´í£¬ÁÜÔ¡ºÜÊæ·þ,Ôç²ÍÊ®·ÖµÄ·áÊ¢,ÔÚÖ£ÖÝµ±µØ´Ë¾ÆµêºÃÏóÊ®·ÖµÄ³öÃû
1	º£¾°·¿»¹ÊÇÍ¦²»´íµÄ£¬Í¦´óµÄ£¬Ò²ÄÜ¿´µ½º£¡£·þÎñ¾Í²»ÖªµÀÁË£¬Ö»×¡ÁËÒ»ÍíÉÏ¡£ÏÂ´ÎÓÐ»ú»á»¹×¡ÄÇÀï£¬¶à×¡¼¸Ìì¡£
1	µÚÒ»´ÎÔÚÄþº£×¡¾Æµê£¬Ó¡Ïó×îÉîµÄÊÇ·þÎñºÃ£¬ÎÞÂÛÔÚÄÄÅöµ½·þÎñÉú¶¼»áÎ¢Ð¦µØ´òÕÐºô¡£×¡µÄÊÇ±ê·¿£¬·¿¼äÍ¦´óµÄ£¬µ«´²ÓÐµãÓ²£¬²»Ì«Êæ·þ£¬Ôç²Í·Ç³£Ò»°ã
1	´óÌüºÜÓÐÆøÅÉºÍÇéµ÷£¬·¿¼äºÜ¿í³¨£¬·þÎñºÜºÃ£¡µçÊÓºÃÏñÓë·¿¼äµÄ×°äê²»Ð­µ÷£¬Ö÷ÒªÊÇÌ«Ð¡ÁË¡£×ÜÖ®ÊÇÎÒËù×¡µÄ±ö¹ÝÖÐ±È½ÏºÃµÄÒ»Àà¡£
1	¾Æµê»¹ÊÇ²»´í£¬²»¹ýÐ¯³ÌµÄ¼Û¸ñ»¹²»¹»ºÃÒ»µã¡£
1	³ýÁËÃ»ÓÐÔ¡¸×ºÍ±£ÏÕ¹ñÆäËû¶¼ºÜºÃ£¬¸É¾»£¬°²¾²£¬·þÎñ£¬¶ÔÃæ¾ÍÊÇº£ÏÊ´óÅÅµµÎÒÃÇ6ÈË³ÔÁË330
1	Àë¿ªÎÂÈª¾Æµê¾ÍÈë×¡ÁËÕâ¼ä¾Æµê£¬¸Ð¾õ¾ÍºÍÒ»°ãµÄËÄÐÇÃ»Ê²Ã´Á½Ñù£¬³öÈëÂù·½±ãµÄ£¬×î·½±ãµÄÊÇ¾Æµê¶ÔÃæÓÐ¸öº£ÏÊ´óÅÅµ²£¬µ½ÄÇÀï³Ôº£ÏÊºÜË¬£¬¸÷ÖÖº£ÏÊ¶¼ÓÐ£¬ÓÐºÜ¶à¶¼½Ð²»³öÃû×Ö£¬²»¹ý¶¼ºÜºÃ³Ô¡£
1	×ÛºÏÀ´½²»¹ÊÇ²»´íµÄ£¬·¿¼ä´ï²»µ½ËÄÐÇ£¬µ«ÊÇºÜ¸É¾»£¬´óÌÃ¿í³¨£¬ÖµµÃÒ»ÌáµÄÊÇ£¬·þÎñ·Ç³£ºÃ£¬ÎÞÂÛÐÐÀîÉú»¹ÊÇÇ°Ì¨¡¢¿Í·¿£¬¶¼¸øÈËÒÔÈÈÇéÖÜµ½µÄÓ¡Ïó£¬µØ¶ÎÓÐµãÆ«£¬µ«Òò¾àÀë°ìÊÂµØµã½Ï½ü£¬ËùÒÔÃ¿´ÎÈ¥³¤É³öÎ¶¼ÈÔÊÇ²»¶þµÄÑ¡Ôñ¡£
1	²»ÖªµÀÊ²Ã´Ô­Òò£¬Õâ¸ö¾ÆµêÄ¿Ç°µÄ¼Û¸ñ×öÁËÏÂµ÷£¬¶øÇÒÖÜÄ©¾ÓÈ»ÓÐ´ÙÏú¼Û¡£²»´í£¡Õâ´ÎÈë×¡µÄÊÇ´ó´²·¿£¬ÒÀ¾ÉÊÇ½ô´ÙµÄ²¼¾Ö£¬Êæ·þµÄ´²£¬×ÜÌåÀ´Ëµ£¬»¹ÊÇºÜ²»´íµÄ£¡
1	¾ÆµêÌ«Ô¶¡£»·¾³¸÷·½ÃæÒ»°ã¡£µ«·¿¼äºÜ´ó¡£·þÎñÔ±µÄÌ¬¶ÈºÜºÃ£¡
1	ÎÒ¸Ð¾õ»¹ÐÐ°É£¬ÖÁÉÙÏ´ÒÂ·þÎñÍ¦¿ì£¬Ó²¼þ»·¾³ËäÈ»Ò»°ã£¬µ«ÊÇ±Ï¾¹ÎÒÊÇ¿¼ÂÇÀë»ú³¡±È½Ï½ü£¬Ëæ±ã×¡Ò»ËÞ£¬µÚ¶þÌìÔçÉÏ¸Ï·É»ú£¬ËùÒÔ£¬ÆäËûÒ»ÇÐÒ²¾ÍÎÞËùÎ½ÁË
1	1.ÏÂÎç3µãµ½¾Æµã,3¼ä·¿,2¼ä»¹Ã»ÓÐ´òÉ¨ºÃ,Æø·ß2.ÓÉÓÚÊÇ¶à´ÎÈë×¡,ÒÔÇ°Ã»ÓÐ×¢Òâ:¼ÓÁËË«²ã´°»§,ÓëÍâ½çµÄ¸ôÒôºÃ¶àÁË,µ«¸ô±ÚÒ»Î»ÀÏ´óÒ¯µÄºôààÉùÈÃÎÒÖ±µ½3µã²ÅË¯È¥,ÔçÉÏ²»µ½7µã,ÓÖ±»ËûµÄÏ´ÊþÉùÒô³³ÐÑÁË.
1	ËÄÐÇ¼¶¾Æµê£¬·¿¼ä(¸ß¼¶¿Í·¿)ºÜ²»´í£¬´°»§Ë«²ã²£Á§·â±Õ£¬ÎÞ·¨¿ªÆô£¬¸ôÒôÐ§¹ûºÃ£»¿Í·¿ÉèÊ©ÅäÌ×ÍêÉÆ£¬Èý²¿µç»°(Êé×À¡¢´²Í·¡¢Ï´ÊÖ¼ä)£¬Ð¡±ùÏä£¬Ð¡±£ÏÕ¹ñ£¬ÈÈË®ºø£¬ÊÕ·ÑÒûÁÏÆ·ÖÖÑ¡Ôñ½Ï¶à£»ÁÜÔ¡Ë®Á¿³ä×ã¡£È±µãÊÇ£º1¡¢¾ÆµêÈë×¡¡¢ÍË·¿µÇ¼ÇÊ±¶¼ÔâÓöÁËÅÅ¶ÓµÈºò2¡¢¾ÆµêËù´¦Î»ÖÃ´ò³µ²»±ã
1	¾Æµê·¿¼ä±È½Ï´ó£¨ÐÐÕþÂ¥²ã£©£¬µ«ÊÇÃ»ÓÐÔç²Í£¬Ò²²»°üÉÏÍø·Ñ£¬¼Û¸ñÆ«¸ß£¬´óÌÃµÄ¿ì²ÍºÜÄÑ³Ô¡£
1	¾Æµê×î½ü·¿¼Û¸¡¶¯Ì«´óÁË£¬´ÓÒÔÇ°Ð¯³Ì¼Û¸ñµÄRMB591µ½ÏÖÔÚÒÑ¾­ÒªRMB965ÁË£¬Ì«¹óÁË£¡
1	ºÀ»ª¿Í·¿ºÜ²»´í£¬ÓÐ¿ÍÌü£¬·¿¼äÎÀÉú´òÉ¨²»´í£¬¾ÆµêÈËÔ±Ëã±È½ÏÒóÇÚ¡£µ«ÊÇÌá¹©µÄÏ´Ô¡ÓÃÆ·ÖÊÁ¿Æ½Æ½¡£×ÔÖú²ÍËã¶ÔµÃÆðÕâ¸öµÈ¼¶£¨3ÐÇµ½4ÐÇ£©µÄË®×¼¡£
1	Èë×¡µÄ¾ÆµêÉèÊ©ÓÐµãÀÏ£¬µçÊÓ»úÒ²²»½ÏÐ¡£¬¸ú500ÔªµÄ·¿¼Û»¹ÊÇÓÐµã²î¾àµÄ£¬²»¹ý·þÎñ²»´í£¬µ±Ìì»¹ËÍÁËÉúÈÕÏÊ»¨ºÍË®¹û¡£
1	Õâ´Î¶¨µÄÊÇBÇøµÄ±ê¼ä£¬Ô¡ÊÒ±ÈAÇøµÄ±ê¼ä¶àÁËÔ¡¸×£¬¶øÇÒÉÔ´ó£¬µ«·¿¼äÉèÊ©ËäÈ»¸É¾»µ«±Ï¾¹Ö»ÄÜ¹»µÃÉÏ3ÐÇ¡£ºÃÔÚÔç²Í²»´í£¬¿ÉÒÔ¼Ó·Ö£¬Íâ¼ÓÊÒÍâµÄ»·¾³ÕæµÄ²»´í£¬ÔçÆðÉ¢²½¸Ð¾õºÜºÃ¡£ÔÚ°²¼ª¾ÝËµÕâÀïÈÔÊÇ×îºÃµÄ±ö¹Ý£¬¿´¿´Ã¿ÌìÄÇÃ´¶àÍÅÌå×¡¿Í¾ÍÄÜËµÃ÷ÎÊÌâÁË¡£
1	Ð¯³Ì·þÎñµÄ²»´í¡£ÒòÎªÒªÇó°²¾²µÄ·¿¼ä£¬Ð¯³ÌÒ»ÉÏÎçÒ»Ö±ºÍÎÒ¹µÍ¨×î´óÏÞ¶ÈÂú×ãÎÒÃÇµÄÒªÇó¡£¾ÆµêÒÔÇ°×¡¹ý£¬ÎÀÉú¼äÌ«Ð¡£¬ËäÈ»¶©µÄÊÇÉÌÎñ·¿£¬»¹ÊÇÐ¡¡£
1	³Æ×÷4ÐÇ£¬ÓÐµãÇ£Ç¿£¬²»¹ý¾ÆµêÏÂÃæµÄ³¯ÏÊÁÏÀí»¹¿ÉÒÔ£¬»¹ÓÐ¸èÎè£¬µÄÈ·²»´í¡£Ïë¸ÐÊÜÒ»ÏÂ³¯ÏÊ·ç¸ñ£¬»¹ÊÇ¿ÉÒÔÒ»ÊÔµÄ¡£
1	ÊÇ¸öÓÆÏÐ¶È¼ÙµÄºÃÑ¡Ôñ£¬¿ÉÏ§¶È¼Ù´å²¿·ÖÉèÊ©Ã»ÓÐÕûÀí£¬ÎÞ·¨Ê¹ÓÃ£¬ÓÐµã¿ÉÏ§£¡·þÎñÈËÔ±µÄÌ¬¶È²»ÊÇºÜÈÈÇé£¡²»¹ýÕûÌåÀ´Ëµ£¬»¹ÊÇÖµµÃÍÆ¼ö£¬»·¾³²»´í£¡
1	¾ÆµêÂú¸É¾»µÄ£¬Ç°Ì¨·þÎñÒ²¿ÉÒÔ£¬¾ÍÊÇ±»Ì×µÄÑÕÉ«ÊÇ»¨µÄ£¬²»ÊÇ°×É«µÄ£¬¸Ð¾õÓÐµãÆæ¹Ö¡£Ôç²ÍÎ¶µÀ²»Ì«ºÃ£¬Æ·ÖÖ¿´ËÆÂú¶à£¬µ«ÖÊÁ¿¸Ð¾õÔÚ´ÕÊý¡£²»¹ý¾Æµê»·¾³ºÜºÃ£¬ÂÌ»¯Ê²Ã´¶¼²»´í£¬Õ¼µØÃæ»ýÒ²Í¦´óµÄ£¬Èç¹û´¿´âÐÝÏÐÐÝÏÐ£¬Ò²²»ÓÃÈ¥±ðµÄ¾°µã£¬ÔÚ¾Æµê¹ä¹ä¾ÍÐÐÁË¡£
1	µÚÒ»´Î×¡Õâ¼Ò¾Æµê,×¡µÄÊÇC·¿.Ð¯³ÌÍÆ¼öËµÕâ¼Ò¾ÆµêÐÔ¼Û±È¸ß¡£380ÔªµÄ¼Û¸ñÄÜÔÚÕâ¸öÇøÓò×¡µ½ÕâÑùµÄ¾ÆµêÎÒ¸Ð¾õºÜÂúÒâÁË£¬¿í´øÃâ·ÑÊÐÄÚµç»°Ò²²»ÊÕ·Ñ£¬Ôç²ÍÒ²»¹¿ÉÒÔ¡£Ö®Ç°¿´ÁËÍøÓÑµÄµãÆÀËµÇ°Ì¨·þÎñ²»¾¡ÈËÒâ£¬Õâ´Î¸Ð¾õ»¹¿ÉÒÔÑ½£¬»ù±¾ÄÜ×öµ½Ö÷¶¯ÈÈÇéÖÜµ½£¬¸öÈË¾õµÃÕâ¾Í¹»ÁË£¬µ±È»Èç¹ûË­Ï°¹ß5ÐÇ¼¶·þÎñ£¬µ½ÕâÀï¿Ï¶¨»áÊ§Íû£¬ÒÔÕâ¸öÔ¤Ëã£¬×¡ÕâÑùµÄ·¿¼ä£¬ÊÜÕâÑùµÄ·þÎñ£¬¸Ð¾õºÜÖµ£¡¸ÐÐ»Ð¯³ÉµÄÍÆ¼ö£¬ÏÂ´Î»¹»á×¡Õâ¼Ò
1	µØÀíÎ»ÖÃ²»´í¡£µ«ºÃÏñÈËÆø²»Ì«Íú¡£²»¹ýÏÂ´ÎÒ²»á¿¼ÂÇ×¡ÕâµÄ¡£
1	²»´í£¬ÓÐÃâ·Ñ¿í´ø£¬ºÜÊÊºÏ³ö²î×¡µÄ¡£Àë¿ª·¢ÇøºÜ½ü£¬ºÜ·½±ã¡£
1	¼Û¸ñ±È½ÏµÍ¡£·¿¼äºÜ¸É¾»¡£¸Ð¾õºÜ²»´í¡£µ±È»£¬Õû¸ö¶«±±ÔÚ·þÎñÐÐÒµ·½ÃæµÄÒâÊ¶£¬ÓëÑØº£¼¸¸ö´óµØ·½»¹ÊÇÓÐÐ©²î¾à¡£Õâ¸ö±ö¹ÝÉí´¦³¤´º£¬ÄÜÓÐÕâÑù£¬¾Í²»´íÁË¡£Õâ¸ö±ö¹Ý¾ø¶ÔÖµ¡£ÏÂ´Î»¹»áÈ¥µÄ¡£
1	³ö²î¹ýÈ¥£¬ÕâµêÀë¿ª·¢Çø½ü£¬Àë»ú³¡Ò²½ü£¬ÀëÊÐÇøÌ«Ô¶£¬¶©ÁËÌ×·¿£¬ÍâÃæ¹Î·ç£¬ºôºôµÄÏë£¬ÓÐµãº¦ÅÂ£¬·¹µêÉèÊ©»¹ÐÐ£¬µ«ÉúÒâÀäÇå£¬Ã»ÓÐ¶àÉÙÈËÆø£¬Ôç·¹±È½Ï²î£¬»ù±¾Ã»Ê²Ã´¿É³ÔµÄ¶«Î÷£¡
1	Ó²Èí¼þ¶¼Ïàµ±ºÃ£¬·¿¼ä»·¾³ÓÅÑÅ£¬·þÎñÎÂÜ°ÌåÌù£¬Ôç²ÍÒ²ºÜ·áÊ¢¡£Ö»¿ÉÏ§ÃÅ¿ÚµÄµÀÂ·³ÉÁËµ¥ÐÐÏß£¬ÓÐµã²»±ã¡£µ«ÐÔ¼Û±È¾ø¶Ô¸ß£¬ÏÂ´ÎÈ¥ÉòÑô£¬ÎÒÈÔ»á¼á¶¨²»ÒÆµØÑ¡ÔñÕâ¼Ò¾ÆµêÈë×¡£¡£¡
1	¾ÆµêÓ¦¸ÃÊÇÌÆÉ½×îºÃµÄ¾Æµê¡£¶þÂ¥µÄ²ÍÌü·þÎñºÜµ½Î»£¬ÔÞÒ»¸ö¡£
1	ÐÂ»ª¾ÆµêµØÀíÎ»ÖÃ±È½ÏºÃ£¬ÄÚ²¿ÉèÊ©²»´í£¬¿É¹©Ñ¡ÔñµÄ²ÍÌü½Ï¶à£¬·þÎñ±È½ÏÈÈÇé¡£
1	ÐÂ»ª¾ÆµêÉèÊ©ÆëÈ«£¬µØÀíÎ»ÖÃ±È½ÏºÃ£¬ÔÚ¾ÆµêµÄ¶¥²¿ÓÐÒ»¸öÐý×ª²ÍÌü£¬ÄÜ¹»ÔÚÏíÊÜÃÀÎ¶µÄÍ¬Ê±ä¯ÀÀÕû¸öÌÆÉ½ÊÐÃ²¡£¼Û¸ñ»¹Ëã¹«µÀ¡£
1	Ïà¶Ô±È½Ï¾É£¬Ôç²Í³ÔµÄ¶«Î÷Ò»°ã£¬ºÜÓôÃÆµÄÊÇÅ£ÄÌ¾ÓÈ»ÊÇÄÌ·Û³åµÄ£¡£¡£¡£¡
1	·¿¼ä¹ýÐ¡£¬ÖÁ¶àÈýÐÇ¼¶±ê×¼£¬¼Û¸ñÆ«¸ß£¬¸úÄÏÑôµÄÉú»îË®Æ½Ïà±³£¬·¿¼äÓÐÒìÎ¶
1	ÔÚÄÏÑôÀ´½²×ÜÌå»¹ÐÐ,±Ï¾¹¿ÉÑ¡ÔñÉÙÉÙ,×ÜÌåÐÔ¼Û±ÈÓÐÐ©Æ«¸ßÐ©
1	×¡µÄÊÇ268µÄ×ª½Ç·¿.Õû¸ö¾ÆµêµÄ¸Ð¾õ»¹²»´í,ÔÚÄÏÑôÒÑ¾­²»´íÁË.¿ÉÄÜÊÇ·¿¼ä±È½ÏÐ¡µÄÔµ¹Ê,ÎÀÉú¼äÃÅ²»¹ØµÄ»°,·¿¼äÀï»áÓÐÒ»µãÆøÎ¶.½áÕÊµÄÊ±ºòÇ°Ì¨±íÊ¾²»ÄÜÐÞ¸ÄÇåµ¥µÄÄÚÈÝ,µÃÈ¥ÉÌÎñÖÐÐÄÖØÐÂ´òÓ¡Òª»¨5¿éÇ®,Õâ¸ö±È½Ï²»·½±ã,ÆäËû¾Æµê¶¼¿ÉÒÔÃâ·Ñ¸ÄµÄ.Ôç²ÍºÜÒ»°ã,²»Ïñ4ÐÇ¼¶µÄ.×ÜµÄÀ´Ëµ,»¹ÊÇÍÆ¼öµÄ.
1	»·¾³°²¾²£¬Àë»ð³µÕ¾½ü¡£·¿¼ä²¼ÖÃ²»´í£¬Ôç²ÍÒÔÖÐ²ÍÎªÖ÷£¬·á¸»¡£ÏÂ´Î½Ó×Å×¡
1	½Ç·¿Ì«ÀäÁË£¬tnnd¡£½Ç·¿Ì«ÀäÁË£¬tnnd¡£½Ç·¿Ì«ÀäÁË£¬tnnd¡£
1	»·¾³·Ç³£ÓÅÃÀ£¬·¿¼ä´ó¶ø¿í³¨¡£ÐìÖÝ³ö×â³µ¶à¶ø±ãÒË£¬ËäÈ»ÀëÊÐÖÐÐÄÐ¡ÓÐ¾àÀë£¬µ«³öÈë¾ø¶ÔÃ»ÓÐÎÊÌâ£¬¼´Ê¹ÔçÉÏ4µã°ëÒ²ÓÐ¡£ÒÑ¾­ÊÇµÚ¶þ´ÎÈë×¡ÁË¡£
1	´óÌÃºÜÆøÅÉ£¬ºþ¾°ºÜ²»´í¡£×¡µÄÊÇ¼Î±öÂ¥£¬ºÃÏñ²»ÊÇÎåÐÇ£¬·¿¼äÀïÓ²¼þºÜÒ»°ã£¬ÓÈÆäÊÇÃ«½í£¬ÖÊÁ¿·Ç³£²î£¬¸ú¿ªÔªµÄÃûÆø²îÌ«¶à¡£·þÎñµ¹»¹ËµµÃ¹ýÈ¥¡£Ç¿ÁÒÍÆ¼ö¶«ÓªµÄÀ¶º£¹ú¼Ê´ó·¹µê£¬Ó²¼þ¡¢·þÎñ¡¢Ôç²Í¶¼ºÜºÃ£¬¿ÉÒÔ²Î¿¼Ð¯³ÌÉÏµÄÆÀ¼Û¡£²¹³äµãÆÀ2008Äê7ÔÂ7ÈÕ£º¶ÔÁË£¬ÎÒ×¡µÄÄÇ¸ö·¿¼äÂíÍ°»¹Â©Ë®£¬Ô¡Á±ºÜÔà£¬Ô¡ÊÒµØÃæÉÏÓÐºÜ¶àÃ«·¢£¡£¡£¡ÄÑµÀÓ­±öÂ¥ºÍ¼Î±öÂ¥ÓÐÈç´Ë´óµÄ²î¾à£¿£¿£¿ÖØÉêÒ»±é£ºÎÒ×¡µÄÊÇ¼Î±öÂ¥µÄ±ê×¼¼ä£¬408Ò»Íí¡£
1	Ô­±¾¶ÔÐìÖÝºÃµÄ¾ÆµêÃ»ÓÐÊ²Ã´Ó¡Ïó£¬°´ÕÕÐ¯³ÌµÄÍÆ¼ö£¬2´ÎÈë×¡ÁË¸Ã¾Æµê£¬·¢ÏÖµÄÈ·²»´í£¬»·¾³ÓÅÃÀ£¬ÉèÊ©ÍêÉÆ£¬·þÎñÖÜµ½£¬ÖµµÃÍÆ¼ö¡£
1	¸Ð¾õÌØ±ðºÃ£¡ËÄÐÇ¼¶µÄ¼Û¸ñ£¬ÎåÐÇ¼¶µÄÏíÊÜ¡£ÎÞÂÛÊÇÄÚ²¿×°äê»¹ÊÇ·þÎñ¶¼ÌØ±ðºÃ¡£ÓÈÆäÊÇ³öÃÅ¾ÍÊÇºþ£¬¾°É«ÓÅÃÀ¡£µ½ÊÐÇøÒ²·½±ã¡£ÌØ±ðÒªÌá³öµÄÊÇ£¬¾Æµê»¹Îª¿ÍÈË×¼±¸ÁËÏ´ÒÂ·Û£¬ÕâÑùÍà×ÓÖ®ÀàµÄÐ¡¼þ¶«Î÷¶¼¿ÉÒÔ×Ô¼º½â¾ö¡£»¹ÓÐ¾ÍÊÇ¾ÆµêÌá¹©ÁËºÜ±ðÖÂµÄÄ¾Êá£¬ÓÃÍêºóÈÌ²»×¡´øÁËÒ»°Ñ»ØÀ´¡£¡£¡£
1	·Ç³£Ï²»¶Õâ¼ä±ö¹Ý£¡Ë«ÈË´ó´²·Ç³£µÄÊæ·þ¡£·¿¼äÅä±¸ÁËÒûÓÃ´¿¾»Ë®£¬¹»µÃÉÏÎåÐÇ¼¶µÄ±ê×¼£¬·þÎñÒ²·Ç³£µÄºÃ¡£ÃÀÖÐ²»×ãµÄÊÇÁÜÔ¡·¿µÄÃÅºÃÏñ×öµÃÓÐµãÎÊÌâ£¬Ò»Ï´ÔèË®¾ÍÁ÷µÄÂúµØ¶¼ÊÇ£¬º¦ÎÒ´ó°ëÒ¹µÄ²ÁÁËºÃ¾Ã£º£¨
1	ÕâÊÇµÚ¶þ´ÎÈë×¡ÁË£¬ÒòÎª³ö²îÐèÒª£¬ÔÚ°²Çì£¬È·ÊµÒ²Ã»ÓÐÆäËûµØ·½¿É×¡£¬¾ÆµêÕûÌå»·¾³ÓÅÑÅ£¬·¿¼äÉèÊ©Ò»°ã£¬²»¹ýÎÀÉú»¹¿ÉÒÔ£¬Ã¿´ÎÈë×¡ºó£¬Ï°¹ß¼ì²éÒ»ÏÂ´²ÃæÊÇ·ñÕû½à£¬½üÆÚ³ö²î£¬Èë×¡µÄ¾ÆµêÖÐ£¬Ö»ÓÐÕâÒ»¼ÒÎ´·¢ÏÖ´²ÉÏÓÐ²ÐÁôµÄÍ··¢µÈÒìÎï¡£
1	×ÜµÄÀ´Ëµ¾Æµê»¹ÊÇºÜºÃµÄ£¬ÓÐ»ú»á»¹»á×¡¸Ã¼Ò¾Æµê¡£Ôç²ÍºÜ·á¸»£¬¶øÇÒ»¹ÊÇÃâ·ÑµÄ£¬³ÔÆðÀ´ºÜË¬£¬Î¨Ò»µÄ²»ÂúÒâ¾ÍÊÇ¼Î±öÂ¥ÀëÇ°Ì¨Ì«Ô¶ÁË£¬Òª×ßºÜ³¤µÄÒ»¶ÎÂ·£¬ÔÚ¼Î±öÂ¥ºÜÉÙÄÜ¿´¼û·þÎñÈËÔ±£¬ÏëÒªÑ¯ÎÊÊÂÇé·Ç³£µÄ²»·½±ã
1	Ôç²ÍÊÇÖÐÊ½£¬ÓÐÐ©¶«Î÷ºÜÆæ¹Ö¡£×¡µêÍ£³µ»¹ÊÕ·Ñ£¬²»Ó¦¸Ã¡£
1	È¥¿ªÕ¹»á£¬×¡×¡»¹ÐÐ¡£¾àÀë»áÕ¹ÖÐÐÄ²»ÊÇºÜÔ¶£¬½»Í¨Ò²±È½Ï·½±ã
1	ÆäËûµ¹Ã»Ê²Ã´£¬¾ÍÊÇÌ«³³ÁË£¬¸ôÒô²»ºÃ£¬Ï£ÍûÄÜ¸Ä½øÒ»ÏÂ¡£
1	½»Í¨·½±ã£¬·þÎñµ½Î»¡£ÍíÉÏ11µã¶àµÄÊ±ºò£¬ÎÒÃÇ·¢ÏÖÒûÓÃË®ºÈÍêÁË£¬¸ø·þÎñÌ¨´òÁË¸öµç»°£¬ÂíÉÏ¾ÍËÍÀ´ÁË¡£ºóÀ´ÓÖ´òµç»°Òª¶«Î÷£¬Ò²ÊÇºÜ¿ì¾ÍËÍµ½ÁË¡£Ì¬¶È·Ç³£ºÃ¡£Ö»ÊÇÓÐÒ»µã£¬ÎªÊ²Ã´ËÍË®ÉÏÀ´µÄÊÇ°¢ÒÌ£¬¶øËÍÍÏÐ¬À´µÄÈ´ÊÇ´óÊåÄØ£¿²»¹«Æ½ÄØ£¡
1	·¿¼äºÜ²»´íÍí²Í×ÔÖú²Í²»Õ¦µØ£¬µ¹ÊÇ1Â¥µÄÈÕÊ½ÁÏÀíÎ¶µÀ²»´í£¬¼Û¸ñÒ²²î²»¶à£¬2Â¥ÖÐ²ÍÌüµÄ²ËÉ«ºÜÐÂºÜºÃ³ÔÔç²Í¾Í²»Ì¸ÁË
1	ÒÑ¾­¶à´Î¸ø¿Í»§¶©Õâ¸ö¾ÆµêÁË,Õâ´ÎÊÇ×Ô¼ºµÚÒ»´ÎÈ¥.·¿¼ä·Ç³£ºÃ,ËäÈ»Ö»ÊÇ±ê×¼´ó´²·¿,·¿¼äÒ²²»´ó,µ«ÊÇÉèÊ©ÆëÈ«,ºÜÊæ·þ,¸É¾»Õû½à.Î¨Ò»²»Ì«ÂúÒâµÄÊÇ·¿¼äµÄÅ¯ÆøÌ«ÈÈÁË,¾¡¹ÜÎÒÒÑ¹Ø±ÕÁË·¿¼äÄÚµÄÖÐÑë¿Õµ÷µÄ¿ª¹Ø,µ«ÎÂ¶È»¹ÊÇºÜ¸ß,¿´À´Õâ¸ö¿ª¹Ø²»ÄÜ¿ØÖÆ·¿¼äµÄÎÂ¶È.×ÔÖúÔç²Í±È½ÏÒ»°ã,²»ÊÇºÜ·áÊ¢.Ï£Íû·¿¼ÛÄÜ°üº¬Ôç²Í.
1	³ÔÔç²ÍµÄµØ·½ÌØ±ðÓµ¼·ÍË·¿µÄÊ±ºòNÂýÐÔ¼Û±ÈµÍ£¬»¹²»ÈçÐÂ×°ÐÞ¹ýµÄ¹úÃ³
1	Õâ¼Ò¾Æµê²»´í,´óÌÃºÜÆøÅÉ,·þÎñºÜÈÈÇé,ÏÂ´Î»¹×¡ÕâÀï
1	¾ÆµêÕ¼µØÃæ»ýºÜ´ó£¬ºÅ³Æ»¨Ô°Ê½¡£×¡µÄÓ­±öÂ¥£¬Ìõ¼þºÜÒ»°ã£¬»¹Ëã¸É¾»¡£Ò»Â¥£¬Ã»ÓÐ¿í´ø£¬¾ÝËµÈý¡¢ËÄÂ¥²ÅÓÐ¡£ÒòÎªÌáÇ°¶©ºÃ£¬µ½´ïÊ±Ò»¿´£¬ÒªÇó¼ÓµÄ´²ÒÑ¾­ÌáÇ°¼ÓºÃ£¬»¹²»´í¡£¿¼ÂÇµ½ÊÇÔÚ°²Çì£¬·¿¼ÛÒ²»¹±ãÒË£¬Ò»ÇÐ¶¼²»¼Æ½ÏÁË¡£
1	¾Æµê×ÜÌå²»´í£¬Ó¦¸ÃÊÇÕÅ¼Ò¸Û×îºÃµÄ¾Æµê¡£µ«ÓÐ¶þ¸öÎÊÌâ¡£1¡£Ô¡¸×ÊÇÍÖÔ²µÄ£¬Éè¼ÆÉÏÓÐÎÊÌâ£¬Ï´ÍêÁÜÔ¡£¬µØÉÏË®Âþ½ðÉ½¡£2¡£²»ÄÜÉÏVPN£¬¸ø¹¤×÷´øÀ´¼«´ó²»±ã£¬×îºóÖ»ÄÜÓÃ²¦ºÅÉÏÍøÀ´ÉÏVPN¡£
1	×¡µÄÉÌÎñ¼äºÜ´ó,ÕâÑùÊ¹µÃ¿´µçÊÓºÜ·ÑÁ¦,²»µÃÒÑ°ÑÒ»¸öÉ³·¢ÍÏ¹ýÀ´,´²Ì«Ó².ÆäËû¶¼»¹ºÃ.
1	µÚÈý´ÎÈë×¡,Ç°Á½´ÎÊÇºÀ»ª·¿´Ë´ÎÊÇ±ê×¼¼ä.ºÀ»ª¼ä³¬´ó,±ê¼äËäÐ¡Ò²ºÜÊæÊÊ.Ç°Ì¨·þÎñ,ËÙ¶È»ù±¾ÂúÒâ.Ôç²ÍÒ»°ã.×îÂúÒâµÄÊÇÈçÍÅ¶ÓÍ¬Ê±Èë×¡,·¿¿¨ºó»á×Ô¶¯ÁÐ³öÃ¿¸ö³ÉÔ±µÄ·¿ºÅ,·Ç³£·½±ã.²»×ãµÄÊÇ´óÌü¾­³£ÓÐÀ´²ÍÌü³Ô·¹
1	Íâ»·¾³²»´í,¾ÆµêÓÐºÃ¼¸¶°Â¥£¬Í¦ÉÍÐÄÔÃÄ¿µÄ£¬´óÌüÍ¦°²¾²£¬²¼ÖÃÒ²ºÜÓÐµãÐ¡×ÊÇéµ÷£¬¿ÉÄÜÊÇ»Æ½ðÖÜ¸Õ½áÊøµÄÔµ¹Ê°É¡£ÎÒ×¡µÄÊÇÖ÷Â¥£²£´£°ÔªµÄ·¿¼ä£¬ËÄÐÇ¼¶Õâ¸ö¼Û¸ñÔÚ¹úÄÚÓ¦¸ÃºÜÖµÁË¡£Ôç²ÍÊÇ×ÔÖúµÄ£¬ÒÔÖÐÊ½ÎªÖ÷£¬Æ·ÖÖÍ¦¶à£¬Í¦ÊÊºÏÔÛÖÐ¹úÈËµÄÎ¸¡£½áÕËÊ±²ÅÖªµÀ»¹ÓÐ¸ü¾­¼ÃµÄ¸½Â¥£¨ºÃÏñ½ÐÕ¹ºèÂ¥£©µÄ·¿¼äÖ»ÒªÒ»°Ù¶àÔª£¬²»¹ýÎ´¹ÒÐÇ¡££¨´óÃÅ»¹ÔÚ¸ÄÔì£©ÏÂ´ÎÈ¥ÊÔÊÔ¡£ÖµµÄÍÆ¼öÑ½¡­¡­²¹³äµãÆÀ2007Äê10ÔÂ10ÈÕ£º¶ÔÁË£¬»¹ÓÐÃâ·ÑË®¹û£¬ºÜÎÂÜ°µÄ¸Ð¾õ£¬¿í´ø…
1	¾ÆºóÉèÊ©»¹¿ÉÒÔ·¿¼äºÜ´óÎ¨Ò»¾ÍÊÇ´°Íâ¾°É«Ò»°ã,È¥»ú³¡´ó¸ÅÊÇÈËÉÙµÄÔ­Òò¾Æµê°²ÅÅÁËÐ¡³µËÍ¶øÇÒË¾»ú¿ªµÄºÜºÃ,×ÜÌå¸Ð¾õ»¹ÐÐ.
1	·¿¼äÌõ¼þÒ»°ã°ã,µ«Î»ÖÃ»¹²»´í,Àë»ð³µÕ¾²»ËãÔ¶.·þÎñ»¹¿ÉÒÔ,Ôç²Í²»´í.
1	Î»ÓÚÊÐÖÐÐÄ,½»Í¨·½±ã,»·¾³ºÃ.µ«·¿¼äÐ¡ÁËµã.
1	½»Í¨±È½Ï·½±ã,·¿¼äºÍ·þÎñ¶¼»¹ºÃ,Èë×¡Ê±Ì«ÀÛÁË,Ë¯µÃºÜÏã
1	±È½ÏÂúÒâµÄ¾ÍÊÇÓÐÈ¥»ú³¡µÄ´ó°Í£¬±È½Ï·½±ã¡£ÆäËûµÄÒ²²î²»¶à¡£²¹³äµãÆÀ2008Äê7ÔÂ10ÈÕ£ºÉÏÍøËÙ¶ÈÕæµÄÊÇ±©¿ìµÄ¡£ÁíÍâ×¨ÃÅËÍÁËË®¹û¹ýÀ´£¬·þÎñ²»´í¡£
1	Î»ÖÃ¿¿½üÇøÌåÐ££¬²»ÊÇÕýÊÐÇøÖÐÐÄ£¬µ«½»Í¨¶¼Ëã·½±ã£¬Àë»ð³µÕ¾Ò²½ü¡£¸÷·½Ãæ¶¼Îª±ê×¼4ÐÇ¾Æµê£¬·þÎñ±È½ÏÈÈÇé£¬¿ÉÄÜºÍ¹ÜÀíÓÐ¹Ø¡£ÒÔÇ°¶¼ÊÇ×¡·ï»Ë£¬ð®½­µÄ£¬Õâ´ÎÔÚ»ú³¡¿´µ½ÓÐ¾ÆµêÈËÔ±´ò×ÅÃâ·Ñ½Ó»úµÄÅÆ×Ó¾Í×¢ÒâÉÏÁË£¬»Ø³Ì¾Í×¡µ½¸Ã¾Æµê£¬È¥»ú³¡Ö»ÒªºÍÇ°Ì¨Ô¤Ô¼Ò»ÏÂ¾Í¿ÉÒÔÁË£¬Ò»¸öÈË¶¼ËÍ»ú¡£¶ÔÓÚÍù·µ»ú³¡µÄÂÃ¿Í»¹ÊÇºÜ·½±ãµÄ¡£
1	Èç¹ûÒ»¸öÈË×¡£¬Ìô18ºÅµÄ´ó´²·¿£¬Á½ÃæÓÐ´°»§£¬¹âÏßºÃ¡£·¿¼äµÄ»·¾³²»¹ý²»Ê§£¬¾ÍÊÇ¿Õµ÷ÉùÉÔÎ¢´óÐ©£¬µ«ÉÏÍøËÙ¶ÈÆæ¿ì£¡downÒ»²¿400¶àÕ×µÄµçÓ°ÓÃÁËÔ¼4·ÖÖÓ£¡ÓÐË®¹ûËÍ£¬·þÎñÌ¬¶È±È½ÏºÃ£¡ÒÔÇ°Â¥ÏÂ¿§·ÈÌüÓÐÃâ·ÑÏÂÎç²èËÍ£¬µ«ÏÖÔÚÈ¡ÏûÁË£¬ÓÐµã¹ý·Ý£¡Ôç²Í¼òµ¥£¬²»ËãºÃ¡£µ½ÊÐÇø°ìÊÂ»¹Ëã·½±ã£¬¾Æµê´óÌÃ³öÈ¥×ª×óµÄÐ¡Ïï¿ÚÓÐ¸ö³Ô·ÛµÄµØ·½£¬¼Û¸ñ±ãÒËºÃ³Ô£¨×ÔÎÒ¸Ð¾õ£©¡£×ÜÌåÏ²»¶´Ë¾Æµê£¡
1	Ôç²ÍÒ»°ã¡£2´ÎÈ¥×¡¶¼ÅöÉÏÓÐ»áÒé£¬¿´ÆðÀ´¾ÆµêÉúÒâºÜºÃ°¡¡£
1	Õâ´ÎÈ¥¹ãÎ÷ÔÚ½ð¶¼×¡ÁË2Ìì£¬Ò»´ÎÆÕÍ¨·¿£¬Ò»´ÎºÀ»ª·¿¡£¹æ¹æ¾Ø¾Ø4ÐÇ¼¶¡£·þÎñºÜºÃ£¬·¿¼ä²»´í£¬Àë»ð³µÕ¾²½ÐÐ10·ÖÖÓ¡£ÐÔ¼Û±ÈºÜºÃ¡£µ±È»¹ãÎ÷ÕûÌå·¿¼Û²»¸ß¡£ÍÆ¼ö¡£
1	µÚ¶þ´ÎÈë×¡¡£àÅ£¬ÀÏÊµËµ£¬ÖÐ¹æÖÐ¾Ø°É£¬Ã»ÓÐÌØ±ðºÃ£¬Ò²Ã»·¢ÏÖÊ²Ã´²»ºÃ¡£²¹³äµãÆÀ2008Äê3ÔÂ5ÈÕ£º¶Ô£¬µçÌÝÒª²é·¿¿¨²ÅÄÜÊ¹ÓÃ£¬ÉÔÓÐµãÂé·³£¬²»¹ý¾Æµê¹ÜÀí£¬¿ÉÒÔÀí½â
1	Î»ÖÃ²»´í£¬¹ä½Ö¹ºÎïÏàµ±·½±ã¡£·¿¼ä²»ËãÌ«´ó£¬²»¹ý£¬¿ªÊ¼×¡ÈëÒ»¸ö·¿¼äÃ»ÓÐ×öÎÞÑÌ´¦Àí£¬ÓÐÆøÎ¶¡£ÁíÒ»¸ö·¿¼ä£¬ÎÀÉú¼äµÆ»µÁË£¬»áÉÁË¸¡£µ±È»£¬¶¼´¦ÀíºÃÁË£¬·þÎñºÜ¿ì£¬²»¹ýÄÜÊÂÏÈ·¢ÏÖºÍ´¦ÀíÊÇ²»ÊÇ¸üºÃÄØ£¿
1	¾ÆµêÎ»ÖÃ²»´í,ÀëÄÏ¾©Â·ºÜ½üµ«ÊÇÄÖÖÐÈ¡¾².¶þÂ¥Î÷²ÍÌü²ËÆ··á¸»,µ«ÊÇÐÐÕþÂ¥²ãµÄÔç²ÍÌ«¹ý¼òµ¥,±È²»ÉÏÆäËûÎåÐÇ¾ÆµêµÄÐÐÕþ¾ãÀÖ²¿.ÐÐÕþ¼äÅäÓÐµçÄÔ,µ«ÊÇ´«Õæ/´òÓ¡»úÃ»ÓÐ½ÓÉÏ,ÐÎÍ¬ÐéÉè.¾ÆµêµçÌÝÐèÒª²åÈë·¿¿¨²Å¿ÉÒÔÊ¹ÓÃ,µ«ÊÇÓÐ¼¸Ì¨µçÌÝµÄÉè±¸²»Áé,·Ç³£²»·½±ã-ÎÒÖÁÉÙÓöµ½Á½´Îµ½²»ÁËÎÒÑ¡ÔñÂ¥²ãµÄÇé¿ö,¶øËæ×ÅµçÌÝµ½ÆäËûÂ¥²ãÓÖ×ªÆäËûµçÌÝÉÏÉÏÏÂÏÂ.ÖµµÃÒ»ÌáµÄÊÇÌåÌùµÄ¿Í·¿·þÎñ,·Ç³£ÓÑºÃºÍÖÜµ½.
1	¾ÆµêµÄµØÀíÎ»ÖÃÈ·Êµ²»´í,¹ºÎï·½±ã£¬ÀÏÍâ×¡µÄ¶à
1	¾ÆµêµÄµØÀíÎ»ÖÃÈ·Êµ²»´í£¬ÀëÄÏ¾©¶«Â·ºÍ¸£ÖÝÂ·¶¼ºÜ½ü¶¼Ö»×ß¼¸·ÖÖÓÂ·ÁË£¬ÌØ±ðÊÇÉÏº£Êé³Ç¾ÍÔÚ²»µ½Ò»°ÙÃ×Ô¶£¬ÅÔ±ß»¹ÓÐÆÖ·¢ÒøÐÐºÍÃñÉúÒøÐÐ£¬¾Æµê·þÎñ²»´í£¬ÒÔºó¿ÉÄÜ»¹»á×¡ÁË¡£¾ÍÏ£ÍûÔç²ÍºÃµã£¡
1	Îª¿ÍÈË¶©µÄ¡£Ëû±È½ÏÂúÒâ¡£¿´À´ÊÇ²»´íµÄ¡£³öÈë·Ç³£·½±ã¡£
1	½»Í¨ºÜ·½±ã£¬²½ÐÐµ½°Ë°Û°éÒ²¾ÍÊ®·ÖÖÓ×óÓÒ£¬·¿¼äÒ²OK£¬¾Æµê·þÎñÒ²ºÜºÃ£¬¾ÍÊÇ¾ÆµêÀïµÄÎÃ×ÓºÜ¶à¡£
1	ÔÚÆÖ¶«µØÇøµÄ4ÐÇÀïÃæ£¬ÐÔ¼Û±È±È½Ï¸ß£¬ÊÊºÏ×Ô·ÑµÄÉÌ×¡ÈËÊ¿¡£·¿¼äËäÈ»½ÏÐ¡£¬µ«´²¹»´ó£¬Ë¯Ãß½ÏÊæÊÊ¡£Ò»°ãµ¥ÈË¼äÐÔ¼Û±È×î¸ß¡£
1	ÖÜ±ß½»Í¨·½±ã£¬µ«ÊÇ¸½½üÓÐ¹¤µØÊ©¹¤£¬·¿¼äºÜ²»´í£¬¾ÍÊÇÔ¡ÊÒÍ¸Ã÷ÈÃÈË²»Ï°¹ß£¬×ÜµÄÀ´½²»¹ÊÇ²»´íµÄ
1	¾Æµê»¹²»´í£¬¾ÍÊÇÌá¹©µÄ°ëÈÕÓÎºÍÒ»ÈÕÓÎÌ«ºÚÁË£¡
1	Ôç²Í²»ÐÐ,·¿¼äÌ«Ð¡.Ç°Ì¨½áÕÊÌ¬¶È»¹²»´í,
1	ºÜÍ¬Òâ½»Í¨·½±ãµÄËµ£¬½ü¼¸¸öÔÂÒ»Ö±Ñ¡ÕâÀï¡£µ«ÊÇ£¬Ð¯³ÌµÄ¼Û¸ñ±ÈÖ±½ÓÕÒ¾Æµê¶¨»¹¹ó¡£ÕâÁîÈËºÜ²»ÂúÒâ¡£Ï£ÍûÐ¯³ÌÄÜÖØÊÓ¶Ô¿Í»§¼Û¸ñ·½ÃæµÄ³ÐÅµ¡£
1	1.´º½ÚÈë×¡,ÕÇ¼Û30Ôª,2½ø·¿Ê±¾¹È»»¹Ã»´òÉ¨Íê,¼ÈÈ»ÒÑ¾­ÊÇÔ¤¶©µÄ·¿¼ä.×ÜÌ¨¾ÍÓ¦¸Ã°²ÅÅºÃ,²»ÒªÈÃ¿ÍÈË¿´×Å·þÎñÔ±´òÉ¨.ÐÄÀï²»Êæ·þ.3Ã¿µ½º¼ÖÝ×ÜÈë×¡´Ë¾Æµê.ÓÐ¸ö½¨Òé,ËÄÂ¥µÄ½ðÁáçç²ÍÌüÒª»»»»²ËëÈÁË.Ç°ÄêµÄ²ËÆ×ÓÃµ½ÁË½ñÄê.Ï£ÍûÓÐµã±ä»¯.
1	µÚ¶þ´ÎÈë×¡£¬ÐÔ¼Û±ÈºÜ¸ß£¬ÌØ±ðÊÇ·þÎñ·Ç³£ºÃ¡£·¿¼äÉèÊ©Ò²²»´íµÄ¡£¾ÍÊÇÔ¡ÊÒµÄÔ¡¸×ÄÜ¸üºÃµãµÄ¾ÍÌ«ºÃÁË£¬»¹ÓÐÁÜÔ¡ÁúÍ·ÊÇ¹Ì¶¨µÄ£¬²»Ì«·½±ã¡£
1	ÐÔ¼Û±È»¹ÊÇ±È½Ï¸ßµÄ£¬±ÈÍ¬ÊÇËÄÐÇµÄº¼ÖÝÎäÁÖ¹ã³¡ÄÇ±ßµÄÒ»Ð©ËÄÐÇºÃÒ»Ð©¡£È¥º¼ÖÝ³ö²î³£³£×¡µÄ¾Æµê
1	ËäÈ»ÀëÎ÷ºþ²»Ì«½ü£¬µ«ÊÇ½»Í¨Ò²Ëã·½±ã£¬·¿¼äÒ²²»´í¡£Ö»ÊÇ¸Ð¾õ´²ºÍÕíÍ·Æ«Èí£¬´²½Ï¶Ì¡£¾ÆµêµÄ¸ôÒô²»ÊÇºÜºÃ£¬×ßÀÈÀïµÄÉùÒô¼°¸ô±ÚµÄµçÊÓÉùÒôÉÔ´óÐ©¾ÍÌýµÃºÜÇå³þ¡£
1	¾Æµê·¿¼ä²»´í£¬¾ÍÊÇ¼Û¸ñÆ«¸ß£¬²ÍÒûºÜ·½±ã¡£¾ÍÊÇ¾àÀëÊÐÖÐÐÄÌ«Ô¶
1	·þÎñÒ»°ã£¬»·¾³»¹¿ÉÒÔ£¬Î»ÖÃÏà¶ÔÆ«Æ§Ò»Ð©£¬ÉÌÎñÖÐÐÄµÄµ¶×ÓÆæ¿ìÎÞ±È¡£
1	Õâ¼Ò¾ÆµêÀëÌì½òÎ÷ÇàÇø±È½Ï½ü£¬Ìõ¼þºÍ·þÎñÒ²Ã»ÓÐÏëÏóÖÐµÄÄÇÃ´²î£¬»¹ÊÇÖµµÃÍÆ¼öµÄ¡£
1	±¾´ÎÈë×¡µÄÊÇÉÌÎñË«´²·¿£¬»ù±¾ÂúÒâ¡£·¿¼ä¿Õ¼ä±È½Ï´ó£¬»·¾³ºÍ²¼¾Ö¶¼±È½ÏºÃ£¬ÔÚÕûÌåµÄ¿Õ¼äÄÚÌåÏÖ³öÎÔÊÒºÍ¿ÍÌüµÄ¸ñ¾Ö£¬¿ÍÌüÍêÈ«¿ÉÒÔ½Ó´ýÈýÁ½¸öÅóÓÑ¡£µçÄÔÊÇdellµÄµçÄÔ£¬ÐÔÄÜ»ù±¾Ö÷Á÷£¬ÍøËÙÒ²ÁîÈËÂúÒâ¡£²»×ãÖ®´¦£ºÎÀÉú¼ä¿Õ¼ä±È½ÏÐ¡£¬µ«ÕûÌåÊÇÂúÒâµÄ¡£¾ÆµêÃÅ¿ÚÍ£³µ±È½ÏÂé·³£¬ÐÐÀî±ØÐë´ÓÂ·±ßÄÃÏÂÀ´×ßµ½´óÌÃ£¬¶øÃÅÍ¯µÄ·þÎñÒâÊ¶Ò²²»ÊÇºÜÇ¿¡£²ÍÌü¹Ø±ÕÊ±¼äÌ«Ôç£¬ÍíÉÏ9µãÖÓ¾Í²»Ìá¹©·þÎñÁË£¬ÒªÖªµÀÔÚ¾Æµê¸½½üÏëÕÒ³Ô·¹µÄµØ·½¿É²»ÊÇºÜÈÝÒ×µÄ¡£
1	ÍâÃæµÄ»·¾³Ò»°ã£¬µ½´¦ÊÇ¸Ï»ð³µµÄÈË£¬ÏÂÁË»ú³¡´ó°ÍÒª×ß10¶à·ÖÖÓµ½¾Æµê¡£¾ÆµêµÄ·¿¼ä»¹ÊÇºÜ²»´íµÄ£¬¸É¾»Õû½à£¬¿Õµ÷Ò²ºÜºÃ£¬·þÎñ»¹ÊÇÍ¦ÈÈÇéµÄÃâ·Ñ¿í´ø£¬ËÙ¶È¿ÉÒÔ¡£ÀëÊÐÖÐÐÄºÜ½ü£¬×ßÂ·´òµÄ¶¼ÐÐ£¬´ò³µ7¿éÇ®µ½°ËÒ»¹ã³¡¡£×ÜµÄÀ´Ëµ»¹ÊÇÖµµÃÍÆ¼ö¡£
1	¿Í·¿Õû½à£¬·þÎñÖÜµ½£¬ÎÀÔ¡ÉÔÐ¡£¬²ÍÒûÂÔ¹ó£¬ÕûÌå²»´í£¡
1	ÎÒ¶©µÄÊÇ1310´ó´²¼ä£¬·¿¼äÀïÃæ´óÐ¡ºÏÊÊ£¬ÎÀÉúÒ²ºÜºÃ£¬×ÜµÄÀ´Ëµ³¬¼¶ÂúÒâ£¬¿Õµ÷·Ç³£ºÃ£¬Ò»µã¶¼²»Àä¡£´²µ¥ÉÏ»¹¸øÁËÒ»Ö¦Ãµ¹å£¬×ÀÉÏ¸øÁËÒ»ÅÌË®¹û£¬»¹ÓÐ2Æ¿Ãâ·ÑµÄ¿óÈªË®¡£¸½ÊôÆ·±ÈÈçÐ¡³ÔÒûÁÏÒ²ºÜÆëÈ«¡£Î¨Ò»¾õµÃÓÐµãÇ·È±µÄµØ·½ÊÇÎÀÉú¼ä±È½ÏÐ¡¡£»¹ÓÐÒ»¸öÎÊÌâ¾ÍÊÇÎÒÈë×¡µÄ¼Û¸ñÊÇ218£¤£¬µ«ÊÇ±ö¹Ý¶Ô¶ÔÃæµÄÄ³¸ö¹«Ë¾µÄ¹«¿ª¼Û¸ñÊÇÕÛºó198£¤¡£Õâ¸öÎÊÌâ±È½ÏÈÃÈËº®ÐÄ¡£ÒòÎª×¡µÄÊÇÍ¬ÑùµÄ·¿¼ä£¬ÎÒ¸¶218£¬ÈË¼Ò¸¶198£¬Ì«²»Êæ·þÁË¡£¡£¡£Èç¹û·¿¼ÛÔÚ200ÒÔÄ…
1	ÉèÊ©ÓÐµã³Â¾É£¬×¡µÄ´ó´²¼ä¸Ð¾õ·¿ÎÝÃæ»ý¹ýÐ¡£¬ÐÔ¼Û±È²»ÈçÒË±öÒøÁúÈÖÖÝ´óÏÃ±ö¹Ý
1	1¡¢»·¾³Ïà¶Ô½Ï°²¾²£¬·¿¼äÉèÊ©ºÍÕûÌåÐ§¹ûºÜÒ»°ã£»2¡¢Ôç²Í¿É³ÔµÄÑ¡ÔñÐÔ²»ºÃ£¬¸Ð¾õ¶«Î÷µ¹ÊÇ·á¸»¡¢µ«¿É³ÔµÄ±È½ÏÉÙ£»3¡¢·¿ÃÅµÄ¸ôÒôÐ§¹û²»ºÃ£¨ºÃÏóÊÇºÜ¶à¾ÆµêµÄÍ¨²¡£©¡£
1	ÎÒµ½ÒË±öÀ´°ìÊÂ¶¼ÊÇÏ²»¶×¡Õâ¸ö±ö¹ÝµÄ£¬·¿¼ä±È½Ï¿í³¨£¬·þÎñÏàµ±ÖÜµ½£¬¾ÆµêµÄ²ÍÒû·½ÃæÊÇ·Ç³£ºÃµÄ£¬ÔÚ²ÍÌüµã²Ë³Ô·¹ÊÇºÜÏíÊÜµÄ£¬»òÐíÓÐÈË»áËµÕâ¸ö±ö¹ÝÀëÊÐÇø±È½ÏÔ¶£¬ÒòÎªÒË±ö±È½ÏÔàÂÒ£¬ÎÒÃÇ¶¼ÊÇÌØµØÑ¡ÔñÕâ¸ö±ö¹ÝÒÔÇóµÃ¸É¾»ÓëÇå¾»¡£
1	ÒË±öÈË¶¼Ëµ»ªÈÙÊÇ×îºÃµÄ.....ÆäËûÃ»È¥¹ý,²»ÖªµÀÕæ¼Ù.µØ·½Ì«Æ«Æ§ÁË,ÔÚ¿ª·¢Çø,ÅÔ±ßÐ¡µê·¹¹Ý¶¼²»¼û¼¸¸ö.ºÃÏó×¡»ªÈÙµÄÈËºÜÉÙµÄ.
1	²»´íµÄ¾Æµê£¬·þÎñÌ¬¶ÈºÜºÃ£¬»·¾³ºÃ£¬ÂúÒâ¡£Ç°Ì¨Ð¡½ãÆ¯ÁÁ£¬²»´í¡£½¨ÒéÑ¡·¿¼äµÄÊ±ºò¾¡Á¿Ñ¡¿¿ÀïÃæµÄ·¿¼ä£¬ÃâµÃÔçÉÏÓÐµã¶ùÄÖ£¨ÁÙ½Ö£©¡£Í£³µ³¡ÒªÊÕ·Ñ10Ôª£¬·Ç³£²»ºÃ£¡
1	Îä²ýµÄ×¡ËÞÊ×Ñ¡!Ò»ÇÐ¶¼ºÜÍêÃÀ,ÐÔ¼Û±È¸ß,ÒªÊÇÐ­Òéµ¥Î»¾Í¸üºÃÁË²¹³äµãÆÀ2008Äê8ÔÂ3ÈÕ£ºµØÌºÒÑ¾­¸ü»»ÁË
1	ÎÒÓÚ4ÔÂµ×Èë×¡¸Ã¾Æµê£¬ÕûÌåÀ´Ëµ¸Ã¾Æµê³¬³öÎÒµÄÔ¤ÆÚ¡£¾ÆµêÃÅ¿ÚÓÐ¹«½»³µÕ¾£¬¶àÂ·¹«½»³µ¾­¹ý£»»¹ÓÐ³ö×â³µÔÚÃÅ¿Ú£¬´ò³µÒ²ºÜ·½±ã¡£¾Æµê¿Í·¿²ãÉèÓÐÖÐÍ¥£¬¿í³¨Ã÷ÁÁ£¬ÈÃÈË¸Ð¾õÑÛÇ°Ò»ÁÁ¡£±ê·¿Ãæ»ýºÜ´ó£¬»¹ÅäÓÐµçÄÔÌá¹©Ãâ·ÑÉÏÍø¡£·þÎñÔ±·Ç³£ÈÈÇé£¬ÄÜÖ÷¶¯ÎÊºò²¢Ìá¹©½¨Òé¡£Ä³ÖÖ³Ì¶ÈÉÏ¸Ð¾õÊÇÎåÐÇ¼¶¾Æµê£¬ÏÂ´Î»¹»áÀ´¡£
1	·¿¼ä²»´íºÜ¸É¾»,½»Í¨±ãÀû,ÅÔ±ßÓÐ´óÐÍ³¬ÊÐ,Ã»ÓÐÌØ±ð·þÎñ,¼Û¸ñÆ«¸ß
1	È¥ÄêÈ¥Îäºº×¡µÄÊÇË§¸®,ÕæÊÇÍ´ÐÄ°¡,ÒÔÖÂÓÚÓ°Ïìµ½¶ÔÎäººµÄÓ¡Ïó.²»¹ýÕâ´Î×¡½õ½­,ÕæÊÇË¬°¡.¾Æµê»·¾³³¬¼¶ºÃ,½»Í¨·Ç³£·½±ã,¾ÍÔÚºéÉ½¹ã³¡¶«±±½ÇÉÏ,Èç¹ûÃ»ÓÐ¼Ç´í·½ÏòµÄ»°.¾Æµê·þÎñ·Ç³£ºÃ,µ±ÌìÒòÎªÏÂÓê,ÒÂ·þÈ«²¿ÊªÁË,ÓÉÓÚ¼Æ»®³ö²îÒ»Ìì,ËùÒÔÃ»ÓÐ±»ÓÃµÄÒÂ·þ,¾ÆµêÈËÔ±°ïÎÒÃâ·Ñºæ¸É,Ì¬¶ÈÌØ±ðºÃ,°ïÎÒ½â¾öÁË´óÎÊÌâ.ÁíÍâ,¾Æµê·¿¼ä½ÏÉÙ,ËùÒÔ°²¾²µÄºÜ.¼Û¸ñÒ²ÓÐ¾ºÕùÁ¦,²»ÊÇ·Ç³£¸ß,ÐÔ¼Û±È¾ø¶Ô³¬Öµ.Õâ¸ö¾Æµê,ÊÇÎÒ´ÓÐ¯³ÌÉÏÔ¤¶¨¹ýµÄ×îÊæ·þµÄ¾ÆµêÖ®Ò».Ð»Ð».
1	Õâ¼Ò¾ÆµêÍâ±í²¢²»ÔõÃ´ÆðÑÛ£¬µ«ÄÚ²¿²»´í£¬·þÎñÒµ±È½Ïµ½Î»£¬¶ÔÓÚ½²¾¿Êµ»ÝµÄ¿ÍÈËÊÇºÜºÃµÄÑ¡Ôñ£¨³ý·ÇºÜÒª±íÃæºÃ¿´µÄÈË£©¡£ÖµµÃÏÂ´ÎÔÙÈ¥×¡£¡
1	·þÎñÌ¬¶ÈÃ»µÃËµ£¬´ÓÃÅÍ¯µ½Ç°Ì¨£¬·þÎñË®Æ½¿ÉÒÔÓÃÍêÃÀÀ´ÐÎÈÝ¡£¸øÈËÒ»ÖÖ»Ø¼ÒµÄ¸Ð¾õ£¬ÕæµÄºÜÇ×ÇÐ¡£·¿¼äÌõ¼þ»¹¿ÉÒÔ£¬×¡ÆðÀ´µÄ¸Ð¾õ²»´í£¬Ö»ÊÇÎÀÉú¼äÁÜÔ¡ÉèÊ©Ø½´ýÌá¸ß£¬ÁúÍ·ÎÊÌâºÜ²»ºÃ£¬»¹ÓÐ¾ÍÊÇÀïÃæµÄÒûÓÃË®Ö±½Ó´ÓË®ÁúÍ·½ÓµÄ£¬Æ¯°×¼ÁºÜ¶à£¬ºÈÆðÀ´¿Ú¸ÐºÜ²»ºÃ¡££¨ÔÚÈë×¡ÆÚ¼äÓÉÓÚÊÐÇø¹ÜµÀÎ¬ÐÞ¸ÏÉÏÍ£Ë®£¬ºÜÞÏÞÎ£¬Ñ¯ÎÊÇ°Ì¨ºÜ¿ì¾Í¸øÓè´ð¸´£¬²¢ÇÒÌ¬¶ÈºÜºÃ£©¡£·þÎñÕæµÄÃ»µÃËµ£¡ÖÜÎ§»·¾³ºÜºÃ£¬ËäÈ»±ÈÁÚÄÖÊÐÇø£¬µ«ÍíÉÏµÄ»·¾³ºÜ°²¾²£¬¶øÇÒÀëÖÐ¼äºÜ½…
1	Ôç²Í»¹¿ÉÒÔ£¬Í£³µ·½±ã£¬¶þÂ¥²ÍÌüºÜ°²¾²¡£³¯ÄÏµÄ·¿¼ä¿¿½ü¹øÂ¯·¿£¬ÉùÒô³³¡£±ö¹Ý·´À¡2008Äê8ÔÂ12ÈÕ£º»Ø¸´£º×ð¾´µÄ±ö¿Í£ºÊ×ÏÈ·Ç³£¸ÐÐ»Äú¶Ô±¾¾ÆµêµÄ¿Ï¶¨¡£¹ØÓÚÄú·´Ó³µÄ·¿¼äÍâÔëÒôÎÊÌâ£¬ÊÇ¾ÆµêÒ»ÏîÁÙÊ±ÐÔµÄÊ©¹¤ÒýÆð£¬ÎÒÃÇ¶ÔÊ©¹¤µÄÔëÒôÒÑÓÐ¾ßÌåµÄÒªÇóºÍ´ëÊ©£¬Ò²½«¸ü¼ÓÑÏ¸ñÖ´ÐÐ¡£³ÏÖ¿»¶Ó­ÄúµÄÔÙ´Î¹âÁÙ£¡
1	·¿¼äµØÀíÎ»ÖÃ²»ÔõÃ´ºÃ£¬±È½Ï±³£¬²ØÆðÀ´Ò»ÑùµÄ£¬ºóÃæ¾ÍÊÇ¾ÓÃñÂ¥£¬Ã»ÓÐÈÎºÎ·ç¾°¡£²»¹ý·¿¼äºÜÐÂ£¬·þÎñÍ¦ºÃ£¬ÊÊºÏ³¤ÆÚ×¡£¬±È½Ï°²¾²¡£²»¹ý´ò³µ³Ø·»¶¼²»ÊÇºÜ·½±ãµÄ¡£ÖÜÎ§ËÄ²»¿¿¡£
1	6/7ÈÕÈë×¡¾Æµê£¬½Ó´ýÐ¡½ãºÜÈÈÇé£¬¿ìËÙÈë×¡ºÍ¿ìËÙÍË·¿ºÜÂúÒâ£¬Î¨Ò»²»×ãÖ®´¦¾ÍÊÇÏ´ÊÖ¼ä¹ý·ÖÏÁÐ¡£¬·Ç³£²»±ã¡£
1	¼¸¸öÔÂÖ®ºóÔÙ´ÎÈë×¡£¬Ò»½øÃÅ´óÌüÀïÒ»Î»Å®¹¤×÷ÈËÔ±¾Í½ÐµÃ³öÎÒµÄÃû×Ö£¬ºÜ²»Ò»°ã¡£·þÎñÃ»µÃËµ£¬¾ÆµêÎ»ÖÃÒ²ºÜºÃ£¬Î»ÓÚÍþº£ÊÐÖÐÐÄ¡£
1	Èë×¡ÁËÐÐÕþ¿Í·¿£¬×ÜÌåÀ´Ëµ£¬¾Æµê»¹²»´í£¬·þÎñÔ±µÄËØÖÊÒ²±È½Ï¸ß¡£ÓÈÆäÊÇÐÐÕþÂ¥²ãµÄ·þÎñÔ±ÖµµÃ±íÑï¡£ÖÐ²Í¹ÝµÄº¼°ï²ËºÜºÃ³Ô£¬»·¾³Ò²»¹²»´í£¬ÖµµÃÍÆ¼ö£¡ËµËµÈ±µã°É£ºµØ·½ÓÐÒ»µãÆ«£¬ÀëÎ÷ºþ´óÔ¼15·ÖÖÓ³µ³Ì£¬´ò³µ²»ÈÝÒ×£¬²»¹ýÓë·¿¼ÛÆ¥ÅäÀ´¿´Ò²ËãºÏÀí¡£µ«×îºóÒ»ÌìÍË·¿Ê±£¬ÎÒÃÇÒÑ¾­ÌáÇ°ºÍÇ°Ì¨Ô¼¶¨ÁË³µÁ¾£¬¿ÉÊÇµ½Â¥ÏÂ¾ÓÈ»»¹ÒªµÈºÜ³¤Ê±¼ä£¬ÊµÔÚÊÇÈÃÎÒÃÇ±¾À´µÄºÃÐÄÇé´ó´òÕÛ¿Û£¡
1	¾ÆµêºÜºÃ£¬×°ÐÞµÃÌå£¬·þÎñ¼Ñ£¬ÐÔ¼Û±È¸ß¡£ÔùËÍµÄÔç²Í·Ç³£·á¸»£¬ÍíÉÏ×ÔÖú²Í¼°Æä·áÊ¢£¬¶øÇÒÆ·ÖÊ¸ß¡£Ç°Ò»ÌìÎÒÔÚË÷·ÆÌØÂ¥¶¥»¨ÁË220¼Ó15%£¬³ÔµÄ¶«Î÷»¹²»ÈçÃ·Ô·£¬µ±È»·ç¾°ÒªºÃºÜ¶à£¬µ«Ã·Ô·Ö»Òª88¡£·Ç³£ÊÊºÏÉÌÎñ¿Í£¬×Ô·Ñ¶È¼ÙÒ²²»´í£¬ÀëÎ÷ºþÓÐ7¡¢8¹«Àï£¬´ò³µÓÐÊ±²»Ì«ºÃ´ò£¬×ö15Â·¹«½»¿Éµ½ºþ±ß¡£
1	·¿¼äµÄÉè±¸±È½ÏÆëÈ«£¬¼Û¸ñÒ²±È½ÏºÏÀí£¬¸½½ü½»Í¨Ò²Ëã·½±ã¡£
1	¾ÍÔÚ»ú³¡¶ÔÃæ£¬×ßµ½»ú³¡¾Í5·ÖÖÓ°É£¬Èç¹ûÒª¸Ï·É»úµÄ»°×¡ÄÇÀï»¹Âù·½±ãµÄ£¬ÀïÃæµÄÉèÊ©¾ÍÒ»°ãÁË£¬3ÐÇµÄ±ê×¼°É
1	»·¾³ÓÅÃÀ,ºÜÌØ±ðµÄµØ·½,¸÷Ïî¶¼»¹²»´í,¶øÇÒÌáÇ°ÁËÒ»ÌìÈ¥½ÓÕ¾,Ô­À´Ë¾»úÌý´íÁËÊ±¼ä,Î¨Ò»¸Ðµ½ºÜ²»°²µÄÊÇ¾ÆµêÖ»¹ÜÆð·É²»¹Ü½µÂä,×ßµÄÊ±ºò¾ÍÃ»ÈË¹ÜÁË.Ôç³¿5:30È¥»ð³µÕ¾,¾¹È»ÕÒ²»µ½³µ,È¥ÁË¾ÍÖªµÀ,±ØÐëÌáÇ°°²ÅÅºÃ³µ,»¹ºÃ,ÄÇ±ßµÄ³ö×â³µË¾»úÂù½²ÐÅÓþµÄ,³ö×â³µºÜÉÙ,Ôç³¿ÌáÇ°´òÁËµç»°ÄÜ¹»¼°Ê±µ½,ÎÒÕâÊÇÈ¥»ð³µÕ¾,±ðµÄµØ·½¿ÉÄÜ¾ÍÄÑ±£ÁË.Õâ¸öµØ·½×ÜÌåÀ´Ëµ,¿ÉÒÔ,»¹ÊÇÀÏÎÊÌâ,¿Õµ÷²»Ì«ºÃ,¹âÊÇÏìÉù²»ÖÆÈÈ,ºóÀ´¾Í°ÑËü¹ØµôÁË.
1	Ç°¼¸ÌìÈë×¡ÁËÕâ¸ö¾Æµê£¬¸Ð¾õ»·¾³ºÜ²»´í°¡£¡µ½´¦¶¼ÊÇÂÌµØºÍÏÊ»¨£¬ÎÒÔçÉÏÆðµÃºÜÔç£¬·¢ÏÖ¿ÕÆøÖÊÁ¿ÕæÊÇ²»´í£¬»¹ÓÐºÜ¶àÐ¡Äñ£¬¶¼ÊÇÉÏº£ÄÇÑùµÄ´ó³ÇÊÐËù¸ÐÊÜ²»µ½µÄ£¬¶øÇÒÕâÀïÀë»ú³¡ÌØ±ð½ü£¬Ö»Òª¹ýÌõÂíÂ·¾ÍºÃÁË£¬ÊÂÏÈÃ»Ïëµ½ÄÇÃ´½ü£¬ÁªÏµ¾Æµê½Ó»ú£¬½á¹û1·ÖÖÓ¾Íµ½ÁË£¬½Ó»úµÄ¹¤×÷ÈËÔ±Ò²ºÜÈÈÇé°¡£¡°ïÃ¦ÄÃÐÐÀîÊ²Ã´µÄ£¬»¹°ïÃ¦ËÍµ½·¿¼äÀï£¬ÕæµÄºÜ¸ÐÐ»¡£ÒÔºó»¹»áÈ¥µÄ¡£¾ÍÊÇÌ«´óÁËµã£¬×ßµÃÀÛ
1	»·¾³²»´í£¬ÉèÊ©Ò²ºÜÆëÈ«£¬¼Û¸ñÄÜÓÅ»Ýµã¾Í¸üºÃÁË
1	·¿¼ä²»´í£¬»¹ÓÐ¸öÑôÌ¨£¬ÄÜ¿´µ½´óÔºµÄ¾°É«£¬²»¹ýÑôÌ¨Ö®¼äµÄ¼ä¸ôÌ«½üÁË£¬Ê¹ÈËÍâ³öµÄÊ±ºò¾õµÃ²»Ì«°²È«£¬µ«»·¾³ÊÇÒ»Á÷µÄ¡£±¾À´ÍøÉÏÊÇËµÓÐ»ú³¡½ÓËÍµÄ£¬²»¹ýÃ»ÓÐÃ÷È·µÄÖ¸ÒýÔõÃ´¶©£¬µ½²½Ö®ºó¶¼Ö»ÄÜ×Ô¼º´ò³µÈ¥¾Æµê¡£
1	Èç¹ûÏÂ´Îµ½ÎäÒÄÉ½£¬ÎÒ»¹ÊÇ»áÑ¡ÔñÕâ¼Ò¾Æµê£¬ºÜºÃ£¡£¡£¡
1	¾ÆµêÉèÊ©ºÜºÃ£¬·þÎñÒ²ºÜÖÜµ½£¬ÓÈÆäÊÇÇ°Ì¨£¬ºÍÓ­±ö£¬ºÜÈÈÇé£¬Ð»Ð»ËûÃÇ£¡
1	½»Í¨Í¦·½±ãµÄ£¬Àë»ú³¡²½ÐÐÊ®·ÖÖÓ£¬Àë»ð³µÕ¾³µÐÐÊ®·ÖÖÓ¡£¿ÉÄÜ×î½üÊÇµ­¼¾°É£¬ÓÐµãÀäÇå¡£
1	ÎÒ¶©µÄÊÇºÀ»ªµ¥ÈË·¿£¬ÆäÊµÒ²¾ÍÊÇÆÕÍ¨±ê·¿µÄË®×¼¡£ÆäËû¶¼»¹ºÃ£¬µ«ÊÇÎÒÄÇÌì×¡µÄ·¿¼äÓÐ·Ç³£·Ç³£ÖØµÄÃ¹Î¶£¬ÓÉÓÚÊÇÉîÒ¹Èë×¡£¬Ò²Ã»ÓÐ±ðµÄÑ¡ÔñÖ»ºÃ½«¾ÍÁË£¬µ«ÒÔºó¾ø¶Ô²»»á½ÓÊÜ¡£½»Í¨±ãÀû£¬ÊÊºÏÏëÎÒÕâÑùÂ·¹ý°ìÊÂµÄÂÃ¿Í¡£µ«ÊÇµ½·ç¾°Çø»¹ÓÐµãÔ¶£¬µ½¶È¼Ù´å»áÓÐ¸üºÃµÄÑ¡Ôñ¡£
1	¾ÆµêºÜ¸É¾»£¬´°Íâ¼ûÉ½£¬É½Î¶ºÜºÃÎÅ¡£Ôç²Í²»´í£¬Á¹°èÃ×·ÛÌØ±ðºÃ³Ô£¬Ð¡²ËÒ²ºÃ¡£²ÍÌü¼Û¸ñ±ÈÍâÃæ¸ß£¬µ«ÎÀÉúºÃºÜ¶à£¬ÖÊÁ¿Ò²½Ï¸ß£¬ÓÐÒ»¸öö¦ÃÃºÜÑøÑÛ¡£¾ÆµêÎ»ÖÃºÃ£¬ÄÖÖÐÈ¡¾²¡£×ÜµÄÀ´Ëµ£¬·Ç³£ÂúÒâ£¬ÌØ±ðÊÇ¼Û¸ñºÜ±ãÒË£¬180º¬Ë«Ôç£¬^_^¡£»áÍÆ¼öÅóÓÑÀ´¡£²¹³äµãÆÀ2008Äê8ÔÂ16ÈÕ£º¿ÉÒÔË¢¿¨µÄ¡£
1	¾Æµê»·¾³ÇåÓÄ,ÉèÊ©ÆëÈ«£¬Õû½à£¬ÎÒÃÇÈë×¡µÚÒ»Ìì¿ÍÈËºÜÉÙ£¬µ«µê·½»¹ÊÇÎªÎÒÃÇµ¥¶À×¼±¸ÁË·á¸»µÄÔç²Í£¬ÌØ´ËÖÂÐ»£¡ÓÑÇéÌáÊ¾£º¾ÆµêÔÚ³¤³Ç±ö¹ÝºÍ¾®¸ÔÉ½±ö¹ÝÖ®Ç°µÄÐ¡Â·½øÈ¥£¬ÎÒÃÇ¸Õµ½´ÄÆºÒ²ÕÒÁËÒ»»á¶ù£º£©
1	08.4.28-30ºÅ×¡ÁËÁ½Ìì£¬¸Ð¾õ¸Ã¾ÆµêÎï³¬ËùÖµ¡£¸É¾»¿í³¨£¬°²¾²£¬´²ºÜÊæ·þ¡£Ï´ÔèË®ºÜÈÈºÜ´ó¡£ÖµµÃÔÙ×¡¡£Ôç²ÍºÜÒ»°ã£¬µ«Õë¶ÔÕâ¸ö¼Û¸ñ»¹¿ÉÒÔÁË¡£
1	»·¾³ÓÄÑÅ£¬·¿¼äÎÀÉú£¬¿ÕÆøÇåÐÂ£¬·þÎñºÃ£¬°²È«£¡£¡ÒûÊ³±È½ÏºÃ£¬¼ÛÎ»¹«µÀ£¬±ÈÄÇÐ©Â·±ßµêºÃµÄ¶à£¡£¡
1	¾ÆµêÁÙ½Ö£¬µ«»¹ÊÇ½¨Òé×¡ÁÙ½ÖµÄ·¿¼ä£¬ÒòÎª¾ÆµêºóÃæÓÐÖÐÑë¿Õµ÷£¬ÔëÒôÒ²²»Ð¡£¬Íþº£µ½ÁËÍíÉÏ11µãÖ®Ç°»ù±¾ÂíÂ·ÉÏ³µ¾Í²»¶àÁË£¬ËùÒÔÁÙ½ÖµÄ·¿¼ä·´¶øÒª°²¾²µã¡£·þÎñ²»´í£¬ºÜÈÈÇé¡£¾ÆµêÎ»ÖÃÒ²»¹ºÃ£¬¾ÍÔÚÊÐÖÐÐÄ¡£½ñºóÈ¥Íþº£¿ÉÒÔ¿¼ÂÇÔÙ×¡¡£
1	ÆäÊµÖ»ÊÇÒ»°ã,µ«Ç°Ò»Ìì×¡µ½¶ÔÃæµÄ³¤°ÙºÏ¼Ò»¶¼ÙÈÕÀ¬»ø¾Æµê.¶Ô±ÈÏÂ,¾ÍÈçÍ¬ÌìÌÃÓëµØÓüµÄ·Ö±ð
1	ÎÒ¸Ð¾õ»¹¿ÉÒÔ°¡¡£ÓÐÐ©Ð¡Ï¸½Ú±È½ÏÌåÌù£º×À×ÓÉÏ·Å×ÅÎÄ¾ßÍ²£»µ½¶þÂ¥Ôç²Í£¬Â·±È½ÏÈÆ£¬µ«ÊÇÓÐ¸ö·þÎñÔ±»á²»ÑáÆä·³µÄ´øÄãµ½Â¥ÌÝ¿Ú¡£´óÌÃ·þÎñ²»ºÃ£¬ÓÈÆäÊÇÓÐ¸öÄÐÇ°Ì¨£¬Ã»´ÎËµ»°¶¼¸ú¼ÒÀïÊ§»ðËÆµÄ¼±¡£ÍíÉÏÒ»¶¨Òª¼ÇµÃ°Îµç»°Ïß£¬É§ÈÅµç»°ºÜ¶à£¬ÄÐÈË¶¼ÈÝÒ×³å¶¯£¬³å¶¯ºó¾Í»áºÜºó»ÚÁË¡£
1	ÎÒÃÇÈë×¡µÄÊÇ¼ÒÍ¥·¿,Íâ²¿¿¿É½Â·,±¾µ£ÐÄ»á³³,Èë×¡ºó·¢ÏÖ´°»§¸ôÒô»¹²»´í,ÄÚ²¿»·¾³ÉÐ¿É,Ôç²ÍÒ»°ã.ÎÀÉú¼äµÄÁÜÔ¡³öÈëÁ¿Í¦´ó,ãåÔ¡¸ÐÊÜ²»´í.Èç¹ûÁ¬ÐøÁ½Ìì¾ùÒªÈ¥º£±ß,½¨Òé×¡ÔÚÁ¬µºÄÚ.
1	ËãÊÇº£¿ÚÊÐ±È½ÏºÃµÄ¾ÆµêÁË¡£´¦ÓÚÊÐÖÐÐÄ£¬¹ºÎï·½±ã¡£·þÎñÌ¬¶ÈºÃ¡£±£ÏÕ¹ñ³öÎÊÌâÁË½ÐÈËÀ´¿ª£¬´ò¸öµç»°ºÜ¿ì¼¸¸öÈË¾ÍÀ´¸ã¶¨ÁË¡£½á¹ûËûÃÇ×ßÁËÖ®ºó£¬Éè¶¨ÃÜÂë»¹ÊÇÅª²»ºÃ£¬ÔÙ´Î½ÐËûÃÇ¹ýÀ´Ö¸µ¼£¬Ò²ÊÇºÜ¿ì¾ÍÀ´ÁË£¬Ã»ÓÐÑá·³£¬ºÜºÃµÄÐ¦Á³¡£
1	¾ÆµêÓÐÈýÖÖÉ«µ÷µÄ·¿¼ä,°×É«,Ã×É«ºÍ´äÂÌÉ«,ºÃÏó»¹ÓÐÅ®Ê¿Â¥²ã¿´µçÌÝÀïµÄ½éÉÜÍ¼Æ¬ÊÇ·ÛºìÉ«µÄ,Í¦ÓÐÒâË¼.¿í´øÉÏÍøÒ²±È½Ï¿ì,½»Í¨·½±ã,ÖµµÃÍÆ¼ö.
1	½»Í¨·½±ã,ÊÐÖÐÐÄ,·¿¼ä±È½ÏÓÐÒâË¼,²»Í¬Â¥²ãÓÐ²»Í¬µÄ×°ÐÞ·ç¸ñ,ÎÒ×¡ÁËÈý´Î,´Î´Î·¿¼ä¶¼²»Ò»Ñù,ÓÐÃ×»ÆµÄÓÐ´äÂÌµÄÓÐ°×É«µ÷µÄ.·¿¼äÉÏÍøËÙ¶È»¹²»´í,ÏÂ´ÎÀ´»¹×¡ÕâÀï,Ó¦¸ÃËµ´Î´ÎÀ´¶¼Òª×¡ÕâÀï,Ë­ÈÃ³ö²î¶ÔÏó¾ÍÔÚ¸½½üÄØ.ÍÆ¼ö~
1	ÔÙÒ»´ÎÈë×¡¸Ã¾Æµê,¸Ð¾õ»¹ÊÇ²»´íµÄ.·¿¼ä¸É¾»¡¢·þÎñÈËÔ±µÄÌ¬¶ÈÒ²ÂúºÃµÄ¡£Õâ¼Ò¾ÆµêµÄÎ»ÖÃ²»´í£¬³öÈë·Ç³£µÄ·½±ã¡£ÏÂ´Î»¹À´×¡
1	ÓÐµÀ»ú³¡µÄ×¨³µ½ÓËÍ£¬¾ÍÊÇ¼Û¸ñÌ«¸ß¡£ÆäËûµÄ»¹¿ÉÒÔ
1	·þÎñºÜºÃ¡£Ó²¼þÉèÊ©3ÐÇ£¬·þÎñ¿ÉÒÔµ½4ÐÇ¡£´ÓÎÒÏÂ³µ£¬µ½·¿¼ä£¬ÐÐÀî¶¼ÓÐÈË°ïÃ¦Ìá×Å£¬¾ÍÃ»ÅöÎÒµÄÊÖ¡£³µÎ»ÉÙ£¬ÐèÒªÌáÇ°¸æÖªÔ¤Áô³µÎ»¡£Î»ÖÃ·Ç³£ºÃ£¬¾ÍÔÚÊÐÕþ¸®²»Ô¶£¬µ½ÂëÍ·¡¢º£±ß¶¼ºÜ½ü¡£²»¹ý²»ÊÇÁÙº£µÄ¾Æµê¡£ÎÀÉúÒ²²»´í£¬¾ÍÊÇÈÈË®±È½ÏÐ¡¡£×ÜÌåÀ´Ëµ£¬·þÎñºÜºÃ£¬ÎÀÉúºÜºÃ£¬Ó²¼þ¾ÍÊÇÕý³£µÄ3ÐÇ¡£
1	³ýÁËÀë»ú³¡½ü,ÎÒÊµÔÚÏë²»µ½Ê²Ã´ÆäËûÀíÓÉ·ÇµÃÑ¡ÔñËû.
1	¶ÔÓÚÎÒÀ´ËµÕâ¼Ò¾Æµê¾ÍÕæÊÇ·½±ã»Ø¼Ò¡£ÒòÎª²»ÊÇ±¾µØÈËËùÒÔ¾­³£Òª¸Ï·É»ú¶øÕâ¾Æµê¾ÍÀï»ú³¡5·ÖÖÓÊµÔÚÊÇÌ«·½±ãÁË¡£
1	·¿¼ä¸Ð¾õ²»´í,¾ÍÊÇÈë×¡ÊÇ»¨·ÑµÄÊ±¼ä½Ï³¤,Ç°Ì¨ËµÊÇ·¿¼ä»¹Ã»ÓÐÊÕÊ°ºÃ.²¹³äµãÆÀ2008Äê8ÔÂ14ÈÕ£ºÃÅÍ¯ÕæµÄÊÇºÜÇÚ¿ì!
1	ÎÒ¶¨µÄÊÇÌØ¼Û·¿£¬·¿¼äÐ¡µã£¬»¹ÄÜ½ÓÊÜ£¬±Ï¾¹¶ÔÂÃÓÎÕßÀ´Ëµ´ôÔÚ·¿¼äµÄÊ±¼ä±È½ÏÉÙ¡£¾ÆµêÄÚ»·¾³²»´í£¬¾ÍÊÇÃÅÍâÔÚÊ©¹¤£¬ÓÐµãàÐÔÓ¡£·þÎñ²»´í£¬ÃÅÍ¯ºÜÇÚ¿ì£¬checkin£¬checkoutÒ²ºÜÑ¸ËÙ¡£¾ÍÊÇÁ«ÅîÍ·²»ÄÜÈ¡ÏÂÓÐÐ©²»±ã¡£±ö¹Ý·´À¡2008Äê8ÔÂ13ÈÕ£º·Ç³£¸ÐÐ»ÄúÑ¡ÔñÈë×¡ÖÐÉ½¹ú¼Ê£¬ÎÒÃÇ·Ç³£ÖØÊÓÄú¶ÔÎÒÃÇÌá³öµÄÒâ¼û¡£¾Æµê±ßÉÏµÄÖÐÉ½ÖÐÂ·ÕýÔÚ½øÐÐ¹ú¼ÊÃûÆ·²½ÐÐ½Ö¸Ä½¨£¬ÓÉ´Ë¸øÄú´øÀ´µÄÖÖÖÖ²»±ãÎÒÃÇÉî¸Ð±§Ç¸¡£ÇëÄúÔÚÔ¤¶©·¿¼äÊ±¸æÖªÎÒÃÇÄú¶Ô·¿¼äµÄÒªÇó£¬Î…
1	¾Æµê·þÎñÌØ±ð°ô£¬ËäÖ»ÊÇ×¼ËÄÐÇ£¬µ«ÐÔ¼Û±ÈÓÑºÃ¡¢Âí¿É²¨ÂÞ¾Æµê¸ß¡£×ÜÖ®ÊÇÒòºÃµÄ·þÎñÈÃÎÒÔÙ´ÎÑ¡ÔñÕâ¼Ò¾ÆµêÈë×¡£¬ÒÔºó»¹»á¼ÌÐøÑ¡ÔñÕâ¼Ò¾Æµê¡£±ö¹Ý·´À¡2008Äê8ÔÂ11ÈÕ£º·Ç³£¸ÐÐ»Äú¶ÔÖÐÉ½¹ú¼ÊµÄ¿Ï¶¨ºÍÖ§³Ö£¬¹Ë¿ÍÖÁÉÏÊÇÎÒÃÇ·þÎñµÄ×ÚÖ¼¡£ÖÔÐÄÆÚÅÎÄúµÄÏÂ´Î¹âÁÙ£¬ÎªÎÒÃÇÌá³ö¸ü¶à±¦¹óµÄÒâ¼ûºÍ½¨Òé¡£
1	¾ÆµêÉèÊ©ºÜÐÂ£¬Ï¸½ÚÎÊÌâ´¦Àí·Ç³£ºÃ£¡·þÎñÈËÔ±µÄÌ¬¶È·Ç³£ºÃ£¬ºÜÏ²»¶£¬ÒÑ¾­¶à´ÎÈë×¡£¬ÒÔºó»¹»á×÷Îªº¼ÖÝ³ö²îµÄÊ×Ñ¡¾Æµê£¡±ö¹Ý·´À¡2008Äê8ÔÂ11ÈÕ£º·Ç³£¸ÐÐ»Äú¶Ô¾ÆµêµÄ¿Ï¶¨ºÍÖ§³Ö£¬Äú¶ÔÎÒÃÇµÄ¿Ï¶¨ÊÇÎÒÃÇÇ°½øµÄ×î´ó¶¯Á¦£¬ÎÒÃÇÒ»¶¨»áÔÙ½ÓÔÙÀøÅ¬Á¦Îª¿ÍÈËÌá¹©¸ßÆ·ÖÊµÄ·þÎñ¡£ÖÒÐÄÆÚÅÎÄúµÄÔÙ´Î¹âÁÙ¡£
1	¸Ð¾õ²»´í,ÏÂ´ÎÒ»¶¨ÔÙ×¡.Ö»ÊÇÎÀÉú¼äµÄÁúÍ·,²»ÖªµÀÊÇÉè¼ÆÊ¦Ñ¡µÄ»¹ÊÇÒµÖ÷Ñ¡µÄ.·Ç³£µÄÊ¹ÓÃ²»±ä.¶øÇÒÒ²ºÜ²»»·±£.ÁúÍ·Ã»ÓÐÆðÅÝÆ÷.Ë®»¨ËÄ½¦.ÅªµÄÒ»Éú.¶øÇÒÍ¿ÁË·ÊÔí²»ºÃ¿ªÁúÍ·.±ØÐëÒ»±éÍ¿ÊÖ,Ò»±é¿ª×ÅÁúÍ·.·Ç³£ÀË·Ñ.×ÜÖ®¾ÍÊÇ²»Êµ¼Ê±ö¹Ý·´À¡2008Äê8ÔÂ12ÈÕ£º·Ç³£¸ÐÐ»ÄúÑ¡ÔñÖÐÉ½¹ú¼Ê×÷ÎªÄúµÄÐÝÆÜÖ®µØ£¬Í¬Ê±Ò²·Ç³£¸ÐÐ»Äú¶ÔÖÐÉ½¹ú¼ÊÌá³öµÄ±¦¹óÒâ¼û¡£¾Æµê³«µ¼ÂÌÉ«Ïû·Ñ£¬¶Ô»·±£¾Æµê·Ç³£ÖØÊÓ¡£ÎÒÃÇ½«»á¶Ô·¿¼äÄÚµÄË®ÁúÍ·×÷È«Ãæ¼ì²é£¬½«¶ÔÉÏÊöÎÊÌâ×÷³…
1	¾Æµê»¹¿ÉÒÔ,Ç°Ì¨µÄÐ¡½ãºÜÈÈÇé.ÖÜ±ßÓÐºÜ¶àµÄÉÌµêºÍ²Í¹Ý.²»ºÃµÄµØ·½ÊÇ¾ÆµêµÄ¿¨À­ok12µêÏÂ°à,²»ÄÜÔçË¯,·¿¼äºÍ¶ÔÃæÂ¥ºÜ½ü,ÒªÀ­´°Á±.
1	µØÀíÎ»ÖÃ·Ç³£ºÃ,½»Í¨·½±ã,¾àÎ÷ºþºÜ½ü,ÁíÍâ²½ÐÐ¹ä½ÖÒ²ºÜ·½±ã,Èë×¡ÊÖÐø°ìÀíºÜÂý£¬ÍË·¿Ê±±È½Ï¿ì£¬Ç°Ì¨Ó¦¸ÃÖ÷¶¯Ìá¹©·¢Æ±£¨Ìá³ö¿ªÆ±ÒªÇó²Å¸ø¿ªµÄ£©,·¿¼äÉèÊ©±È½ÏºÃ£¬´Ë´ÎÈë×¡µÄ·¿¼ä·Ç³£°²¾²,Ë®¹ûÒ²ÐÂÏÊ£¬·¿¼äÄÚÕûÌå±È½Ï¸É¾»£¬¿Í·¿·þÎñÒ²ºÜºÃ£¬±È½ÏÂúÒâ£¬ÏÂ´Î»¹»áÑ¡ÔñÈë×¡£¡±ö¹Ý·´À¡2008Äê8ÔÂ7ÈÕ£º·Ç³£¸ÐÐ»ÄúÑ¡ÔñÖÐÉ½¹ú¼Ê£¬Äú¶Ô¾ÆµêµÄ¿Ï¶¨ÊÇÎÒÃÇÇ°½øµÄ×î´ó¶¯Á¦¡£ÎÒÃÇ»á¼ÓÇ¿¶ÔÇ°Ì¨ÈËÔ±µÄÅàÑµ¡£ÖÒÐÄÆÚ´ýÄúµÄÏÂ´Î¹âÁÙ¡£
1	Ô¤¶©º£¾°»¨Ô°´ó¾ÆµêÒÑ¾­Ã»ÓÐ·¿¼äÁË£¬ÓÚÊÇ»»µ½ÁËÕâÀï£¬¿´µ½Íâ±íÓÐÐ©ÒÉ»ó£¬ÒòÎª¾Æµê²¢²»´ó£¬Èë×¡Ê±È´µÃµ½ÁË³öºõÒâÁÏµÄ¾ªÏ²£ºÇ°Ì¨·þÎñºÜÎÂÜ°£¬cheakinµÄËÙ¶ÈºÜ¿ì£¬ÃÅÍ¯ºÜÈÈÇé£¬Ö÷¶¯¸øÄãÌáÐÐÀî£¬Èç¹û¿ª³µÈ¥»á¼Ç×¡ÎªÄãÁôºÃ³µÎ»£»·¿¼äÃæ»ý²»Ð¡£¬×°ÊÎµÃºÜ¾«ÖÂ£¬»¹ÓÐ¹ûÅÌÔùËÍ£»»·¾³ÉÔ²îÐ©£¬¿´²»µ½º£¾°£¬µ«ÊÇ´Ó¾Æµê³öÀ´£¬´©¹ýÂíÂ·Ò»Ö±Ïòº£×ß£¬ÔÙ¹ýÒ»ÌõÂíÂ·¾Íµ½ÁËÖøÃûµÄº«Ê½ÉÕ¿¾---Àî³¯Ä¾Ì¿ÉÕ¿¾ÁË£¬ÁíÍâÒ»µã²»×ã¾ÍÊÇÅÔ±ßÓÐÒ»¼ÒKTV£¬ÍíÉÏÄÜ¸Ð…
1	²»´íÅ¶£¬µ«ÊÇÐ¯³ÌµÄ¼Û¸ñ»¹ÊÇÆ«¸ßµÄ¡£ºÍ¹«Ë¾µÄÐ­Òé¼Û²î¾à±È½Ï´ó£¬ÆäÊµÒÔÐ¯³ÌµÄ¶©·¿Á¿¾ÍÊÇ¾Æµê×î´óµÄÐ­Òé¿Í»§ÁË£¬¼Û¸ñÓ¦¸Ã×îµÍ²Å¶Ô£¬ÈÃÀû¿Í»§¡£ÖÐÐÅ¾ÆµêÊÇ²»´íµÄ£¬»·¾³£¬·¿¼ä¶¼¿ÉÒÔ¡£
1	ÔÚÀ¥É½ÊôÓÚ±È½ÏºÃµÄ¾ÆµêÁË£¬Èç¹û¼Û¸ñµÍÓÚ500Ôª£¬ÐÔ¼Û±È¾Í¸ü¸ßÁË¡£×ÜÌå»¹ÐÐ¡£
1	Ç°Ì¨Èë×¡ÊÖÐø°ìÀíË³Àû£¬·Ç³£¸ÐÐ»£¬ËäÈ»¿ÍÈË²»»áÖÐÎÄ£¬Ó¢ÎÄÉÐÇ·£¬Ôç·¹·á¸»¡£
[truncated: 54,421 more rows]
